# Supplementary material for: Improving the Identification and Coverage of Plant Transmembrane Proteins in Medicago Using Bottom–Up Proteomics
Source: Front Plant Sci. 2020 Dec 18;11:595726. doi: 10.3389/fpls.2020.595726 (PMC7775423; doi:10.3389/fpls.2020.595726)
Supplement: Supplementary file 1 [file Table_1.xlsx]

## Sheet: Protein groups
Protein FDR Confidence: Combined	Master	Accession	Description	Exp. q-value: Combined	Sum PEP Score	Coverage [%]	# Peptides	# PSMs	# Unique Peptides	# AAs	MW [kDa]	calc. pI	Score Sequest HT: Sequest HT	# Peptides (by Search Engine): Sequest HT	Found in Sample: [S1] F1: Sample	Found in Sample: [S2] F2: Sample	# Protein Groups	Phospho (S; T; Y) Count	Phospho (S; T; Y) Positions	Acetyl (K) Count	Acetyl (K) Positions	Modifications
High	Master Protein	G7J0Z5	Photosystem I P700 chlorophyll A apoprotein A2 OS=Medicago truncatula GN=MTR_3g035600 PE=3 SV=2	0	266.994	12	9	241	2	1503	167.9	7.28	1416.93	9	High	High	1	2	Phospho [S217; T413]	0		Deamidated [Q213; Q408; Q490; Q1137; R1165; Q1171]; Phospho [S217; T413]
High	Master Protein	A0A072TJV0	Photosystem I P700 chlorophyll A apoprotein A2 OS=Medicago truncatula GN=MTR_0002s0580 PE=3 SV=1	0	224.894	7	7	193	1	1438	160.2	7.23	1172.96	7	High	High	1	2	Phospho [S193; T389]	0		Deamidated [Q189; Q384; Q466; R1100; Q1106]; Phospho [S193; T389]
High	Master Protein	S4SZ39	Photosystem I P700 chlorophyll a apoprotein A1 OS=Medicago truncatula GN=psaA PE=3 SV=1	0	170.056	11	5	178	1	758	84.2	7.42	936.31	5	High	High	1	2	Phospho [S201; T397]	0		Deamidated [Q197; Q392; Q474]; Phospho [S201; T397]
High	Master Protein	G7I9Z0	Glycine dehydrogenase [decarboxylating] protein OS=Medicago truncatula GN=MTR_1g016230 PE=3 SV=1	0	147.195	18	12	95	12	1056	114.6	7.31	473.2	12	High	High	1	0		0
High	Master Protein	A0A072UYT5	Ribulose bisphosphate carboxylase/oxygenase activase OS=Medicago truncatula GN=MTR_3g068030 PE=4 SV=1	0	139.7	36	8	92	5	422	46.6	6.83	519.74	8	High	High	1	0		0		Deamidated [Q84; Q108; Q229; Q235; Q252; Q414]
High	Master Protein	G7KTU9	F0F1-type ATP synthase, beta subunit OS=Medicago truncatula GN=MTR_7g021780 PE=3 SV=2	0	134.665	16	6	179	1	598	64.6	6.07	836.19	6	High	High	1	1	Phospho [T304]	0		Deamidated [R205; Q238; Q299]; Phospho [T304]
High	Master Protein	G7LGN1	Drug resistance transporter-like ABC domain protein OS=Medicago truncatula GN=MTR_8g014360 PE=3 SV=2	0	114.649	22	17	93	15	1308	147.1	7.3	343.59	17	High	High	1	3	Phospho [S821; S831; S848]	0		Phospho [S821; S831; S848]
High	Master Protein	G7J8R4	NADH-ubiquinone oxidoreductase 75 kDa subunit OS=Medicago truncatula GN=MTR_3g065130 PE=3 SV=1	0	111.897	23	8	57	8	739	80.7	7.36	296.41	8	High	High	1	0		0		Deamidated [R416]
High	Master Protein	A0A072URM9	Archaeal/vacuolar-type H+-ATPase subunit A OS=Medicago truncatula GN=MTR_4g005410 PE=3 SV=1	0	102.253	25	9	68	9	624	68.7	5.34	293	9	High	High	1	0		0
High	Master Protein	A0A072VT43	Translation elongation factor EF-2 subunit OS=Medicago truncatula GN=MTR_1g048000 PE=4 SV=1	0	96.552	16	11	61	3	843	94.1	6.2	221.11	11	High	High	1	0		0
High	Master Protein	A0A072VSL4	Archaeal/vacuolar-type H+-ATPase subunit B OS=Medicago truncatula GN=MTR_1g112870 PE=3 SV=1	0	92.985	36	8	75	2	489	54.1	5.1	391.7	8	High	High	1	0		0		Deamidated [Q5]
High	Master Protein	G7IH13	Translation elongation factor EF-2 subunit OS=Medicago truncatula GN=MTR_2g069050 PE=4 SV=1	0	79.775	17	11	50	3	843	94.1	6.11	187.46	11	High	High	1	0		0
High	Master Protein	S4T0Y5	Photosystem II D2 protein OS=Medicago truncatula GN=psbD PE=3 SV=1	0	77.844	22	4	75	2	353	39.5	5.55	363.92	4	High	High	1	1	Phospho [T2]	0		Deamidated [Q333; Q335; R349]; Carboxymethyl [K7]; Phospho [T2]
High	Master Protein	G8A318	ATP synthase subunit beta OS=Medicago truncatula GN=MTR_4g451275 PE=3 SV=1	0	73.727	20	6	141	1	490	52.6	5.47	502.04	6	Medium	High	1	1	Phospho [T304]	0		Deamidated [R205; Q299]; Carboxymethyl [K217; K225]; Phospho [T304]
High	Master Protein	G7K259	Clathrin heavy chain OS=Medicago truncatula GN=MTR_5g082900 PE=3 SV=1	0	71.484	8	9	42	5	1706	193.2	5.44	141.61	9	High	High	1	0		0		Deamidated [Q24]
High	Master Protein	G7KSI7	Archaeal/vacuolar-type H+-ATPase subunit B OS=Medicago truncatula GN=MTR_7g081010 PE=3 SV=1	0	70.208	36	8	62	2	487	54.1	5.15	295.6	8	High	High	1	0		0
High	Master Protein	G7K4R2	Heat shock protein 81-2 OS=Medicago truncatula GN=MTR_5g096430 PE=3 SV=1	0	69.657	13	7	49	4	699	80.1	5.03	184.55	7	High	High	1	0		0
High	Master Protein	G7JVL9	NAD(P)H-quinone oxidoreductase subunit H OS=Medicago truncatula GN=MTR_4g006100 PE=3 SV=1	0	67.593	12	6	40	2	899	103.3	5.59	208.42	6	High	High	1	0		0
High	Master Protein	A0A072V4L6	ATP-dependent zinc metalloprotease FTSH protein OS=Medicago truncatula GN=MTR_3g115110 PE=4 SV=1	0	67.198	26	6	55	6	499	53.2	5.57	366.51	6	High	High	1	0		0		Deamidated [R397]
High	Master Protein	G7JW95	Ferredoxin--NADP reductase OS=Medicago truncatula GN=MTR_5g022300 PE=3 SV=1	0	65.772	32	7	76	7	361	40.3	8.21	291.73	7	High	High	1	0		0		Deamidated [Q295]
High	Master Protein	A5H2U6	High affinity inorganic phosphate transporter OS=Medicago truncatula GN=MTR_1g074930 PE=2 SV=1	0	65.092	28	10	42	9	538	58.9	8.4	150.02	10	High	High	1	1	Phospho [S532]	0		Phospho [S532]
High	Master Protein	G7ITZ5	Aconitate hydratase OS=Medicago truncatula GN=MTR_2g088360 PE=3 SV=1	0	64.131	14	6	27	6	979	107	7.72	154.53	6	High	High	1	0		0
High	Master Protein	Q1RSH3	GroEL-like chaperone, ATPase OS=Medicago truncatula GN=MTR_1g090140 PE=3 SV=1	0	62.824	21	7	42	5	574	61.1	6.09	209.32	7	High	High	1	0		0		Deamidated [R165; R167]
High	Master Protein	G7LBI9	Import receptor subunit TOM40-like protein OS=Medicago truncatula GN=MTR_8g106010 PE=4 SV=1	0	61.81	34	6	42	6	307	34.1	7.83	202.64	6	High	High	1	0		0
High	Master Protein	A0A072TFS9	ATP synthase F1, alpha subunit OS=Medicago truncatula GN=MTR_0212s0040 PE=3 SV=1	0	61.663	6	4	37	4	856	93.2	5.21	163.44	4	High	High	1	0		0		Deamidated [R261]
High	Master Protein	A0A072TKG2	Photosystem II D2 protein OS=Medicago truncatula GN=MTR_0002s0420 PE=3 SV=1	0	61.187	8	4	127	2	798	88.3	6.27	489.43	4	High	High	1	0		0
High	Master Protein	S4T017	Ribulose bisphosphate carboxylase large chain OS=Medicago truncatula GN=rbcL PE=3 SV=1	0	60.122	15	5	55	5	475	52.6	6.58	206.64	5	High	High	1	0		0		Deamidated [R295]
High	Master Protein	G7JTX3	26S proteasome regulatory subunit S2 1B OS=Medicago truncatula GN=MTR_4g078780 PE=4 SV=1	0	59.956	12	7	31	7	886	97.2	5.24	134.99	7	High	High	1	0		0
High	Master Protein	G7JRA2	Tubulin beta chain OS=Medicago truncatula GN=MTR_4g019110 PE=2 SV=1	0	58.925	30	8	62	2	449	50.5	4.83	212.06	8	High	High	1	0		0
High	Master Protein	G7KN93	Cytochrome c1, heme protein OS=Medicago truncatula GN=MTR_6g023230 PE=4 SV=1	0	58.852	25	5	48	2	306	33.3	6.62	200.92	5	High	High	1	0		0		Deamidated [Q246]
High	Master Protein	B7FIZ2	NADH-ubiquinone oxidoreductase 39 kDa subunit OS=Medicago truncatula GN=MTR_1g069455 PE=2 SV=1	0	57.97	26	6	53	6	396	43.8	9.33	260.35	6	High	High	1	0		0
High	Master Protein	A2Q5A0	Photosystem II protein D1 OS=Medicago truncatula GN=MTR_7g021750 PE=3 SV=1	0	57.355	30	6	167	6	353	39	5.25	476.11	6	High	High	1	0		0		Deamidated [Q187; Q310; R312; R323]
High	Master Protein	G7JBT5	Clathrin heavy chain OS=Medicago truncatula GN=MTR_3g070940 PE=3 SV=2	0	56.904	6	7	36	3	1705	193	5.5	111.99	7	High	High	1	0		0
High	Master Protein	A0A072UQA3	26S proteasome regulatory particle triple-A ATPase protein OS=Medicago truncatula GN=MTR_4g094270 PE=3 SV=1	0	56.762	30	9	40	9	417	47.1	8.76	151.36	9	High	High	1	0		0
High	Master Protein	G7KLJ7	Cytochrome b5-like heme/steroid-binding domain protein OS=Medicago truncatula GN=MTR_6g054890 PE=2 SV=1	0	56.283	29	3	30	3	235	25.8	4.77	152.31	3	High	High	1	0		0
High	Master Protein	B5BLW2	Carotenoid cleavage dioxygenase OS=Medicago truncatula GN=ccd1 PE=2 SV=1	0	55.534	21	7	35	7	540	60.9	6.79	132.05	7	High	High	1	0		0
High	Master Protein	G7J486	Elongation factor Tu OS=Medicago truncatula GN=MTR_3g076660 PE=3 SV=1	0	55.301	16	5	47	5	489	53.2	6.65	195.83	5	High	High	1	0		0
High	Master Protein	G7J588	Tubulin beta chain OS=Medicago truncatula GN=MTR_3g113970 PE=2 SV=1	0	54.849	22	7	59	2	450	50.6	4.87	214.38	7	High	High	1	0		0
High	Master Protein	G7LDP4	ADP/ATP carrier protein OS=Medicago truncatula GN=MTR_8g036880 PE=3 SV=1	0	54.545	10	2	34	1	399	43.3	9.82	266.14	2	High	High	1	0		0		Deamidated [Q129]
High	Master Protein	S4T074	Photosystem II CP47 reaction center protein OS=Medicago truncatula GN=psbB PE=3 SV=1	0	53.962	19	6	94	3	508	56	6.77	365.09	6	High	High	1	1	Phospho [S21]	0		Deamidated [R18; R57; Q58]; Phospho [S21]
High	Master Protein	G7KGT1	Ribulose bisphosphate carboxylase/oxygenase activase OS=Medicago truncatula GN=MTR_5g080450 PE=4 SV=1	0	53.625	22	6	45	2	476	52.3	6.46	165.28	6	High	High	1	0		0		Deamidated [Q243; Q249; Q266]
High	Master Protein	G7JCD0	Plasma membrane ATPase OS=Medicago truncatula GN=MTR_3g108800 PE=3 SV=1	0	52.03	8	5	37	2	951	104.6	6.83	147.13	5	High	High	1	0		0
High	Master Protein	A0A072UVX2	ADP/ATP carrier protein OS=Medicago truncatula GN=MTR_3g028590 PE=3 SV=1	0	52.015	13	2	35	1	389	42.3	9.79	271.79	2	High	Medium	1	0		0		Deamidated [Q120]
High	Master Protein	A0A072UQU8	ATP-dependent zinc metalloprotease FTSH protein OS=Medicago truncatula GN=MTR_4g094662 PE=3 SV=1	0	51.695	9	5	56	3	694	74.5	5.57	177.47	5	High	High	1	0		0		Deamidated [Q216; Q222]
High	Master Protein	G7IMF5	Drug resistance transporter-like ABC domain protein OS=Medicago truncatula GN=MTR_2g102670 PE=3 SV=1	0	51.21	10	8	49	1	1410	158.3	7.09	192.7	8	High	High	1	0		0
High	Master Protein	G7JUD3	Plasma membrane ATPase OS=Medicago truncatula GN=MTR_4g127710 PE=3 SV=1	0	50.943	7	4	38	1	952	104.9	6.95	163.25	4	High	High	1	0		0
High	Master Protein	A0A072USS0	Tubulin beta chain OS=Medicago truncatula GN=MTR_4g017630 PE=3 SV=1	0	50.138	24	8	58	1	449	50.5	4.83	189.91	8	Not Found	High	1	0		0
High	Master Protein	G7LIN7	Tubulin alpha chain OS=Medicago truncatula GN=MTR_8g085980 PE=3 SV=1	0	50.129	23	4	34	3	449	49.5	5.14	210.32	4	High	High	1	0		0		Deamidated [Q285]
High	Master Protein	A0A072W1H5	ATP synthase subunit beta OS=Medicago truncatula GN=MTR_1g108765 PE=3 SV=1	0	49.532	20	4	43	4	559	59.9	6.15	230.17	4	High	High	1	0		0		Carboxymethyl [K291]
High	Master Protein	A0A072UGS7	Calcium-transporting ATPase OS=Medicago truncatula GN=MTR_4g008650 PE=3 SV=1	0	48.575	11	7	41	5	1033	113.1	5.72	171.34	7	High	High	1	0		0
High	Master Protein	G7KXT9	Heat shock cognate 70 kDa protein OS=Medicago truncatula GN=MTR_7g024580 PE=3 SV=1	0	48.228	22	6	22	5	649	71	5.19	121.8	6	High	High	1	0		0
High	Master Protein	G7I7R4	Calcium-dependent lipid-binding (CaLB domain) family protein OS=Medicago truncatula GN=MTR_1g025550 PE=4 SV=1	0	48.219	10	4	30	4	535	61	7.83	121.77	4	High	High	1	0		0
High	Master Protein	A0A072UYN5	Hydroxyproline-rich glycoprotein family protein OS=Medicago truncatula GN=MTR_3g063200 PE=4 SV=1	0	47.629	18	8	49	8	435	47.3	6.09	134.32	8	High	High	1	0		0
High	Master Protein	G7IAN2	Tubulin beta chain OS=Medicago truncatula GN=MTR_1g101130 PE=3 SV=1	0	47.575	22	7	60	1	449	50.5	4.83	203.46	7	High	High	1	0		0
High	Master Protein	A0A072TKG5	ATP synthase subunit alpha OS=Medicago truncatula GN=MTR_0002s0550 PE=3 SV=1	0	47.089	5	1	23	1	504	55.1	6.48	168.59	1	High	High	1	0		0		Deamidated [Q269]
High	Master Protein	G7LCZ4	V-type proton ATPase proteolipid subunit OS=Medicago truncatula GN=MTR_8g076150 PE=3 SV=1	0	46.973	32	4	58	1	164	16.5	8.46	236.44	4	High	High	1	0		0		Deamidated [R121]
High	Master Protein	A0A072VWK2	Photosystem II reaction center Psb28 protein OS=Medicago truncatula GN=MTR_1g069465 PE=3 SV=1	0	46.687	47	4	25	4	182	20.5	8.85	143.58	4	High	High	1	0		0
High	Master Protein	G7IMF4	Drug resistance transporter-like ABC domain protein OS=Medicago truncatula GN=MTR_2g102660 PE=3 SV=1	0	46.55	8	8	52	1	1427	160.4	6.89	174.59	8	High	High	1	0		0
High	Master Protein	A0A072URD6	Plasma membrane ATPase OS=Medicago truncatula GN=MTR_4g107500 PE=3 SV=1	0	46.163	8	5	37	2	958	105.5	6.6	128.96	5	High	High	1	0		0
High	Master Protein	G7L5N5	Cysteine synthase/L-3-cyanoalanine synthase OS=Medicago truncatula GN=MTR_7g078070 PE=4 SV=1	0	45.007	34	6	30	6	287	30.8	5.5	133.3	6	High	High	1	0		0		Deamidated [Q3]
High	Master Protein	A0A072UXU6	ADP/ATP carrier protein OS=Medicago truncatula GN=MTR_4g078545 PE=3 SV=1	0	44.898	11	2	26	2	371	39.8	9.76	181.93	2	High	High	1	0		0
High	Master Protein	G7IRF7	50S ribosomal protein L16 OS=Medicago truncatula GN=MTR_2g087560 PE=4 SV=1	0	44.852	79	3	29	3	66	7.3	10.11	128.33	3	High	High	1	0		0
High	Master Protein	A0A072VEV1	Multidrug resistance protein ABC transporter family protein OS=Medicago truncatula GN=MTR_2g019020 PE=4 SV=1	0	44.285	8	7	27	7	1382	154.2	7.03	95.19	7	High	High	1	0		0
High	Master Protein	G7JK09	Polyadenylate-binding protein OS=Medicago truncatula GN=MTR_4g085540 PE=3 SV=1	0	44.154	20	5	10	5	654	71	8.25	77.11	5	High	High	1	0		0
High	Master Protein	Q1RSH4	GroEL-like chaperone, ATPase OS=Medicago truncatula GN=MTR_1g090130 PE=3 SV=1	0	43.684	20	6	22	4	576	61.1	6.62	111.23	6	High	High	1	0		0
High	Master Protein	G7L0M8	Endoplasmic reticulum [ER]-type calcium ATPase, putative OS=Medicago truncatula GN=MTR_7g100110 PE=3 SV=2	0	43.291	8	5	22	3	1072	117.7	5.4	100.01	5	High	High	1	0		0
High	Master Protein	A0A072U9C3	Sucrose proton symporter 2 OS=Medicago truncatula GN=MTR_6g033580 PE=4 SV=1	0	43.154	17	4	19	4	511	54.6	8.13	99.05	4	High	High	1	0		0
High	Master Protein	G7J6G0	Tonoplast monosaccharide transporter 2 OS=Medicago truncatula GN=MTR_3g116060 PE=3 SV=1	0	41.964	12	5	28	5	730	78.2	5.55	135.01	5	High	High	1	0		0
High	Master Protein	G7JTD2	Ribulose bisphosphate carboxylase/oxygenase activase OS=Medicago truncatula GN=MTR_4g021210 PE=4 SV=1	0	41.095	19	6	38	3	476	52.1	5.62	134.97	6	High	High	1	0		0		Deamidated [Q244; Q250; Q267]
High	Master Protein	G7JNF4	Calcium-dependent lipid-binding (CaLB domain) family protein OS=Medicago truncatula GN=MTR_4g073400 PE=4 SV=1	0	40.712	15	5	25	5	537	61.3	6.77	121.8	5	High	High	1	0		0
High	Master Protein	G7I6U3	FTSH extracellular protease family protein OS=Medicago truncatula GN=MTR_1g080430 PE=4 SV=2	0	40.682	13	10	20	10	1214	139.8	6.61	89.63	10	High	High	1	0		0
High	Master Protein	S4SZH9	NADH-quinone oxidoreductase subunit D OS=Medicago truncatula GN=ndhH PE=3 SV=1	0	40.668	21	5	25	1	393	45.7	5.36	128.72	5	Not Found	High	1	0		0
High	Master Protein	A0A072UME9	Delta(24)-sterol reductase-like protein OS=Medicago truncatula GN=MTR_4g074350 PE=4 SV=1	0	40.486	11	4	35	4	567	65.9	8.38	96.32	4	High	High	1	0		0
High	Master Protein	A2Q5N9	Galactose mutarotase-like OS=Medicago truncatula GN=MTR_7g085490 PE=4 SV=1	0	40.117	17	4	24	4	355	39.2	7.84	98.13	4	High	High	1	0		0
High	Master Protein	I3SDG7	F0F1-type ATP synthase, delta subunit OS=Medicago truncatula GN=MTR_3g028730 PE=2 SV=1	0	39.96	21	3	34	3	244	26.7	9.72	190.98	3	High	High	1	0		0		Deamidated [Q186; Q189]
High	Master Protein	A0A072TH01	Maltose excess protein OS=Medicago truncatula GN=MTR_0172s0020 PE=4 SV=1	0	39.84	13	4	24	4	404	45.2	9.63	109.84	4	High	High	1	0		0
High	Master Protein	G7I8F2	Long-chain fatty acyl CoA ligase, putative OS=Medicago truncatula GN=MTR_1g030290 PE=4 SV=1	0	39.766	17	6	27	5	696	76.3	7.12	113.52	6	High	High	1	0		0
High	Master Protein	I3SJY8	Ribosomal protein S8 OS=Medicago truncatula GN=MTR_1g105415 PE=2 SV=1	0	39.633	44	4	33	1	130	14.8	9.89	130.1	4	High	High	1	0		0
High	Master Protein	G7JTZ0	Glyoxysomal malate dehydrogenase OS=Medicago truncatula GN=MTR_4g092690 PE=3 SV=1	0	39.619	17	3	18	3	356	37.3	7.43	94.14	3	High	High	1	0		0
High	Master Protein	G7K5T7	Cytochrome B-c1 complex, subunit 8 OS=Medicago truncatula GN=MTR_5g075690 PE=4 SV=1	0	39.607	13	1	17	1	173	19.9	6.52	125.33	1	High	High	1	0		0
High	Master Protein	G7L7C9	Processing peptidase OS=Medicago truncatula GN=MTR_8g102230 PE=3 SV=1	0	39.556	19	6	32	5	510	54.9	6.05	136.6	6	High	High	1	0		0
High	Master Protein	G7JCF5	Translocon at the outer envelope membrane ofs protein 75-III OS=Medicago truncatula GN=MTR_4g064780 PE=4 SV=1	0	38.791	11	5	25	5	804	88	7.37	108.25	5	High	High	1	0		0
High	Master Protein	G7JW47	V-type proton ATPase proteolipid subunit OS=Medicago truncatula GN=MTR_5g021690 PE=2 SV=1	0	38.786	32	4	47	1	164	16.5	8.46	190.79	4	High	High	1	0		0		Deamidated [Q125]
High	Master Protein	I3SPG1	Photosystem II reaction center protein H OS=Medicago truncatula GN=psbH PE=2 SV=1	0	38.74	58	1	44	1	72	7.8	5.11	404.1	1	High	High	1	8	Phospho [T3; T5; S10; S12; T17; S28; T39; T40]	0		Phospho [T3; T5; S10; S12; T17; S28; T39; T40]
High	Master Protein	G7KFK1	Translocon at the inner envelope membrane ofs 110 protein OS=Medicago truncatula GN=MTR_5g074690 PE=4 SV=1	0	38.622	6	4	26	4	993	109.7	6.34	126.63	4	High	High	1	0		0
High	Master Protein	A0A072UNI9	White-brown-complex ABC transporter family protein OS=Medicago truncatula GN=MTR_4g076940 PE=4 SV=1	0	38.575	17	8	27	7	733	82	8.9	88.8	8	High	High	1	3	Phospho [S712; S720; S722]	0		Phospho [S712; S720; S722]
High	Master Protein	A0A072TYG3	Processing peptidase OS=Medicago truncatula GN=MTR_7g053330 PE=3 SV=1	0	38.543	10	3	33	3	532	59.6	6.93	142.05	3	High	High	1	0		0		Deamidated [Q382]
High	Master Protein	G7JAX4	Actin 2 OS=Medicago truncatula GN=MTR_3g095530 PE=2 SV=2	0	38.456	22	6	46	2	377	41.7	5.49	138.56	6	High	High	1	0		0
High	Master Protein	A0A072U6I0	SPFH/band 7/PHB domain membrane-associated family protein OS=Medicago truncatula GN=MTR_6g011380 PE=4 SV=1	0	38.212	29	4	30	4	286	31.3	5.43	171.35	4	High	High	1	0		0		Deamidated [Q241; R268; R275]
High	Master Protein	G7LDY1	Sugar porter (SP) family MFS transporter OS=Medicago truncatula GN=MTR_8g077310 PE=3 SV=1	0	37.951	13	4	22	4	486	52.3	8.5	110.91	4	High	High	1	0		0
High	Master Protein	G7IPF6	2-oxoacid dehydrogenase acyltransferase family protein OS=Medicago truncatula GN=MTR_2g006820 PE=2 SV=1	0	37.879	17	4	18	1	453	49.5	9.11	116.91	4	High	High	1	0		0
High	Master Protein	G7LGG4	Ferrochelatase OS=Medicago truncatula GN=MTR_8g095320 PE=3 SV=1	0	37.309	16	4	15	4	527	58.8	5.35	88.14	4	High	High	1	0		0
High	Master Protein	A0A072U566	Peptidyl-prolyl cis-trans isomerase OS=Medicago truncatula GN=MTR_6g007607 PE=4 SV=1	0	37.013	21	3	14	3	455	50	5.31	87.81	3	High	High	1	0		0
High	Master Protein	G7JJ67	Calmodulin-domain kinase CDPK protein OS=Medicago truncatula GN=MTR_4g132070 PE=4 SV=1	0	36.833	14	6	17	5	539	60.5	6.6	54.67	6	High	High	1	0		0
High	Master Protein	G7JWI9	NAD(P)H dehydrogenase OS=Medicago truncatula GN=MTR_5g042420 PE=2 SV=1	0	36.744	25	3	32	3	212	23.9	4.7	153.33	3	High	High	1	0		0
High	Master Protein	G7ICQ0	2-methyl-6-phytylbenzoquinone methyltransferase OS=Medicago truncatula GN=MTR_1g071110 PE=3 SV=1	0	36.34	8	2	28	2	347	39.1	9.06	129.69	2	High	High	1	0		0
High	Master Protein	A2Q689	DEAD-box ATP-dependent RNA helicase OS=Medicago truncatula GN=MTR_2g039960 PE=3 SV=1	0	36.315	14	5	30	1	413	46.8	5.48	96.43	5	High	High	1	0		0
High	Master Protein	G7JEX0	Membrane-associated 30 kDa protein OS=Medicago truncatula GN=MTR_4g068210 PE=2 SV=1	0	36.233	23	5	17	5	319	35.1	9.5	77.26	5	High	High	1	0		0		Deamidated [R48; R54]
High	Master Protein	G7L7F0	Phosphotransferase OS=Medicago truncatula GN=MTR_8g102460 PE=3 SV=2	0	36.217	11	3	22	3	498	53.7	5.57	74.92	3	High	High	1	0		0
High	Master Protein	G7KFE0	LRR receptor-like kinase OS=Medicago truncatula GN=MTR_5g098970 PE=4 SV=2	0	35.852	13	4	17	4	524	59.4	7.01	77.13	4	High	High	1	1	Phospho [T365]	0		Phospho [T365]; Deamidated [Q490]
High	Master Protein	G7LDG7	Malic enzyme OS=Medicago truncatula GN=MTR_8g009500 PE=3 SV=1	0	35.631	23	7	14	7	534	59.1	5.17	51.59	7	High	High	1	0		0
High	Master Protein	G7I7Q4	Heat shock protein 81-2 OS=Medicago truncatula GN=MTR_1g025430 PE=3 SV=1	0	34.837	7	3	12	3	818	94.1	4.89	74.75	3	High	High	1	0		0
High	Master Protein	G7JGK1	Vacuolar H+-translocating inorganic pyrophosphatase OS=Medicago truncatula GN=MTR_4g115970 PE=4 SV=2	0	34.826	14	7	46	7	624	65.9	5.59	106.96	7	High	High	1	0		0
High	Master Protein	A0A072VE74	Plasma membrane ATPase OS=Medicago truncatula GN=MTR_1g009760 PE=3 SV=1	0	34.56	7	4	24	1	951	104.7	7.58	85.13	4	High	High	1	0		0
High	Master Protein	G7K4G4	CBS domain protein/transporter associated domain protein OS=Medicago truncatula GN=MTR_5g094740 PE=4 SV=1	0	34.462	13	6	12	6	821	91.7	6.21	57.2	6	High	High	1	0		0
High	Master Protein	G7ICX2	ATP-dependent Clp protease proteolytic subunit OS=Medicago truncatula GN=MTR_1g086940 PE=3 SV=1	0	34.318	31	5	19	5	304	33.2	8.37	91.28	5	High	High	1	0		0
High	Master Protein	G7L840	Import component Toc86/159, G and M domain protein OS=Medicago truncatula GN=MTR_8g088370 PE=4 SV=1	0	34.226	7	6	19	6	1387	149.3	4.41	85.61	6	High	High	1	0		0
High	Master Protein	G7KET9	PGR5-like protein 1A OS=Medicago truncatula GN=MTR_5g011220 PE=4 SV=2	0	34.064	21	4	24	3	315	34.7	5.12	100.77	4	High	High	1	0		0		Deamidated [R305]
High	Master Protein	A2Q5T7	H+-transporting two-sector ATPase, C (AC39) subunit OS=Medicago truncatula GN=MTR_7g009590 PE=4 SV=1	0	33.942	13	3	28	3	351	40.7	5.06	126.45	3	High	High	1	0		0
High	Master Protein	A0A072V7S2	ATP-dependent zinc metalloprotease FTSH protein OS=Medicago truncatula GN=MTR_2g438140 PE=3 SV=1	0	33.834	6	3	28	1	690	74.1	6.44	121.19	3	High	High	1	0		0
High	Master Protein	A0A072VAE0	Lipoxygenase OS=Medicago truncatula GN=MTR_3g081130 PE=3 SV=1	0	33.802	9	4	17	3	858	97.3	6.55	102.45	4	High	High	1	0		0
High	Master Protein	S4T0X8	ATP synthase subunit alpha OS=Medicago truncatula GN=atpA PE=3 SV=1	0	33.784	16	3	65	3	511	55.8	5.41	241.11	3	High	High	1	0		0		Deamidated [Q504; Q506]
High	Master Protein	G7JCN3	Aspartate aminotransferase OS=Medicago truncatula GN=MTR_4g080140 PE=4 SV=1	0	33.759	17	4	19	4	424	47.3	8.02	99.22	4	High	High	1	0		0		Deamidated [Q369]
High	Master Protein	B7FIY3	General regulatory factor 2 OS=Medicago truncatula GN=MTR_5g064580 PE=2 SV=1	0	33.698	23	4	23	2	260	29.2	4.78	93.14	4	High	High	1	0		0		Carboxymethyl [K16]
High	Master Protein	A0A072V2Y5	DEAD-box ATP-dependent RNA helicase OS=Medicago truncatula GN=MTR_4g125970 PE=3 SV=1	0	33.607	14	5	24	1	413	46.6	5.57	86.19	5	High	High	1	0		0
High	Master Protein	A0A072U9J1	Heat shock protein 81-2 OS=Medicago truncatula GN=MTR_6g452990 PE=3 SV=1	0	33.605	8	4	14	1	699	80.3	5.06	45.67	4	Not Found	High	1	0		0
High	Master Protein	Q8GV75	Auxin efflux carrier component OS=Medicago truncatula GN=PIN3 PE=3 SV=1	0	33.498	11	5	21	3	621	68.2	8.18	98.48	5	High	High	1	1	Phospho [S341]	0		Phospho [S341]
High	Master Protein	G7LIT0	ATP-dependent Clp protease ATP-binding subunit OS=Medicago truncatula GN=MTR_8g100040 PE=3 SV=1	0	33.486	10	6	19	2	926	102.7	6.87	81.78	6	High	High	1	0		0
High	Master Protein	A0A072VB05	MORN domain protein OS=Medicago truncatula GN=MTR_2g084835 PE=4 SV=1	0	33.369	10	5	24	5	843	97.2	4.98	105.68	5	High	High	1	0		0
High	Master Protein	I3SUM7	Ribosomal protein S8 OS=Medicago truncatula GN=MTR_4g117470 PE=2 SV=1	0	33.322	45	4	26	1	130	14.8	9.89	99.82	4	High	High	1	0		0
High	Master Protein	I3SIG9	Chlorophyll a-b binding protein, chloroplastic OS=Medicago truncatula GN=MTR_4g094605 PE=2 SV=1	0	33.235	15	1	19	1	266	28.3	5.66	118.16	1	High	High	1	0		0		Deamidated [Q231]
High	Master Protein	G7L8S9	Leucine zipper EF-hand transmembrane protein OS=Medicago truncatula GN=MTR_8g088580 PE=4 SV=2	0	33.174	13	7	31	7	724	82.3	5.77	100.6	7	High	High	1	0		0
High	Master Protein	B7FMK2	Archaeal/vacuolar-type H+-ATPase subunit E OS=Medicago truncatula GN=MTR_5g009720 PE=2 SV=1	0	33.04	14	2	27	2	230	26.4	7.02	138.1	2	High	High	1	0		0		Deamidated [Q9; Q11; Q85]
High	Master Protein	B7FGY5	Cytochrome b-c1 complex subunit 7 OS=Medicago truncatula GN=MTR_1g011880 PE=2 SV=1	0	32.773	39	3	44	3	122	14.4	9.45	175.01	3	High	High	1	0		0		Deamidated [Q84]
High	Master Protein	A0A072V195	ATP-dependent Clp protease ATP-binding subunit OS=Medicago truncatula GN=MTR_3g102830 PE=3 SV=1	0	32.66	10	5	14	2	927	103	6.84	80.1	5	High	High	1	0		0
High	Master Protein	G7LE74	Transmembrane protein, putative OS=Medicago truncatula GN=MTR_8g107430 PE=4 SV=1	0	32.451	20	2	16	2	196	21.8	9.6	115.52	2	High	High	1	0		0
High	Master Protein	A0A072UX22	NAD-dependent epimerase/dehydratase family protein OS=Medicago truncatula GN=MTR_4g068970 PE=4 SV=1	0	32.387	8	2	19	2	641	68	5.67	163.31	2	High	High	1	0		0
High	Master Protein	A0A072UQY6	Complex I subunit OS=Medicago truncatula GN=MTR_4g094792 PE=4 SV=1	0	32.386	45	3	25	3	85	9.6	9.52	77.89	3	High	High	1	0		0
High	Master Protein	G7IL85	Actin-related protein 4A OS=Medicago truncatula GN=MTR_2g008050 PE=3 SV=1	0	32.201	27	6	38	3	377	41.6	5.49	124.53	6	High	High	1	0		0
High	Master Protein	A0A072VC55	Syntaxin of plants 122 protein OS=Medicago truncatula GN=MTR_2g088700 PE=4 SV=1	0	32.116	16	3	18	3	307	34.6	6.57	91.92	3	High	High	1	1	Phospho [T6]	0		Phospho [T6]
High	Master Protein	A0A072USV6	Elongation factor 1-beta OS=Medicago truncatula GN=MTR_4g019610 PE=3 SV=1	0	31.737	21	3	17	3	233	25.5	4.59	80.46	3	High	High	1	0		0
High	Master Protein	Q2HTY1	FAD-dependent pyridine nucleotide-disulphide oxidoreductase; Calcium-binding EF-hand OS=Medicago truncatula GN=MTR_4g091240 PE=4 SV=1	0	31.489	14	5	9	5	578	65.4	8.02	39.33	5	High	High	1	0		0
High	Master Protein	G7LHC7	TPR domain kinase OS=Medicago truncatula GN=MTR_8g098370 PE=4 SV=2	0	31.253	15	4	20	4	489	54.6	5.58	83.78	4	High	High	1	0		0		Deamidated [Q375]
High	Master Protein	I3SG23	SPFH/band 7/PHB domain membrane-associated family protein OS=Medicago truncatula GN=MTR_6g460470 PE=2 SV=1	0	31.219	17	4	27	4	292	32.4	5.01	75.24	4	High	High	1	0		0
High	Master Protein	G7KUR3	Sphingosine-1-phosphate lyase OS=Medicago truncatula GN=MTR_7g022310 PE=3 SV=1	0	31.078	14	5	12	5	541	59.3	8.12	44.46	5	High	High	1	0		0
High	Master Protein	G7LIP6	Dicarboxylate carrier protein OS=Medicago truncatula GN=MTR_8g086070 PE=3 SV=1	0	30.979	13	2	27	2	301	32.2	9.33	153.86	2	High	High	1	0		0
High	Master Protein	G7K3L9	2-oxoacid dehydrogenase acyltransferase family protein OS=Medicago truncatula GN=MTR_5g093300 PE=4 SV=1	0	30.903	17	4	14	1	455	49.7	9.19	81.3	4	Not Found	High	1	0		0
High	Master Protein	G7JU01	Glutathione-regulated potassium-efflux system protein kefB OS=Medicago truncatula GN=MTR_4g092790 PE=4 SV=2	0	30.693	10	5	19	5	796	86.5	5.43	65.02	5	High	High	1	0		0
High	Master Protein	G7IIP1	Chlorophyll a-b binding protein, chloroplastic OS=Medicago truncatula GN=MTR_2g042720 PE=3 SV=2	0	30.552	18	5	42	5	267	29.4	6.92	143.33	5	High	High	1	0		0
High	Master Protein	Q2HTN2	Basic 7S globulin-like protein OS=Medicago truncatula GN=MTR_7g113790 PE=3 SV=1	0	30.337	15	4	15	4	437	48.1	8.53	60.45	4	High	High	1	0		0
High	Master Protein	A0A072ULQ7	Substrate carrier family protein OS=Medicago truncatula GN=MTR_4g057850 PE=3 SV=1	0	30.032	23	5	15	5	314	34.4	9.88	49.24	5	High	High	1	0		0
High	Master Protein	A0A072U1R9	Calmodulin-domain kinase CDPK protein OS=Medicago truncatula GN=MTR_7g091890 PE=4 SV=1	0	29.988	10	3	16	3	533	60.6	6.6	87.58	3	High	High	1	1	Phospho [S526]	0		Phospho [S526]
High	Master Protein	G7JHK7	Pyruvate kinase OS=Medicago truncatula GN=MTR_4g083330 PE=3 SV=1	0	29.888	19	7	12	6	473	51	7.64	41.43	7	High	High	1	0		0
High	Master Protein	G7LAL2	Nuclear pore complex Nup155-like protein OS=Medicago truncatula GN=MTR_8g105290 PE=4 SV=1	0	29.821	4	4	12	4	1484	162	6.04	57.74	4	High	High	1	0		0
High	Master Protein	S4T035	Cytochrome b6 OS=Medicago truncatula GN=petB PE=3 SV=1	0	29.811	22	3	27	3	215	24.1	8.76	120.74	3	High	High	1	0		0
High	Master Protein	G7KN99	Cytochrome c1, heme protein OS=Medicago truncatula GN=MTR_6g023290 PE=4 SV=1	0	29.706	19	4	28	1	307	33.5	7.24	101.38	4	High	High	1	0		0		Deamidated [Q247]
High	Master Protein	G7LGQ5	Processing peptidase OS=Medicago truncatula GN=MTR_8g014660 PE=3 SV=1	0	29.643	10	4	27	3	507	54.8	5.55	77.79	4	High	High	1	0		0		Deamidated [Q172]
High	Master Protein	G7KCW0	Dihydropyrimidinase OS=Medicago truncatula GN=MTR_5g089200 PE=4 SV=1	0	29.406	17	6	17	5	534	58.4	6.21	60.19	6	High	High	1	0		0
High	Master Protein	G7KHJ0	Uncharacterized protein OS=Medicago truncatula GN=MTR_6g005540 PE=4 SV=1	0	29.385	21	5	13	5	346	38	8.15	46	5	High	High	1	0		0
High	Master Protein	G7JLC6	F0F1-type ATP synthase, delta subunit OS=Medicago truncatula GN=MTR_4g103330 PE=3 SV=1	0	29.321	9	1	16	1	249	27.2	9.11	146.72	1	High	High	1	0		0
High	Master Protein	A0A072UL21	Structural constituent of ribosome protein OS=Medicago truncatula GN=MTR_4g068770 PE=4 SV=1	0	29.31	22	3	13	3	262	28.8	9.03	85.97	3	High	High	1	0		0
High	Master Protein	G7LCJ4	F0F1-type ATP synthase, epsilon subunit OS=Medicago truncatula GN=MTR_8g008870 PE=3 SV=1	0	29.167	9	1	20	1	197	21	6.32	92.22	1	High	High	1	0		0
High	Master Protein	A0A072VQN5	Na+/H+ antiporter OS=Medicago truncatula GN=MTR_1g107485 PE=4 SV=1	0	29.068	8	3	22	3	579	61.9	6.24	99.25	3	High	High	1	0		0		Deamidated [Q347]
High	Master Protein	G7J5E5	Plastid phosphate translocator OS=Medicago truncatula GN=MTR_3g077640 PE=2 SV=1	0	28.867	12	3	22	3	410	44.5	10.18	103.39	3	High	High	1	0		0
High	Master Protein	A0A072U4R3	Calcium-transporting ATPase OS=Medicago truncatula GN=MTR_8g090125 PE=3 SV=1	0	28.763	8	5	19	3	992	108.1	5.41	66.07	5	High	High	1	0		0
High	Master Protein	Q2HVW5	Nucleoporin interacting component, putative OS=Medicago truncatula GN=MTR_2g103370 PE=4 SV=1	0	28.736	11	7	10	7	859	95.9	6.84	32.01	7	High	High	1	0		0
High	Master Protein	Q8GV76	Auxin efflux carrier component OS=Medicago truncatula GN=PIN1 PE=3 SV=1	0	28.692	10	5	18	3	659	71.9	7.44	81.12	5	High	High	1	0		0
High	Master Protein	G7KN61	Elongation factor 1-alpha OS=Medicago truncatula GN=MTR_6g021800 PE=3 SV=2	0	28.675	8	2	25	2	447	49.2	9.07	111.44	2	High	High	1	0		0		Deamidated [R411; R415]
High	Master Protein	G7J013	Serine-glyoxylate aminotransferase-like protein OS=Medicago truncatula GN=MTR_3g053890 PE=3 SV=1	0	28.518	15	2	14	2	401	43.9	7.11	102.28	2	High	High	1	0		0		Deamidated [Q23]
High	Master Protein	G7JQ41	Putative plant SNARE-like protein OS=Medicago truncatula GN=MTR_4g123910 PE=4 SV=1	0	28.475	21	4	19	3	269	30.1	6.62	83.44	4	High	High	1	0		0
High	Master Protein	G7KVS0	E1 subunit-like 2-oxoglutarate dehydrogenase OS=Medicago truncatula GN=MTR_7g023770 PE=4 SV=2	0	28.255	5	4	25	4	1023	115.7	6.95	81.09	4	High	High	1	0		0
High	Master Protein	Q2HW53	Ferredoxin-dependent glutamate synthase OS=Medicago truncatula GN=MTR_7g089970 PE=4 SV=1	0	28.206	7	7	18	7	1612	175.7	6.86	85.4	7	High	High	1	0		0
High	Master Protein	G7LHC6	Tubulin beta chain OS=Medicago truncatula GN=MTR_8g098360 PE=3 SV=1	0	28.203	16	5	27	3	445	49.9	4.94	84.54	5	High	High	1	0		0		Deamidated [Q328]
High	Master Protein	A0A072V2V0	ATP-dependent Clp protease ATP-binding subunit OS=Medicago truncatula GN=MTR_3g498725 PE=3 SV=1	0	28.156	8	5	19	1	922	102.7	6.77	83.2	5	High	High	1	0		0
High	Master Protein	A0A072VMH0	2-methyl-6-phytylbenzoquinone methyltransferase OS=Medicago truncatula GN=MTR_1g076570 PE=3 SV=1	0	28.026	8	2	29	2	340	38.6	9.45	116.47	2	High	High	1	0		0
High	Master Protein	G7JQF7	Acyl-CoA dehydrogenase OS=Medicago truncatula GN=MTR_4g060480 PE=2 SV=1	0	27.935	9	3	14	3	417	45.5	6.96	54.26	3	High	High	1	0		0
High	Master Protein	A0A072TG13	EF hand calcium-binding family protein OS=Medicago truncatula GN=MTR_6g025320 PE=4 SV=1	0	27.81	32	2	17	2	113	12.9	4.32	85.62	2	High	High	1	0		0		Deamidated [Q6]
High	Master Protein	G7JQ33	Drug resistance transporter-like ABC domain protein OS=Medicago truncatula GN=MTR_4g123850 PE=3 SV=2	0	27.777	5	5	24	4	1431	162	7.88	62.22	5	High	High	1	0		0
High	Master Protein	A0A072TNC4	Syntaxin of plants protein OS=Medicago truncatula GN=MTR_8g031190 PE=4 SV=1	0	27.687	28	4	17	4	229	25.6	8.27	71.51	4	High	High	1	0		0
High	Master Protein	G7J7M2	NADH:ubiquinone oxidoreductase protein OS=Medicago truncatula GN=MTR_3g104310 PE=2 SV=1	0	27.496	20	4	31	4	210	23.3	9.31	91.88	4	High	High	1	0		0
High	Master Protein	G7J859	MFS transporter OS=Medicago truncatula GN=MTR_3g092030 PE=4 SV=1	0	27.467	8	3	17	3	436	47.9	7.5	50.08	3	High	High	1	0		0
High	Master Protein	A0A072VR00	D-3-phosphoglycerate dehydrogenase OS=Medicago truncatula GN=MTR_1g107480 PE=3 SV=1	0	27.459	19	7	21	7	597	62.9	6.34	74.93	7	High	High	1	0		0
High	Master Protein	G7J3X9	General regulatory factor 2 OS=Medicago truncatula GN=MTR_3g099380 PE=3 SV=2	0	27.364	18	3	22	1	260	29.3	4.79	91.91	3	High	High	1	0		0
High	Master Protein	A0A072TXV1	Nodulin-like/MFS transporter OS=Medicago truncatula GN=MTR_7g029015 PE=4 SV=1	0	27.283	12	5	21	5	589	63.9	8.09	73.86	5	High	High	1	0		0
High	Master Protein	A0A072V4P4	Catalase OS=Medicago truncatula GN=MTR_3g115370 PE=3 SV=1	0	27.274	4	1	20	1	430	49.2	6.9	85.77	1	High	High	1	0		0
High	Master Protein	A0A072UX41	Polyol/monosaccharide transporter 1 OS=Medicago truncatula GN=MTR_4g069500 PE=3 SV=1	0	27.099	17	6	19	5	472	50.9	9.39	63.07	6	High	High	1	0		0
High	Master Protein	G7IDZ4	Heat shock protein 81-2 OS=Medicago truncatula GN=MTR_1g099840 PE=3 SV=1	0	27.051	7	4	14	1	689	79.3	5.05	42.94	4	Not Found	High	1	0		0
High	Master Protein	A0A072V8M0	Putative plant SNARE-like protein OS=Medicago truncatula GN=MTR_2g045960 PE=4 SV=1	0	27.041	23	4	15	3	265	29.8	7.87	67.18	4	High	High	1	0		0
High	Master Protein	G7IF78	Multidrug resistance protein ABC transporter family protein OS=Medicago truncatula GN=MTR_1g088680 PE=4 SV=1	0	26.968	4	5	21	5	1515	169.4	7.8	67.27	5	High	High	1	0		0
High	Master Protein	G7K5Z4	Serine hydroxymethyltransferase OS=Medicago truncatula GN=MTR_5g067060 PE=3 SV=1	0	26.936	15	4	19	4	507	56.2	7.69	83.43	4	High	High	1	0		0
High	Master Protein	A0A072VLV1	Plant/MNJ8-150 protein OS=Medicago truncatula GN=MTR_1g079763 PE=4 SV=1	0	26.911	13	2	22	2	311	33.4	8.75	91.04	2	High	High	1	0		0
High	Master Protein	G7IAZ5	Pti1-like kinase OS=Medicago truncatula GN=MTR_1g116520 PE=3 SV=2	0	26.673	17	3	20	2	403	44.8	8.63	110.83	3	High	High	1	0		0
High	Master Protein	A0A072V0M0	PGR5-like protein 1A OS=Medicago truncatula GN=MTR_4g102440 PE=4 SV=1	0	26.602	12	3	32	2	319	35.5	5.06	116.31	3	High	High	1	0		0
High	Master Protein	I3S100	NADH-ubiquinone oxidoreductase B16.6 subunit OS=Medicago truncatula GN=MTR_1g046380 PE=2 SV=1	0	26.54	22	2	11	2	143	16.2	9.23	49.23	2	High	High	1	0		0
High	Master Protein	G7IAX8	Plastid lipid-associated protein OS=Medicago truncatula GN=MTR_1g116320 PE=4 SV=1	0	26.523	11	2	14	2	388	42.8	7.84	66.23	2	High	High	1	0		0		Deamidated [R307]
High	Master Protein	G7LBU3	Malic enzyme OS=Medicago truncatula GN=MTR_8g032040 PE=3 SV=1	0	26.503	12	6	12	6	604	66.6	6.76	40.27	6	High	High	1	0		0
High	Master Protein	G7K3P1	40S ribosomal protein S3a OS=Medicago truncatula GN=MTR_5g006440 PE=3 SV=1	0	26.485	12	2	18	2	261	29.8	9.86	104.43	2	High	High	1	0		0
High	Master Protein	G7JKI1	Alkaline phytoceramidase OS=Medicago truncatula GN=MTR_4g133000 PE=4 SV=1	0	26.419	18	3	12	2	255	29.5	9.04	47.27	3	High	High	1	0		0
High	Master Protein	G7KXA7	Cofactor assembly of complex protein C, putative OS=Medicago truncatula GN=MTR_7g084160 PE=4 SV=1	0	26.119	17	3	18	3	259	29.1	9.33	73.59	3	High	High	1	0		0
High	Master Protein	I3SZG9	Chlorophyll a-b binding protein, chloroplastic OS=Medicago truncatula GN=MTR_5g098785 PE=2 SV=1	0	26.11	21	2	49	2	277	29.7	8.25	157.66	2	High	High	1	0		0		Deamidated [R174]
High	Master Protein	A0A072TS23	NAD-dependent aldehyde dehydrogenase family protein OS=Medicago truncatula GN=MTR_8g064170 PE=3 SV=1	0	26.082	13	2	4	2	509	55.2	7.8	34.84	2	High	High	1	0		0		Deamidated [Q495]
High	Master Protein	G7I4F9	Succinate dehydrogenase OS=Medicago truncatula GN=MTR_1g019810 PE=4 SV=2	0	26.063	9	1	13	1	227	25.2	6.3	64.69	1	High	High	1	0		0
High	Master Protein	Q1SMZ8	Peptidylprolyl isomerase OS=Medicago truncatula GN=MTR_8g107010 PE=4 SV=1	0	25.932	14	2	16	2	256	27.5	6.6	73.21	2	High	High	1	0		0
High	Master Protein	G7K325	Synaptobrevin-like protein OS=Medicago truncatula GN=MTR_5g089370 PE=3 SV=1	0	25.86	28	4	17	4	219	24.9	9.32	61.65	4	High	High	1	0		0
High	Master Protein	G7LAH7	Plant cadmium resistance protein OS=Medicago truncatula GN=MTR_8g104870 PE=2 SV=1	0	25.8	16	2	26	1	191	20.5	5.83	87.62	2	High	High	1	0		0
High	Master Protein	G7JYQ8	Aconitate hydratase OS=Medicago truncatula GN=MTR_5g022940 PE=3 SV=1	0	25.707	7	4	16	4	901	98.3	6.55	66.57	4	High	High	1	0		0
High	Master Protein	A0A072UU27	F0F1 ATP synthase subunit gamma OS=Medicago truncatula GN=MTR_4g129790 PE=3 SV=1	0	25.616	4	1	21	1	327	35.5	9.2	99.74	1	High	High	1	0		0
High	Master Protein	G7IDM5	Sucrose-binding protein-like protein OS=Medicago truncatula GN=MTR_1g071710 PE=4 SV=1	0	25.515	8	3	20	3	494	56	6.4	84.49	3	High	High	1	0		0
High	Master Protein	A0A072UMT0	Cytochrome P450 family 71 protein OS=Medicago truncatula GN=MTR_4g089030 PE=3 SV=1	0	25.491	9	3	9	2	521	59.2	6.38	34.01	3	High	High	1	0		0
High	Master Protein	B7FH20	ATP synthase OS=Medicago truncatula GN=MTR_8g092040 PE=2 SV=1	0	25.486	20	2	14	2	244	27.7	8.12	114.52	2	High	High	1	0		0
High	Master Protein	G7LIV6	Acetyl-CoA carboxylase biotin carboxylase subunit OS=Medicago truncatula GN=MTR_8g101330 PE=2 SV=2	0	25.428	11	4	12	4	542	59.4	7.66	44.84	4	High	High	1	0		0
High	Master Protein	G7L7H0	Malic enzyme OS=Medicago truncatula GN=MTR_8g102620 PE=3 SV=1	0	25.235	6	3	13	3	591	65.3	6.37	40.45	3	High	High	1	0		0
High	Master Protein	A0A072VQC8	Tubulin alpha chain OS=Medicago truncatula GN=MTR_1g106005 PE=3 SV=1	0	25.229	15	3	17	1	450	49.4	5.1	89.46	3	Not Found	High	1	0		0
High	Master Protein	G7K2W1	TCP-1/cpn60 chaperonin family protein OS=Medicago truncatula GN=MTR_5g087560 PE=3 SV=1	0	25.229	11	4	14	4	561	60.2	6.39	48	4	High	High	1	0		0
High	Master Protein	G7IYN4	Disease resistance protein (CC-NBS-LRR class) family protein OS=Medicago truncatula GN=MTR_3g013790 PE=3 SV=1	0	25.153	3	3	11	3	1280	146	5.68	37.15	3	High	High	1	0		0
High	Master Protein	G7JIL4	V-type proton ATPase subunit a OS=Medicago truncatula GN=MTR_4g071070 PE=3 SV=1	0	24.949	9	5	34	5	822	92.7	6.18	121.95	5	High	High	1	0		0
High	Master Protein	A0A072VMU1	Outer envelope pore protein OS=Medicago truncatula GN=MTR_2g096900 PE=4 SV=1	0	24.888	14	1	18	1	147	15.3	8.94	108.54	1	High	High	1	0		0
High	Master Protein	G7JXE1	Ribosomal protein OS=Medicago truncatula GN=MTR_5g012930 PE=3 SV=1	0	24.845	16	3	10	3	216	24.4	9.83	33.15	3	High	High	1	0		0		Deamidated [Q71]
High	Master Protein	G7KG90	Stress-inducible protein, putative OS=Medicago truncatula GN=MTR_5g012030 PE=4 SV=1	0	24.559	16	5	11	5	581	65.3	5.94	52.02	5	High	High	1	0		0
High	Master Protein	G7IDK0	Inhibitor of apoptosis-promoting Bax1 protein OS=Medicago truncatula GN=MTR_1g071430 PE=3 SV=1	0	24.527	9	2	10	2	244	27.5	7.03	61.49	2	High	High	1	0		0		Carboxymethyl [K10]
High	Master Protein	G7JYS0	Phospholipase D OS=Medicago truncatula GN=MTR_5g023050 PE=3 SV=2	0	24.497	6	5	22	5	872	98.6	6.98	57.33	5	High	High	1	0		0
High	Master Protein	G7IDS7	Late embryogenesis abundant protein (LEA) family protein OS=Medicago truncatula GN=MTR_1g087320 PE=4 SV=1	0	24.457	22	3	15	3	208	23	9.99	58.83	3	High	High	1	0		0
High	Master Protein	G7L9H3	NAD-dependent isocitrate dehydrogenase OS=Medicago truncatula GN=MTR_8g074030 PE=4 SV=1	0	24.355	26	4	9	2	367	39.7	6.62	53.89	4	High	High	1	0		0
High	Master Protein	G7KTU5	Proton-translocating NADH-quinone oxidoreductase, protein OS=Medicago truncatula GN=MTR_7g021740 PE=3 SV=1	0	24.32	4	2	21	2	811	92	8.91	75.01	2	High	High	1	0		0
High	Master Protein	A0A072V9Z1	Peroxisomal (S)-2-hydroxy-acid oxidase GLO1 OS=Medicago truncatula GN=MTR_2g070420 PE=3 SV=1	0	24.169	10	3	29	3	372	40.8	9.13	78.12	3	High	High	1	0		0		Deamidated [Q82]
High	Master Protein	A0A072UPJ4	Cytochrome P450 family 71 protein OS=Medicago truncatula GN=MTR_4g104640 PE=3 SV=1	0	24.155	18	5	14	5	521	59.7	7.46	67.07	5	High	High	1	0		0
High	Master Protein	S4T0Q1	Cytochrome b6-f complex subunit 4 OS=Medicago truncatula GN=petD PE=3 SV=1	0	24.11	13	1	18	1	160	17.5	7.18	104.35	1	High	High	1	0		0
High	Master Protein	G7KTU3	NAD(P)H-quinone oxidoreductase chain 4 OS=Medicago truncatula GN=MTR_7g021720 PE=3 SV=1	0	23.965	8	4	20	4	587	65.8	7.58	50.42	4	High	High	1	0		0
High	Master Protein	G7I3R9	NADH-ubiquinone oxidoreductase 51 kDa subunit OS=Medicago truncatula GN=MTR_1g042300 PE=4 SV=2	0	23.905	17	4	20	4	483	52.9	8.27	77.67	4	High	High	1	0		0
High	Master Protein	Q45FF2	Pyridoxal biosynthesis protein PDX1, putative OS=Medicago truncatula GN=MTR_2g017520 PE=2 SV=1	0	23.878	28	5	13	5	314	33.5	5.9	48.03	5	High	High	1	0		0
High	Master Protein	G7IBL3	Syntaxin of plants protein OS=Medicago truncatula GN=MTR_1g066460 PE=3 SV=1	0	23.852	12	3	18	3	265	29.9	5.4	52.96	3	High	High	1	0		0
High	Master Protein	G7K803	Plant cadmium resistance protein OS=Medicago truncatula GN=MTR_5g017650 PE=4 SV=1	0	23.78	16	2	27	1	193	20.8	6.44	85.38	2	High	High	1	0		0
High	Master Protein	G7LB10	ATP-dependent zinc metalloprotease FTSH protein OS=Medicago truncatula GN=MTR_8g056860 PE=4 SV=1	0	23.735	6	5	12	5	988	112.9	6.47	39.59	5	High	High	1	0		0
High	Master Protein	A0A072UL44	Heat shock cognate 70 kDa protein OS=Medicago truncatula GN=MTR_4g063710 PE=3 SV=1	0	23.72	14	4	11	2	649	71	5.21	62.48	4	High	High	1	0		0
High	Master Protein	G7IP18	Stem-specific TSJT1-like protein OS=Medicago truncatula GN=MTR_2g013140 PE=4 SV=1	0	23.587	18	3	20	2	251	27.5	7.52	82.14	3	High	High	1	1	Phospho [S217]	0		Phospho [S217]
High	Master Protein	B7FIH3	Actin-97 OS=Medicago truncatula GN=MTR_0015s0130 PE=2 SV=1	0	23.55	19	5	27	2	377	41.6	5.49	88.34	5	High	High	1	0		0
High	Master Protein	G7KVE1	Actin-97 OS=Medicago truncatula GN=MTR_7g093260 PE=3 SV=1	0	23.532	19	5	27	2	377	41.7	5.49	82.78	5	High	High	1	0		0
High	Master Protein	A0A072UD54	Succinate dehydrogenase [ubiquinone] flavoprotein subunit, mitochondrial OS=Medicago truncatula GN=MTR_5g020050 PE=3 SV=1	0	23.373	12	3	20	3	533	59.1	5.92	104.98	3	High	High	1	0		0
High	Master Protein	A0A072TNQ7	Phosphatidylcholine-sterol acyltransferase OS=Medicago truncatula GN=MTR_8g019570 PE=4 SV=1	0	23.306	10	6	16	6	677	75.5	6.84	43.51	6	High	High	1	0		0
High	Master Protein	G7J421	Tubulin alpha chain OS=Medicago truncatula GN=MTR_3g110720 PE=3 SV=1	0	23.29	15	3	17	1	451	49.5	5.06	88.65	3	Not Found	High	1	0		0
High	Master Protein	G7JYY7	Glutamate-glyoxylate aminotransferase OS=Medicago truncatula GN=MTR_5g033230 PE=4 SV=1	0	23.241	8	3	24	3	481	53.7	6.04	75.12	3	High	High	1	0		0
High	Master Protein	Q1STQ6	NADH dehydrogenase [ubiquinone] 1 alpha subcomplex subunit 1 OS=Medicago truncatula GN=MTR_8g005360 PE=2 SV=1	0	23.13	92	4	27	4	64	7.2	8.24	102.26	4	High	High	1	0		0
High	Master Protein	A0A072V7D4	Multidrug resistance protein ABC transporter family protein OS=Medicago truncatula GN=MTR_2g436710 PE=4 SV=1	0	23.062	5	7	18	5	1501	168	7.99	49.18	7	High	High	1	0		0
High	Master Protein	A0A072VIA1	Coenzyme F420-reducing hydrogenase, beta subunit OS=Medicago truncatula GN=MTR_1g046250 PE=4 SV=1	0	23.06	10	3	9	3	448	49.9	7.96	24.11	3	High	High	1	0		0
High	Master Protein	A0A072UBT7	Transmembrane protein, putative OS=Medicago truncatula GN=MTR_7g074090 PE=4 SV=1	0	23.042	21	3	9	3	327	34.6	8.79	62.49	3	High	High	1	0		0
High	Master Protein	A0A072VS77	Methylenetetrahydrofolate reductase OS=Medicago truncatula GN=MTR_1g040105 PE=3 SV=1	0	22.959	8	3	11	3	595	66.9	6.02	56.05	3	High	High	1	0		0
High	Master Protein	G7IKY4	Translocon outer complex protein OS=Medicago truncatula GN=MTR_2g030630 PE=4 SV=1	0	22.933	7	5	11	5	1338	146.5	4.72	51.31	5	High	High	1	0		0
High	Master Protein	A0A072VUN2	White-brown-complex ABC transporter family protein OS=Medicago truncatula GN=MTR_1g054935 PE=4 SV=1	0	22.766	4	2	15	2	742	82	8.85	61.03	2	High	High	1	2	Phospho [S14; S120]	0		Phospho [S14; S120]
High	Master Protein	B7FJN7	Cystathionine beta-synthase (CBS) family protein OS=Medicago truncatula GN=MTR_5g076080 PE=2 SV=1	0	22.741	17	2	11	2	205	22.6	9.17	51.59	2	High	High	1	0		0
High	Master Protein	G7LIM7	Chlorophyllide A oxygenase OS=Medicago truncatula GN=MTR_8g085840 PE=4 SV=1	0	22.736	5	2	10	2	529	60.1	7.97	39.08	2	High	High	1	0		0
High	Master Protein	G7KE37	Anion transporter 4 OS=Medicago truncatula GN=MTR_5g069630 PE=4 SV=2	0	22.733	10	4	12	4	519	56.3	9.79	47.54	4	High	High	1	0		0
High	Master Protein	G7JVN6	UDP-glucose:sterol 3-O-glucosyltransferase OS=Medicago truncatula GN=MTR_4g022580 PE=4 SV=1	0	22.623	10	3	11	3	623	68.4	6.46	47.15	3	High	High	1	0		0
High	Master Protein	G7IBY1	60S ribosomal protein L3B OS=Medicago truncatula GN=MTR_1g098540 PE=3 SV=2	0	22.591	7	2	18	2	389	44.5	10.18	74.01	2	High	High	1	0		0
High	Master Protein	G7IAG4	Neutral/alkaline invertase OS=Medicago truncatula GN=MTR_1g096140 PE=4 SV=1	0	22.533	10	5	15	5	555	63	6.8	44.32	5	High	High	1	0		0
High	Master Protein	A0A072V3E2	Senescence-associated E3 ubiquitin ligase OS=Medicago truncatula GN=MTR_3g115670 PE=4 SV=1	0	22.492	8	3	9	3	814	89.4	5.4	66.16	3	High	High	1	0		0
High	Master Protein	A0A072UTU2	Translation elongation factor EF1B, gamma chain OS=Medicago truncatula GN=MTR_4g134770 PE=3 SV=1	0	22.463	12	3	11	2	384	44.1	6.14	41.83	3	High	High	1	0		0
High	Master Protein	I3SYK2	Gamma carbonic anhydrase-like protein OS=Medicago truncatula GN=MTR_1g022405 PE=2 SV=1	0	22.188	15	2	9	2	272	29.6	6.43	44.99	2	High	High	1	0		0
High	Master Protein	Q84RD8	Adenosylhomocysteinase OS=Medicago truncatula GN=AHC2 PE=3 SV=1	0	22.161	8	2	10	2	485	53.2	6.01	64.33	2	High	High	1	0		0
High	Master Protein	Q2HT97	Heat shock cognate 70 kDa protein OS=Medicago truncatula GN=MTR_7g099680 PE=3 SV=1	0	22.13	14	4	11	3	649	71	5.22	59.32	4	High	High	1	0		0
High	Master Protein	G7KNF5	NADH-ubiquinone oxidoreductase OS=Medicago truncatula GN=MTR_6g084520 PE=4 SV=1	0	22.102	28	1	9	1	104	12.3	8.9	60.47	1	High	High	1	0		0
High	Master Protein	Q84RD9	Adenosylhomocysteinase OS=Medicago truncatula GN=AHC1 PE=3 SV=1	0	22.068	4	1	6	1	485	53.3	5.91	43.64	1	High	High	1	0		0
High	Master Protein	A0A072TWL1	Importin subunit beta-like protein OS=Medicago truncatula GN=MTR_8g099785 PE=4 SV=1	0	22.063	7	5	16	5	868	96.2	4.75	48.22	5	High	High	1	0		0
High	Master Protein	A0A072UAP6	M48 family peptidase OS=Medicago truncatula GN=MTR_6g463380 PE=4 SV=1	0	22.022	13	5	9	4	534	59.4	9.6	34.01	5	High	High	1	0		0
High	Master Protein	G7I9M5	Substrate carrier family protein OS=Medicago truncatula GN=MTR_1g095780 PE=3 SV=1	0	21.93	6	3	6	3	796	87.6	8.48	28.69	3	High	High	1	0		0
High	Master Protein	G7JPU2	Serine/Threonine-kinase HT1-like protein OS=Medicago truncatula GN=MTR_4g106980 PE=4 SV=2	0	21.921	14	3	7	2	392	43.9	7.61	27.26	3	High	High	1	0		0
High	Master Protein	A0A072TMF6	Endoplasmic reticulum-type calcium-transporting ATPase OS=Medicago truncatula GN=MTR_8g027160 PE=3 SV=1	0	21.808	6	4	12	2	897	99.3	5.52	35.43	4	High	High	1	0		0
High	Master Protein	G7KC69	NAD(P)H:quinone oxidoreductase, type IV protein OS=Medicago truncatula GN=MTR_5g019620 PE=4 SV=1	0	21.802	17	3	17	3	252	26.8	6.34	65.1	3	High	High	1	0		0
High	Master Protein	S4SYT1	ATP-dependent Clp protease proteolytic subunit OS=Medicago truncatula GN=clpP PE=3 SV=1	0	21.785	33	4	14	4	195	21.8	4.73	72.75	4	High	High	1	0		0
High	Master Protein	G7IDL5	Acetyl-CoA carboxylase, putative OS=Medicago truncatula GN=MTR_1g071610 PE=4 SV=1	0	21.693	8	3	9	2	743	81.8	6.84	38.75	3	High	High	1	0		0
High	Master Protein	I3S3K3	Peptidyl-prolyl cis-trans isomerase OS=Medicago truncatula GN=MTR_3g463900 PE=2 SV=1	0	21.602	34	3	11	3	203	21.8	9.03	46.98	3	High	High	1	0		0		Deamidated [Q185]
High	Master Protein	G7JMK0	Adenylate kinase OS=Medicago truncatula GN=MTR_4g103800 PE=3 SV=2	0	21.589	27	3	12	3	192	21	8.31	76.91	3	High	High	1	0		0
High	Master Protein	A0A072VCV3	General regulatory factor 2 OS=Medicago truncatula GN=MTR_2g091225 PE=3 SV=1	0	21.438	20	2	6	2	238	26.8	4.91	47.76	2	High	High	1	0		0
High	Master Protein	G7K283	Ferritin OS=Medicago truncatula GN=MTR_5g083170 PE=2 SV=1	0	21.359	17	3	19	3	249	27.9	6.13	88.78	3	High	High	1	0		0
High	Master Protein	G7JT48	Phosphoribulokinase/uridine kinase-like protein OS=Medicago truncatula GN=MTR_4g112790 PE=4 SV=2	0	21.23	6	3	12	3	665	74.4	6.98	44.03	3	High	High	1	1	Phospho [S580]	0		Phospho [S580]
High	Master Protein	G7J7N5	ATP-dependent zinc metalloprotease FTSH protein OS=Medicago truncatula GN=MTR_3g104470 PE=3 SV=1	0	21.173	8	4	11	4	707	76.6	8.38	39.82	4	High	High	1	0		0
High	Master Protein	Q6VM15	Metal transport protein OS=Medicago truncatula GN=ZIP7 PE=2 SV=1	0	21.135	9	2	8	2	350	37.5	5.83	23.21	2	High	High	1	0		0
High	Master Protein	A0A072VDE6	26S proteasome regulatory particle triple-A ATPase protein OS=Medicago truncatula GN=MTR_3g112260 PE=3 SV=1	0	21.116	18	4	13	4	399	44.7	8.19	53.34	4	High	High	1	0		0
High	Master Protein	G7IUC4	ADP/ATP carrier protein OS=Medicago truncatula GN=MTR_2g098070 PE=3 SV=1	0	20.977	10	2	8	2	362	39.3	9.83	41.84	2	High	High	1	0		0
High	Master Protein	G7KGQ5	Oxygen-evolving enhancer protein OS=Medicago truncatula GN=MTR_5g041910 PE=4 SV=1	0	20.935	16	3	14	3	261	30.5	9.96	57.88	3	High	High	1	0		0
High	Master Protein	A0A072V5G1	Multidrug resistance protein ABC transporter family protein OS=Medicago truncatula GN=MTR_2g436730 PE=4 SV=1	0	20.912	4	6	16	2	1499	167.8	7.78	46.64	6	High	High	1	0		0
High	Master Protein	G7II22	RAB GTPase-like protein A1D OS=Medicago truncatula GN=MTR_2g101890 PE=4 SV=1	0	20.883	9	1	12	1	209	23.4	5.72	60.52	1	High	High	1	0		0
High	Master Protein	G7IPG7	UDP-glucose:glycoprotein glucosyltransferase OS=Medicago truncatula GN=MTR_2g006960 PE=4 SV=2	0	20.813	5	7	13	7	1631	185	5.9	33.46	7	High	High	1	0		0
High	Master Protein	G7J960	3-ketoacyl-CoA synthase OS=Medicago truncatula GN=MTR_3g105550 PE=3 SV=1	0	20.806	10	4	9	4	537	60.6	8.72	32.37	4	High	High	1	0		0
High	Master Protein	G7JU55	Drug resistance transporter-like ABC domain protein OS=Medicago truncatula GN=MTR_4g113070 PE=3 SV=2	0	20.773	5	5	18	4	1418	161.3	8.37	57.86	5	High	High	1	0		0
High	Master Protein	G7JNH3	Alanine--tRNA ligase OS=Medicago truncatula GN=MTR_4g074640 PE=3 SV=1	0	20.715	8	4	9	4	950	104.5	6.07	55.29	4	High	High	1	0		0
High	Master Protein	G7IG85	Fiber protein Fb15 OS=Medicago truncatula GN=MTR_2g037990 PE=2 SV=2	0	20.675	97	3	13	3	88	10.3	9.17	112.18	3	High	High	1	0		0
High	Master Protein	G7J101	Ribosomal protein S7 OS=Medicago truncatula GN=MTR_3g035660 PE=3 SV=1	0	20.659	7	5	16	3	871	97.5	9.14	40.14	5	High	High	1	0		0
High	Master Protein	G7IBS1	Receptor-like kinase OS=Medicago truncatula GN=MTR_1g086230 PE=3 SV=1	0	20.659	9	2	13	1	476	52	8	59.28	2	High	High	1	0		0		Deamidated [R467]
High	Master Protein	G7LBX9	Protein transporter Sec61 subunit alpha-like protein OS=Medicago truncatula GN=MTR_8g058330 PE=3 SV=1	0	20.597	11	3	14	3	476	52.2	9	58.12	3	High	High	1	0		0
High	Master Protein	G7J567	General regulatory factor 2 OS=Medicago truncatula GN=MTR_3g100620 PE=2 SV=1	0	20.44	21	2	5	2	252	28.4	4.77	35.74	2	High	High	1	0		0
High	Master Protein	G7K6H8	Chromosome region maintenance protein 1/exportin OS=Medicago truncatula GN=MTR_5g007790 PE=3 SV=2	0	20.407	7	6	10	4	1078	123.8	5.71	25.51	6	High	High	1	0		0
High	Master Protein	G7JC94	60S acidic ribosomal protein P0 OS=Medicago truncatula GN=MTR_3g108280 PE=3 SV=1	0	20.304	6	1	7	1	323	34.4	5.34	29.79	1	High	High	1	0		0
High	Master Protein	G7J9X2	60S ribosomal protein L39-3 OS=Medicago truncatula GN=MTR_1g013070 PE=2 SV=1	0	20.243	55	2	16	2	51	6.5	12.12	79.26	2	High	High	1	0		0
High	Master Protein	G7I9C1	Pyruvate kinase OS=Medicago truncatula GN=MTR_1g061630 PE=3 SV=1	0	20.175	8	3	4	3	513	56	6.9	15.03	3	Not Found	High	1	0		0
High	Master Protein	G7K0X0	Vacuolar-sorting receptor-like protein OS=Medicago truncatula GN=MTR_5g005100 PE=4 SV=1	0	20.166	7	3	14	2	622	68.7	6.05	49.85	3	High	High	1	0		0
High	Master Protein	A0A072UCM6	Glutamate decarboxylase OS=Medicago truncatula GN=MTR_6g075210 PE=3 SV=1	0	20.128	11	4	20	4	499	56.1	5.91	62.55	4	High	High	1	0		0		Deamidated [Q47]
High	Master Protein	G7IED3	FZO-like protein OS=Medicago truncatula GN=MTR_1g072270 PE=4 SV=1	0	20.126	5	3	6	3	914	101.6	5.24	26.7	3	High	High	1	0		0
High	Master Protein	G7L3V6	ABC transporter B family protein OS=Medicago truncatula GN=MTR_7g102070 PE=4 SV=2	0	20.125	5	5	13	4	1338	146.6	7.4	51.4	5	High	High	1	0		0
High	Master Protein	A0A072VGH7	TCP-1/cpn60 chaperonin family protein OS=Medicago truncatula GN=MTR_1g030650 PE=3 SV=1	0	20.092	13	5	12	5	543	58.5	5.41	38.59	5	High	High	1	0		0
High	Master Protein	G7JFF2	Sucrose-phosphate synthase family protein OS=Medicago truncatula GN=MTR_4g115620 PE=4 SV=1	0	20.054	6	4	8	4	1058	117.6	6.55	25.93	4	High	High	1	0		0
High	Master Protein	A0A072VNA3	Glycerol-3-phosphate dehydrogenase OS=Medicago truncatula GN=MTR_1g094185 PE=3 SV=1	0	20.031	8	3	14	2	626	68.4	8.13	55.04	3	High	High	1	0		0
High	Master Protein	A0A072U2L5	Ozone-responsive stress-like protein OS=Medicago truncatula GN=MTR_7g091770 PE=4 SV=1	0	19.992	20	1	17	1	80	8.8	8.48	95.66	1	High	High	1	0		0
High	Master Protein	A0A072U3K0	Legumin A2 OS=Medicago truncatula GN=MTR_7g097000 PE=3 SV=1	0	19.873	8	2	20	2	531	60.8	7.03	108.83	2	High	High	1	0		0
High	Master Protein	A0A072VJ28	Glucan synthase-like protein OS=Medicago truncatula GN=MTR_2g061380 PE=4 SV=1	0	19.798	3	4	13	4	1945	224.5	9.09	67.96	4	High	High	1	0		0
High	Master Protein	G7L0I7	Cobalamin-independent methionine synthase OS=Medicago truncatula GN=MTR_7g086300 PE=3 SV=1	0	19.775	3	2	13	2	803	88.8	6.6	50.67	2	High	High	1	0		0
High	Master Protein	G7K028	Phosphoinositide phosphatase SAC1 OS=Medicago truncatula GN=MTR_5g023960 PE=4 SV=2	0	19.774	11	3	5	3	596	67.8	7.87	32.23	3	High	High	1	0		0
High	Master Protein	A0A072VB19	Calcium-binding EF-hand protein OS=Medicago truncatula GN=MTR_2g078240 PE=3 SV=1	0	19.774	5	1	10	1	443	49.4	5.78	71.27	1	High	High	1	0		0
High	Master Protein	G7LC71	26S proteasome regulatory subunit N5 OS=Medicago truncatula GN=MTR_8g092390 PE=4 SV=2	0	19.678	11	4	9	4	438	50.2	6.8	31.2	4	High	High	1	0		0
High	Master Protein	G7JBD0	Phytoene dehydrogenase/chromoplastic protein OS=Medicago truncatula GN=MTR_3g084830 PE=4 SV=1	0	19.673	12	3	11	3	423	46.8	7.46	43.54	3	High	High	1	0		0
High	Master Protein	A0A072U1P3	Strictosidine synthase family protein OS=Medicago truncatula GN=MTR_7g490350 PE=4 SV=1	0	19.659	12	3	11	3	369	40.4	6.44	37.07	3	High	High	1	0		0
High	Master Protein	G7K2H2	ADP-ribosylation factor-like protein A1D OS=Medicago truncatula GN=MTR_5g015370 PE=2 SV=1	0	19.626	20	2	8	1	184	20.5	8.43	34.6	2	High	High	1	0		0		Deamidated [Q28]
High	Master Protein	A0A072V8L1	Citrate synthase OS=Medicago truncatula GN=MTR_2g061630 PE=3 SV=1	0	19.621	7	2	13	2	472	52.5	7.42	83.67	2	High	High	1	0		0
High	Master Protein	I3SBU8	Import inner membrane translocase protein OS=Medicago truncatula GN=MTR_4g063925 PE=2 SV=1	0	19.518	39	3	16	3	93	11	7.3	52.78	3	High	High	1	0		0		Deamidated [Q92]
High	Master Protein	G7I9H2	Calreticulin OS=Medicago truncatula GN=MTR_1g083960 PE=2 SV=1	0	19.465	5	1	8	1	423	48.4	4.56	53.29	1	High	High	1	0		0
High	Master Protein	A0A072VDB9	Gamma carbonic anhydrase-like protein OS=Medicago truncatula GN=MTR_3g112020 PE=4 SV=1	0	19.441	16	2	13	2	272	29.3	6.81	58.77	2	High	High	1	0		0
High	Master Protein	A0A072UP33	NAD-dependent isocitrate dehydrogenase OS=Medicago truncatula GN=MTR_5g023740 PE=4 SV=1	0	19.433	20	4	7	2	288	31.3	7.74	35.59	4	High	High	1	0		0
High	Master Protein	I3SPL5	40S ribosomal protein S17 OS=Medicago truncatula GN=MTR_1g058250 PE=2 SV=1	0	19.425	39	2	13	2	144	16.2	10.23	69.56	2	High	High	1	0		0
High	Master Protein	A0A072UA53	Tyrosine kinase family protein OS=Medicago truncatula GN=MTR_6g463630 PE=4 SV=1	0	19.368	10	4	5	4	572	66	7.47	18.54	4	High	High	1	0		0
High	Master Protein	G7JW56	60S ribosomal L8-like protein OS=Medicago truncatula GN=MTR_5g021800 PE=4 SV=1	0	19.347	5	1	14	1	258	28	10.56	45.65	1	High	High	1	0		0
High	Master Protein	G7L831	TCP-1/cpn60 chaperonin family protein OS=Medicago truncatula GN=MTR_8g088270 PE=3 SV=1	0	19.333	8	3	9	3	544	58.8	6.16	28.97	3	High	High	1	0		0
High	Master Protein	A0A072VJR8	60S ribosomal L4-like protein OS=Medicago truncatula GN=MTR_1g066990 PE=4 SV=1	0	19.273	7	2	11	1	405	44.6	10.37	37.11	2	High	High	1	0		0
High	Master Protein	G7IEX3	Vacuolar-sorting receptor-like protein OS=Medicago truncatula GN=MTR_1g106940 PE=4 SV=2	0	19.254	4	2	11	1	632	69.5	5.55	40.09	2	High	High	1	0		0
High	Master Protein	G7JSU8	Callose synthase-like protein OS=Medicago truncatula GN=MTR_4g078220 PE=4 SV=1	0	19.249	2	4	15	3	1815	211.6	8.98	39.54	4	High	High	1	0		0
High	Master Protein	G7IPB4	NADH-ubiquinone oxidoreductase complex I, 21 kDa subunit OS=Medicago truncatula GN=MTR_2g026500 PE=2 SV=1	0	19.229	35	3	23	3	101	10.9	9.47	81.55	3	High	High	1	0		0
High	Master Protein	G8A0X6	Cysteine-rich receptor-kinase-like protein OS=Medicago truncatula GN=MTR_1g105650 PE=4 SV=1	0	19.221	12	5	13	5	661	73.1	6.68	38.13	5	High	High	1	0		0
High	Master Protein	G7IN73	Eukaryotic translation initiation factor 3 subunit C OS=Medicago truncatula GN=MTR_2g005610 PE=3 SV=1	0	19.205	5	4	5	4	984	110.9	5.97	20.74	4	High	High	1	0		0
High	Master Protein	A0A072VKZ3	Cellulose synthase-like protein D3 OS=Medicago truncatula GN=MTR_1g073740 PE=3 SV=1	0	19.153	9	5	10	5	740	84.6	7.25	31.54	5	High	High	1	0		0
High	Master Protein	G7LAJ5	40S ribosomal protein S15-4 OS=Medicago truncatula GN=MTR_8g105110 PE=2 SV=1	0	19.028	14	1	12	1	154	17.2	10.4	71.82	1	High	High	1	0		0
High	Master Protein	G7KEZ8	Gamma carbonic anhydrase-like protein OS=Medicago truncatula GN=MTR_5g020850 PE=4 SV=1	0	19.002	6	1	13	1	270	29.2	6.54	58.73	1	High	High	1	0		0
High	Master Protein	G7JAT4	Long-chain-fatty-acid CoA ligase (AMP-forming) OS=Medicago truncatula GN=MTR_3g084470 PE=4 SV=2	0	18.979	4	2	6	2	715	80	8.24	25.26	2	High	High	1	0		0
High	Master Protein	G7K315	Dihydropyrimidinase OS=Medicago truncatula GN=MTR_5g089280 PE=4 SV=1	0	18.695	10	5	11	4	542	59.1	6.49	28.99	5	High	High	1	0		0
High	Master Protein	I3S1M4	SLL1 protein OS=Medicago truncatula GN=MTR_1g048960 PE=2 SV=1	0	18.693	26	3	26	3	96	10.3	9.94	58.54	3	High	High	1	0		0
High	Master Protein	B7FI29	Synaptobrevin-like protein OS=Medicago truncatula GN=MTR_4g052550 PE=2 SV=1	0	18.668	33	4	10	4	220	25.2	9.03	40.45	4	High	High	1	0		0
High	Master Protein	G7L290	OPT family oligopeptide transporter OS=Medicago truncatula GN=MTR_7g028250 PE=4 SV=1	0	18.616	9	4	8	4	679	74.3	6.2	31.47	4	High	High	1	0		0
High	Master Protein	G7I6N5	60S ribosomal L4-like protein OS=Medicago truncatula GN=MTR_1g045410 PE=4 SV=1	0	18.529	7	2	8	1	406	44.7	10.43	27.26	2	High	High	1	0		0
High	Master Protein	A0A072TI23	Uncharacterized protein OS=Medicago truncatula GN=MTR_0082s0050 PE=4 SV=1	0	18.508	4	1	13	1	334	36.8	9.92	73.14	1	High	High	1	0		0		Deamidated [Q329]
High	Master Protein	G7LIT9	Mg-protoporphyrin IX methyltransferase OS=Medicago truncatula GN=MTR_8g100120 PE=4 SV=1	0	18.459	10	2	7	2	324	35.1	6.7	35.06	2	High	High	1	0		0		Deamidated [Q195]
High	Master Protein	S4T063	Hypothetical chloroplast RF1 OS=Medicago truncatula GN=ycf1 PE=4 SV=1	0	18.408	4	5	14	5	1756	210.6	9.38	47.25	5	High	High	1	0		0
High	Master Protein	G7IGB9	Calcium-transporting ATPase OS=Medicago truncatula GN=MTR_2g038310 PE=3 SV=2	0	18.328	5	4	16	4	1009	109.6	6.67	53.24	4	High	High	1	0		0
High	Master Protein	G7I6C5	ABC-2 and plant PDR ABC-type transporter family protein OS=Medicago truncatula GN=MTR_1g011650 PE=3 SV=2	0	18.322	3	3	21	1	1447	164.1	7.91	66.59	3	Not Found	High	1	0		0
High	Master Protein	A0A072TTZ0	Bidirectional sugar transporter OS=Medicago truncatula GN=MTR_8g096320 PE=3 SV=1	0	18.302	24	2	4	2	200	22.4	9.79	22.1	2	High	High	1	0		0
High	Master Protein	G7J8E5	DnaJ heat shock amino-terminal domain protein, putative OS=Medicago truncatula GN=MTR_3g104980 PE=4 SV=1	0	18.286	17	1	5	1	211	23.4	4.7	55.51	1	High	High	1	0		0		Deamidated [R113; R133]
High	Master Protein	A0A072TTP2	Lipoxygenase OS=Medicago truncatula GN=MTR_8g080230 PE=3 SV=1	0	18.273	4	3	8	3	916	102.9	7.39	22.74	3	High	High	1	0		0
High	Master Protein	A0A072UE79	ATP-citrate synthase alpha chain protein OS=Medicago truncatula GN=MTR_5g033920 PE=4 SV=1	0	18.251	8	2	7	1	430	47.5	6.33	29.78	2	High	High	1	0		0
High	Master Protein	S4T0P4	Ribosomal protein L23 OS=Medicago truncatula GN=rpl23 PE=3 SV=1	0	18.203	32	2	10	2	93	10.9	11.06	49.49	2	High	High	1	0		0
High	Master Protein	B7FKJ0	Eukaryotic translation initiation factor 2 alpha OS=Medicago truncatula GN=MTR_3g071550 PE=2 SV=1	0	18.202	19	5	11	5	340	38.9	5.17	29.41	5	High	High	1	1	Phospho [S319]	0		Phospho [S319]
High	Master Protein	A0A072V8W6	Cytochrome P450 family 709 protein OS=Medicago truncatula GN=MTR_2g072250 PE=3 SV=1	0	18.198	8	3	4	3	516	59.4	8.85	17.43	3	High	High	1	0		0
High	Master Protein	G7JLT3	Uncharacterized protein OS=Medicago truncatula GN=MTR_4g014600 PE=4 SV=1	0	18.19	6	4	26	4	512	60	8.69	34.59	4	High	High	1	0		0
High	Master Protein	G7KCS4	ATP synthase regulation protein NCA2 OS=Medicago truncatula GN=MTR_5g088780 PE=4 SV=1	0	18.148	10	4	7	4	589	67.6	7.42	28.93	4	High	High	1	0		0
High	Master Protein	A0A072TI35	Cytochrome c oxidase subunit 3 OS=Medicago truncatula GN=MTR_0082s0160 PE=3 SV=1	0	18.073	10	1	9	1	324	35.9	7.44	67.84	1	High	High	1	0		0
High	Master Protein	G7JME3	Alcohol dehydrogenase zinc-binding domain protein OS=Medicago truncatula GN=MTR_4g086410 PE=4 SV=1	0	18.064	10	4	9	3	633	68.9	9.06	30.66	4	High	High	1	0		0
High	Master Protein	A0A072VCX6	Transmembrane protein, putative OS=Medicago truncatula GN=MTR_1g012920 PE=4 SV=1	0	18.032	23	5	7	5	360	40.7	8.56	19.95	5	High	High	1	0		0
High	Master Protein	G7JU59	LRR receptor-like kinase OS=Medicago truncatula GN=MTR_4g113100 PE=4 SV=1	0	18.008	11	4	11	4	655	71.4	8.56	35.14	4	High	High	1	0		0
High	Master Protein	S4SZL4	Ribosomal protein S7 OS=Medicago truncatula GN=rps7 PE=3 SV=1	0	17.984	21	3	13	1	157	17.8	11.62	46.35	3	High	High	1	0		0
High	Master Protein	G7I6P0	Calcium-binding EF hand protein OS=Medicago truncatula GN=MTR_1g045490 PE=4 SV=2	0	17.951	6	4	15	4	800	90	6.48	37.12	4	High	High	1	0		0
High	Master Protein	A0A072TUR1	6-phosphogluconate dehydrogenase, decarboxylating OS=Medicago truncatula GN=MTR_8g099185 PE=3 SV=1	0	17.935	5	2	9	2	495	53.8	6	26.39	2	High	High	1	0		0
High	Master Protein	Q2HVG4	Alkaline phytoceramidase OS=Medicago truncatula GN=MTR_2g025540 PE=4 SV=1	0	17.911	13	2	11	1	255	29.9	8.69	43.49	2	High	High	1	0		0
High	Master Protein	A0A072THS2	Ribosomal protein OS=Medicago truncatula GN=MTR_0059s0060 PE=3 SV=1	0	17.855	13	4	14	4	359	39.4	8.88	33.16	4	High	High	1	0		0
High	Master Protein	B7FHR0	60S ribosomal L4-like protein OS=Medicago truncatula GN=MTR_5g025120 PE=2 SV=1	0	17.849	7	2	6	1	408	44.9	10.4	21.1	2	High	High	1	0		0
High	Master Protein	A0A072V2R0	Dihydrolipoyl dehydrogenase OS=Medicago truncatula GN=MTR_4g123070 PE=4 SV=1	0	17.847	10	3	15	3	502	53.2	7.36	62.68	3	High	High	1	0		0
High	Master Protein	B7FJC3	60S ribosomal protein L18a OS=Medicago truncatula GN=MTR_2g098000 PE=2 SV=1	0	17.802	9	1	19	1	178	21.3	10.3	101.57	1	High	High	1	0		0
High	Master Protein	A0A072VL01	Succinate-CoA ligase subunit beta OS=Medicago truncatula GN=MTR_1g069645 PE=3 SV=1	0	17.762	5	1	8	1	421	45.1	5.91	61.63	1	High	High	1	0		0
High	Master Protein	G7JJ97	Aminomethyltransferase OS=Medicago truncatula GN=MTR_4g132360 PE=2 SV=2	0	17.748	7	3	24	3	407	44.1	8.7	55.81	3	High	High	1	0		0
High	Master Protein	A0A072V1D1	Calcium-transporting ATPase OS=Medicago truncatula GN=MTR_3g103070 PE=3 SV=1	0	17.744	6	4	17	2	843	91.2	5.36	49.63	4	High	High	1	0		0		Deamidated [Q152]
High	Master Protein	G7IUM1	ATP-dependent zinc metalloprotease FTSH protein OS=Medicago truncatula GN=MTR_2g101290 PE=4 SV=1	0	17.705	9	4	8	4	881	100.1	9.26	36.62	4	High	High	1	0		0
High	Master Protein	G7JEA5	Uncharacterized protein OS=Medicago truncatula GN=MTR_4g129320 PE=2 SV=1	0	17.659	27	2	10	2	143	15.9	10.11	39.51	2	High	High	1	0		0
High	Master Protein	A0A072V1U6	DnaJ heat shock amino-terminal domain protein OS=Medicago truncatula GN=MTR_4g112045 PE=4 SV=1	0	17.579	2	5	11	5	2636	288	6.23	28.66	5	High	High	1	0		0
High	Master Protein	A0A072USU9	TGB12K interacting protein OS=Medicago truncatula GN=MTR_3g009280 PE=4 SV=1	0	17.556	12	3	10	3	348	37.2	4.59	33.72	3	High	High	1	0		0
High	Master Protein	G7KFV7	Isocitrate dehydrogenase [NADP] OS=Medicago truncatula GN=MTR_5g077070 PE=3 SV=1	0	17.453	7	2	14	2	412	46	6.39	57.69	2	High	High	1	0		0
High	Master Protein	G7ZW80	30S ribosomal protein S4 OS=Medicago truncatula GN=rps4 PE=3 SV=1	0	17.415	5	1	11	1	201	23.2	10.39	37.19	1	High	High	1	0		0
High	Master Protein	A0A072TRX1	LRR receptor-like kinase OS=Medicago truncatula GN=MTR_8g070880 PE=3 SV=1	0	17.385	4	2	6	2	966	106.4	6.15	27.76	2	High	High	1	0		0
High	Master Protein	G7K579	Cytochrome P450 family 81 protein OS=Medicago truncatula GN=MTR_5g016410 PE=3 SV=1	0	17.363	10	3	6	3	499	57.3	8.97	22.31	3	High	High	1	0		0
High	Master Protein	A0A072TPW7	Phosphoenolpyruvate carboxylase OS=Medicago truncatula GN=MTR_8g463920 PE=3 SV=1	0	17.351	6	5	9	5	967	110.5	5.88	25.63	5	High	High	1	0		0
High	Master Protein	G7J2L0	60 kDa inner membrane protein OS=Medicago truncatula GN=MTR_3g086250 PE=3 SV=1	0	17.336	4	1	3	1	532	58.5	8.27	15.45	1	Not Found	High	1	0		0
High	Master Protein	A0A072UNM0	60S ribosomal protein L3B OS=Medicago truncatula GN=MTR_4g094398 PE=3 SV=1	0	17.31	13	2	4	2	389	44.5	10.18	25.23	2	High	High	1	0		0		Deamidated [Q193; Q205]
High	Master Protein	G7JYP4	Vacuolar protein sorting protein OS=Medicago truncatula GN=MTR_5g013780 PE=4 SV=2	0	17.284	2	6	13	6	4324	484.9	5.88	30.65	6	High	High	1	0		0
High	Master Protein	A0A072V458	CBS domain protein OS=Medicago truncatula GN=MTR_3g111830 PE=4 SV=1	0	17.283	10	4	7	4	492	53.6	7.3	22.82	4	High	High	1	0		0
High	Master Protein	G7I4W6	S-adenosylmethionine-dependent methyltransferase, putative OS=Medicago truncatula GN=MTR_1g075900 PE=4 SV=2	0	17.263	10	5	11	5	624	70.5	6.49	43.23	5	High	High	1	0		0
High	Master Protein	G7LD98	Guanine nucleotide-binding protein beta subunit-like protein OS=Medicago truncatula GN=MTR_8g106790 PE=4 SV=1	0	17.211	6	1	8	1	325	35.7	7.44	41.06	1	High	High	1	0		0
High	Master Protein	A0A072TLZ7	Lipoxygenase OS=Medicago truncatula GN=MTR_8g018735 PE=3 SV=1	0	17.184	3	3	19	3	865	96.9	6.37	72.79	3	High	High	1	0		0		Carboxymethyl [K8]
High	Master Protein	G7J8L6	50S ribosomal protein L3P OS=Medicago truncatula GN=MTR_3g118210 PE=3 SV=1	0	17.177	26	4	13	4	272	29.5	10.54	48.24	4	High	High	1	0		0
High	Master Protein	G7JAC3	LRR receptor-like kinase family protein OS=Medicago truncatula GN=MTR_3g095100 PE=3 SV=1	0	17.177	5	5	10	5	1188	130.6	6.55	21.51	5	High	High	1	0		0
High	Master Protein	A0A072UCZ4	O-acyltransferase (WSD1-like) family protein OS=Medicago truncatula GN=MTR_5g004770 PE=4 SV=1	0	17.15	17	5	7	5	396	44.5	7.15	22.82	5	High	High	1	0		0
High	Master Protein	B7FKX2	UDP-glucuronic acid decarboxylase OS=Medicago truncatula GN=MTR_2g096660 PE=2 SV=1	0	17.118	8	2	4	2	351	39.6	7.21	22.11	2	High	High	1	0		0		Deamidated [R39]
High	Master Protein	G7JPU6	NAD-dependent aldehyde dehydrogenase family protein OS=Medicago truncatula GN=MTR_4g107040 PE=3 SV=2	0	17.102	6	1	3	1	544	59.2	8.13	26.5	1	High	Not Found	1	0		0		Deamidated [R518; Q530]
High	Master Protein	G7KWU8	Heat shock cognate 70 kDa protein OS=Medicago truncatula GN=MTR_7g024390 PE=3 SV=1	0	17.096	9	3	8	2	648	70.9	5.19	36.92	3	High	Not Found	1	0		0		Deamidated [R75; R79]
High	Master Protein	B7FLW8	40S ribosomal protein S3a OS=Medicago truncatula GN=MTR_1g103100 PE=2 SV=1	0	17.094	12	2	14	2	261	29.7	9.82	70.32	2	High	High	1	0		0
High	Master Protein	A0A072VRS6	D-glycerate dehydrogenase/hydroxypyruvate reductase OS=Medicago truncatula GN=MTR_1g112510 PE=3 SV=1	0	17.068	11	2	9	2	386	42.2	7.42	34.75	2	High	High	1	0		0
High	Master Protein	G7KXA9	Aminopeptidase OS=Medicago truncatula GN=MTR_7g084200 PE=4 SV=1	0	17	7	2	13	2	491	56.7	5.55	48.12	2	High	High	1	0		0
High	Master Protein	G8A394	Acetyl-CoA carboxylase OS=Medicago truncatula GN=MTR_3g073860 PE=4 SV=1	0	16.996	3	5	7	5	2256	251.7	6.27	26.29	5	High	High	1	0		0
High	Master Protein	A0A072V136	Transmembrane protein, putative OS=Medicago truncatula GN=MTR_4g105570 PE=4 SV=1	0	16.981	28	3	6	3	203	22	9.07	26.8	3	High	High	1	0		0
High	Master Protein	G7J0Q9	Cinnamoyl-CoA reductase-like protein OS=Medicago truncatula GN=MTR_3g031650 PE=4 SV=1	0	16.964	18	3	8	3	273	29.9	5.85	29.62	3	High	High	1	0		0
High	Master Protein	G7LDT1	Multidrug resistance protein ABC transporter family protein OS=Medicago truncatula GN=MTR_8g061970 PE=4 SV=1	0	16.917	3	4	10	1	1498	167.5	7.39	32	4	High	High	1	0		0
High	Master Protein	G7JLQ9	Calcium-binding protein OS=Medicago truncatula GN=MTR_4g133600 PE=4 SV=2	0	16.804	13	4	7	3	298	34.5	6.57	18.07	4	High	High	1	0		0
High	Master Protein	G7JDV5	Protein disulfide-isomerase 5-3 OS=Medicago truncatula GN=MTR_4g080800 PE=4 SV=1	0	16.796	7	3	11	3	477	53.4	8	33.35	3	High	High	1	0		0
High	Master Protein	G7K2L1	Plant intracellular ras group-related LRR protein OS=Medicago truncatula GN=MTR_5g024780 PE=4 SV=1	0	16.778	7	3	12	3	585	64.5	6.33	32.12	3	High	High	1	0		0
High	Master Protein	Q8L8A0	Calcium-transporting ATPase OS=Medicago truncatula GN=MCA5 PE=2 SV=1	0	16.694	5	4	20	2	1014	110.7	6	56.9	4	High	High	1	0		0		Deamidated [Q327]
High	Master Protein	A0A072VSU0	ABC transporter B family protein OS=Medicago truncatula GN=MTR_1g115430 PE=4 SV=1	0	16.607	5	4	8	4	1395	154.8	6.58	35.65	4	High	High	1	1	Phospho [S732]	0		Phospho [S732]
High	Master Protein	G7IS30	Lipoxygenase OS=Medicago truncatula GN=MTR_2g099570 PE=3 SV=1	0	16.59	5	3	11	2	861	97.3	6.54	41.91	3	High	High	1	0		0
High	Master Protein	A0A072VBF9	Plant/K8E10-2 protein OS=Medicago truncatula GN=MTR_2g084605 PE=4 SV=1	0	16.573	14	4	10	4	392	42.3	5.24	43.14	4	High	High	1	0		0
High	Master Protein	Q1SL16	Elongation factor 1, gamma chain; Glutathione S-transferase, C-terminal; Thioredoxin-like fold OS=Medicago truncatula GN=MTR_2g005570 PE=4 SV=1	0	16.536	6	2	15	1	418	47.7	6.89	54.46	2	High	High	1	0		0		Deamidated [Q46]
High	Master Protein	G7JWW6	Alpha-1,4-glucan-protein synthase [UDP-forming]-like protein OS=Medicago truncatula GN=MTR_5g046030 PE=2 SV=1	0	16.528	10	3	11	3	362	41.2	6.07	31.93	3	High	High	1	0		0
High	Master Protein	A0A072U0M2	ICE-like protease (Caspase) p20 domain protein OS=Medicago truncatula GN=MTR_8g447080 PE=4 SV=1	0	16.478	18	3	8	3	412	44.9	5.11	33.9	3	High	High	1	0		0		Deamidated [R326]
High	Master Protein	A0A072VNE4	Peptidyl-prolyl cis-trans isomerase OS=Medicago truncatula GN=MTR_1g085560 PE=3 SV=1	0	16.466	16	1	7	1	251	26.6	8.24	69.81	1	High	High	1	0		0
High	Master Protein	G7KYN5	TCP-1/cpn60 chaperonin family protein OS=Medicago truncatula GN=MTR_7g113470 PE=3 SV=1	0	16.459	6	2	3	2	527	56.9	5.58	11.84	2	Not Found	High	1	0		0
High	Master Protein	G7K7K0	LysM-domain receptor-like kinase OS=Medicago truncatula GN=MTR_5g085790 PE=4 SV=2	0	16.456	8	3	8	3	660	73.3	6.79	37.5	3	High	High	1	0		0		Deamidated [Q511]
High	Master Protein	G7JI82	Bacterial long-chain fatty acid CoA synthetase OS=Medicago truncatula GN=MTR_3g082660 PE=4 SV=1	0	16.393	6	3	15	2	727	79.4	7.49	42.45	3	High	High	1	0		0
High	Master Protein	G7K3F3	Peroxisomal small heat shock protein OS=Medicago truncatula GN=MTR_5g091960 PE=3 SV=1	0	16.379	12	2	7	2	259	29.1	7.46	29.32	2	High	High	1	0		0
High	Master Protein	G7IFY7	NADH-ubiquinone oxidoreductase 10.5 kDa subunit OS=Medicago truncatula GN=MTR_2g034290 PE=2 SV=1	0	16.357	21	1	8	1	97	10.9	9.33	44.25	1	High	Not Found	1	0		0		Deamidated [Q81]
High	Master Protein	A0A072UGB8	ADP,ATP carrier protein OS=Medicago truncatula GN=MTR_4g011460 PE=3 SV=1	0	16.331	6	3	7	3	629	68.7	9.38	22.46	3	High	High	1	0		0
High	Master Protein	A0A072ULB8	Chloride channel protein OS=Medicago truncatula GN=MTR_6g065650 PE=3 SV=1	0	16.306	8	3	9	3	649	70.5	7.61	35.16	3	High	High	1	0		0
High	Master Protein	G7KE15	Calcium ion-binding protein OS=Medicago truncatula GN=MTR_5g069410 PE=4 SV=1	0	16.3	4	2	10	2	566	64.6	5.34	33.89	2	High	High	1	0		0		Deamidated [R362]
High	Master Protein	B7FGF9	60S ribosomal protein L13a-4 OS=Medicago truncatula GN=MTR_7g057770 PE=2 SV=1	0	16.296	18	3	14	3	206	23.4	10.3	50.69	3	High	High	1	0		0
High	Master Protein	A0A072V5N4	Phosphatidate cytidylyltransferase OS=Medicago truncatula GN=MTR_2g025550 PE=3 SV=1	0	16.296	17	5	10	5	443	50.8	9.58	35.23	5	High	High	1	0		0
High	Master Protein	A2Q5A6	NADH-quinone oxidoreductase subunit C OS=Medicago truncatula GN=ndhJ PE=3 SV=1	0	16.258	26	2	17	1	158	18.6	6.64	73.52	2	High	High	1	0		0
High	Master Protein	G7K7B5	PLAC8 family protein OS=Medicago truncatula GN=MTR_5g083740 PE=4 SV=1	0	16.258	10	6	18	6	561	63.3	8.54	37.75	6	High	High	1	1	Phospho [S560]	0		Phospho [S560]
High	Master Protein	A0A072TT93	Ribosomal-like protein, putative OS=Medicago truncatula GN=MTR_8g089655 PE=4 SV=1	0	16.237	36	4	14	4	143	15.5	9.47	49.13	4	High	High	1	0		0		Carboxymethyl [K6]
High	Master Protein	A0A072UX31	NAD(P)H:quinone oxidoreductase, type IV protein OS=Medicago truncatula GN=MTR_4g069250 PE=3 SV=1	0	16.229	24	3	7	3	252	27.1	5.5	26.61	3	High	High	1	0		0
High	Master Protein	G7JLV1	Elongation factor 1-alpha OS=Medicago truncatula GN=MTR_4g014810 PE=3 SV=1	0	16.213	13	3	8	2	447	49.4	9.07	36.74	3	High	High	1	0		0
High	Master Protein	G7K6M0	MAP3K-like kinase OS=Medicago truncatula GN=MTR_5g017090 PE=4 SV=1	0	16.213	11	3	14	3	407	44.3	7.97	46.86	3	High	High	1	0		0		Deamidated [Q96; Q103]
High	Master Protein	A0A072UM13	Heat shock cognate 70 kDa protein OS=Medicago truncatula GN=MTR_4g063720 PE=3 SV=1	0	16.181	6	2	7	1	649	71	5.15	38.82	2	High	High	1	0		0
High	Master Protein	B7FLF5	Alanine-glyoxylate aminotransferase-like protein OS=Medicago truncatula GN=MTR_8g091660 PE=2 SV=1	0	16.178	14	4	9	4	481	52.2	7.46	37.66	4	High	High	1	0		0
High	Master Protein	C9WEK1	Cation efflux protein/zinc transporter OS=Medicago truncatula GN=MTP1 PE=2 SV=1	0	16.145	7	2	11	2	407	45	6.37	44.08	2	High	High	1	0		0
High	Master Protein	B7FJQ4	Malate dehydrogenase OS=Medicago truncatula GN=MTR_1g043040 PE=2 SV=1	0	15.959	11	3	7	1	332	35.5	6.54	21.91	3	Not Found	High	1	0		0
High	Master Protein	A0A072UGG8	Heat shock 70 kDa protein OS=Medicago truncatula GN=MTR_4g012050 PE=3 SV=1	0	15.929	8	5	9	3	851	93.7	5.25	30.24	5	High	High	1	0		0
High	Master Protein	G7K0V8	Receptor-like kinase OS=Medicago truncatula GN=MTR_5g075630 PE=4 SV=1	0	15.908	4	2	14	1	651	71.5	8.38	47.68	2	High	High	1	1	Phospho [S556]	0		Phospho [S556]
High	Master Protein	A0A072W2L8	Photosystem II reaction center PsbP family protein OS=Medicago truncatula GN=MTR_1g115410 PE=4 SV=1	0	15.882	16	2	16	2	234	27.1	8.51	90.25	2	High	High	1	0		0
High	Master Protein	G7JU57	Bile acid:sodium symporter OS=Medicago truncatula GN=MTR_4g113090 PE=2 SV=1	0	15.88	6	1	11	1	410	43.8	8.85	76.1	1	High	High	1	0		0
High	Master Protein	G7I8D0	60S ribosomal L23-like protein OS=Medicago truncatula GN=MTR_1g026090 PE=3 SV=1	0	15.836	9	1	11	1	186	20.3	9.92	45.34	1	High	High	1	0		0
High	Master Protein	A0A072VFQ6	ATP-dependent zinc metalloprotease FTSH protein OS=Medicago truncatula GN=MTR_1g028390 PE=3 SV=1	0	15.811	6	2	5	2	778	85.7	6.64	28.64	2	High	High	1	0		0		Deamidated [Q670]
High	Master Protein	G7KSC5	Ammonium transporter OS=Medicago truncatula GN=MTR_7g069640 PE=3 SV=1	0	15.77	10	5	10	5	487	52.2	8.13	17.47	5	High	High	1	0		0
High	Master Protein	A0A072V5B8	Callose synthase-like protein OS=Medicago truncatula GN=MTR_2g013580 PE=4 SV=1	0	15.737	3	4	10	3	1775	206	9	29.76	4	High	High	1	0		0
High	Master Protein	A0A072UGE8	Formate dehydrogenase, mitochondrial OS=Medicago truncatula GN=MTR_6g007170 PE=3 SV=1	0	15.723	12	2	6	2	386	42.2	6.99	27.14	2	High	High	1	0		0
High	Master Protein	A0A072TNL6	Phospholipase D alpha 1 OS=Medicago truncatula GN=MTR_8g033080 PE=4 SV=1	0	15.692	2	1	4	1	1049	117.3	7.08	20.95	1	High	Not Found	1	0		0
High	Master Protein	A0A072UUB8	Oligopeptide transporter OPT family protein OS=Medicago truncatula GN=MTR_4g133968 PE=4 SV=1	0	15.659	7	3	11	3	741	83.4	9.14	41.51	3	High	High	1	0		0
High	Master Protein	G7IS29	Lipoxygenase OS=Medicago truncatula GN=MTR_2g099560 PE=3 SV=1	0	15.656	5	3	7	2	863	96.9	6.28	22.37	3	High	High	1	0		0
High	Master Protein	G7K3Y7	Carotenoid cleavage dioxygenase 4a-6 OS=Medicago truncatula GN=MTR_5g025270 PE=4 SV=2	0	15.639	6	3	11	3	581	63.9	7.14	38.74	3	High	High	1	0		0
High	Master Protein	G7LHF7	TCP-1/cpn60 chaperonin family protein OS=Medicago truncatula GN=MTR_8g017080 PE=3 SV=1	0	15.597	10	3	8	3	576	61.6	7.39	38.62	3	High	High	1	0		0
High	Master Protein	G7LGI5	Respiratory burst oxidase-like protein D OS=Medicago truncatula GN=MTR_8g095520 PE=4 SV=1	0	15.554	7	4	8	4	898	101.8	8.4	19.65	4	High	High	1	0		0
High	Master Protein	G7J5F4	Pantothenate kinase OS=Medicago truncatula GN=MTR_3g077740 PE=4 SV=1	0	15.549	8	5	6	5	893	98.9	5.82	19.3	5	High	High	1	0		0
High	Master Protein	G7L4R0	Magnesium-protoporphyrin IX monomethyl ester cyclase OS=Medicago truncatula GN=MTR_7g088340 PE=3 SV=1	0	15.536	5	1	12	1	403	47.2	8.66	63.07	1	High	High	1	0		0
High	Master Protein	G7JPH8	Photosystem II stability/assembly factor HCF136 OS=Medicago truncatula GN=MTR_4g075040 PE=4 SV=1	0	15.41	3	1	9	1	396	43.7	8.03	30.64	1	High	High	1	0		0
High	Master Protein	A0A072UA79	Unusual kinase, putative OS=Medicago truncatula GN=MTR_6g038750 PE=4 SV=1	0	15.371	5	2	12	2	710	79.3	7.27	44.06	2	High	High	1	0		0
High	Master Protein	G7II39	BZIP protein OS=Medicago truncatula GN=MTR_2g102050 PE=4 SV=1	0	15.318	6	4	11	4	760	86.7	6.34	31.67	4	High	High	1	0		0
High	Master Protein	G7KYF5	Drug resistance transporter-like ABC domain protein OS=Medicago truncatula GN=MTR_7g098740 PE=3 SV=2	0	15.296	2	3	17	1	1414	160.4	8.7	53.18	3	High	High	1	0		0		Carboxymethyl [K338]
High	Master Protein	G7JD57	Diacylglycerol kinase OS=Medicago truncatula GN=MTR_4g129070 PE=3 SV=1	0	15.296	23	4	8	4	482	53.5	8.28	32.65	4	High	High	1	0		0
High	Master Protein	A0A072VBF8	Transmembrane protein, putative OS=Medicago truncatula GN=MTR_3g093690 PE=4 SV=1	0	15.26	16	3	9	3	349	39	9.76	31.62	3	High	High	1	0		0
High	Master Protein	G7IAS5	White-brown-complex ABC transporter family protein OS=Medicago truncatula GN=MTR_1g108340 PE=4 SV=2	0	15.211	7	4	15	4	725	79.4	8.07	38.65	4	High	High	1	0		0
High	Master Protein	G7J636	NADH-cytochrome b5 reductase OS=Medicago truncatula GN=MTR_3g079510 PE=3 SV=1	0	15.198	15	4	14	3	278	31.3	8.1	44.49	4	High	High	1	0		0
High	Master Protein	G7J4K7	TPR domain protein OS=Medicago truncatula GN=MTR_3g100100 PE=4 SV=1	0	15.19	22	3	12	3	223	24.5	8.85	45.13	3	High	High	1	0		0
High	Master Protein	A0A072UWC3	Proliferating cell nuclear antigen OS=Medicago truncatula GN=MTR_3g462130 PE=3 SV=1	0	15.19	18	3	6	3	266	29.5	4.73	22.13	3	High	High	1	0		0
High	Master Protein	I3SMT2	Oligosaccharide transporter OS=Medicago truncatula GN=MTR_1g105470 PE=2 SV=1	0	15.141	9	2	8	2	343	38.6	9.22	38.61	2	High	High	1	0		0
High	Master Protein	G7KYK4	Respiratory burst oxidase-like protein OS=Medicago truncatula GN=MTR_7g113130 PE=4 SV=1	0	15.109	6	4	7	4	864	98.3	9.35	23.78	4	High	High	1	0		0
High	Master Protein	A0A072VK31	LETM1-like protein OS=Medicago truncatula GN=MTR_1g058390 PE=4 SV=1	0	15.106	6	3	8	3	830	92.2	5.29	30.92	3	High	High	1	0		0
High	Master Protein	G7IHD6	Oxygen-evolving enhancer protein OS=Medicago truncatula GN=MTR_2g082580 PE=4 SV=1	0	15.039	20	2	17	2	230	25.9	9.33	85.7	2	High	High	1	0		0
High	Master Protein	A0A072TU77	Peptidase M1 family aminopeptidase N OS=Medicago truncatula GN=MTR_8g098525 PE=4 SV=1	0	14.948	5	4	8	4	975	109.6	6.61	20.27	4	High	High	1	0		0
High	Master Protein	G7KN36	Plant synaptotagmin OS=Medicago truncatula GN=MTR_6g084400 PE=4 SV=1	0	14.918	3	2	4	2	828	93.3	7.11	15.4	2	High	High	1	0		0
High	Master Protein	A0A072UZM7	Sieve element occlusion protein OS=Medicago truncatula GN=MTR_3g075450 PE=4 SV=1	0	14.886	7	3	6	3	706	80.4	6.24	23.54	3	High	High	1	0		0
High	Master Protein	A0A072UIC5	Calmodulin-binding protein, putative OS=Medicago truncatula GN=MTR_4g036110 PE=4 SV=1	0	14.819	10	2	8	2	393	45	9.48	37.62	2	High	High	1	1	Phospho [S357]	0		Phospho [S357]
High	Master Protein	G7LDL9	Transmembrane protein, putative OS=Medicago truncatula GN=MTR_8g036520 PE=2 SV=1	0	14.81	8	2	9	2	258	28.9	9.79	42.66	2	High	High	1	0		0
High	Master Protein	G7L638	Ubiquinol-cytochrome C reductase OS=Medicago truncatula GN=MTR_7g104570 PE=2 SV=1	0	14.784	29	2	18	2	72	8.1	9.19	76.34	2	High	High	1	0		0		Carboxymethyl [K6]
High	Master Protein	G7I3Z0	N-carbamyl-L-amino acid amidohydrolase OS=Medicago truncatula GN=MTR_1g075320 PE=4 SV=2	0	14.77	6	2	6	2	469	50.8	5.82	22.65	2	High	High	1	0		0
High	Master Protein	G7KN56	PPR containing plant-like protein OS=Medicago truncatula GN=MTR_6g021740 PE=4 SV=1	0	14.76	16	5	10	5	444	50.5	7.96	27.6	5	High	High	1	0		0
High	Master Protein	G7JNU1	RING-H2 finger ATL48-like protein OS=Medicago truncatula GN=MTR_4g106700 PE=2 SV=1	0	14.747	35	2	13	2	82	9	9.77	42.36	2	High	High	1	0		0
High	Master Protein	A0A072VEG8	TCP-1/cpn60 chaperonin family protein OS=Medicago truncatula GN=MTR_1g017380 PE=3 SV=1	0	14.63	13	3	7	3	591	62.7	5.76	47.84	3	High	High	1	0		0		Deamidated [R242]
High	Master Protein	A0A072V8Z3	Adenylate kinase OS=Medicago truncatula GN=MTR_2g461290 PE=3 SV=1	0	14.551	5	2	8	2	593	66.4	8.06	32.1	2	High	High	1	0		0
High	Master Protein	A0A072UYZ1	Transmembrane amino acid transporter family protein OS=Medicago truncatula GN=MTR_3g069960 PE=4 SV=1	0	14.517	8	2	4	2	383	41.8	9.39	18.86	2	High	High	1	0		0
High	Master Protein	G7J060	Glutathione S-transferase, amino-terminal domain protein OS=Medicago truncatula GN=MTR_3g005720 PE=4 SV=1	0	14.517	13	2	5	2	323	36.1	6.96	22.48	2	High	High	1	0		0
High	Master Protein	A0A072TJI5	NADH-quinone oxidoreductase protein OS=Medicago truncatula GN=MTR_0002s0630 PE=3 SV=1	0	14.516	14	3	17	2	318	36.1	5.68	68.82	3	High	High	1	0		0
High	Master Protein	I3ST24	Fiber protein Fb11 OS=Medicago truncatula GN=MTR_7g117700 PE=2 SV=1	0	14.484	35	1	8	1	63	6.8	8.21	42.3	1	High	High	1	0		0
High	Master Protein	G7JFK4	Eukaryotic translation initiation factor iso4G OS=Medicago truncatula GN=MTR_4g130570 PE=4 SV=1	0	14.456	4	2	4	2	779	85.3	6.67	16.16	2	High	High	1	0		0
High	Master Protein	G7I4G9	26S proteasome non-ATPase regulatory subunit-like protein OS=Medicago truncatula GN=MTR_1g019930 PE=4 SV=1	0	14.367	12	3	5	3	313	34.9	6.8	25.66	3	High	High	1	0		0
High	Master Protein	A0A072UAG3	Oxidoreductase/transition metal ion-binding protein, putative OS=Medicago truncatula GN=MTR_6g053740 PE=4 SV=1	0	14.364	3	2	9	2	957	105.5	4.86	56.27	2	High	High	1	0		0
High	Master Protein	G7KGI9	Cinnamyl alcohol dehydrogenase family protein OS=Medicago truncatula GN=MTR_5g031360 PE=4 SV=1	0	14.326	10	2	5	2	363	39	7.74	26.6	2	High	High	1	0		0
High	Master Protein	G7IUC7	Outer membrane OMP85 family protein OS=Medicago truncatula GN=MTR_2g098110 PE=4 SV=1	0	14.315	6	3	13	3	672	73	8.56	35.62	3	High	High	1	0		0
High	Master Protein	G7LIZ2	Lipoxygenase OS=Medicago truncatula GN=MTR_8g018690 PE=3 SV=1	0	14.3	4	3	19	2	865	96.6	6.67	70.68	3	High	High	1	0		0
High	Master Protein	G7I9H7	Lon protease homolog, mitochondrial OS=Medicago truncatula GN=MTR_1g084020 PE=3 SV=2	0	14.278	4	3	5	3	977	108.4	5.83	16.14	3	High	High	1	0		0
High	Master Protein	A0A072VMC4	Malate dehydrogenase OS=Medicago truncatula GN=MTR_1g076130 PE=3 SV=1	0	14.273	11	3	9	1	332	35.6	6.55	27.18	3	High	High	1	0		0
High	Master Protein	A0A072V2F5	WAT1-related protein OS=Medicago truncatula GN=MTR_3g112480 PE=3 SV=1	0	14.265	5	1	2	1	394	42.5	9	11.85	1	High	Not Found	1	0		0
High	Master Protein	A0A072U4Q0	Pyruvate kinase OS=Medicago truncatula GN=MTR_6g004020 PE=3 SV=1	0	14.249	9	5	7	4	510	55.2	7.58	10.27	5	High	High	1	0		0
High	Master Protein	G7ZZE4	3-ketoacyl-CoA synthase OS=Medicago truncatula GN=MTR_1g110930 PE=3 SV=1	0	14.171	13	4	9	3	496	55.9	9.03	44.25	4	High	High	1	0		0
High	Master Protein	G7J629	Lipoxygenase OS=Medicago truncatula GN=MTR_3g079420 PE=3 SV=2	0	14.149	6	3	6	3	865	99.4	5.96	36.77	3	High	High	1	0		0
High	Master Protein	Q2HST1	Ferric reductase-like transmembrane component OS=Medicago truncatula GN=MTR_2g028530 PE=4 SV=1	0	14.134	4	2	2	2	740	83.3	7.62	10.16	2	High	High	1	0		0
High	Master Protein	G7KQV2	SOUL heme-binding family protein OS=Medicago truncatula GN=MTR_7g104650 PE=4 SV=1	0	14.129	11	2	3	2	296	33.4	9.36	13.75	2	Not Found	High	1	0		0
High	Master Protein	G7JDI5	Succinate dehydrogenase subunit 3 OS=Medicago truncatula GN=MTR_4g048070 PE=2 SV=1	0	14.088	5	1	10	1	245	26.7	9.95	45.65	1	High	High	1	0		0
High	Master Protein	G7LD87	Plastid movement impaired protein OS=Medicago truncatula GN=MTR_8g106680 PE=4 SV=2	0	14.084	5	4	7	4	871	96.3	5.44	21.23	4	High	High	1	0		0
High	Master Protein	A0A072U5R4	Chlorophyll a-b binding protein, chloroplastic OS=Medicago truncatula GN=MTR_6g011890 PE=3 SV=1	0	14.079	15	1	3	1	265	28.3	5.66	14.41	1	High	Not Found	1	0		0		Deamidated [Q230]; Carboxymethyl [K265]
High	Master Protein	A0A072VI87	Translocase of outer membrane complex, subunit TOM22 OS=Medicago truncatula GN=MTR_1g045505 PE=4 SV=1	0	14.077	29	1	12	1	86	9.1	9.72	82.42	1	High	High	1	0		0
High	Master Protein	G7JXQ1	Dicarboxylate carrier protein OS=Medicago truncatula GN=MTR_5g032420 PE=3 SV=1	0	14.055	16	3	8	3	322	34.3	9.88	46.17	3	High	High	1	0		0
High	Master Protein	G7KB58	NAD(P)-linked oxidoreductase-like protein OS=Medicago truncatula GN=MTR_5g038970 PE=4 SV=1	0	14.019	8	1	5	1	199	22	9.77	27.91	1	High	High	1	0		0
High	Master Protein	G7KW72	S-acyltransferase OS=Medicago truncatula GN=MTR_7g083480 PE=3 SV=1	0	13.983	9	3	13	3	433	48.8	8.32	38.81	3	High	High	1	1	Phospho [S323]	0		Phospho [S323]
High	Master Protein	B7FH10	Ribosomal protein S25 OS=Medicago truncatula GN=MTR_4g070600 PE=2 SV=1	0	13.968	21	1	7	1	107	11.8	10.7	48.92	1	High	High	1	0		0
High	Master Protein	G7JCY5	DUF3119 family protein OS=Medicago truncatula GN=MTR_4g114410 PE=4 SV=1	0	13.931	7	1	12	1	224	25.2	9.41	49.01	1	High	High	1	0		0
High	Master Protein	G7L3M7	LRR receptor-like kinase OS=Medicago truncatula GN=MTR_7g077150 PE=4 SV=1	0	13.928	9	3	8	3	492	55.1	5.48	25.87	3	High	High	1	0		0
High	Master Protein	G7JY17	Dihydropterin pyrophosphokinase/dihydropteroate synthase OS=Medicago truncatula GN=MTR_5g044980 PE=4 SV=1	0	13.923	7	2	3	2	515	56.5	6.9	14.52	2	High	High	1	0		0
High	Master Protein	G7KY03	Auxin-responsive family protein OS=Medicago truncatula GN=MTR_7g051910 PE=4 SV=1	0	13.873	10	2	11	2	394	43.6	9.32	42.87	2	High	High	1	0		0
High	Master Protein	A0A072UAM3	DUF21 domain plant protein OS=Medicago truncatula GN=MTR_6g045467 PE=4 SV=1	0	13.841	4	1	5	1	363	39.7	5.3	26	1	High	High	1	0		0
High	Master Protein	G7IBQ7	Protein translocase subunit SecA OS=Medicago truncatula GN=MTR_1g086050 PE=3 SV=1	0	13.823	6	5	10	5	1011	114.2	7.31	31.57	5	High	High	1	0		0
High	Master Protein	G7LJM3	Peptidase M16 inactive domain protein OS=Medicago truncatula GN=MTR_8g101950 PE=3 SV=2	0	13.782	4	2	8	2	978	109.3	6.15	38.12	2	High	High	1	0		0
High	Master Protein	G7JBK8	Cyanobacterial and plant NDH-1 subunit O OS=Medicago truncatula GN=MTR_3g096290 PE=4 SV=1	0	13.77	8	1	11	1	159	17.7	9	44.86	1	High	High	1	0		0
High	Master Protein	G7IIC1	Oligosaccharyltransferase complex subunit OSTC-like protein OS=Medicago truncatula GN=MTR_2g038390 PE=2 SV=1	0	13.756	25	3	9	3	175	19.1	9.64	35.77	3	High	High	1	0		0
High	Master Protein	G7LF15	Aldehyde dehydrogenase OS=Medicago truncatula GN=MTR_8g094600 PE=3 SV=2	0	13.748	4	1	6	1	543	59.9	6.57	49.49	1	High	High	1	0		0
High	Master Protein	A0A072U637	Serine/Threonine kinase family protein OS=Medicago truncatula GN=MTR_8g100085 PE=4 SV=1	0	13.711	13	4	8	4	414	46.3	7.49	22.79	4	High	High	1	0		0
High	Master Protein	G7L0R8	Esterase/lipase/thioesterase-like protein OS=Medicago truncatula GN=MTR_7g114340 PE=4 SV=2	0	13.654	6	3	7	3	715	79.9	6.73	25.26	3	High	High	1	0		0
High	Master Protein	Q8GTR3	Phosphate transporter OS=Medicago truncatula GN=MTR_8g069390 PE=2 SV=1	0	13.651	5	2	8	2	574	60.5	8.98	29.01	2	High	High	1	0		0
High	Master Protein	A0A072VL71	Suppressor of auxin resistance 1 protein OS=Medicago truncatula GN=MTR_1g063180 PE=4 SV=1	0	13.614	3	4	5	4	1484	167.3	6.05	12.16	4	High	High	1	0		0
High	Master Protein	A0A072UPN1	Triose phosphate/phosphate translocator OS=Medicago truncatula GN=MTR_4g088350 PE=4 SV=1	0	13.61	4	1	13	1	401	43.5	9.55	57.1	1	High	High	1	0		0
High	Master Protein	G7J5I7	RNA-metabolising metallo-beta-lactamase OS=Medicago truncatula GN=MTR_3g089020 PE=4 SV=2	0	13.603	5	3	6	3	867	96.3	7.96	25.02	3	High	High	1	0		0
High	Master Protein	A0A072V2M1	Farnesylcysteine lyase OS=Medicago truncatula GN=MTR_3g096675 PE=4 SV=1	0	13.603	2	1	7	1	499	54.9	6.54	26.1	1	High	High	1	0		0
High	Master Protein	G7L7C1	Dynamin 4C-like protein OS=Medicago truncatula GN=MTR_8g087770 PE=3 SV=1	0	13.591	7	3	8	3	674	75.3	6.09	26.27	3	High	High	1	0		0
High	Master Protein	A0A072VF81	Plant/F18O14-17 protein OS=Medicago truncatula GN=MTR_1g022045 PE=4 SV=1	0	13.587	8	3	8	3	649	71.9	7.33	31.98	3	High	High	1	0		0
High	Master Protein	G7KZ69	Late embryogenesis abundant protein OS=Medicago truncatula GN=MTR_7g074250 PE=4 SV=1	0	13.559	8	2	12	2	211	23.1	9.31	53.67	2	High	High	1	0		0		Carboxymethyl [K2]
High	Master Protein	G7IJV7	Glycoside hydrolase family 3 protein OS=Medicago truncatula GN=MTR_2g030000 PE=4 SV=1	0	13.508	6	3	6	3	660	71.7	6.7	21.8	3	High	High	1	0		0
High	Master Protein	A0A072VCL6	SIT4 phosphatase-associated family protein OS=Medicago truncatula GN=MTR_2g094550 PE=4 SV=1	0	13.488	7	4	5	4	850	93.9	4.65	18.76	4	High	High	1	0		0
High	Master Protein	G7JYH3	E3 ubiquitin-protein ligase UPL1-like protein OS=Medicago truncatula GN=MTR_5g066710 PE=4 SV=1	0	13.475	1	5	5	5	3655	401.9	5.21	9.17	5	High	High	1	0		0
High	Master Protein	A0A072VHW2	DUF155 family protein OS=Medicago truncatula GN=MTR_1g049180 PE=4 SV=1	0	13.464	9	3	7	3	406	46.2	7.64	22.32	3	High	High	1	0		0
High	Master Protein	G7IIR7	DnaJ heat shock family protein OS=Medicago truncatula GN=MTR_2g044580 PE=4 SV=1	0	13.456	8	5	10	5	685	76.5	5.44	24.41	5	High	High	1	0		0		Deamidated [Q269]
High	Master Protein	A0A072U201	Elongation factor Tu OS=Medicago truncatula GN=MTR_7g094460 PE=3 SV=1	0	13.439	6	2	6	2	449	48.9	6.87	20.32	2	High	High	1	0		0
High	Master Protein	G7JRH3	Tetraspanin family protein OS=Medicago truncatula GN=MTR_4g061010 PE=3 SV=1	0	13.407	7	2	12	2	285	32.3	8.37	34.99	2	High	High	1	0		0
High	Master Protein	G7KDP1	ABC transporter B family-like protein OS=Medicago truncatula GN=MTR_5g029750 PE=4 SV=1	0	13.405	6	5	5	5	1234	135.2	9	13.23	5	Not Found	High	1	0		0
High	Master Protein	G7JZV4	Uncharacterized protein OS=Medicago truncatula GN=MTR_5g014110 PE=4 SV=2	0	13.35	8	2	5	2	360	39.3	8.72	26.33	2	High	High	1	0		0
High	Master Protein	G7J6W6	PPR containing plant-like protein OS=Medicago truncatula GN=MTR_3g091460 PE=4 SV=2	0	13.324	8	4	6	4	631	71.2	5.72	17.19	4	High	High	1	0		0
High	Master Protein	A0A072UXB1	Translation elongation factor EF1B, gamma chain OS=Medicago truncatula GN=MTR_3g058940 PE=4 SV=1	0	13.287	5	2	11	1	419	47.7	6.37	39.92	2	High	High	1	0		0
High	Master Protein	G7KAU2	PQ-loop protein/transmembrane family protein OS=Medicago truncatula GN=MTR_5g019120 PE=4 SV=1	0	13.203	10	2	5	2	380	43	8.82	29.54	2	High	High	1	0		0		Deamidated [Q284]
High	Master Protein	G7KYE4	Major intrinsic protein (MIP) family transporter OS=Medicago truncatula GN=MTR_7g085070 PE=3 SV=1	0	13.18	12	2	7	2	246	26.6	9.01	27.93	2	High	High	1	0		0
High	Master Protein	A0A072UKP4	NADH-ubiquinone oxidoreductase, putative OS=Medicago truncatula GN=MTR_6g053280 PE=4 SV=1	0	13.17	28	3	8	3	269	30.7	6.86	48.3	3	High	High	1	0		0
High	Master Protein	G7J8J6	Major intrinsic protein (MIP) family transporter OS=Medicago truncatula GN=MTR_3g118010 PE=3 SV=1	0	13.169	10	1	7	1	279	29.7	9.16	51.7	1	High	Not Found	1	0		0
High	Master Protein	A0A072TS91	Carnitine/acylcarnitine carrier-like protein OS=Medicago truncatula GN=MTR_8g066975 PE=3 SV=1	0	13.168	11	2	20	2	297	30.7	9.35	69.59	2	High	High	1	0		0
High	Master Protein	I3S7Z5	Peptidyl-prolyl cis-trans isomerase OS=Medicago truncatula GN=MTR_1g117010 PE=2 SV=1	0	13.156	16	1	3	1	244	26.2	9.63	24.99	1	High	High	1	0		0		Deamidated [R157]
High	Master Protein	Q2MJ21	Cytochrome P450 family monooxygenase OS=Medicago truncatula GN=CYP72A67 PE=2 SV=1	0	13.149	4	2	7	2	520	59.8	8.9	24.22	2	High	High	1	0		0
High	Master Protein	I3T947	Plant invertase/pectin methylesterase inhibitor OS=Medicago truncatula GN=MTR_4g035905 PE=2 SV=1	0	13.14	15	2	10	2	197	21.6	6.9	47.67	2	High	High	1	0		0
High	Master Protein	A0A072V9X9	Callose synthase-like protein OS=Medicago truncatula GN=MTR_3g075180 PE=4 SV=1	0	13.13	3	3	5	3	1908	217.6	8.65	18.21	3	High	High	1	0		0
High	Master Protein	A0A072UN28	Cytochrome P450 family 71 protein OS=Medicago truncatula GN=MTR_4g089020 PE=3 SV=1	0	13.124	6	2	10	1	497	56.3	8.19	39.42	2	High	High	1	0		0
High	Master Protein	G7I717	Tyrosine kinase family protein OS=Medicago truncatula GN=MTR_1g012610 PE=4 SV=2	0	13.068	7	3	6	3	640	71.1	7.97	24.81	3	High	High	1	0		0
High	Master Protein	B7FIS2	Translocon-associated protein alpha subunit OS=Medicago truncatula GN=MTR_3g117740 PE=2 SV=1	0	12.972	8	1	6	1	258	28.1	5.12	34.28	1	High	High	1	0		0
High	Master Protein	I3T0T7	Translocase of outer membrane complex, subunit TOM22 OS=Medicago truncatula GN=MTR_1g069560 PE=2 SV=1	0	12.968	23	1	10	1	95	10.2	9.7	53.56	1	High	High	1	0		0		Deamidated [Q86]
High	Master Protein	G7L8T3	Guanosine nucleotide diphosphate dissociation inhibitor OS=Medicago truncatula GN=MTR_8g088620 PE=2 SV=1	0	12.939	9	3	7	3	444	49.7	5.88	12.71	3	High	High	1	0		0
High	Master Protein	A0A072TVM3	TCP-1/cpn60 chaperonin family protein OS=Medicago truncatula GN=MTR_7g406870 PE=3 SV=1	0	12.918	8	3	6	3	535	59.3	6.49	19.49	3	High	High	1	0		0
High	Master Protein	G7L7K0	Lipoxygenase OS=Medicago truncatula GN=MTR_8g020990 PE=3 SV=1	0	12.913	3	2	8	2	868	97.3	6.81	30.79	2	High	High	1	0		0		Deamidated [R376; Q377]
High	Master Protein	G7J6C8	Inner membrane import protein Tic22, putative OS=Medicago truncatula GN=MTR_3g101630 PE=4 SV=1	0	12.903	4	1	8	1	252	28.3	9.22	28.05	1	High	High	1	0		0
High	Master Protein	B7FJJ4	Pyruvate dehydrogenase E1 beta subunit OS=Medicago truncatula GN=MTR_7g005380 PE=2 SV=1	0	12.884	11	3	12	3	361	38.9	6.11	29.78	3	High	High	1	0		0
High	Master Protein	G7IPM1	Ubiquinol-cytochrome C chaperone protein OS=Medicago truncatula GN=MTR_2g009320 PE=2 SV=1	0	12.785	11	2	7	2	277	32.1	9.19	30.94	2	High	High	1	0		0
High	Master Protein	G7IJX0	DUF639 family protein OS=Medicago truncatula GN=MTR_2g007330 PE=4 SV=1	0	12.749	7	4	4	4	808	91.5	9.42	13.64	4	Not Found	High	1	0		0
High	Master Protein	G7KTS9	LRR receptor-like kinase OS=Medicago truncatula GN=MTR_7g021570 PE=3 SV=2	0	12.74	4	4	7	4	963	107.3	7.08	6.61	4	High	High	1	0		0
High	Master Protein	G7K1K2	Alpha/beta-hydrolase superfamily protein OS=Medicago truncatula GN=MTR_5g056550 PE=4 SV=1	0	12.738	8	2	7	2	395	44.7	8.31	30.85	2	High	High	1	0		0
High	Master Protein	G7IB07	Sugar porter (SP) family MFS transporter OS=Medicago truncatula GN=MTR_1g116650 PE=3 SV=1	0	12.738	8	3	8	2	534	58	5.24	14.35	3	Not Found	High	1	0		0
High	Master Protein	A0A072V822	ATP-citrate synthase alpha chain protein OS=Medicago truncatula GN=MTR_2g062920 PE=4 SV=1	0	12.72	10	2	5	1	363	39.5	5.08	21.68	2	High	Not Found	1	0		0
High	Master Protein	A0A072VGD0	Serine/threonine-protein kinase OS=Medicago truncatula GN=MTR_1g032930 PE=3 SV=1	0	12.713	5	3	6	3	796	89.7	7.08	14.62	3	High	High	1	0		0
High	Master Protein	G7J6L9	Glycoside hydrolase family 3 protein OS=Medicago truncatula GN=MTR_3g079750 PE=4 SV=1	0	12.699	7	3	6	3	627	68.4	8.7	19.37	3	High	High	1	0		0
High	Master Protein	A0A072U549	Haloacid dehalogenase-like hydrolase family protein OS=Medicago truncatula GN=MTR_7g112140 PE=4 SV=1	0	12.658	2	1	5	1	1059	115.8	5.87	30.87	1	High	High	1	0		0
High	Master Protein	A0A072V2S7	Cation-transporting ATPase OS=Medicago truncatula GN=MTR_3g097560 PE=3 SV=1	0	12.621	4	3	6	3	1191	131.7	8.35	24.45	3	High	High	1	0		0
High	Master Protein	S4T0R9	Photosystem I reaction center subunit VIII OS=Medicago truncatula GN=psaI PE=3 SV=1	0	12.595	97	2	12	2	34	3.8	10.01	39.96	2	High	High	1	0		0
High	Master Protein	G7KF41	Carnitine/acylcarnitine carrier-like protein OS=Medicago truncatula GN=MTR_5g030530 PE=3 SV=1	0	12.584	12	2	4	2	297	30.7	9.2	13.95	2	High	High	1	0		0
High	Master Protein	G7KP81	Carboxylesterase-like protein OS=Medicago truncatula GN=MTR_6g065400 PE=4 SV=1	0	12.581	12	3	6	3	340	37.7	6.44	21.31	3	High	High	1	0		0
High	Master Protein	G7I9E0	Peptidylprolyl isomerase OS=Medicago truncatula GN=MTR_1g061850 PE=4 SV=2	0	12.561	25	2	6	2	257	28	9.38	39.45	2	High	High	1	0		0
High	Master Protein	G7L3R0	Translocon at the outer envelope membrane ofs protein OS=Medicago truncatula GN=MTR_7g088050 PE=4 SV=2	0	12.553	26	2	7	2	235	25.6	6.81	44.66	2	High	High	1	0		0
High	Master Protein	A0A072VA70	Caffeic acid O-methyltransferase OS=Medicago truncatula GN=MTR_2g072790 PE=3 SV=1	0	12.531	8	2	8	2	354	39.3	6.4	26.79	2	High	High	1	0		0
High	Master Protein	A0A072UYV0	Ribosomal protein S5 OS=Medicago truncatula GN=MTR_4g088615 PE=3 SV=1	0	12.528	15	2	4	2	303	32.6	8.47	19.94	2	High	High	1	0		0
High	Master Protein	A0A072VN55	Viral A-type inclusion protein, putative OS=Medicago truncatula GN=MTR_1g082215 PE=4 SV=1	0	12.497	7	3	4	3	632	72.6	5.25	14.61	3	High	High	1	0		0
High	Master Protein	G7I2E2	Polyadenylate-binding protein OS=Medicago truncatula GN=MTR_1g019150 PE=3 SV=1	0	12.477	9	4	5	4	647	71.3	7.85	17.14	4	High	High	1	0		0
High	Master Protein	A0A072UG84	Embryo defective 3012 protein OS=Medicago truncatula GN=MTR_6g004840 PE=4 SV=1	0	12.468	3	3	6	3	1956	214.2	6.25	22.89	3	High	High	1	0		0
High	Master Protein	G7JF34	Thioredoxin OS=Medicago truncatula GN=MTR_4g081380 PE=4 SV=1	0	12.447	27	2	4	2	126	14.3	7.12	20.83	2	High	High	1	0		0
High	Master Protein	A0A072TT57	Nuclear transport factor 2 OS=Medicago truncatula GN=MTR_8g080790 PE=4 SV=1	0	12.445	33	3	10	2	123	13.6	6.34	44.93	3	High	High	1	0		0
High	Master Protein	I3T547	Emp24/gp25L/p24 family protein OS=Medicago truncatula GN=MTR_4g082315 PE=2 SV=1	0	12.429	18	3	13	3	216	24.8	6.54	33.16	3	High	High	1	0		0
High	Master Protein	B7FH72	NADH-ubiquinone reductase complex 1 MLRQ subunit OS=Medicago truncatula GN=MTR_3g078590 PE=2 SV=1	0	12.412	14	1	10	1	90	10.1	9.5	41.8	1	High	High	1	0		0		Deamidated [R89]
High	Master Protein	A0A072U6Y5	Serine/Threonine-kinase HT1-like protein OS=Medicago truncatula GN=MTR_6g007603 PE=4 SV=1	0	12.407	7	2	6	1	375	42.1	7.59	21.1	2	High	High	1	0		0
High	Master Protein	A0A072UNZ7	RAB GTPase-like protein B1C OS=Medicago truncatula GN=MTR_4g098950 PE=4 SV=1	0	12.399	28	3	9	3	206	23	7.14	36.35	3	High	High	1	0		0
High	Master Protein	A0A072V8F1	Flavin-binding monooxygenase-like protein OS=Medicago truncatula GN=MTR_2g450310 PE=4 SV=1	0	12.374	5	2	10	2	490	55.5	7.31	29.13	2	High	High	1	0		0
High	Master Protein	A0A072VNH5	Coatomer subunit alpha OS=Medicago truncatula GN=MTR_1g090827 PE=4 SV=1	0	12.367	4	4	13	4	1216	136.2	6.92	37.6	4	High	High	1	0		0
High	Master Protein	G7JVC5	NADH-cytochrome b5 reductase OS=Medicago truncatula GN=MTR_4g114030 PE=3 SV=1	0	12.34	9	2	9	2	325	35.9	8.68	37.81	2	High	High	1	0		0
High	Master Protein	G7KRL3	Calreticulin OS=Medicago truncatula GN=MTR_7g080370 PE=3 SV=1	0	12.329	7	2	10	2	421	49.3	5.88	39.33	2	High	High	1	0		0
High	Master Protein	S4SZP6	Ribosomal protein S8 OS=Medicago truncatula GN=rps8 PE=3 SV=1	0	12.321	22	3	9	3	134	15.6	10.35	16.24	3	High	High	1	0		0
High	Master Protein	A0A072U298	AMP deaminase OS=Medicago truncatula GN=MTR_8g469540 PE=4 SV=1	0	12.301	4	3	3	3	877	100.8	6.02	8.17	3	High	High	1	0		0
High	Master Protein	A0A072V0Y3	Cytochrome b5-like heme/steroid-binding domain protein OS=Medicago truncatula GN=MTR_3g092095 PE=4 SV=1	0	12.295	35	1	4	1	98	11.1	4.88	40.33	1	High	High	1	0		0
High	Master Protein	A0A072UUA7	ABC transporter A family protein OS=Medicago truncatula GN=MTR_3g437870 PE=4 SV=1	0	12.273	6	4	5	4	939	105.9	8.29	10.18	4	High	High	1	0		0
High	Master Protein	A0A072V606	LRR receptor-like kinase family protein OS=Medicago truncatula GN=MTR_2g030380 PE=4 SV=1	0	12.265	4	3	4	3	1066	115.7	6.43	9.58	3	High	High	1	0		0
High	Master Protein	S4SZI8	30S ribosomal protein S2 OS=Medicago truncatula GN=rps2 PE=3 SV=1	0	12.235	12	2	12	2	236	27.1	9.45	45.03	2	High	High	1	0		0
High	Master Protein	G7IP43	Early-responsive to dehydration stress protein (ERD4) OS=Medicago truncatula GN=MTR_2g018780 PE=4 SV=1	0	12.225	8	3	14	3	722	81.6	9.17	68.87	3	High	High	1	3	Phospho [S713; S716; S720]	0		Phospho [S713; S716; S720]
High	Master Protein	A0A072W036	Transmembrane protein OS=Medicago truncatula GN=MTR_1g100120 PE=4 SV=1	0	12.2	8	2	6	2	352	36.7	9.25	21.72	2	High	High	1	0		0
High	Master Protein	G7KK36	ERD (Early-responsive to dehydration stress) family protein OS=Medicago truncatula GN=MTR_4g132570 PE=4 SV=1	0	12.182	5	3	7	3	774	88.2	9.19	26.1	3	High	High	1	1	Phospho [S767]	0		Phospho [S767]
High	Master Protein	G7JB13	Serine/threonine-protein kinase OS=Medicago truncatula GN=MTR_3g107070 PE=3 SV=2	0	12.171	4	3	9	3	798	88.4	6.79	20.92	3	High	High	1	0		0
High	Master Protein	G7IAA1	PfkB family carbohydrate kinase OS=Medicago truncatula GN=MTR_1g064060 PE=4 SV=1	0	12.158	7	1	2	1	341	37.6	5.19	12.64	1	High	Not Found	1	0		0		Deamidated [Q65]
High	Master Protein	A0A072TJK9	Structural constituent of cell wall protein, putative OS=Medicago truncatula GN=MTR_0004s0130 PE=4 SV=1	0	12.151	7	3	8	3	527	57.9	6.54	31.1	3	High	High	1	0		0
High	Master Protein	Q2HSW3	Protein transporter Sec61 subunit beta-like protein OS=Medicago truncatula GN=MTR_2g093770 PE=4 SV=1	0	12.137	75	3	5	3	107	10.7	11.3	32.3	3	High	High	1	0		0
High	Master Protein	G7IPS8	T-complex protein 1 subunit gamma OS=Medicago truncatula GN=MTR_2g013540 PE=3 SV=2	0	12.106	4	2	6	2	555	60.4	6.27	16.54	2	High	High	1	0		0
High	Master Protein	A0A072U3T1	Flavin-binding monooxygenase-like protein OS=Medicago truncatula GN=MTR_7g107710 PE=4 SV=1	0	12.085	12	3	10	3	384	43.1	8.54	33.52	3	High	High	1	0		0
High	Master Protein	A0A072TXL0	Monodehydroascorbate reductase OS=Medicago truncatula GN=MTR_7g034715 PE=4 SV=1	0	12.058	11	2	5	2	483	52.2	8.02	38.58	2	High	High	1	0		0
High	Master Protein	I3T329	Import receptor subunit TOM7-1 OS=Medicago truncatula GN=MTR_2g067370 PE=2 SV=1	0	12.04	50	2	12	2	70	7.7	10.08	47.98	2	High	High	1	0		0
High	Master Protein	G7J9B1	Tonoplast monosaccharide transporter 2 OS=Medicago truncatula GN=MTR_3g118530 PE=3 SV=1	0	12.034	3	2	10	2	744	79.2	5.11	25.76	2	High	High	1	1	Phospho [S387]	0		Phospho [S387]; Deamidated [Q385]
High	Master Protein	G7IV14	Cellulose synthase E1-like protein OS=Medicago truncatula GN=MTR_3g060240 PE=3 SV=1	0	12.021	5	3	10	3	736	84.5	8.1	22.4	3	High	High	1	0		0
High	Master Protein	G7KK02	LRR receptor-like kinase OS=Medicago truncatula GN=MTR_6g009370 PE=4 SV=1	0	12.018	10	3	6	3	602	66.6	6.74	22.55	3	High	High	1	0		0
High	Master Protein	A0A072TLT0	Transmembrane 9 superfamily member OS=Medicago truncatula GN=MTR_8g016270 PE=3 SV=1	0	12.017	3	2	5	1	648	74.5	8.18	17.57	2	High	High	1	0		0
High	Master Protein	A0A072TJV4	Photosystem II CP47 reaction center protein OS=Medicago truncatula GN=MTR_0002s0740 PE=3 SV=1	0	12.011	14	5	43	2	508	56.1	6.54	100.63	5	High	High	1	0		0		Deamidated [R57; Q58]
High	Master Protein	A0A072UXW2	Transducin/WD-like repeat-protein OS=Medicago truncatula GN=MTR_3g054090 PE=4 SV=1	0	11.983	6	1	8	1	301	32.7	6.13	40.61	1	High	High	1	0		0
High	Master Protein	G7I879	Transmembrane 9 superfamily member OS=Medicago truncatula GN=MTR_1g014080 PE=3 SV=1	0	11.98	6	3	5	1	637	73.1	7.96	16.88	3	High	High	1	0		0
High	Master Protein	G7KZG9	Inosine-5'-monophosphate dehydrogenase OS=Medicago truncatula GN=MTR_7g085560 PE=3 SV=2	0	11.961	8	2	3	2	502	54	6.11	12.92	2	Not Found	High	1	0		0
High	Master Protein	A0A072UXS3	ABC-2 and plant PDR ABC-type transporter family protein OS=Medicago truncatula GN=MTR_3g463680 PE=3 SV=1	0	11.959	2	2	15	1	1421	159.9	8.41	49.23	2	High	Not Found	1	0		0
High	Master Protein	G7K710	Serine/threonine-protein phosphatase OS=Medicago truncatula GN=MTR_5g037200 PE=3 SV=1	0	11.914	17	3	4	1	306	34.9	4.96	13.93	3	Not Found	High	1	0		0
High	Master Protein	G7IEJ2	Fumarate hydratase OS=Medicago truncatula GN=MTR_1g087900 PE=3 SV=1	0	11.908	11	3	7	3	491	53.3	8.53	23.21	3	High	High	1	0		0
High	Master Protein	G7JHV6	Pyruvate orthophosphate dikinase OS=Medicago truncatula GN=MTR_4g118350 PE=4 SV=2	0	11.899	8	3	3	3	624	68.3	7.83	11.86	3	Not Found	High	1	0		0
High	Master Protein	A0A072UI29	Ribosomal protein S24e family protein, putative OS=Medicago truncatula GN=MTR_6g023885 PE=4 SV=1	0	11.879	16	3	10	3	222	25	9.38	32.54	3	High	High	1	0		0
High	Master Protein	G7L0K5	Nuclear pore complex Nup205-like protein OS=Medicago truncatula GN=MTR_7g099880 PE=4 SV=2	0	11.865	2	2	2	2	1883	212	5.49	8.39	2	High	High	1	0		0
High	Master Protein	G7JAJ0	Clathrin assembly plant-like protein, putative OS=Medicago truncatula GN=MTR_3g106900 PE=4 SV=2	0	11.853	7	4	8	4	641	70.8	5.66	17.44	4	High	High	1	0		0
High	Master Protein	G7IPY3	Ribosomal protein S11 OS=Medicago truncatula GN=MTR_2g019670 PE=2 SV=2	0	11.833	10	1	8	1	151	16.3	10.59	28.48	1	High	High	1	0		0
High	Master Protein	G7JKQ6	Dynamin-2B-like protein OS=Medicago truncatula GN=MTR_4g030140 PE=3 SV=1	0	11.831	3	2	9	2	922	100.1	9.11	30.25	2	High	High	1	1	Phospho [S724]	0		Phospho [S724]
High	Master Protein	G7JRA5	SOUL heme-binding family protein OS=Medicago truncatula GN=MTR_4g019150 PE=4 SV=1	0	11.824	23	3	6	3	202	22.5	5.85	11.49	3	High	High	1	0		0
High	Master Protein	G7K3Y6	Metal transporter Nramp3 protein OS=Medicago truncatula GN=MTR_5g016270 PE=3 SV=1	0	11.816	5	2	9	1	514	56.3	5.11	32.62	2	High	High	1	0		0
High	Master Protein	A0A072TQJ4	Oligopeptide transporter OPT family protein OS=Medicago truncatula GN=MTR_8g061090 PE=4 SV=1	0	11.809	6	3	5	3	648	72.6	8.44	16.06	3	High	High	1	0		0
High	Master Protein	A0A072VI54	Plastid lipid-associated protein OS=Medicago truncatula GN=MTR_1g054070 PE=4 SV=1	0	11.806	5	1	5	1	290	31.6	5.81	21.64	1	High	High	1	0		0
High	Master Protein	G7IHA6	Histone H2A OS=Medicago truncatula GN=MTR_2g082220 PE=2 SV=1	0	11.792	16	1	5	1	131	13.8	10.05	31.84	1	High	High	1	0		0
High	Master Protein	A0A072UWD1	Alpha-1,4 glucan phosphorylase OS=Medicago truncatula GN=MTR_3g462340 PE=3 SV=1	0	11.789	5	3	6	3	840	95.4	5.88	26.25	3	High	High	1	0		0
High	Master Protein	A0A072U3D9	Guanylate-binding family protein OS=Medicago truncatula GN=MTR_7g096020 PE=4 SV=1	0	11.782	7	3	4	3	604	69.3	7.14	12.46	3	High	High	1	0		0
High	Master Protein	A0A072TEK5	M20/M25/M40 family peptidase (Fragment) OS=Medicago truncatula GN=MTR_0400s0010 PE=4 SV=1	0	11.781	8	1	8	1	177	19.4	7.34	37.43	1	High	High	1	0		0
High	Master Protein	A0A072UTJ9	Beta-glucosidase OS=Medicago truncatula GN=MTR_4g122980 PE=3 SV=1	0	11.767	9	4	9	4	632	71.9	6.1	23.76	4	High	High	1	0		0
High	Master Protein	G7L9X9	26S proteasome regulatory complex protein OS=Medicago truncatula GN=MTR_8g023550 PE=3 SV=1	0	11.753	9	3	13	3	411	46.2	5.97	34.93	3	High	High	1	0		0
High	Master Protein	A0A072VNF5	Dihydrolipoamide acetyltransferase component of pyruvate dehydrogenase complex OS=Medicago truncatula GN=MTR_1g096240 PE=3 SV=1	0	11.752	8	2	7	2	457	48.2	8.02	29.49	2	High	High	1	0		0
High	Master Protein	A0A072UXM4	Asparagine synthetase [glutamine-hydrolyzing] protein OS=Medicago truncatula GN=MTR_3g464580 PE=4 SV=1	0	11.748	7	3	6	3	586	66.4	6.47	15.76	3	High	High	1	0		0
High	Master Protein	G7IE72	RNase L inhibitor ABC domain protein OS=Medicago truncatula GN=MTR_1g114170 PE=4 SV=1	0	11.734	7	3	7	3	606	68.4	7.83	25.56	3	High	High	1	0		0
High	Master Protein	B7FFA9	Transmembrane protein 14C OS=Medicago truncatula GN=MTR_4g123593 PE=2 SV=1	0	11.725	12	2	7	2	228	22.9	7.58	22.65	2	High	High	1	0		0
High	Master Protein	G7IYE3	Methylesterase OS=Medicago truncatula GN=MTR_3g005410 PE=4 SV=2	0	11.723	18	4	8	4	345	38.4	8.38	38.27	4	High	High	1	0		0
High	Master Protein	G7IAZ2	2-isopropylmalate synthase OS=Medicago truncatula GN=MTR_1g116500 PE=3 SV=1	0	11.717	7	2	3	2	598	65	6.4	14.84	2	High	High	1	0		0
High	Master Protein	A0A072VRG7	MFS transporter OS=Medicago truncatula GN=MTR_1g111540 PE=4 SV=1	0	11.715	6	2	7	2	594	65.9	8.84	26.07	2	High	High	1	0		0
High	Master Protein	G7JQB3	50S ribosomal protein L14p OS=Medicago truncatula GN=rpl14 PE=3 SV=1	0	11.713	16	1	6	1	122	13.5	9.72	24.53	1	High	High	1	0		0
High	Master Protein	A0A072V9W4	Ubiquitin carboxyl-terminal hydrolase OS=Medicago truncatula GN=MTR_2g081180 PE=3 SV=1	0	11.709	9	3	3	3	529	58.5	5.05	9.67	3	Not Found	High	1	0		0
High	Master Protein	A0A072U7X0	Ribosomal protein L15 OS=Medicago truncatula GN=MTR_7g026915 PE=3 SV=1	0	11.704	2	1	9	1	753	86.3	5.59	57.56	1	High	High	1	0		0
High	Master Protein	I3S5L6	Cysteine proteinase inhibitor OS=Medicago truncatula GN=MTR_3g043750 PE=2 SV=1	0	11.685	17	1	8	1	98	10.9	6.8	40.99	1	High	High	1	0		0
High	Master Protein	I3T8S7	Metal transporter Nramp3 protein OS=Medicago truncatula GN=MTR_4g095075 PE=2 SV=1	0	11.661	5	2	8	1	515	56.5	5.22	27.5	2	High	Not Found	1	0		0
High	Master Protein	G7J8V4	Unusual kinase, putative OS=Medicago truncatula GN=MTR_3g082750 PE=4 SV=1	0	11.659	4	2	3	2	708	80.4	9.14	12.75	2	Not Found	High	1	0		0
High	Master Protein	G7J8U7	Transmembrane protein, putative OS=Medicago truncatula GN=MTR_3g082680 PE=4 SV=1	0	11.652	5	1	5	1	324	36.4	8.84	20.65	1	High	High	1	0		0
High	Master Protein	G7I565	Arabinose kinase-like protein OS=Medicago truncatula GN=MTR_1g009190 PE=4 SV=1	0	11.65	5	3	6	3	992	108.7	6.87	19.48	3	High	High	1	0		0
High	Master Protein	G7JLW6	Defective in exine formation protein OS=Medicago truncatula GN=MTR_4g014960 PE=4 SV=2	0	11.643	5	2	6	2	873	97.2	4.88	34.36	2	High	Not Found	1	0		0
High	Master Protein	G7ID86	Long chain acyl-CoA synthetase 7, peroxisomal protein OS=Medicago truncatula GN=MTR_1g104810 PE=4 SV=1	0	11.638	6	3	4	3	630	69.7	7.53	12.37	3	High	High	1	0		0
High	Master Protein	G7L9S9	Cytoplasmic phosphoglucomutase OS=Medicago truncatula GN=MTR_8g104540 PE=3 SV=1	0	11.588	7	2	6	2	582	63.2	5.68	27.01	2	High	High	1	0		0
High	Master Protein	G7LAE7	Peptidylprolyl isomerase OS=Medicago truncatula GN=MTR_8g091410 PE=2 SV=1	0	11.542	11	1	9	1	213	22.8	8.15	32.47	1	High	High	1	0		0		Deamidated [Q150]
High	Master Protein	G7JCM9	Phospholipase A1 OS=Medicago truncatula GN=MTR_4g080100 PE=4 SV=1	0	11.485	5	1	12	1	442	49.9	5.88	67.46	1	High	High	1	0		0
High	Master Protein	G7KJE1	Cytochrome P450 family 82 protein OS=Medicago truncatula GN=MTR_6g008500 PE=3 SV=1	0	11.475	4	2	9	2	541	61.6	7.74	22.86	2	High	High	1	0		0
High	Master Protein	A0A072UD23	Protein DETOXIFICATION OS=Medicago truncatula GN=MTR_6g081410 PE=3 SV=1	0	11.464	6	2	5	2	480	52	7.8	19.16	2	High	High	1	0		0
High	Master Protein	Q2MJ09	Coumarate 4-hydroxylase OS=Medicago truncatula GN=CYP73A3 PE=2 SV=1	0	11.432	4	2	13	2	506	58.1	9.04	32.33	2	High	High	1	0		0
High	Master Protein	A0A072TTF9	Transmembrane protein, putative OS=Medicago truncatula GN=MTR_8g089995 PE=4 SV=1	0	11.417	6	1	2	1	290	32.4	9.58	9.91	1	High	Not Found	1	0		0		Deamidated [Q285]
High	Master Protein	G7JFI8	Calcium-binding EF hand protein OS=Medicago truncatula GN=MTR_4g130410 PE=2 SV=1	0	11.414	13	2	5	2	175	20.2	4.83	14.37	2	High	High	1	0		0
High	Master Protein	G7J5X1	Methyltransferase OS=Medicago truncatula GN=MTR_3g114780 PE=3 SV=1	0	11.4	6	1	7	1	360	40	6.39	33.13	1	High	High	1	0		0
High	Master Protein	G7LE71	Sel1 repeat protein OS=Medicago truncatula GN=MTR_8g107400 PE=4 SV=2	0	11.372	5	2	7	2	674	75.5	6.29	30.84	2	High	High	1	0		0
High	Master Protein	G7JLA9	Alcohol dehydrogenase zinc-binding domain protein OS=Medicago truncatula GN=MTR_4g086400 PE=4 SV=2	0	11.366	6	2	4	1	493	53.6	9.06	16.84	2	Not Found	High	1	0		0
High	Master Protein	G7L8W8	Signal peptidase I family protein OS=Medicago truncatula GN=MTR_8g103470 PE=2 SV=1	0	11.352	4	1	10	1	292	32.5	9.17	44.31	1	High	High	1	0		0
High	Master Protein	G7K8Y3	Formate-tetrahydrofolate ligase OS=Medicago truncatula GN=MTR_5g059390 PE=3 SV=2	0	11.348	6	3	10	3	627	66.6	6.8	31.54	3	High	High	1	0		0
High	Master Protein	A0A072UNH0	Substrate carrier family protein OS=Medicago truncatula GN=MTR_4g094305 PE=3 SV=1	0	11.344	10	3	3	3	381	41.1	9.86	8.27	3	High	High	1	0		0
High	Master Protein	A0A072VFT5	Protein ROOT HAIR DEFECTIVE 3 homolog OS=Medicago truncatula GN=MTR_2g029340 PE=3 SV=1	0	11.327	4	3	10	3	833	93	5.67	32.5	3	High	High	1	0		0
High	Master Protein	A0A072V0D5	Protein phosphatase 2C-like protein OS=Medicago truncatula GN=MTR_3g491830 PE=3 SV=1	0	11.321	4	2	7	2	390	43.5	7.46	21.6	2	High	High	1	0		0
High	Master Protein	A0A072U700	Transmembrane amino acid transporter family protein OS=Medicago truncatula GN=MTR_6g022790 PE=4 SV=1	0	11.316	8	3	9	2	455	51.2	8.87	26.91	3	High	High	1	0		0
High	Master Protein	G7JBC1	Protein transporter Sec23-like protein OS=Medicago truncatula GN=MTR_3g084740 PE=4 SV=1	0	11.275	4	2	6	2	702	77.2	6.13	21.36	2	High	High	1	0		0
High	Master Protein	G7IWJ5	Signal peptidase complex subunit 3B-like protein OS=Medicago truncatula GN=MTR_3g027890 PE=2 SV=1	0	11.234	10	1	7	1	167	19.1	9.2	32.33	1	High	High	1	0		0
High	Master Protein	A0A072UFB5	Ras-related small GTP-binding family protein OS=Medicago truncatula GN=MTR_7g112090 PE=3 SV=1	0	11.229	7	1	5	1	193	22	7.05	20.47	1	High	High	1	0		0
High	Master Protein	A0A072VLM9	Major intrinsic protein (MIP) family transporter OS=Medicago truncatula GN=MTR_1g077540 PE=3 SV=1	0	11.203	8	1	6	1	258	27.6	8.06	32.2	1	High	High	1	0		0
High	Master Protein	A0A072UD90	Vacuolar protein sorting-associated protein 35 OS=Medicago truncatula GN=MTR_5g022610 PE=3 SV=1	0	11.182	5	4	7	4	672	76.2	5.07	16.54	4	High	High	1	0		0
High	Master Protein	B7FML9	NDH-dependent flow 6 protein OS=Medicago truncatula GN=MTR_3g435320 PE=2 SV=1	0	11.18	16	1	9	1	182	21.1	5.3	53.85	1	High	High	1	0		0
High	Master Protein	A0A072VPV0	Vps51/Vps67 protein OS=Medicago truncatula GN=MTR_1g492710 PE=3 SV=1	0	11.149	1	1	7	1	1094	123.3	8.15	35.83	1	High	High	1	0		0
High	Master Protein	G7JXI6	26S proteasome non-ATPase regulatory subunit-like protein OS=Medicago truncatula GN=MTR_5g022440 PE=4 SV=1	0	11.133	9	3	7	2	398	42	4.77	18.11	3	High	High	1	0		0
High	Master Protein	G7IAG0	Alpha/beta fold hydrolase OS=Medicago truncatula GN=MTR_1g096050 PE=4 SV=1	0	11.133	4	1	5	1	466	51.7	6.33	27.06	1	High	High	1	0		0
High	Master Protein	B7FH11	Transmembrane protein 14C OS=Medicago truncatula GN=MTR_5g092160 PE=2 SV=1	0	11.132	9	1	11	1	121	12.7	9.36	37.09	1	High	High	1	0		0
High	Master Protein	A0A072UAI2	Transmembrane protein, putative OS=Medicago truncatula GN=MTR_7g059255 PE=4 SV=1	0	11.123	6	1	7	1	174	19.3	9.95	23.13	1	High	High	1	0		0
High	Master Protein	A0A072UWP5	Calmodulin-domain kinase CDPK protein OS=Medicago truncatula GN=MTR_3g051770 PE=4 SV=1	0	11.117	5	3	6	2	538	60.6	6.13	14.45	3	High	High	1	0		0
High	Master Protein	G7JG54	Adenylyl cyclase-associated protein OS=Medicago truncatula GN=MTR_4g069960 PE=3 SV=1	0	11.096	7	2	4	2	472	51	6.8	15.57	2	High	High	1	0		0
High	Master Protein	G7I9L3	Elongation factor 1-alpha OS=Medicago truncatula GN=MTR_1g095650 PE=3 SV=2	0	11.095	8	2	3	1	448	49.4	9.06	10.93	2	Not Found	High	1	0		0
High	Master Protein	Q2HUA3	Phospholipase D OS=Medicago truncatula GN=MTR_2g103730 PE=3 SV=1	0	11.071	5	3	6	3	809	92	5.8	16.84	3	High	High	1	0		0
High	Master Protein	A0A072UQB0	Ozone-responsive stress-like protein OS=Medicago truncatula GN=MTR_4g097550 PE=4 SV=1	0	11.039	20	1	8	1	80	8.8	8.48	43.23	1	High	High	1	0		0
High	Master Protein	G7IL22	30S ribosomal protein S1 OS=Medicago truncatula GN=MTR_2g033020 PE=4 SV=2	0	11.002	7	2	6	2	409	44.9	5.24	23.15	2	High	High	1	0		0
High	Master Protein	A0A072TS21	Lycopene beta/epsilon cyclase OS=Medicago truncatula GN=MTR_8g465870 PE=4 SV=1	0	10.998	2	1	4	1	579	64.4	7.2	17.09	1	High	High	1	0		0
High	Master Protein	G7KQP7	Ubiquitin-associated/TS-N domain protein OS=Medicago truncatula GN=MTR_7g089550 PE=4 SV=1	0	10.977	16	3	4	3	292	32.8	9.95	10.67	3	High	High	1	0		0
High	Master Protein	G7ILG6	Secretory carrier-associated membrane protein OS=Medicago truncatula GN=MTR_2g012560 PE=3 SV=1	0	10.96	7	2	11	2	280	31.2	7.4	24.48	2	High	High	1	0		0
High	Master Protein	B7FHV5	Stem-specific TSJT1-like protein OS=Medicago truncatula GN=MTR_2g079670 PE=2 SV=1	0	10.955	11	3	15	2	253	28	6.21	27.62	3	High	High	1	1	Phospho [S218]	0		Phospho [S218]
High	Master Protein	G7LEN1	Serine/threonine-protein phosphatase OS=Medicago truncatula GN=MTR_8g062430 PE=3 SV=1	0	10.948	17	3	4	1	306	34.9	5.07	17.99	3	High	Not Found	1	0		0
High	Master Protein	A0A072US38	Alba DNA/RNA-binding protein OS=Medicago truncatula GN=MTR_4g011000 PE=4 SV=1	0	10.921	25	2	6	1	133	14.5	5.97	32.63	2	High	High	1	0		0
High	Master Protein	A0A072VIE8	1-acyl-sn-glycerol-3-phosphate acyltransferase-like protein OS=Medicago truncatula GN=MTR_1g052685 PE=4 SV=1	0	10.913	10	2	2	2	386	43.7	9.41	11.48	2	High	High	1	0		0
High	Master Protein	G7IHC8	Histone H2A OS=Medicago truncatula GN=MTR_2g082510 PE=2 SV=1	0	10.909	17	1	6	1	132	13.8	10.05	39.62	1	High	High	1	0		0
High	Master Protein	G7LGP4	Phosphotransferase OS=Medicago truncatula GN=MTR_8g014530 PE=3 SV=1	0	10.906	5	2	4	2	494	53.5	5.99	14.79	2	High	High	1	0		0
High	Master Protein	I3SR73	Asterix-like protein OS=Medicago truncatula GN=MTR_3g024170 PE=2 SV=1	0	10.891	24	2	4	2	101	11.1	9.25	12.97	2	High	High	1	0		0
High	Master Protein	A0A072U5E1	Plasma membrane ATPase OS=Medicago truncatula GN=MTR_6g011310 PE=3 SV=1	0	10.864	7	4	9	3	956	105.4	6.68	20.93	4	High	High	1	0		0
High	Master Protein	E2IXG1	Somatic embryogenesis receptor kinase 2 OS=Medicago truncatula GN=SERK2 PE=2 SV=1	0	10.862	6	2	5	2	619	68.5	5.73	22.9	2	High	High	1	0		0
High	Master Protein	A0A072VNR0	Sodium/hydrogen exchanger OS=Medicago truncatula GN=MTR_1g081900 PE=3 SV=1	0	10.852	9	3	11	3	541	59.6	7.84	36	3	High	High	1	1	Phospho [S531]	0		Phospho [S531]
High	Master Protein	I3SA92	Ribosomal protein L19 OS=Medicago truncatula GN=MTR_7g108955 PE=2 SV=1	0	10.846	6	1	2	1	219	25.4	11.39	11.05	1	Not Found	High	1	0		0
High	Master Protein	B7FIY1	PLAC8 family protein OS=Medicago truncatula GN=MTR_8g098735 PE=2 SV=1	0	10.845	14	3	10	3	263	29.2	5.96	24.58	3	High	High	1	0		0
High	Master Protein	A0A072UCC3	Substrate carrier family protein OS=Medicago truncatula GN=MTR_7g084400 PE=3 SV=1	0	10.837	5	2	6	2	488	54.5	6.55	25.88	2	High	High	1	0		0
High	Master Protein	A0A072TVX3	Cytochrome P450 family protein OS=Medicago truncatula GN=MTR_8g100135 PE=4 SV=1	0	10.824	9	2	2	2	402	46	8.22	10.95	2	Not Found	High	1	0		0
High	Master Protein	G7IEC9	RAN GTPase activating protein OS=Medicago truncatula GN=MTR_1g072250 PE=4 SV=1	0	10.823	9	2	4	2	533	57.8	4.65	27.61	2	High	High	1	0		0
High	Master Protein	G7KFG8	Calmodulin-domain kinase CDPK protein OS=Medicago truncatula GN=MTR_5g099240 PE=4 SV=1	0	10.821	5	2	4	2	559	62.9	6.06	13.12	2	High	High	1	2	Phospho [S547; S551]	0		Phospho [S547; S551]
High	Master Protein	G7K2Q8	Threonyl-tRNA synthetase/threonine-tRNA ligase, putative OS=Medicago truncatula GN=MTR_5g034820 PE=3 SV=1	0	10.82	4	2	4	2	711	82	7.02	15.64	2	High	High	1	0		0
High	Master Protein	G7L712	Phospholipid-transporting ATPase OS=Medicago truncatula GN=MTR_8g044210 PE=3 SV=2	0	10.811	2	2	6	2	1176	132.8	7.87	25.93	2	High	High	1	0		0
High	Master Protein	G7L4Q9	Cytochrome P450 family protein OS=Medicago truncatula GN=MTR_7g088330 PE=3 SV=1	0	10.805	6	3	5	3	508	58.3	7.24	8.84	3	High	High	1	0		0
High	Master Protein	A0A072USY8	LRR receptor-like kinase OS=Medicago truncatula GN=MTR_4g020070 PE=4 SV=1	0	10.801	6	2	7	2	495	55.8	6.43	27.3	2	High	High	1	0		0
High	Master Protein	G7JIY6	NADH dehydrogenase [ubiquinone] 1 beta subcomplex subunit 8 OS=Medicago truncatula GN=MTR_4g101140 PE=2 SV=1	0	10.779	13	1	12	1	125	13.4	7.88	47.99	1	High	High	1	0		0
High	Master Protein	A0A072TK26	RAB GTPase-like protein A5D OS=Medicago truncatula GN=MTR_8g006970 PE=4 SV=1	0	10.766	11	2	11	2	217	24	6.57	34.01	2	High	High	1	0		0
High	Master Protein	A0A072TYF8	Purine transporter, putative OS=Medicago truncatula GN=MTR_8g024620 PE=4 SV=1	0	10.758	6	2	4	2	369	40.1	7.37	12.81	2	High	High	1	0		0
High	Master Protein	A0A072VGY3	Potassium transporter OS=Medicago truncatula GN=MTR_2g438150 PE=3 SV=1	0	10.742	5	4	7	4	856	95.6	8.18	14.4	4	High	High	1	0		0
High	Master Protein	G7L6W7	Sad1/UNC-like protein OS=Medicago truncatula GN=MTR_8g043510 PE=4 SV=1	0	10.701	7	2	5	2	462	50.4	8.16	22.47	2	High	High	1	0		0
High	Master Protein	G7IBR0	ABC transporter B family protein OS=Medicago truncatula GN=MTR_1g086080 PE=4 SV=1	0	10.688	3	3	6	2	1289	139.2	7.77	12.47	3	Not Found	High	1	0		0		Deamidated [Q356]
High	Master Protein	Q2HVG1	Mitochondrial pyruvate carrier OS=Medicago truncatula GN=MTR_2g025480 PE=2 SV=1	0	10.686	24	1	4	1	106	11.9	9.79	33.23	1	High	High	1	0		0		Deamidated [R94]
High	Master Protein	G7IRZ4	Import inner membrane translocase protein OS=Medicago truncatula GN=MTR_2g097870 PE=2 SV=1	0	10.674	27	2	7	2	84	9.5	6.01	25.06	2	High	High	1	0		0
High	Master Protein	G7IAZ0	Callose synthase-like protein OS=Medicago truncatula GN=MTR_1g116470 PE=4 SV=2	0	10.673	2	3	8	2	1902	219.2	8.68	27.38	3	High	High	1	0		0
High	Master Protein	A0A072UFR5	Ubiquitin-specific protease family C19 protein OS=Medicago truncatula GN=MTR_4g007930 PE=4 SV=1	0	10.666	6	2	12	1	436	46.5	9.6	40.17	2	High	High	1	1	Phospho [S45]	0		Phospho [S45]
High	Master Protein	G7JA48	DEAD-box ATP-dependent RNA helicase-like protein OS=Medicago truncatula GN=MTR_3g083690 PE=4 SV=1	0	10.666	7	4	10	2	613	65.7	7.84	25.35	4	High	High	1	0		0
High	Master Protein	A0A072V3N8	T-complex protein 1 subunit delta OS=Medicago truncatula GN=MTR_3g109925 PE=3 SV=1	0	10.626	6	3	5	3	532	57.4	7.93	15.53	3	High	High	1	0		0
High	Master Protein	G7KEA8	Ubiquitin-activating enzyme E1 1 OS=Medicago truncatula GN=MTR_5g072480 PE=3 SV=1	0	10.621	2	2	4	2	1179	132	6.35	19.83	2	High	High	1	0		0
High	Master Protein	G7J3I9	Transmembrane protein, putative OS=Medicago truncatula GN=MTR_3g110460 PE=4 SV=2	0	10.607	3	4	4	4	1447	155.4	6.14	11.16	4	High	High	1	0		0
High	Master Protein	A0A072VM69	Electron transfer flavoprotein subunit beta OS=Medicago truncatula GN=MTR_1g074170 PE=4 SV=1	0	10.601	6	1	7	1	251	27.7	7.75	25.3	1	High	High	1	0		0
High	Master Protein	A0A072VKP7	ATPase, AAA-type, CDC48 protein OS=Medicago truncatula GN=MTR_1g063380 PE=4 SV=1	0	10.595	5	3	9	2	810	89.7	5.19	33.41	3	High	High	1	0		0		Carboxymethyl [K340]; Deamidated [R342]
High	Master Protein	G7IUD1	ZIP metal ion transporter family protein OS=Medicago truncatula GN=MTR_2g098150 PE=4 SV=2	0	10.582	11	2	5	2	276	29.4	8.81	10.23	2	High	High	1	0		0
High	Master Protein	G7ILF2	60S ribosomal protein L26-1 OS=Medicago truncatula GN=MTR_2g012450 PE=2 SV=1	0	10.567	12	1	12	1	146	16.7	11.15	38.43	1	High	High	1	0		0
High	Master Protein	A0A072UP30	6,7-dimethyl-8-ribityllumazine synthase OS=Medicago truncatula GN=MTR_4g094700 PE=3 SV=1	0	10.565	15	2	3	2	228	24.1	7.85	11.24	2	Not Found	High	1	0		0
High	Master Protein	A0A072VF11	40S ribosomal protein S2-4 OS=Medicago truncatula GN=MTR_1g032450 PE=3 SV=1	0	10.56	6	1	7	1	277	30.4	10.32	38.79	1	High	High	1	0		0
High	Master Protein	G7JGC6	Nodulin-like protein OS=Medicago truncatula GN=MTR_4g082830 PE=4 SV=1	0	10.555	17	1	3	1	141	14.5	6.61	22.74	1	High	High	1	0		0
High	Master Protein	G7KBI3	Glucose-6-phosphate isomerase OS=Medicago truncatula GN=MTR_5g065880 PE=3 SV=2	0	10.546	6	3	6	3	617	68.1	5.8	17.38	3	High	High	1	0		0
High	Master Protein	G7KG97	Thylakoid lumenal protein OS=Medicago truncatula GN=MTR_5g012110 PE=4 SV=1	0	10.504	13	2	8	2	262	27.9	6.9	36.36	2	High	High	1	0		0
High	Master Protein	A0A072VUJ1	DEAD-box ATP-dependent RNA helicase-like protein OS=Medicago truncatula GN=MTR_1g054630 PE=4 SV=1	0	10.501	8	4	9	2	608	65.7	7.71	20.76	4	High	High	1	0		0
High	Master Protein	A0A072VYH6	Fungal proteinase A, aspartic proteinase superfamily protein OS=Medicago truncatula GN=MTR_1g484940 PE=3 SV=1	0	10.5	4	1	8	1	508	55.6	5.8	41.92	1	High	High	1	0		0
High	Master Protein	G7KPX0	Receptor-like kinase OS=Medicago truncatula GN=MTR_6g088610 PE=4 SV=1	0	10.498	8	3	7	3	674	71.6	7.97	36.41	3	High	High	1	0		0
High	Master Protein	Q7X9B3	9/13 hydroperoxide lyase OS=Medicago truncatula GN=hpl1 PE=2 SV=1	0	10.49	3	1	8	1	482	53.9	6.61	30.33	1	High	High	1	0		0
High	Master Protein	A0A072VWD9	RAB GTPase-like protein A5B OS=Medicago truncatula GN=MTR_1g068740 PE=4 SV=1	0	10.456	15	1	1	1	216	23.9	7.11	10.86	1	Not Found	High	1	0		0
High	Master Protein	G7II78	Pre-mRNA-processing-splicing factor 8 OS=Medicago truncatula GN=MTR_2g103960 PE=4 SV=2	0	10.45	2	3	3	2	2356	275.5	8.7	8.72	3	High	High	1	0		0
High	Master Protein	A0A072TYH7	Oxygen-evolving complex/thylakoid lumenal 25.6 kDa protein OS=Medicago truncatula GN=MTR_7g023290 PE=4 SV=1	0	10.449	7	1	7	1	240	26.8	9.44	44.43	1	High	High	1	0		0
High	Master Protein	G7JU35	Methylmalonate-semialdehyde dehydrogenase OS=Medicago truncatula GN=MTR_4g093170 PE=4 SV=2	0	10.412	5	2	10	2	537	57.5	7.94	22.78	2	High	High	1	0		0
High	Master Protein	A0A072VDH4	Electron transfer flavoprotein ubiquinone oxidoreductase OS=Medicago truncatula GN=MTR_2g099040 PE=4 SV=1	0	10.411	8	2	4	2	450	49.8	7.97	24.46	2	High	Not Found	1	0		0
High	Master Protein	B7FHS6	Transmembrane protein, putative OS=Medicago truncatula GN=MTR_1g112860 PE=2 SV=1	0	10.4	9	1	4	1	287	30.6	9.82	23.12	1	High	High	1	0		0
High	Master Protein	A0A072UKK0	Secretory carrier-associated membrane protein OS=Medicago truncatula GN=MTR_4g046110 PE=3 SV=1	0	10.385	9	2	7	2	306	34.2	8.22	17.66	2	High	High	1	0		0
High	Master Protein	G7K980	Terpene cyclase/mutase family member OS=Medicago truncatula GN=MTR_5g008810 PE=3 SV=1	0	10.381	3	2	6	2	757	86.4	6.58	17.69	2	High	High	1	0		0
High	Master Protein	A0A072UZH3	LRR receptor-like kinase OS=Medicago truncatula GN=MTR_3g062500 PE=4 SV=1	0	10.381	4	2	9	1	650	70.8	8.21	27.75	2	High	High	1	0		0
High	Master Protein	G7JDV4	Electron transfer flavoprotein subunit alpha OS=Medicago truncatula GN=MTR_4g080790 PE=4 SV=1	0	10.377	4	1	3	1	357	37.8	7.3	10.27	1	High	High	1	0		0
High	Master Protein	G7JZK0	Asparagine synthetase [glutamine-hydrolyzing] protein OS=Medicago truncatula GN=MTR_5g071360 PE=4 SV=1	0	10.361	5	2	5	2	584	65.8	6.39	31.39	2	High	High	1	0		0
High	Master Protein	G7KE40	Uncharacterized protein OS=Medicago truncatula GN=MTR_5g069660 PE=4 SV=1	0	10.321	22	3	5	3	161	19	6.07	13.37	3	High	High	1	0		0
High	Master Protein	Q38JC8	Temperature-induced lipocalin OS=Medicago truncatula GN=TIL PE=2 SV=1	0	10.275	7	1	6	1	184	21.4	6.55	26.73	1	High	High	1	0		0
High	Master Protein	G7JHS5	Elongation factor EF-Tu-like protein OS=Medicago truncatula GN=MTR_4g116430 PE=4 SV=2	0	10.268	3	2	3	2	988	110.1	5.16	10.2	2	High	High	1	0		0
High	Master Protein	A0A072U613	Sucrase/ferredoxin family protein OS=Medicago truncatula GN=MTR_6g004780 PE=4 SV=1	0	10.263	5	1	5	1	352	38.5	6.54	29.23	1	High	High	1	0		0
High	Master Protein	A0A072UNB4	Heat shock 70 kDa protein OS=Medicago truncatula GN=MTR_4g092920 PE=3 SV=1	0	10.253	6	1	5	1	541	58	5.19	35.24	1	High	High	1	0		0
High	Master Protein	B7FIP5	ATP-dependent Clp protease proteolytic subunit OS=Medicago truncatula GN=MTR_4g075100 PE=2 SV=1	0	10.24	20	3	6	3	238	26.1	7.37	19.55	3	High	High	1	0		0
High	Master Protein	A0A072TS83	Transmembrane 9 superfamily member OS=Medicago truncatula GN=MTR_0204s0010 PE=3 SV=1	0	10.228	8	3	3	3	448	50.5	7.59	11.8	3	High	High	1	0		0
High	Master Protein	G7JVK6	Exocyst complex component 84B OS=Medicago truncatula GN=MTR_4g005930 PE=4 SV=2	0	10.219	5	3	4	3	764	84.8	5.24	9.48	3	High	High	1	0		0
High	Master Protein	G7JZC5	Transmembrane protein, putative OS=Medicago truncatula GN=MTR_5g054910 PE=4 SV=1	0	10.212	13	2	9	2	339	37.9	8.4	55.58	2	High	High	1	0		0
High	Master Protein	A0A072UHD8	Ubiquitin-specific protease family C19 protein OS=Medicago truncatula GN=MTR_4g005510 PE=4 SV=1	0	10.183	6	2	7	1	478	51.3	9.63	27.16	2	Not Found	High	1	1	Phospho [S45]	0		Phospho [S45]
High	Master Protein	G7KWE8	Fungal proteinase A, aspartic proteinase superfamily protein OS=Medicago truncatula GN=MTR_7g111530 PE=3 SV=1	0	10.179	4	1	10	1	504	55.2	6.46	59.16	1	High	High	1	0		0
High	Master Protein	G7J9A2	NAD-dependent epimerase/dehydratase family protein OS=Medicago truncatula GN=MTR_3g118430 PE=4 SV=2	0	10.178	7	1	2	1	393	43.8	8.85	13.88	1	High	Not Found	1	0		0
High	Master Protein	B7FKB1	Nucleic acid-binding, OB-fold-like protein OS=Medicago truncatula GN=MTR_8g064590 PE=2 SV=1	0	10.165	10	1	6	1	136	15.2	8.4	22.4	1	High	High	1	0		0
High	Master Protein	G7J3V3	CBS/octicosapeptide/phox/Bemp1 (PB1) domain protein OS=Medicago truncatula GN=MTR_3g099100 PE=4 SV=1	0	10.157	6	2	2	2	528	57	7.42	10.21	2	Not Found	High	1	0		0
High	Master Protein	B7FHM1	Caffeoyl-CoA 3-O-methyltransferase OS=Medicago truncatula GN=MTR_4g094815 PE=2 SV=1	0	10.123	9	2	7	2	248	27.8	5.26	20.93	2	High	High	1	0		0
High	Master Protein	G7J648	Cobalamin-independent methionine synthase OS=Medicago truncatula GN=MTR_3g079640 PE=3 SV=1	0	10.115	6	3	4	3	813	90.6	7.23	14.06	3	High	High	1	0		0
High	Master Protein	G7JPK0	Peptidyl-tRNA hydrolase II (PTH2) family protein OS=Medicago truncatula GN=MTR_4g075280 PE=4 SV=1	0	10.101	14	2	8	2	190	21.2	9.45	16.99	2	High	High	1	0		0
High	Master Protein	G7K5M8	Pyruvate dehydrogenase E1 component subunit alpha OS=Medicago truncatula GN=MTR_5g036600 PE=4 SV=1	0	10.097	9	2	12	2	395	43.4	7.94	53.39	2	High	High	1	1	Phospho [S298]	0		Phospho [S298]
High	Master Protein	A0A072VEL3	Scythe protein ubiquitin-like domain protein OS=Medicago truncatula GN=MTR_1g026290 PE=4 SV=1	0	10.094	5	3	3	3	933	97.7	6.04	8.93	3	Not Found	High	1	0		0
High	Master Protein	G7I7H7	Thylakoid lumen 18.3 kDa protein OS=Medicago truncatula GN=MTR_1g082420 PE=4 SV=1	0	10.054	3	1	9	1	289	31.4	7.33	11.58	1	High	High	1	0		0		Deamidated [Q281]
High	Master Protein	G7II48	Heat shock 70 kDa protein OS=Medicago truncatula GN=MTR_2g102180 PE=3 SV=1	0	10.049	5	3	7	1	858	95.2	5.24	23.5	3	Not Found	High	1	0		0
High	Master Protein	A0A072U057	LIMR family protein OS=Medicago truncatula GN=MTR_7g068440 PE=4 SV=1	0	10.047	4	2	8	2	509	56.3	8.98	24.75	2	High	High	1	0		0
High	Master Protein	G7LBG6	Trehalose-6-phosphate synthase domain protein OS=Medicago truncatula GN=MTR_8g105740 PE=4 SV=1	0	10.037	4	2	4	1	853	96.6	6.1	15.91	2	High	High	1	0		0
High	Master Protein	G7K4W1	Carboxy-terminal TIM barrel domain enolase OS=Medicago truncatula GN=MTR_5g096970 PE=3 SV=1	0	9.981	6	2	8	2	473	51.6	5.68	22.92	2	High	High	1	0		0
High	Master Protein	G7I7V6	Glycerol-3-phosphate dehydrogenase OS=Medicago truncatula GN=MTR_1g050720 PE=3 SV=1	0	9.974	4	2	8	1	626	68.2	8.31	34.87	2	High	High	1	0		0
High	Master Protein	G7KGC6	Cytochrome P450 family ferulate hydroxylase OS=Medicago truncatula GN=MTR_5g021390 PE=3 SV=1	0	9.969	6	3	5	3	519	58.5	6.29	13.73	3	High	High	1	0		0
High	Master Protein	G7J8M7	Glutamate decarboxylase OS=Medicago truncatula GN=MTR_3g064740 PE=3 SV=1	0	9.957	6	2	4	2	508	57.5	5.72	16.67	2	High	High	1	0		0
High	Master Protein	G7JGI1	Pentatricopeptide (PPR) repeat protein OS=Medicago truncatula GN=MTR_4g098660 PE=4 SV=1	0	9.955	4	2	2	2	715	80.7	7.78	8.35	2	Not Found	High	1	0		0
High	Master Protein	A0A072UC92	White-brown-complex ABC transporter family protein, putative OS=Medicago truncatula GN=MTR_6g066240 PE=4 SV=1	0	9.942	4	2	7	2	697	77.8	8.4	22.95	2	High	High	1	0		0
High	Master Protein	G7L8X0	Peroxisomal membrane 22 kDa (Mpv17/PMP22) family protein OS=Medicago truncatula GN=MTR_8g103490 PE=3 SV=1	0	9.938	6	1	7	1	226	25.5	9.7	29.14	1	High	High	1	0		0
High	Master Protein	A0A072TYK3	Importin-alpha re-exporter, putative OS=Medicago truncatula GN=MTR_8g027450 PE=4 SV=1	0	9.933	5	3	3	3	969	108.6	5.29	13.22	3	Not Found	High	1	0		0		Deamidated [Q572]
High	Master Protein	A0A072V1D7	Calmodulin-domain kinase CDPK protein OS=Medicago truncatula GN=MTR_4g107490 PE=4 SV=1	0	9.914	7	2	9	2	555	63	6.81	35.99	2	High	High	1	0		0
High	Master Protein	G7LA71	Adipocyte plasma membrane-associated-like protein OS=Medicago truncatula GN=MTR_8g074270 PE=4 SV=1	0	9.905	7	1	6	1	375	41.4	5.97	44.24	1	High	High	1	0		0
High	Master Protein	A0A072TMC9	Starch synthase, chloroplastic/amyloplastic OS=Medicago truncatula GN=MTR_8g024340 PE=3 SV=1	0	9.895	4	1	1	1	616	67.8	8.38	8.82	1	Not Found	High	1	0		0
High	Master Protein	G7JQK5	Saccharopine dehydrogenase OS=Medicago truncatula GN=MTR_4g076230 PE=4 SV=2	0	9.886	9	2	7	2	422	45.5	7.36	23.66	2	High	High	1	0		0
High	Master Protein	B7FGU3	Microsomal glutathione S-transferase, putative OS=Medicago truncatula GN=MTR_5g076470 PE=2 SV=1	0	9.886	11	1	5	1	150	16.9	9.35	21.98	1	High	High	1	0		0
High	Master Protein	G7LDE8	Pigment defective 320 protein, putative OS=Medicago truncatula GN=MTR_8g009290 PE=4 SV=1	0	9.865	5	2	6	2	465	52.2	8.59	18.58	2	High	High	1	0		0
High	Master Protein	A0A072TNH6	Methyltransferase OS=Medicago truncatula GN=MTR_8g432620 PE=4 SV=1	0	9.842	5	3	4	3	602	67.6	8.54	11.47	3	High	High	1	0		0
High	Master Protein	G7L099	Brefeldin A-inhibited guanine nucleotide-exchange protein OS=Medicago truncatula GN=MTR_7g075030 PE=4 SV=1	0	9.834	3	5	8	5	1789	199.4	5.67	12.29	5	High	High	1	0		0
High	Master Protein	G7JW29	DnaJ heat shock amino-terminal domain protein OS=Medicago truncatula GN=MTR_5g012530 PE=4 SV=2	0	9.833	2	1	5	1	540	59.8	9.04	16.48	1	High	High	1	0		0
High	Master Protein	G7JD16	Adenosylmethionine-8-amino-7-oxononanoate transaminase OS=Medicago truncatula GN=MTR_4g128620 PE=4 SV=2	0	9.833	3	2	6	2	826	91.9	6.83	14.39	2	High	High	1	0		0
High	Master Protein	Q2HRW5	Syntaxin of plants protein OS=Medicago truncatula GN=MTR_7g084590 PE=4 SV=1	0	9.816	6	1	6	1	266	29.6	6.16	34.91	1	High	High	1	0		0
High	Master Protein	G7JBF4	Nuclear transport factor 2 OS=Medicago truncatula GN=MTR_3g085070 PE=2 SV=1	0	9.81	25	2	8	1	123	13.8	6.34	38.64	2	High	High	1	0		0
High	Master Protein	A0A072UH84	Coatomer subunit beta-like protein OS=Medicago truncatula GN=MTR_4g011950 PE=4 SV=1	0	9.798	5	4	9	2	931	105	4.98	28.9	4	High	High	1	0		0
High	Master Protein	I3SI55	Light harvesting-like protein OS=Medicago truncatula GN=MTR_4g099340 PE=2 SV=1	0	9.785	6	1	6	1	258	28.8	6.54	28.07	1	High	Not Found	1	0		0
High	Master Protein	A0A072VIH3	3-ketoacyl-CoA thiolase 2, peroxisomal-like protein OS=Medicago truncatula GN=MTR_1g047210 PE=3 SV=1	0	9.775	3	1	6	1	462	48.3	7.99	21.03	1	High	High	1	0		0
High	Master Protein	A0A072VMB7	Bet1-like SNARE protein 1-1 OS=Medicago truncatula GN=MTR_1g070240 PE=4 SV=1	0	9.764	31	3	6	3	127	14.6	6.09	20.1	3	High	High	1	0		0
High	Master Protein	G7JEQ0	B-cell receptor-associated-like protein OS=Medicago truncatula GN=MTR_4g049540 PE=2 SV=1	0	9.745	10	1	4	1	221	25.1	9.01	26.01	1	High	High	1	0		0
High	Master Protein	G7K8K5	Calcium-dependent kinase OS=Medicago truncatula GN=MTR_5g092810 PE=4 SV=2	0	9.736	3	2	5	1	540	61.3	7.8	13.02	2	High	High	1	0		0
High	Master Protein	A0A072UA59	Small nuclear ribonucleoprotein OS=Medicago truncatula GN=MTR_6g066250 PE=4 SV=1	0	9.734	41	2	5	2	82	9.1	5.26	13.6	2	High	High	1	0		0
High	Master Protein	G7J970	NAD(P)-binding rossmann-fold protein OS=Medicago truncatula GN=MTR_3g105660 PE=2 SV=1	0	9.712	5	1	8	1	286	30.5	9.35	33.98	1	High	High	1	0		0
High	Master Protein	B7FGG9	Acyl-CoA N-acyltransferase (NAT) family protein OS=Medicago truncatula GN=MTR_1g049370 PE=2 SV=1	0	9.705	5	1	3	1	233	26.5	6.29	11.39	1	High	High	1	0		0
High	Master Protein	G7IUL3	MFS transporter OS=Medicago truncatula GN=MTR_2g100400 PE=4 SV=2	0	9.705	9	3	4	3	541	59.9	7.05	12.37	3	Not Found	High	1	0		0
High	Master Protein	G7JPY4	Delta-1-pyrroline-5-carboxylate dehydrogenase OS=Medicago truncatula GN=MTR_4g107940 PE=4 SV=1	0	9.699	4	2	6	2	553	61.3	6.83	17.91	2	High	High	1	0		0
High	Master Protein	A0A072UPR1	Hsc70-interacting protein OS=Medicago truncatula GN=MTR_4g102390 PE=4 SV=1	0	9.691	8	2	5	2	390	42.2	5	13.72	2	High	High	1	0		0
High	Master Protein	G7JM35	Peptidylprolyl isomerase OS=Medicago truncatula GN=MTR_4g055500 PE=4 SV=2	0	9.679	7	3	5	3	626	70.7	5.52	17.61	3	High	High	1	0		0
High	Master Protein	G7L0K9	Eukaryotic translation initiation factor 3 subunit A OS=Medicago truncatula GN=MTR_7g099920 PE=3 SV=1	0	9.657	3	3	6	3	959	111.7	9.26	13.06	3	High	High	1	0		0
High	Master Protein	G7LFK4	Vacuolar H+-ATPase subunit H, putative OS=Medicago truncatula GN=MTR_8g078370 PE=4 SV=2	0	9.633	6	2	5	2	486	55.3	7.24	21.21	2	High	High	1	0		0
High	Master Protein	G7KGI6	Cinnamyl alcohol dehydrogenase-like protein OS=Medicago truncatula GN=MTR_5g031300 PE=4 SV=2	0	9.633	10	2	4	2	362	39.1	6.89	18.87	2	High	High	1	0		0
High	Master Protein	A0A072U1Y7	Acyl-CoA dehydrogenase OS=Medicago truncatula GN=MTR_7g068850 PE=3 SV=1	0	9.621	5	2	5	2	433	47.6	8.32	11.28	2	High	High	1	0		0
High	Master Protein	A0A072U3Y6	Sulfite exporter TauE/SafE family protein OS=Medicago truncatula GN=MTR_7g103300 PE=4 SV=1	0	9.59	7	3	6	3	414	45.9	8.81	13.79	3	High	Medium	1	0		0
High	Master Protein	G7J268	RuvB-like helicase OS=Medicago truncatula GN=MTR_3g061640 PE=3 SV=1	0	9.578	11	4	4	4	465	51.1	5.54	11.73	4	High	High	1	0		0
High	Master Protein	G7J3A3	Alpha-mannosidase OS=Medicago truncatula GN=MTR_3g098650 PE=3 SV=1	0	9.574	2	2	3	2	1016	114.7	6.95	9.44	2	High	High	1	0		0
High	Master Protein	G8A2L4	Rhodanese/cell cycle control phosphatase superfamily protein OS=Medicago truncatula GN=MTR_4g015860 PE=4 SV=1	0	9.559	10	1	7	1	224	25.1	9.55	41.21	1	High	High	1	0		0
High	Master Protein	A0A072URD4	RAB GTPase-like protein A2D OS=Medicago truncatula GN=MTR_4g099470 PE=4 SV=1	0	9.553	13	2	9	2	178	19.7	5.4	32.62	2	High	High	1	0		0
High	Master Protein	G7K0Q1	Transmembrane 9 superfamily member OS=Medicago truncatula GN=MTR_5g098730 PE=3 SV=2	0	9.542	5	3	6	1	665	75.5	6.62	16.03	3	High	High	1	0		0
High	Master Protein	G7JRR9	Chromosome region maintenance protein 1/exportin OS=Medicago truncatula GN=MTR_4g077660 PE=3 SV=2	0	9.535	3	4	8	2	1077	123.6	5.6	14.43	4	High	High	1	0		0
High	Master Protein	A0A072TRJ4	Very-long-chain (3R)-3-hydroxyacyl-CoA dehydratase OS=Medicago truncatula GN=MTR_8g471160 PE=3 SV=1	0	9.472	6	1	2	1	221	25.1	9.7	12.27	1	Not Found	High	1	0		0
High	Master Protein	A0A072TP38	2,4-dienoyl-CoA reductase OS=Medicago truncatula GN=MTR_8g442750 PE=4 SV=1	0	9.453	10	2	3	2	301	32.2	8.98	8.32	2	Not Found	High	1	0		0
High	Master Protein	G7IYL0	LRR receptor-like kinase OS=Medicago truncatula GN=MTR_3g009050 PE=4 SV=1	0	9.432	3	1	3	1	479	52.9	8.62	10.83	1	High	High	1	0		0
High	Master Protein	A0A072UXR5	Import inner membrane translocase subunit TIM22 OS=Medicago truncatula GN=MTR_4g077950 PE=4 SV=1	0	9.402	32	3	9	3	119	12.9	5.45	21.73	3	High	High	1	0		0
High	Master Protein	G7I3D6	Rab GTPase activator OS=Medicago truncatula GN=MTR_1g007590 PE=4 SV=1	0	9.388	5	1	1	1	591	66.1	5.66	7	1	Not Found	High	1	0		0
High	Master Protein	G7J9V8	Chaperone ClpB, putative OS=Medicago truncatula GN=MTR_3g106160 PE=3 SV=1	0	9.375	4	3	5	3	980	109.8	6.98	13.34	3	High	High	1	0		0
High	Master Protein	G7KY86	Plant/F17O14-7 protein OS=Medicago truncatula GN=MTR_7g074120 PE=4 SV=2	0	9.363	12	2	14	2	315	34.2	9.38	56.96	2	High	High	1	1	Phospho [S283]	0		Phospho [S283]
High	Master Protein	A0A072VJZ3	Transmembrane protein, putative OS=Medicago truncatula GN=MTR_1g057290 PE=4 SV=1	0	9.346	12	2	9	2	217	25.2	8.5	28.28	2	High	High	1	0		0
High	Master Protein	G7KRX3	Auxin transporter BIG OS=Medicago truncatula GN=MTR_7g017100 PE=4 SV=2	0	9.337	1	4	6	4	5101	566.6	6.14	13.18	4	High	High	1	0		0
High	Master Protein	G7K2M8	Auxin efflux carrier family protein OS=Medicago truncatula GN=MTR_5g024970 PE=4 SV=2	0	9.329	5	1	9	1	329	36.2	8.41	41.03	1	High	High	1	0		0
High	Master Protein	G7J1A0	Glucose-6-phosphate/phosphate translocator-like protein OS=Medicago truncatula GN=MTR_3g049400 PE=2 SV=1	0	9.299	4	1	2	1	401	43.6	9.26	10.99	1	Not Found	High	1	0		0
High	Master Protein	G7LBE5	PPR domain protein OS=Medicago truncatula GN=MTR_8g105450 PE=4 SV=1	0	9.295	4	3	3	3	772	88.8	7.28	8.01	3	Not Found	High	1	0		0
High	Master Protein	G7JKW2	MAR-binding filament-like protein, putative OS=Medicago truncatula GN=MTR_4g054960 PE=4 SV=1	0	9.294	2	1	7	1	768	86.7	5.48	24.64	1	High	High	1	0		0
High	Master Protein	G7JKG6	Short-chain dehydrogenase/reductase OS=Medicago truncatula GN=MTR_4g132850 PE=4 SV=1	0	9.29	15	2	2	2	252	26.6	9.09	8.36	2	Not Found	High	1	0		0
High	Master Protein	A0A072V3P1	Outer envelope pore protein OS=Medicago truncatula GN=MTR_4g134950 PE=4 SV=1	0	9.281	7	2	10	2	336	37.8	7.9	29.06	2	High	High	1	0		0
High	Master Protein	Q2MJ15	Cytochrome P450 family monooxygenase OS=Medicago truncatula GN=CYP92A29 PE=2 SV=1	0	9.253	8	2	6	2	512	59.1	8.63	31.46	2	High	High	1	0		0
High	Master Protein	A0A072TXI5	Cationic amino acid transporter OS=Medicago truncatula GN=MTR_7g007850 PE=4 SV=1	0	9.246	7	2	4	2	597	64.1	8.98	10.95	2	High	High	1	0		0
High	Master Protein	A0A072VK14	3-deoxy-manno-octulosonate cytidylyltransferase OS=Medicago truncatula GN=MTR_1g057850 PE=3 SV=1	0	9.197	4	1	4	1	596	66.6	6.3	35.2	1	High	High	1	0		0
High	Master Protein	Q2HWC2	40S ribosomal protein S28-1 OS=Medicago truncatula GN=MTR_6g013210 PE=2 SV=2	0	9.196	22	2	8	2	65	7.5	11.17	23.6	2	High	High	1	0		0		Carboxymethyl [K6]
High	Master Protein	A0A072U0S5	Alpha-galactosidase OS=Medicago truncatula GN=MTR_7g073650 PE=3 SV=1	0	9.163	6	2	5	2	408	45.4	8.19	5.12	2	High	High	1	0		0
High	Master Protein	G7JAE5	SPFH/band 7/PHB domain membrane-associated family protein OS=Medicago truncatula GN=MTR_3g106430 PE=4 SV=2	0	9.155	10	4	6	4	475	52.4	6.64	11.91	4	High	High	1	0		0
High	Master Protein	G7L9H1	Phosphoserine aminotransferase OS=Medicago truncatula GN=MTR_8g074010 PE=3 SV=1	0	9.143	6	2	3	2	428	47.2	8.06	10.64	2	High	High	1	0		0
High	Master Protein	G7JEF5	NDH-dependent cyclic electron flow protein OS=Medicago truncatula GN=MTR_4g007080 PE=4 SV=1	0	9.132	4	1	5	1	472	52.6	6.64	17.56	1	High	High	1	0		0
High	Master Protein	G7JBW9	Outer membrane OMP85 family protein OS=Medicago truncatula GN=MTR_3g071450 PE=4 SV=1	0	9.121	3	1	5	1	516	57.7	6.55	26.15	1	High	High	1	0		0
High	Master Protein	G7IKX8	Membrane protein type I, putative OS=Medicago truncatula GN=MTR_2g030560 PE=4 SV=1	0	9.112	4	1	5	1	373	40.9	5.3	24.38	1	High	High	1	0		0
High	Master Protein	G7IF53	UDP-glucuronic acid decarboxylase-like protein OS=Medicago truncatula GN=MTR_1g088480 PE=4 SV=1	0	9.097	14	3	5	2	430	48.3	8.22	19.07	3	High	High	1	0		0
High	Master Protein	G7KEK9	Glucose-1-phosphate adenylyltransferase OS=Medicago truncatula GN=MTR_5g097010 PE=3 SV=1	0	9.085	7	3	3	3	515	56.4	7.12	9.59	3	High	High	1	0		0
High	Master Protein	A0A072VKA0	Iron-sulfur cluster scaffold protein NFU4 OS=Medicago truncatula GN=MTR_1g069215 PE=4 SV=1	0	9.082	13	3	4	3	277	30.5	5.01	10.67	3	High	High	1	0		0
High	Master Protein	G7IPG3	Cysteine-rich RLK (Receptor-like kinase) protein OS=Medicago truncatula GN=MTR_2g006910 PE=4 SV=2	0	9.067	4	2	2	2	644	71.1	7.23	7.53	2	Not Found	High	1	0		0
High	Master Protein	G7JHL9	LRR receptor-like kinase OS=Medicago truncatula GN=MTR_4g098740 PE=4 SV=2	0	9.049	5	2	4	2	498	55.9	6.34	13.85	2	High	High	1	0		0
High	Master Protein	B7FHV8	Charged multivesicular body protein OS=Medicago truncatula GN=MTR_2g100420 PE=2 SV=1	0	9.043	19	3	4	3	205	22.8	7.2	13.06	3	High	High	1	0		0
High	Master Protein	G7IAV4	ALG2-interacting protein X OS=Medicago truncatula GN=MTR_1g108690 PE=4 SV=2	0	9.037	4	2	2	2	872	98.2	6.55	8.83	2	Not Found	High	1	0		0
High	Master Protein	G7JTJ9	Peptidylprolyl isomerase OS=Medicago truncatula GN=MTR_4g039430 PE=2 SV=1	0	9.029	7	2	6	2	372	42.8	5.68	17.8	2	High	High	1	0		0
High	Master Protein	G7J4S1	Plant intracellular ras-group-related LRR protein OS=Medicago truncatula GN=MTR_3g076990 PE=4 SV=1	0	9.017	5	2	3	2	510	56.5	4.84	9.45	2	High	High	1	0		0
High	Master Protein	A0A072V3L4	Alanine--tRNA ligase OS=Medicago truncatula GN=MTR_3g118360 PE=3 SV=1	0	9.002	4	2	3	2	871	96.8	6.52	12.25	2	High	High	1	0		0
High	Master Protein	A0A072UX38	Multidrug resistance protein ABC transporter family protein OS=Medicago truncatula GN=MTR_3g056675 PE=4 SV=1	0	8.995	2	3	3	3	1253	139	6.99	7.04	3	High	High	1	0		0
High	Master Protein	J7FDW0	SUT1-1 OS=Medicago truncatula GN=MTR_1g096910 PE=2 SV=1	0	8.995	5	1	6	1	525	55.4	8.66	47.96	1	High	High	1	0		0
High	Master Protein	G7LAR7	CCR4-NOT transcription complex protein, putative OS=Medicago truncatula GN=MTR_8g005820 PE=4 SV=2	0	8.964	2	3	3	3	2393	265.8	5.87	7.39	3	Not Found	High	1	0		0
High	Master Protein	G7IVB7	50S ribosomal protein L5P OS=Medicago truncatula GN=MTR_3g007700 PE=2 SV=1	0	8.959	10	1	7	1	182	20.8	9.96	45.82	1	High	High	1	0		0
High	Master Protein	I3SCJ8	RW1-like protein, putative OS=Medicago truncatula GN=MTR_8g080630 PE=2 SV=1	0	8.956	12	1	7	1	92	11.1	8.16	21.41	1	High	High	1	0		0
High	Master Protein	A0A072UFQ2	Vacuolar H+-translocating inorganic pyrophosphatase OS=Medicago truncatula GN=MTR_4g005280 PE=3 SV=1	0	8.951	5	3	4	3	799	84.9	5.72	12.94	3	High	High	1	0		0
High	Master Protein	G7IYD2	Transmembrane protein, putative OS=Medicago truncatula GN=MTR_3g005290 PE=4 SV=1	0	8.948	7	1	3	1	300	33.2	5.41	21.06	1	High	High	1	0		0
High	Master Protein	G7JSN8	3-ketoacyl-CoA synthase OS=Medicago truncatula GN=MTR_4g062170 PE=3 SV=1	0	8.935	6	2	4	1	472	53.5	8.76	14.02	2	Not Found	High	1	0		0
High	Master Protein	G7JEF1	Vacuolar ATP synthase subunit D, putative OS=Medicago truncatula GN=MTR_4g007030 PE=4 SV=1	0	8.929	15	1	5	1	259	29	9.58	54.27	1	High	High	1	0		0
High	Master Protein	A0A072VR84	Trehalose-6-phosphate synthase domain protein OS=Medicago truncatula GN=MTR_1g032730 PE=4 SV=1	0	8.919	4	2	3	1	855	97.4	6.09	12	2	Not Found	High	1	0		0
High	Master Protein	G7IMZ7	Lysine--tRNA ligase OS=Medicago truncatula GN=MTR_2g036600 PE=3 SV=1	0	8.862	7	3	9	3	604	69	6.34	25.77	3	High	High	1	0		0
High	Master Protein	A0A072VEA2	DUF1350 family protein OS=Medicago truncatula GN=MTR_1g014730 PE=4 SV=1	0	8.848	7	1	4	1	319	34.9	8.56	26.07	1	High	High	1	0		0
High	Master Protein	G7JDF8	S-acyltransferase OS=Medicago truncatula GN=MTR_4g023760 PE=3 SV=2	0	8.847	6	1	3	1	299	33.6	7.62	15.89	1	High	High	1	0		0
High	Master Protein	G7JHU7	Hexose transporter, putative OS=Medicago truncatula GN=MTR_4g116770 PE=3 SV=2	0	8.835	2	1	4	1	701	78.1	7.81	16.46	1	High	High	1	0		0
High	Master Protein	G7KAQ8	Calmodulin-domain kinase CDPK protein OS=Medicago truncatula GN=MTR_5g009830 PE=4 SV=1	0	8.828	5	2	2	1	517	58.7	6.92	4.8	2	Not Found	High	1	0		0
High	Master Protein	G7K2K7	Tonoplast monosaccharide transporter 2 OS=Medicago truncatula GN=MTR_5g024740 PE=3 SV=2	0	8.817	5	3	8	3	726	77.5	5.17	20.32	3	High	High	1	1	Phospho [S374]	0		Phospho [S374]
High	Master Protein	G7K5K1	Matrixin family protein OS=Medicago truncatula GN=MTR_5g036290 PE=3 SV=1	0	8.815	7	2	5	2	370	41.8	5.95	16.7	2	High	High	1	0		0
High	Master Protein	G7I667	Ammonium transporter OS=Medicago truncatula GN=MTR_1g079760 PE=3 SV=2	0	8.803	10	3	6	3	519	55.4	6.79	19.5	3	High	High	1	1	Phospho [S502]	0		Phospho [S502]
High	Master Protein	A0A072VQV0	NADH-ubiquinone oxidoreductase B18 subunit, putative OS=Medicago truncatula GN=MTR_1g112480 PE=4 SV=1	0	8.802	39	2	3	2	105	12.2	7.21	9.06	2	High	High	1	0		0
High	Master Protein	G7K668	Lectin-like receptor kinase, putative OS=Medicago truncatula GN=MTR_5g068770 PE=4 SV=1	0	8.798	5	3	6	3	672	75.4	7.44	15.88	3	High	High	1	0		0
High	Master Protein	G7K2N4	Lectin receptor kinase OS=Medicago truncatula GN=MTR_5g025020 PE=4 SV=2	0	8.798	5	2	3	2	698	77.7	6.65	11.5	2	High	High	1	0		0
High	Master Protein	G7I4R9	Peptide transporter OS=Medicago truncatula GN=MTR_1g075440 PE=4 SV=1	0	8.785	9	3	4	3	593	66.5	8.92	11.9	3	High	High	1	0		0
High	Master Protein	A2Q5Z1	General substrate transporter; Sugar transporter superfamily OS=Medicago truncatula GN=MTR_7g113960 PE=3 SV=1	0	8.767	6	2	5	2	481	52.1	7.31	15.91	2	High	High	1	0		0
High	Master Protein	G7KJH1	Alpha-mannosidase OS=Medicago truncatula GN=MTR_6g008850 PE=3 SV=2	0	8.766	4	4	7	4	1150	132	7.91	18.2	4	High	High	1	0		0
High	Master Protein	G7K7Q7	ABC-type transport system protein OS=Medicago truncatula GN=MTR_5g088340 PE=4 SV=2	0	8.747	9	2	5	2	382	42	9.07	16.43	2	High	High	1	0		0
High	Master Protein	A0A072VAY8	NADPH-protochlorophyllide oxidoreductase OS=Medicago truncatula GN=MTR_2g079710 PE=4 SV=1	0	8.729	8	2	8	2	399	43	9.07	17.59	2	High	High	1	0		0
High	Master Protein	A0A072VK40	ABC transporter B family protein OS=Medicago truncatula GN=MTR_1g063170 PE=4 SV=1	0	8.716	2	2	5	1	1321	144.4	7.56	27.5	2	Not Found	High	1	0		0		Carboxymethyl [K817]
High	Master Protein	G7JSP5	3-ketoacyl-CoA synthase OS=Medicago truncatula GN=MTR_4g062270 PE=3 SV=1	0	8.678	6	2	5	1	464	52.5	8.63	17.17	2	High	High	1	0		0
High	Master Protein	G7LBH7	Small nuclear ribonucleoprotein OS=Medicago truncatula GN=MTR_8g105890 PE=4 SV=2	0	8.667	19	2	3	2	124	14.4	9.76	8.71	2	High	High	1	0		0
High	Master Protein	G7IMH4	Grx4 family monothiol glutaredoxin OS=Medicago truncatula GN=MTR_2g103130 PE=2 SV=1	0	8.666	11	1	2	1	158	17.6	8.09	13.68	1	High	Not Found	1	0		0
High	Master Protein	G7K8S5	N-acyl-L-amino-acid amidohydrolase OS=Medicago truncatula GN=MTR_5g058430 PE=4 SV=1	0	8.664	8	2	5	2	355	39.2	5.8	22.19	2	High	High	1	0		0
High	Master Protein	G7L4A2	Tplate-like protein OS=Medicago truncatula GN=MTR_7g031450 PE=4 SV=1	0	8.633	3	2	2	2	934	103.6	5.96	9.41	2	Not Found	High	1	0		0
High	Master Protein	G7ZYG6	Sec1-family transporter OS=Medicago truncatula GN=MTR_4g094405 PE=3 SV=1	0	8.631	5	3	4	3	624	69.4	6.39	9.29	3	High	High	1	0		0
High	Master Protein	A0A072ULA4	Centromere/microtubule-binding protein OS=Medicago truncatula GN=MTR_4g074160 PE=4 SV=1	0	8.624	7	3	6	3	612	68.2	9.28	21.07	3	High	High	1	0		0
High	Master Protein	I3S6I7	Vacuolar (H+)-ATPase G subunit OS=Medicago truncatula GN=MTR_1g064540 PE=2 SV=1	0	8.624	9	1	7	1	112	12.4	8.37	22.94	1	High	High	1	0		0
High	Master Protein	G7K569	Protein transporter OS=Medicago truncatula GN=MTR_5g007480 PE=4 SV=1	0	8.598	5	1	2	1	399	44.4	4.79	9.89	1	Not Found	High	1	0		0
High	Master Protein	G7K479	DUF1262 family protein OS=Medicago truncatula GN=MTR_5g035750 PE=4 SV=1	0	8.596	5	2	6	2	387	44.8	8	18.39	2	High	High	1	0		0
High	Master Protein	G7J2L7	TCP-1/cpn60 chaperonin family protein OS=Medicago truncatula GN=MTR_3g086330 PE=2 SV=1	0	8.59	4	2	6	2	535	59.2	5.66	14.73	2	High	High	1	0		0
High	Master Protein	A0A072V5S0	Late embryogenesis abundant protein OS=Medicago truncatula GN=MTR_3g045190 PE=4 SV=1	0	8.564	4	1	4	1	310	33.9	4.94	15.11	1	High	High	1	0		0
High	Master Protein	A0A072V6N9	Nucleosome assembly protein OS=Medicago truncatula GN=MTR_2g039680 PE=3 SV=1	0	8.545	9	2	4	2	343	39.2	4.36	12.17	2	High	High	1	0		0
High	Master Protein	G7IU25	Phosphoenolpyruvate carboxylase OS=Medicago truncatula GN=MTR_2g092930 PE=3 SV=1	0	8.542	3	2	4	2	966	110.4	6.15	14.8	2	High	High	1	0		0
High	Master Protein	B7FH75	Calcium-binding EF-hand protein OS=Medicago truncatula GN=MTR_2g104130 PE=2 SV=1	0	8.541	6	1	5	1	175	19.9	4.89	15.81	1	High	High	1	0		0
High	Master Protein	A0A072V871	Cation-chloride cotransporter OS=Medicago truncatula GN=MTR_2g048510 PE=4 SV=1	0	8.535	4	3	3	3	878	96.2	6.93	8.13	3	Not Found	High	1	0		0
High	Master Protein	A0A072U5F0	Translational activator GCN1-like protein OS=Medicago truncatula GN=MTR_7g116425 PE=4 SV=1	0	8.53	1	3	4	3	2632	287.5	7.09	8.45	3	High	High	1	0		0
High	Master Protein	G7L3V5	ATPase, AAA-type, CDC48 protein OS=Medicago truncatula GN=MTR_7g101870 PE=4 SV=2	0	8.523	4	2	5	1	809	89.7	5.29	15.88	2	Not Found	High	1	0		0		Carboxymethyl [K341]; Deamidated [R343]
High	Master Protein	A0A072UME5	Dolichol-phosphate mannosyltransferase OS=Medicago truncatula GN=MTR_4g087885 PE=4 SV=1	0	8.522	8	2	5	2	275	31.2	9.2	11.37	2	High	High	1	0		0
High	Master Protein	A0A072UUL3	Beta-amylase OS=Medicago truncatula GN=MTR_4g045667 PE=3 SV=1	0	8.51	5	2	3	2	496	56.2	5.35	10.54	2	High	High	1	0		0
High	Master Protein	G7KU87	RAB GTPase-like protein B1C OS=Medicago truncatula GN=MTR_7g081700 PE=4 SV=1	0	8.498	11	2	9	2	202	22.5	5.16	31.74	2	High	High	1	0		0
High	Master Protein	A0A072UIY1	TraB family protein OS=Medicago truncatula GN=MTR_4g046707 PE=4 SV=1	0	8.497	9	3	8	3	358	39.4	5.6	19.01	3	High	High	1	0		0
High	Master Protein	A0A072U7Q1	Sugar porter (SP) family MFS transporter OS=Medicago truncatula GN=MTR_6g018790 PE=3 SV=1	0	8.49	6	2	6	2	546	57	9.5	23.06	2	High	High	1	0		0
High	Master Protein	A0A072VR15	Dihydrolipoamide acetyltransferase component of pyruvate dehydrogenase complex OS=Medicago truncatula GN=MTR_1g111140 PE=3 SV=1	0	8.481	6	2	5	2	470	49.3	8.95	13.71	2	High	High	1	0		0
High	Master Protein	G7JVF0	Small nuclear ribonucleoprotein OS=Medicago truncatula GN=MTR_4g128050 PE=2 SV=1	0	8.473	32	2	5	2	88	9.9	4.42	19.95	2	High	High	1	0		0
High	Master Protein	A0A072UBU3	Signal peptide peptidase-like protein OS=Medicago truncatula GN=MTR_6g463340 PE=4 SV=1	0	8.457	7	3	5	3	543	60.3	7.74	7.68	3	High	High	1	0		0
High	Master Protein	A0A072UJM2	Calcium-dependent lipid-binding (CaLB domain) family protein OS=Medicago truncatula GN=MTR_4g033215 PE=4 SV=1	0	8.453	4	4	5	4	1044	119.9	9	8.5	4	High	High	1	0		0
High	Master Protein	G7J9U2	Transmembrane 9 superfamily member OS=Medicago truncatula GN=MTR_3g105950 PE=3 SV=1	0	8.433	6	3	5	1	636	73.2	8.22	17.36	3	High	High	1	0		0
High	Master Protein	A0A072UZY2	LRR receptor-like kinase family protein OS=Medicago truncatula GN=MTR_3g075440 PE=4 SV=1	0	8.42	5	3	4	3	628	69.9	9.13	11.78	3	High	High	1	0		0
High	Master Protein	B7FL93	2-methoxy-6-polyprenyl-1,4-benzoquinol methylase, mitochondrial OS=Medicago truncatula GN=COQ5 PE=2 SV=1	0	8.397	8	2	4	2	290	32.3	7.06	13.65	2	High	High	1	0		0
High	Master Protein	A0A072W1U6	Serine/threonine protein phosphatase 2A regulatory subunit A OS=Medicago truncatula GN=MTR_1g111270 PE=4 SV=1	0	8.39	6	3	4	3	587	65.4	5.07	9.75	3	High	High	1	0		0
High	Master Protein	G7LFV9	Major intrinsic protein (MIP) family transporter OS=Medicago truncatula GN=MTR_8g013680 PE=3 SV=1	0	8.386	4	1	20	1	248	25.1	5.62	66.65	1	High	High	1	1	Phospho [S246]	0		Phospho [S246]
High	Master Protein	A0A072U2R3	Sugar porter (SP) family MFS transporter OS=Medicago truncatula GN=MTR_7g094110 PE=4 SV=1	0	8.384	4	1	2	1	457	48.9	7.93	12.54	1	High	High	1	0		0
High	Master Protein	A0A072VQR2	Protein transporter Sec24-like CEF protein, putative OS=Medicago truncatula GN=MTR_1g112310 PE=4 SV=1	0	8.384	5	3	6	3	1111	119.7	7.36	11.9	3	High	High	1	0		0
High	Master Protein	G7I5A3	Exocyst complex component SEC3B OS=Medicago truncatula GN=MTR_1g021680 PE=4 SV=2	0	8.36	4	2	3	2	884	99.8	6.01	13.3	2	High	High	1	0		0
High	Master Protein	A0A072U8C1	Potassium transporter OS=Medicago truncatula GN=MTR_6g033165 PE=3 SV=1	0	8.357	2	1	4	1	819	91.5	8.57	19.6	1	High	High	1	0		0
High	Master Protein	G7JMM5	Ubiquinone biosynthesis protein coq-8, putative OS=Medicago truncatula GN=MTR_4g104070 PE=4 SV=2	0	8.351	8	4	10	4	483	54.7	8.34	16.37	4	High	High	1	0		0
High	Master Protein	I3SI25	Uncharacterized protein OS=Medicago truncatula GN=MTR_1g059660 PE=2 SV=1	0	8.346	13	2	5	2	191	20.8	8.65	18.97	2	High	High	1	0		0
High	Master Protein	G7K1N3	LRR receptor-like kinase OS=Medicago truncatula GN=MTR_5g078080 PE=4 SV=1	0	8.334	2	1	5	1	632	69	7.64	18.58	1	High	High	1	0		0
High	Master Protein	G7KPV5	Polyol/monosaccharide transporter 1 OS=Medicago truncatula GN=MTR_6g088450 PE=3 SV=1	0	8.33	6	2	10	1	515	55.9	6.55	31.1	2	Medium	Medium	1	0		0
High	Master Protein	A0A072UV54	DUF3411 domain protein OS=Medicago truncatula GN=MTR_3g033620 PE=4 SV=1	0	8.319	3	1	4	1	391	42.5	9.35	10.26	1	High	High	1	0		0
High	Master Protein	G7JFF5	Calcium-dependent lipid-binding (CaLB domain) family protein OS=Medicago truncatula GN=MTR_4g115660 PE=4 SV=1	0	8.314	4	2	4	2	566	63.5	6.33	11.02	2	High	High	1	0		0
High	Master Protein	A0A072UB99	Uncoupling protein OS=Medicago truncatula GN=MTR_7g066690 PE=3 SV=1	0	8.286	6	1	2	1	305	32.4	9.42	8.85	1	Not Found	High	1	0		0
High	Master Protein	A0A072VC11	Coatomer subunit beta-like protein OS=Medicago truncatula GN=MTR_2g102277 PE=4 SV=1	0	8.28	3	3	8	1	921	104	5.03	26.8	3	High	High	1	0		0
High	Master Protein	A0A072TMC4	Ribose-phosphate pyrophosphokinase OS=Medicago truncatula GN=MTR_8g009660 PE=3 SV=1	0	8.277	3	1	4	1	399	43.1	7.15	10.68	1	High	High	1	0		0
High	Master Protein	G7IUE0	LRR receptor-like kinase family protein OS=Medicago truncatula GN=MTR_2g098250 PE=4 SV=1	0	8.257	9	2	2	2	375	40.8	8.57	8.24	2	Not Found	High	1	0		0
High	Master Protein	G7KNL3	COP9 signalosome complex subunit-like protein OS=Medicago truncatula GN=MTR_6g023350 PE=4 SV=1	0	8.247	7	2	2	2	425	48.1	6.34	7.1	2	Not Found	High	1	0		0
High	Master Protein	A0A072VNM6	Metal tolerance-like protein OS=Medicago truncatula GN=MTR_1g088870 PE=4 SV=1	0	8.24	10	3	3	3	341	36.9	6.33	5.91	3	Not Found	High	1	0		0
High	Master Protein	A0A072URI2	ABC transporter B family protein OS=Medicago truncatula GN=MTR_4g124040 PE=4 SV=1	0	8.23	3	3	8	2	1278	137.7	7.05	19.7	3	High	High	1	0		0
High	Master Protein	G7KGB4	D-2-hydroxyglutarate dehydrogenase OS=Medicago truncatula GN=MTR_5g021240 PE=4 SV=2	0	8.206	6	3	4	3	561	62	6.86	9.95	3	High	High	1	0		0
High	Master Protein	G7KW77	Translocon-associated protein beta family-like protein OS=Medicago truncatula GN=MTR_7g083560 PE=2 SV=1	0	8.174	10	1	5	1	194	21	9.35	31.71	1	High	High	1	0		0
High	Master Protein	A0A072UFK8	Hexosyltransferase OS=Medicago truncatula GN=MTR_7g115460 PE=3 SV=1	0	8.17	6	3	8	3	549	62.2	8.51	14.5	3	High	High	1	0		0
High	Master Protein	G7I3Y0	p-loop nucleoside triphosphate hydrolase superfamily protein OS=Medicago truncatula GN=MTR_1g075200 PE=4 SV=1	0	8.167	5	2	7	2	520	58.2	7.94	22.85	2	High	High	1	0		0
High	Master Protein	G7JYX4	ABC transporter B family protein OS=Medicago truncatula GN=MTR_5g033080 PE=4 SV=2	0	8.166	6	2	3	2	526	59.1	7.03	13.71	2	High	Not Found	1	0		0
High	Master Protein	G7J0Z6	Ribosomal protein S14 OS=Medicago truncatula GN=rps14 PE=3 SV=1	0	8.165	14	1	4	1	100	11.8	11.14	15.24	1	High	High	1	0		0
High	Master Protein	A0A072TX81	6-phosphogluconate dehydrogenase, decarboxylating OS=Medicago truncatula GN=MTR_7g017900 PE=3 SV=1	0	8.164	5	2	11	2	486	53.7	5.78	25.92	2	High	High	1	0		0
High	Master Protein	A0A072U605	Kinesin light chain OS=Medicago truncatula GN=MTR_8g099745 PE=4 SV=1	0	8.145	5	2	2	2	588	64.5	5.47	6.73	2	Not Found	High	1	0		0
High	Master Protein	B7FJH0	Prohibitin complex protein OS=Medicago truncatula GN=MTR_3g008250 PE=2 SV=1	0	8.135	13	1	6	1	278	30.3	8.88	42.31	1	High	High	1	0		0
High	Master Protein	A0A072W040	NAD(P)-binding rossmann-fold protein OS=Medicago truncatula GN=MTR_1g100305 PE=3 SV=1	0	8.129	9	1	1	1	315	34.3	9.45	8.98	1	Not Found	High	1	0		0
High	Master Protein	B7FGP5	Adenine nucleotide alpha hydrolase superfamily protein OS=Medicago truncatula GN=MTR_4g019800 PE=2 SV=1	0	8.127	8	1	7	1	165	18.4	6.05	27.91	1	High	High	1	0		0
High	Master Protein	A0A072VFQ0	Peroxisomal membrane carrier protein OS=Medicago truncatula GN=MTR_1g036280 PE=3 SV=1	0	8.126	4	1	4	1	371	39.9	9.92	13.8	1	High	High	1	0		0
High	Master Protein	G7I5W7	Protein accumulation AND replication OFs protein OS=Medicago truncatula GN=MTR_1g023310 PE=4 SV=1	0	8.12	4	3	5	3	796	87.2	5	12.8	3	High	High	1	0		0
High	Master Protein	G7JVE7	NADPH--cytochrome P450 reductase OS=Medicago truncatula GN=MTR_4g128020 PE=3 SV=1	0	8.113	4	2	2	2	701	77.9	5.41	6.61	2	Not Found	High	1	0		0
High	Master Protein	B7FGU7	Cytochrome b6-f complex iron-sulfur subunit OS=Medicago truncatula GN=MTR_2g089510 PE=2 SV=1	0	8.112	9	1	2	1	229	23.9	7.62	12.02	1	Not Found	High	1	0		0
High	Master Protein	G7JSQ2	Sugar porter (SP) family MFS transporter OS=Medicago truncatula GN=MTR_4g077740 PE=3 SV=1	0	8.11	6	2	10	2	501	53.7	6.04	27.74	2	High	High	1	0		0
High	Master Protein	G7L9C4	Cysteine-rich RLK (Receptor-like kinase) protein OS=Medicago truncatula GN=MTR_8g052120 PE=4 SV=1	0	8.105	4	2	2	1	778	89.1	6.87	6.24	2	Not Found	High	1	0		0
High	Master Protein	A0A072V056	Enhanced disease susceptibility protein OS=Medicago truncatula GN=MTR_3g078633 PE=4 SV=1	0	8.097	3	2	5	2	618	70.6	6.96	14.85	2	High	High	1	0		0
High	Master Protein	G7KSH3	Rhodanese/cell cycle control phosphatase superfamily protein, putative OS=Medicago truncatula GN=MTR_7g080890 PE=4 SV=1	0	8.073	8	1	1	1	355	39.7	8.88	7.01	1	Not Found	High	1	0		0
High	Master Protein	G7ILE3	Organic solute transporter ostalpha protein OS=Medicago truncatula GN=MTR_2g012360 PE=4 SV=1	0	8.047	8	1	4	1	296	34.3	8.4	27.24	1	High	High	1	0		0
High	Master Protein	A0A072TNB3	ATPase ASNA1 homolog OS=Medicago truncatula GN=MTR_8g032880 PE=3 SV=1	0	8.04	8	3	5	3	358	40.5	4.79	10.77	3	High	High	1	0		0
High	Master Protein	A0A072VGT5	Vacuolar-sorting receptor OS=Medicago truncatula GN=MTR_2g437910 PE=4 SV=1	0	8.013	3	1	2	1	624	69.9	5.66	13.62	1	High	High	1	0		0
High	Master Protein	G7J7D8	50S ribosomal protein L11P OS=Medicago truncatula GN=MTR_3g080800 PE=3 SV=2	0	8.003	13	2	5	2	215	22.7	9.67	15.01	2	High	High	1	0		0
High	Master Protein	I3SSC7	Outer envelope pore protein OS=Medicago truncatula GN=MTR_2g096920 PE=2 SV=1	0	8.002	14	1	9	1	146	15.5	8.68	45.3	1	High	High	1	0		0
High	Master Protein	G7JIP1	Protein DETOXIFICATION OS=Medicago truncatula GN=MTR_4g071370 PE=3 SV=1	0	7.988	5	2	4	2	550	59.7	8.54	14.06	2	High	High	1	0		0
High	Master Protein	A0A072V386	Fatty acid amide hydrolase-like protein OS=Medicago truncatula GN=MTR_2g010180 PE=4 SV=1	0	7.972	2	1	5	1	621	67.6	5.99	15.5	1	High	High	1	0		0
High	Master Protein	G7JLM6	Tonoplast dicarboxylate transporter-like protein OS=Medicago truncatula GN=MTR_4g133230 PE=4 SV=1	0	7.966	7	3	4	3	548	59.7	7.27	5.6	3	High	High	1	0		0
High	Master Protein	Q2HTM7	Signal peptidase 22 kDa subunit OS=Medicago truncatula GN=MTR_7g113740 PE=4 SV=1	0	7.964	10	2	7	2	167	19.1	9.54	14.17	2	High	High	1	0		0
High	Master Protein	A0A072VKR6	Glutathione S-transferase, amino-terminal domain protein OS=Medicago truncatula GN=MTR_1g059970 PE=4 SV=1	0	7.953	6	2	15	2	287	31.7	9.22	27.08	2	High	High	1	0		0
High	Master Protein	G7L8C0	Synaptobrevin-like protein OS=Medicago truncatula GN=MTR_8g022210 PE=2 SV=1	0	7.947	6	1	5	1	218	25.3	9.03	18.93	1	High	High	1	0		0
High	Master Protein	G7KE92	Cytochrome P450 family 71 protein OS=Medicago truncatula GN=MTR_5g070920 PE=3 SV=1	0	7.946	6	2	4	2	510	57.9	8.38	15.65	2	High	High	1	0		0
High	Master Protein	G7JGX1	Signal recognition particle 54 kDa protein OS=Medicago truncatula GN=MTR_4g010050 PE=3 SV=1	0	7.923	4	2	3	2	496	55.1	9.1	5.56	2	High	High	1	0		0
High	Master Protein	G7JHJ9	Uncharacterized protein OS=Medicago truncatula GN=MTR_4g083250 PE=2 SV=1	0	7.901	16	3	9	3	266	29.2	9.25	16.11	3	High	High	1	0		0
High	Master Protein	A0A072TYY4	Ribulose-phosphate 3-epimerase OS=Medicago truncatula GN=MTR_7g029630 PE=3 SV=1	0	7.896	13	3	4	3	223	24.1	5.54	8.46	3	High	High	1	0		0
High	Master Protein	G7LHI4	Plant/MOJ9-14 protein OS=Medicago truncatula GN=MTR_8g040190 PE=4 SV=1	0	7.888	2	3	6	3	1102	124.3	6.09	14.71	3	High	High	1	0		0
High	Master Protein	G7IV56	LRR receptor-like kinase OS=Medicago truncatula GN=MTR_3g062590 PE=3 SV=1	0	7.885	3	3	7	3	955	105.4	6.8	15.48	3	High	High	1	0		0
High	Master Protein	A0A072TLE6	LRR receptor-like kinase OS=Medicago truncatula GN=MTR_8g010180 PE=4 SV=1	0	7.883	7	2	4	2	618	67.9	7.37	15.51	2	High	Not Found	1	0		0
High	Master Protein	G7KV13	CASP-like protein OS=Medicago truncatula GN=MTR_7g071110 PE=3 SV=1	0	7.868	9	1	4	1	202	22.1	8.15	17.9	1	High	High	1	0		0
High	Master Protein	A0A072VAZ4	Eukaryotic translation initiation factor 3 subunit E OS=Medicago truncatula GN=MTR_2g079780 PE=3 SV=1	0	7.864	8	3	5	3	437	51	6.09	13.36	3	High	High	1	0		0
High	Master Protein	G7J6B7	NAD(P)-binding rossmann-fold protein OS=Medicago truncatula GN=MTR_3g101500 PE=4 SV=1	0	7.856	11	2	3	2	333	36.5	8.44	11.57	2	High	High	1	0		0
High	Master Protein	G7LIZ7	Lipoxygenase OS=Medicago truncatula GN=MTR_8g018730 PE=3 SV=2	0	7.846	3	3	5	3	864	96.9	6.21	15.45	3	High	High	1	0		0		Carboxymethyl [K7]
High	Master Protein	G7LFN2	NB-ARC domain disease resistance protein OS=Medicago truncatula GN=MTR_8g079280 PE=3 SV=2	0	7.841	4	2	3	2	758	85.8	6.68	6.29	2	High	High	1	0		0
High	Master Protein	G7JLX3	Transmembrane protein, putative OS=Medicago truncatula GN=MTR_4g015010 PE=4 SV=1	0	7.83	8	1	4	1	275	31	4.93	28.92	1	High	High	1	0		0
High	Master Protein	G7J833	Transmembrane 9 superfamily member OS=Medicago truncatula GN=MTR_3g082140 PE=3 SV=2	0	7.82	5	3	7	1	659	74.8	6.47	17.91	3	High	High	1	0		0
High	Master Protein	G7JSU6	Prohibitin complex protein OS=Medicago truncatula GN=MTR_4g078200 PE=4 SV=1	0	7.811	10	1	3	1	293	32.3	9.32	11.34	1	High	High	1	0		0		Deamidated [R84]
High	Master Protein	G7KBN0	Actin-related protein ARP4 OS=Medicago truncatula GN=MTR_5g066400 PE=3 SV=2	0	7.811	9	2	2	2	419	46.1	5.11	6.23	2	Not Found	High	1	0		0
High	Master Protein	Q2HS37	Nucleic acid binding NABP OS=Medicago truncatula GN=MTR_2g097670 PE=4 SV=1	0	7.81	2	2	3	2	1047	112.9	6.11	9.11	2	High	High	1	0		0
High	Master Protein	G7ICW3	Heme-binding protein OS=Medicago truncatula GN=MTR_1g086810 PE=4 SV=1	0	7.809	3	1	6	1	365	40.2	5.39	17.2	1	High	High	1	0		0
High	Master Protein	A0A072UYJ8	Methylcrotonyl-CoA carboxylase beta chain, putative OS=Medicago truncatula GN=MTR_4g085890 PE=4 SV=1	0	7.808	6	2	2	2	438	47.3	7.85	6.9	2	High	High	1	0		0
High	Master Protein	G7JX25	Uncharacterized protein OS=Medicago truncatula GN=MTR_5g053260 PE=2 SV=1	0	7.8	3	1	8	1	545	61.6	5.4	27.29	1	High	High	1	0		0
High	Master Protein	G7J7V5	Cysteine-rich RLK (Receptor-like kinase) protein OS=Medicago truncatula GN=MTR_3g064090 PE=4 SV=1	0	7.786	3	1	1	1	646	70.7	8.09	7.18	1	Not Found	High	1	0		0
High	Master Protein	A0A072V0E2	PPR containing plant protein OS=Medicago truncatula GN=MTR_3g081310 PE=4 SV=1	0	7.785	3	1	2	1	562	63.1	5.25	6.87	1	High	High	1	0		0
High	Master Protein	G7KRM5	Pyrroline-5-carboxylate reductase OS=Medicago truncatula GN=MTR_7g090160 PE=1 SV=1	0	7.782	5	1	4	1	274	28.5	8.28	15.2	1	High	High	1	0		0
High	Master Protein	Q1RU62	Histone H4 OS=Medicago truncatula GN=MTR_2g096100 PE=2 SV=1	0	7.782	17	1	16	1	103	11.4	11.47	43.9	1	High	High	1	0		0
High	Master Protein	G7IC40	Phosphogluco-mutase OS=Medicago truncatula GN=MTR_1g102010 PE=4 SV=1	0	7.773	3	1	4	1	628	68.5	6.21	17.9	1	High	High	1	0		0
High	Master Protein	G7IR51	Plant/MXC17-8 protein OS=Medicago truncatula GN=MTR_2g081000 PE=4 SV=1	0	7.752	2	1	6	1	526	57.5	9.1	16.69	1	High	High	1	0		0
High	Master Protein	A0A072V0X7	Importin beta-like protein OS=Medicago truncatula GN=MTR_3g491860 PE=4 SV=1	0	7.744	3	3	7	3	869	96.2	4.77	9.4	3	High	High	1	0		0
High	Master Protein	G7J2R6	110 kDa 4SNc-tudor domain protein OS=Medicago truncatula GN=MTR_3g098420 PE=4 SV=1	0	7.73	2	2	6	2	992	108.2	6.98	12.88	2	High	High	1	0		0
High	Master Protein	G7LGE3	Transducin/WD40 repeat protein OS=Medicago truncatula GN=MTR_8g079820 PE=4 SV=2	0	7.726	2	2	4	2	1616	175.8	8.27	13.82	2	High	High	1	0		0
High	Master Protein	G7JA95	Transmembrane protein, putative OS=Medicago truncatula GN=MTR_3g094780 PE=4 SV=1	0	7.719	10	2	5	2	192	21	9.88	13.13	2	High	High	1	0		0
High	Master Protein	A0A072VR75	Cobalamin biosynthesis protein OS=Medicago truncatula GN=MTR_1g115505 PE=4 SV=1	0	7.716	4	2	4	2	449	49.9	6.27	10.85	2	High	High	1	0		0
High	Master Protein	G7IT86	Phosphoglycerate kinase OS=Medicago truncatula GN=MTR_2g066120 PE=3 SV=1	0	7.705	7	1	3	1	401	42.4	6.01	24.82	1	High	High	1	0		0
High	Master Protein	G7I4A8	Nuclear movement family protein OS=Medicago truncatula GN=MTR_1g008200 PE=2 SV=2	0	7.699	7	2	6	2	295	33	5.34	13.59	2	High	High	1	0		0
High	Master Protein	G7J4L3	NADPH--cytochrome P450 reductase OS=Medicago truncatula GN=MTR_3g100160 PE=2 SV=1	0	7.685	5	2	3	2	692	76.8	5.24	8.79	2	Not Found	High	1	0		0
High	Master Protein	A0A072U715	WAT1-related protein OS=Medicago truncatula GN=MTR_6g007757 PE=3 SV=1	0	7.685	6	2	2	2	365	39.3	8.13	6.03	2	Not Found	High	1	0		0
High	Master Protein	G7K3F8	Small nuclear ribonucleoprotein-associated protein OS=Medicago truncatula GN=MTR_5g092010 PE=3 SV=2	0	7.672	8	2	6	2	276	29	10.89	18.21	2	High	High	1	0		0
High	Master Protein	A0A072VHF3	Tubulin alpha chain OS=Medicago truncatula GN=MTR_2g041670 PE=3 SV=1	0	7.653	4	1	1	1	482	53.7	5.06	8.27	1	High	Not Found	1	0		0		Deamidated [Q381]
High	Master Protein	A0A072VPV8	Cytochrome P450 family 87 protein OS=Medicago truncatula GN=MTR_1g492820 PE=3 SV=1	0	7.648	5	2	2	2	520	58.7	9.13	6.32	2	Not Found	High	1	0		0
High	Master Protein	A0A072UUK4	Protein transporter Sec31 OS=Medicago truncatula GN=MTR_4g045577 PE=4 SV=1	0	7.634	2	2	4	2	1124	121.6	5.35	13.35	2	High	High	1	0		0
High	Master Protein	B7FGY3	50S ribosomal protein L35 OS=Medicago truncatula GN=MTR_4g130300 PE=2 SV=1	0	7.626	17	1	4	1	148	16.3	11.75	27.87	1	High	High	1	0		0
High	Master Protein	G7L912	CASP carboxy-terminal protein OS=Medicago truncatula GN=MTR_8g103950 PE=4 SV=1	0	7.618	3	2	5	2	683	78.9	5.57	16.12	2	High	High	1	0		0
High	Master Protein	G7II11	Coatomer subunit delta-like protein OS=Medicago truncatula GN=MTR_2g101180 PE=3 SV=1	0	7.587	4	2	5	2	531	58.5	5.97	16.4	2	High	High	1	1	Phospho [S189]	0		Phospho [S189]
High	Master Protein	A0A072UP92	Cadmium/zinc-transporting ATPase, putative OS=Medicago truncatula GN=MTR_4g094985 PE=3 SV=1	0	7.586	3	2	4	2	818	88.6	8.16	11.46	2	High	High	1	0		0
High	Master Protein	A0A072VZK5	Small GTPase family RAB protein OS=Medicago truncatula GN=MTR_1g094220 PE=4 SV=1	0	7.573	9	1	5	1	236	25.6	5.2	29.33	1	High	High	1	0		0
High	Master Protein	G7JB80	ABC1 plant-like protein, putative OS=Medicago truncatula GN=MTR_3g070410 PE=4 SV=2	0	7.568	5	2	2	2	613	69.4	6.49	7.7	2	High	High	1	0		0
High	Master Protein	A0A072U5E4	Phosphoribosylformylglycinamidine synthase OS=Medicago truncatula GN=MTR_6g011360 PE=3 SV=1	0	7.559	2	2	2	2	1410	154.3	5.83	5.95	2	Not Found	High	1	0		0
High	Master Protein	G7LIN4	Importin beta-3, putative OS=Medicago truncatula GN=MTR_8g085950 PE=4 SV=1	0	7.554	2	2	6	2	1117	123.1	4.83	15.91	2	High	High	1	0		0
High	Master Protein	G7IPX6	DUF642 family protein OS=Medicago truncatula GN=MTR_2g019600 PE=4 SV=1	0	7.553	3	1	4	1	393	43.1	5.06	13.54	1	High	High	1	0		0
High	Master Protein	A0A072USL6	Feronia receptor-like kinase OS=Medicago truncatula GN=MTR_4g111925 PE=4 SV=1	0	7.541	3	2	8	2	701	76.5	6.99	8.97	2	High	High	1	0		0
High	Master Protein	A0A072TYP7	Peptidylprolyl isomerase OS=Medicago truncatula GN=MTR_7g053470 PE=4 SV=1	0	7.536	5	2	3	2	544	61.3	5.16	8.79	2	High	High	1	0		0
High	Master Protein	A0A072VFK2	Vacuolar protein sorting-associated protein 35 OS=Medicago truncatula GN=MTR_1g025610 PE=3 SV=1	0	7.531	3	2	2	2	727	81.8	5.4	4.24	2	High	High	1	0		0
High	Master Protein	A0A072VB39	NAD(P)H-quinone oxidoreductase subunit M OS=Medicago truncatula GN=MTR_3g088645 PE=4 SV=1	0	7.511	10	2	18	2	214	24.6	5.68	35.5	2	High	High	1	0		0
High	Master Protein	G7KQ77	Fructose-bisphosphate aldolase class-II protein OS=Medicago truncatula GN=MTR_6g069660 PE=4 SV=2	0	7.502	3	2	2	2	695	74.7	7.12	6.2	2	High	High	1	0		0
High	Master Protein	G7JTB1	Monoglyceride lipase-like protein OS=Medicago truncatula GN=MTR_4g127220 PE=4 SV=1	0	7.495	12	2	3	2	326	36.8	6.8	14.73	2	High	High	1	0		0
High	Master Protein	A0A072ULA2	Monosaccharide-H+ symporter OS=Medicago truncatula GN=MTR_4g064807 PE=4 SV=1	0	7.491	20	1	11	1	81	8.8	6.62	34.79	1	High	High	1	0		0
High	Master Protein	A0A072V0R1	Pectin methyltransferase QUA2, putative OS=Medicago truncatula GN=MTR_3g074780 PE=4 SV=1	0	7.487	5	3	4	3	693	79.1	6.44	6.6	3	High	High	1	0		0
High	Master Protein	G7LBQ7	Glycerol-3-phosphate acyltransferase OS=Medicago truncatula GN=MTR_8g030620 PE=4 SV=1	0	7.486	4	1	4	1	505	56	9.31	26.92	1	High	High	1	0		0
High	Master Protein	G7JR69	Uncoupling protein OS=Medicago truncatula GN=MTR_4g018750 PE=3 SV=1	0	7.468	6	1	7	1	303	32.4	9.51	33.07	1	High	High	1	0		0
High	Master Protein	A0A072V5C1	Glyoxysomal fatty acid beta-oxidation MFP-A protein OS=Medicago truncatula GN=MTR_2g436300 PE=4 SV=1	0	7.463	4	2	2	2	721	78.5	9.01	7.79	2	High	High	1	0		0
High	Master Protein	I3T234	Import inner membrane translocase subunit TIM14 OS=Medicago truncatula GN=MTR_7g117745 PE=2 SV=1	0	7.458	21	1	1	1	110	11.7	10.11	6.49	1	Not Found	High	1	0		0
High	Master Protein	G7KX95	Alpha-mannosidase OS=Medicago truncatula GN=MTR_7g084030 PE=3 SV=2	0	7.455	2	2	3	2	1061	120.8	6.13	8.11	2	High	High	1	0		0
High	Master Protein	G7I9Z9	DNA gyrase subunit A OS=Medicago truncatula GN=MTR_1g031690 PE=3 SV=2	0	7.447	3	2	2	2	938	103.6	7.68	6.59	2	High	High	1	0		0
High	Master Protein	G7K9E3	Methylesterase OS=Medicago truncatula GN=MTR_5g018300 PE=2 SV=1	0	7.446	12	2	2	2	263	29.6	5.9	6.85	2	Not Found	High	1	0		0
High	Master Protein	G7JXV9	1-acyl-sn-glycerol-3-phosphate acyltransferase OS=Medicago truncatula GN=MTR_5g043620 PE=3 SV=1	0	7.444	3	1	3	1	333	37.7	9.79	8.89	1	High	High	1	0		0
High	Master Protein	G7JG44	RAB GTPase-like protein A1D OS=Medicago truncatula GN=MTR_4g069850 PE=4 SV=1	0	7.443	12	1	4	1	206	23.1	5.08	27.79	1	High	High	1	0		0
High	Master Protein	G7K3D2	Tropomyosin-like protein, putative OS=Medicago truncatula GN=MTR_5g091710 PE=4 SV=1	0	7.438	5	2	6	2	345	39.3	4.88	14	2	High	High	1	0		0
High	Master Protein	A0A072VCY6	V-type proton ATPase subunit a OS=Medicago truncatula GN=MTR_2g093210 PE=3 SV=1	0	7.425	5	3	3	3	778	89	6.43	8.5	3	Not Found	High	1	0		0
High	Master Protein	G7K2T4	GNAT family acetyltransferase OS=Medicago truncatula GN=MTR_5g035060 PE=4 SV=1	0	7.423	11	2	4	2	299	33.9	8.76	13.61	2	High	High	1	0		0
High	Master Protein	G7IFA6	Cytochrome P450 family protein OS=Medicago truncatula GN=MTR_2g010330 PE=3 SV=1	0	7.417	6	2	4	2	508	58.3	8.37	16.55	2	High	High	1	0		0
High	Master Protein	G7J9S7	Translocon at the inner envelope membrane ofs protein 55-II OS=Medicago truncatula GN=MTR_3g105820 PE=4 SV=1	0	7.412	8	1	1	1	552	62	8.7	7.74	1	Not Found	High	1	0		0
High	Master Protein	G7KKB4	Succinyl-CoA ligase [ADP-forming] subunit alpha-2 OS=Medicago truncatula GN=MTR_6g077820 PE=3 SV=1	0	7.39	3	1	9	1	323	33.8	8.41	24.9	1	High	High	1	0		0
High	Master Protein	G7KKB8	OPT family oligopeptide transporter OS=Medicago truncatula GN=MTR_6g077870 PE=4 SV=1	0	7.389	5	3	8	3	712	79	8.41	20.93	3	High	High	1	0		0
High	Master Protein	G7JTV5	O-acyltransferase WSD1-like protein OS=Medicago truncatula GN=MTR_4g078600 PE=4 SV=2	0	7.388	7	3	3	3	475	53.5	8.92	6.66	3	High	High	1	0		0
High	Master Protein	G7KRV2	TPR repeat protein OS=Medicago truncatula GN=MTR_7g108590 PE=4 SV=1	0	7.353	2	1	8	1	446	49.8	9.07	23.03	1	High	High	1	0		0
High	Master Protein	G7JGT0	NADP-dependent glyceraldehyde-3-phosphate dehydrogenase OS=Medicago truncatula GN=MTR_4g131180 PE=3 SV=1	0	7.351	11	2	2	2	496	53	7.33	11.53	2	High	Not Found	1	0		0		Deamidated [Q469]
High	Master Protein	Q2HUL4	Short-chain dehydrogenase/reductase OS=Medicago truncatula GN=MTR_7g083870 PE=2 SV=1	0	7.337	6	1	3	1	301	31.8	7.75	18.33	1	High	High	1	0		0
High	Master Protein	G7IBW3	Receptor-like kinase OS=Medicago truncatula GN=MTR_1g098360 PE=3 SV=1	0	7.303	5	2	2	2	383	42.9	7.21	5.41	2	High	Not Found	1	0		0
High	Master Protein	A0A072TM19	50S ribosomal protein L4, bacterial/organelle protein OS=Medicago truncatula GN=MTR_8g006995 PE=3 SV=1	0	7.296	5	1	3	1	290	31.5	8.98	17.85	1	High	Not Found	1	0		0
High	Master Protein	A0A072TV90	GTP-binding elongation factor Tu family protein OS=Medicago truncatula GN=MTR_8g106700 PE=4 SV=1	0	7.295	2	1	2	1	470	52.5	6.32	4.85	1	Not Found	High	1	0		0
High	Master Protein	G7ZV05	Hexosyltransferase OS=Medicago truncatula GN=MTR_6g016380 PE=3 SV=1	0	7.289	4	2	3	2	555	63.7	8.34	5.43	2	High	High	1	0		0
High	Master Protein	A0A072TMV0	NADH-ubiquinone oxidoreductase 10.5 kDa subunit OS=Medicago truncatula GN=MTR_8g012945 PE=4 SV=1	0	7.279	21	2	5	2	98	11.1	9.1	12.5	2	High	High	1	0		0
High	Master Protein	Q6WNR0	Isoflavone 2'-hydroxylase OS=Medicago truncatula GN=CYP81E7 PE=1 SV=1	0	7.276	5	2	5	2	498	57.6	8.78	11.51	2	High	High	1	0		0
High	Master Protein	G7LAQ9	Serine/Threonine kinase domain protein OS=Medicago truncatula GN=MTR_8g005720 PE=4 SV=2	0	7.263	7	2	9	2	526	58.8	9.39	45.48	2	High	High	1	0		0
High	Master Protein	B3GN62	EIN2-like protein, nramp transporter OS=Medicago truncatula GN=Skl1 PE=2 SV=1	0	7.258	2	2	3	2	1309	142.2	5.9	9.6	2	High	High	1	0		0
High	Master Protein	G7K1N4	ADP-ribosylation factor-like protein A1D OS=Medicago truncatula GN=MTR_5g078090 PE=2 SV=1	0	7.245	20	2	4	1	184	20.6	8.13	4.6	2	Not Found	High	1	0		0
High	Master Protein	G7L5Y6	Transcriptional activator OS=Medicago truncatula GN=MTR_7g104020 PE=2 SV=1	0	7.242	14	2	4	2	168	19.6	7.34	16.3	2	High	High	1	0		0
High	Master Protein	G7IAX4	Phosphatidylglycerolphosphate synthase OS=Medicago truncatula GN=MTR_1g116280 PE=3 SV=1	0	7.242	10	2	2	2	284	30.6	9.91	7.37	2	High	High	1	0		0
High	Master Protein	G7J356	Growth regulator-like protein OS=Medicago truncatula GN=MTR_3g086570 PE=4 SV=2	0	7.238	5	3	4	3	549	62.6	8.65	4.55	3	High	High	1	0		0
High	Master Protein	A0A072TKZ7	Sugar porter (SP) family MFS transporter OS=Medicago truncatula GN=MTR_0009s0370 PE=3 SV=1	0	7.236	6	2	4	2	512	56.5	9	12.67	2	High	High	1	0		0
High	Master Protein	G7IKC7	Inhibitor of apoptosis-promoting Bax1 protein OS=Medicago truncatula GN=MTR_2g021130 PE=2 SV=2	0	7.189	7	1	2	1	257	28.9	7.49	10.49	1	High	High	1	0		0
High	Master Protein	G7J9K5	1-aminocyclopropane-1-carboxylate oxidase OS=Medicago truncatula GN=MTR_3g083370 PE=3 SV=1	0	7.187	6	1	3	1	313	35.6	5.39	19.42	1	High	High	1	0		0
High	Master Protein	G7KFY5	LRR receptor-like kinase OS=Medicago truncatula GN=MTR_5g077430 PE=3 SV=1	0	7.187	3	2	5	2	945	102.8	6.65	22.21	2	High	High	1	0		0
High	Master Protein	A0A072VP48	Succinate dehydrogenase [ubiquinone] iron-sulfur subunit, mitochondrial OS=Medicago truncatula GN=MTR_1g492610 PE=3 SV=1	0	7.163	7	2	9	2	278	31.4	8.53	21.77	2	High	High	1	0		0
High	Master Protein	A0A072UAB4	Post-GPI attachment-like factor-protein OS=Medicago truncatula GN=MTR_6g465410 PE=4 SV=1	0	7.163	7	2	4	2	342	39.4	7.66	10.97	2	High	High	1	0		0
High	Master Protein	A2Q4X4	ENTH/ANTH/VHS superfamily protein OS=Medicago truncatula GN=MTR_7g006280 PE=4 SV=1	0	7.149	3	2	2	2	969	102.9	5.39	5.93	2	Not Found	High	1	0		0
High	Master Protein	A0A072UL16	Import receptor subunit TOM6-like protein OS=Medicago truncatula GN=MTR_4g068710 PE=4 SV=1	0	7.149	33	1	2	1	54	6.4	9.7	14.47	1	High	High	1	0		0
High	Master Protein	A0A072U2V0	Sugar porter (SP) family MFS transporter OS=Medicago truncatula GN=MTR_7g094450 PE=3 SV=1	0	7.121	4	1	1	1	475	51.1	6.99	6.12	1	Not Found	High	1	0		0
High	Master Protein	G7K804	Patatin OS=Medicago truncatula GN=MTR_5g017670 PE=3 SV=1	0	7.105	3	1	5	1	399	43.9	6.42	11.52	1	High	High	1	0		0
High	Master Protein	A0A072U0E6	B-cell receptor-associated-like protein OS=Medicago truncatula GN=MTR_7g056133 PE=4 SV=1	0	7.101	9	2	2	2	218	24.7	9.22	5	2	Not Found	High	1	0		0
High	Master Protein	G7KPS4	Glutathione S-transferase OS=Medicago truncatula GN=MTR_6g069420 PE=4 SV=2	0	7.096	4	1	4	1	325	36.3	8.69	11.13	1	High	High	1	0		0
High	Master Protein	A2Q324	Epoxide hydrolase OS=Medicago truncatula GN=MTR_7g113050 PE=4 SV=1	0	7.073	17	3	5	3	319	36.1	5.81	12.97	3	High	High	1	0		0
High	Master Protein	G7INT9	Chlorophyll a-b binding protein, chloroplastic OS=Medicago truncatula GN=MTR_2g008610 PE=3 SV=1	0	7.07	7	1	8	1	261	27.7	6.6	34.78	1	High	Not Found	1	0		0
High	Master Protein	G7LJN2	Cytoplasmic asparagine-tRNA ligase OS=Medicago truncatula GN=MTR_8g102050 PE=3 SV=1	0	7.065	5	2	2	2	551	62.1	5.68	6.15	2	Not Found	High	1	0		0
High	Master Protein	A0A072UBG4	Phosphoinositide phosphatase SAC1 OS=Medicago truncatula GN=MTR_7g068890 PE=4 SV=1	0	7.061	3	1	3	1	591	67.6	6.8	16.64	1	High	High	1	0		0
High	Master Protein	A0A072VM79	Serine/Threonine kinase family protein OS=Medicago truncatula GN=MTR_1g077800 PE=4 SV=1	0	7.053	4	2	2	2	717	79.4	6.47	5.58	2	Not Found	High	1	0		0
High	Master Protein	G7ICJ3	Serine/threonine-protein phosphatase OS=Medicago truncatula GN=MTR_1g039380 PE=3 SV=1	0	7.05	15	3	3	3	303	34.8	5.01	11.51	3	Not Found	High	1	0		0
High	Master Protein	A0A072UTU9	Late embryogenesis abundant protein (LEA) family protein OS=Medicago truncatula GN=MTR_4g033230 PE=4 SV=1	0	7.048	5	1	1	1	441	49.7	8.46	6.23	1	Not Found	High	1	0		0
High	Master Protein	A0A072VN17	Phytol kinase OS=Medicago truncatula GN=MTR_1g090913 PE=4 SV=1	0	7.047	8	2	5	2	306	33.9	9.45	4.9	2	High	High	1	0		0
High	Master Protein	G7L3X4	Xyloglucan endotransglucosylase/hydrolase OS=Medicago truncatula GN=MTR_7g102260 PE=3 SV=1	0	7.044	3	1	4	1	293	33.8	9.45	11.31	1	High	High	1	0		0
High	Master Protein	I3SKN7	RuBisCO large subunit-binding protein OS=Medicago truncatula GN=MTR_4g057970 PE=2 SV=1	0	7.023	5	1	6	1	587	61.9	5.16	33.91	1	High	High	1	0		0
High	Master Protein	A0A072U338	Phosphopyruvate hydratase OS=Medicago truncatula GN=MTR_7g103620 PE=3 SV=1	0	7.019	3	1	7	1	444	47.8	5.8	20.74	1	High	High	1	0		0
High	Master Protein	G7K998	Phosphotransferase OS=Medicago truncatula GN=MTR_5g009000 PE=3 SV=1	0	7.019	5	2	2	2	496	53.9	7.12	4.31	2	Not Found	High	1	0		0
High	Master Protein	G7JST7	Transmembrane protein, putative OS=Medicago truncatula GN=MTR_4g078130 PE=4 SV=1	0	7.017	15	2	6	2	257	27.9	6.7	34.68	2	High	High	1	0		0
High	Master Protein	A0A072TSZ4	Signal recognition particle subunit SRP72 OS=Medicago truncatula GN=MTR_8g079990 PE=3 SV=1	0	7.016	4	2	4	2	668	74	9.17	11.17	2	High	High	1	0		0
High	Master Protein	G7KRL1	ER membrane protein complex subunit-like protein, putative OS=Medicago truncatula GN=MTR_7g080350 PE=4 SV=1	0	7.014	13	2	3	2	299	33.2	7.05	10.34	2	High	High	1	0		0
High	Master Protein	A0A072V2W7	Group 1 family glycosyltransferase OS=Medicago truncatula GN=MTR_3g112280 PE=4 SV=1	0	6.989	6	2	3	2	466	52	9.52	10.83	2	High	High	1	0		0
High	Master Protein	A0A072VAY5	Adaptor protein complex AP-2, alpha subunit OS=Medicago truncatula GN=MTR_2g084610 PE=4 SV=1	0	6.983	1	1	4	1	1026	114.4	6.3	9.1	1	High	High	1	0		0
High	Master Protein	G7IM71	RAB GTPase-like protein A1D OS=Medicago truncatula GN=MTR_2g083860 PE=4 SV=1	0	6.958	14	1	2	1	218	24.1	6.09	13	1	High	High	1	0		0
High	Master Protein	Q2HVW4	Uncharacterized protein OS=Medicago truncatula GN=MTR_2g103380 PE=2 SV=1	0	6.949	15	1	1	1	118	13.2	9.91	6.58	1	Not Found	High	1	0		0
High	Master Protein	A0A072VMS3	FAS-associated factor 2-B-like protein OS=Medicago truncatula GN=MTR_1g077740 PE=4 SV=1	0	6.945	5	1	1	1	467	51	5.07	6.3	1	Not Found	High	1	0		0
High	Master Protein	G7J2P6	Cleft lip and palate transmembrane protein OS=Medicago truncatula GN=MTR_3g098210 PE=4 SV=1	0	6.932	4	2	4	2	591	67.7	5.77	8.37	2	High	High	1	0		0
High	Master Protein	I3T063	Ribosomal protein L7Ae/L30e/S12e/Gadd45 family protein OS=Medicago truncatula GN=MTR_4g074260 PE=2 SV=1	0	6.931	9	1	2	1	259	29.5	10.18	11.66	1	High	Not Found	1	0		0
High	Master Protein	A0A072UTZ9	Chaperone dnaJ-like protein OS=Medicago truncatula GN=MTR_4g035650 PE=4 SV=1	0	6.914	10	2	6	2	310	34.1	6.93	18.72	2	High	High	1	0		0
High	Master Protein	G7K274	Outer membrane OMP85 family protein OS=Medicago truncatula GN=MTR_5g083050 PE=4 SV=2	0	6.913	3	1	2	1	520	58.7	5.73	10.71	1	High	High	1	0		0
High	Master Protein	A0A072VA30	Calcium-dependent lipid-binding domain protein OS=Medicago truncatula GN=MTR_2g072180 PE=4 SV=1	0	6.901	3	2	3	2	758	85.5	7.15	8.28	2	High	High	1	0		0
High	Master Protein	G7IP83	Calcium-binding protein OS=Medicago truncatula GN=MTR_2g026050 PE=4 SV=1	0	6.901	5	2	5	1	337	39.1	7.4	11.6	2	High	High	1	0		0
High	Master Protein	A0A072UB17	Plant/K8E10-2 protein OS=Medicago truncatula GN=MTR_7g064130 PE=4 SV=1	0	6.895	9	2	3	2	448	47.6	5.41	12.7	2	High	High	1	0		0
High	Master Protein	A0A072V4L5	Malonyl-CoA decarboxylase OS=Medicago truncatula GN=MTR_2g024310 PE=4 SV=1	0	6.888	4	2	3	2	499	55.8	8.27	8.55	2	High	High	1	0		0
High	Master Protein	G7KXH4	Subtilisin-like serine protease OS=Medicago truncatula GN=MTR_7g098630 PE=4 SV=2	0	6.868	3	2	3	2	874	96.3	9.1	8.56	2	High	Not Found	1	0		0
High	Master Protein	G7K1H7	AP-1 complex subunit gamma-2 OS=Medicago truncatula GN=MTR_5g034780 PE=4 SV=1	0	6.863	2	2	6	1	872	95	6.33	16.44	2	High	High	1	0		0
High	Master Protein	G7KG93	Squalene/phytoene synthase OS=Medicago truncatula GN=MTR_5g012060 PE=4 SV=2	0	6.842	8	2	3	2	303	33.9	9.2	7.82	2	High	High	1	0		0
High	Master Protein	A0A072V758	Acyl-CoA dehydrogenase family protein OS=Medicago truncatula GN=MTR_2g435800 PE=4 SV=1	0	6.836	3	2	5	2	565	63.1	6.8	6.25	2	High	High	1	0		0
High	Master Protein	G7IQ36	Geranylgeranyl pyrophosphate synthase OS=Medicago truncatula GN=MTR_2g027300 PE=2 SV=1	0	6.834	5	1	2	1	342	39.3	5.31	8.97	1	Not Found	High	1	0		0
High	Master Protein	A0A072UMS0	Guanylate-binding family protein OS=Medicago truncatula GN=MTR_4g088220 PE=4 SV=1	0	6.812	3	2	3	2	1060	120.7	7.3	12.28	2	High	High	1	0		0
High	Master Protein	G7I7E9	Cysteine synthase OS=Medicago truncatula GN=MTR_1g081610 PE=3 SV=1	0	6.81	4	1	4	1	325	34.3	5.76	14.4	1	High	High	1	0		0
High	Master Protein	G7JV64	Phototropic-responsive NPH3 family protein OS=Medicago truncatula GN=MTR_4g093850 PE=3 SV=1	0	6.809	4	2	3	2	669	75.5	7.71	8.75	2	High	High	1	0		0
High	Master Protein	G7IVK0	ABC transporter OS=Medicago truncatula GN=MTR_3g008040 PE=4 SV=1	0	6.806	2	1	6	1	540	60.1	8.07	16.34	1	High	High	1	0		0
High	Master Protein	G7JV53	Dynamin 3A-like protein OS=Medicago truncatula GN=MTR_4g093750 PE=3 SV=2	0	6.805	3	2	3	2	760	83.7	7.03	6.59	2	High	High	1	0		0
High	Master Protein	A0A072TQ28	Triose-phosphate transporter family protein (Fragment) OS=Medicago truncatula GN=MTR_0662s0010 PE=4 SV=1	0	6.799	8	1	2	1	277	30.9	8.91	13.24	1	High	High	1	0		0
High	Master Protein	A0A072VH23	S-adenosylmethionine-dependent methyltransferase, putative OS=Medicago truncatula GN=MTR_1g442840 PE=4 SV=1	0	6.791	4	2	3	2	626	70.8	5.78	10.53	2	High	High	1	0		0
High	Master Protein	A0A072TS67	Arabinogalactan protein OS=Medicago truncatula GN=MTR_8g070860 PE=4 SV=1	0	6.775	8	1	5	1	205	23	7.18	20.54	1	High	High	1	0		0
High	Master Protein	B7FNA2	EF hand calcium-binding family protein OS=Medicago truncatula GN=MTR_5g011850 PE=2 SV=1	0	6.774	8	1	5	1	147	16.6	4.81	18.14	1	High	High	1	0		0
High	Master Protein	A0A072VPH5	50S ribosomal protein L21 OS=Medicago truncatula GN=MTR_1g096460 PE=3 SV=1	0	6.774	5	1	7	1	212	23.6	9.52	11.61	1	High	High	1	0		0
High	Master Protein	B7FJ08	ATP-binding ABC transporter OS=Medicago truncatula GN=MTR_8g107410 PE=2 SV=1	0	6.772	7	1	1	1	255	27.8	5.73	5.83	1	Not Found	High	1	0		0
High	Master Protein	A2Q4U9	C2 OS=Medicago truncatula GN=MTR_7g092770 PE=4 SV=1	0	6.769	4	3	4	3	775	89.4	9.1	7.2	3	High	High	1	0		0
High	Master Protein	A0A072VQ05	Vacuolar protein sorting-associated protein OS=Medicago truncatula GN=MTR_1g094200 PE=3 SV=1	0	6.767	5	2	4	2	596	67.5	6.21	10.75	2	High	High	1	0		0
High	Master Protein	A0A072U351	Vacuolar protein sorting 55 protein OS=Medicago truncatula GN=MTR_7g105200 PE=4 SV=1	0	6.767	28	2	2	2	92	10	5.14	6.16	2	High	High	1	0		0
High	Master Protein	A0A072U5N7	Potassium transporter OS=Medicago truncatula GN=MTR_8g099090 PE=3 SV=1	0	6.765	2	1	1	1	792	88.5	9.11	5.37	1	Not Found	High	1	0		0
High	Master Protein	G7JZJ2	NAD(P)H dehydrogenase B2 OS=Medicago truncatula GN=MTR_5g071250 PE=4 SV=2	0	6.762	3	1	1	1	501	55.6	9.16	5.65	1	Not Found	High	1	0		0
High	Master Protein	A0A072U4V2	2-hydroxyacyl-CoA lyase OS=Medicago truncatula GN=MTR_6g004200 PE=3 SV=1	0	6.744	5	1	1	1	568	60.9	6.73	6.18	1	Not Found	High	1	0		0
High	Master Protein	G7IY23	F0F1 ATP synthase subunit gamma OS=Medicago truncatula GN=MTR_3g052270 PE=3 SV=1	0	6.726	6	2	4	2	351	38.9	8.47	7.41	2	High	High	1	0		0
High	Master Protein	A0A072V1D2	Hipl2 protein OS=Medicago truncatula GN=MTR_4g107400 PE=4 SV=1	0	6.714	2	1	5	1	697	75.5	5.53	15.46	1	High	High	1	0		0
High	Master Protein	A0A072V710	Glucan endo-1,3-beta-glucosidase OS=Medicago truncatula GN=MTR_2g034470 PE=3 SV=1	0	6.71	6	1	1	1	327	36.5	8.38	6.18	1	Not Found	High	1	0		0
High	Master Protein	A0A072VEP9	Receptor-like kinase plant-like protein, putative OS=Medicago truncatula GN=MTR_1g029610 PE=4 SV=1	0	6.709	7	2	2	2	612	67.6	7.97	9.16	2	Not Found	High	1	0		0
High	Master Protein	G7LC12	26S proteasome non-ATPase regulatory subunit-like protein OS=Medicago truncatula GN=MTR_8g075390 PE=4 SV=1	0	6.705	7	2	3	1	389	41.4	4.75	11.28	2	High	Not Found	1	0		0
High	Master Protein	A0A072V786	Cytochrome P450 family 71 protein OS=Medicago truncatula GN=MTR_3g058400 PE=3 SV=1	0	6.703	8	3	3	3	508	57.8	8.05	9.42	3	Not Found	High	1	0		0
High	Master Protein	A0A072VK54	Bile acid:Na+ symporter family protein OS=Medicago truncatula GN=MTR_2g073080 PE=4 SV=1	0	6.69	8	1	3	1	169	18.4	9.13	10.36	1	High	High	1	0		0
High	Master Protein	G7KYC6	Eukaryotic peptide chain release factor subunit 1-3 OS=Medicago truncatula GN=MTR_7g084860 PE=2 SV=1	0	6.686	3	1	1	1	435	48.8	5.73	4.24	1	Not Found	High	1	0		0
High	Master Protein	A0A072U4F2	TPR superfamily protein OS=Medicago truncatula GN=MTR_7g100328 PE=4 SV=1	0	6.673	8	2	3	2	351	40.3	6.39	6.92	2	High	High	1	0		0
High	Master Protein	A0A072UZC8	Heat shock 70 kDa protein OS=Medicago truncatula GN=MTR_3g081170 PE=3 SV=1	0	6.665	2	1	3	1	884	98.9	5.8	15.17	1	High	High	1	0		0
High	Master Protein	G7J9D5	RNA recognition motif OS=Medicago truncatula GN=MTR_3g065490 PE=4 SV=1	0	6.647	8	1	4	1	291	31.1	11.37	22.5	1	High	Not Found	1	0		0
High	Master Protein	A0A072VXV9	Uncharacterized protein OS=Medicago truncatula GN=MTR_1g077550 PE=4 SV=1	0	6.632	23	1	3	1	130	14.4	4.64	20.54	1	High	High	1	0		0
High	Master Protein	A0A072UR68	Plastid phosphate translocator OS=Medicago truncatula GN=MTR_4g105630 PE=4 SV=1	0	6.63	5	1	2	1	358	39.5	9.28	6.52	1	Not Found	High	1	0		0
High	Master Protein	A0A072V582	Serine/Threonine-kinase abkC-like protein, putative OS=Medicago truncatula GN=MTR_2g011640 PE=4 SV=1	0	6.622	3	2	3	2	675	76.9	9.23	4.16	2	Not Found	High	1	0		0
High	Master Protein	G7J9B0	N-acetylglucosaminyltransferase I OS=Medicago truncatula GN=MTR_3g118520 PE=4 SV=1	0	6.604	4	1	3	1	286	33.6	6.55	9.86	1	High	High	1	0		0
High	Master Protein	A0A072U2I5	HR-like lesion-inducing protein OS=Medicago truncatula GN=MTR_7g096640 PE=4 SV=1	0	6.6	12	1	2	1	157	17.4	9.44	14.58	1	High	Not Found	1	0		0
High	Master Protein	A0A072U1I8	Glutamate dehydrogenase OS=Medicago truncatula GN=MTR_7g085630 PE=3 SV=1	0	6.587	5	2	5	2	492	53.9	7.93	15.33	2	High	High	1	0		0
High	Master Protein	G7KPU0	Elongation factor Ts, mitochondrial OS=Medicago truncatula GN=EFTS PE=3 SV=1	0	6.581	1	1	4	1	1054	114.5	4.84	11.78	1	High	High	1	0		0
High	Master Protein	A0A072TLE5	ABC transporter-like family-protein OS=Medicago truncatula GN=MTR_8g015980 PE=4 SV=1	0	6.577	1	1	1	1	1454	162.1	7.25	5.69	1	Not Found	High	1	0		0
High	Master Protein	G7KSE8	Phosphoglycolate phosphatase-like protein OS=Medicago truncatula GN=MTR_7g080530 PE=4 SV=1	0	6.555	6	1	2	1	367	40.3	7.3	7.89	1	High	High	1	0		0
High	Master Protein	A0A072THF6	NADH dehydrogenase [ubiquinone] iron-sulfur protein OS=Medicago truncatula GN=MTR_0212s0080 PE=3 SV=1	0	6.551	11	1	3	1	220	26.5	8.38	19.52	1	High	High	1	0		0
High	Master Protein	G7K139	Non-specific serine/threonine protein kinase OS=Medicago truncatula GN=MTR_5g014700 PE=3 SV=2	0	6.551	1	1	2	1	1014	111	6.51	8.51	1	High	Not Found	1	0		0
High	Master Protein	A0A072TT49	Polysaccharide biosynthesis protein OS=Medicago truncatula GN=MTR_8g080660 PE=4 SV=1	0	6.546	5	1	3	1	297	33.7	7.52	16.08	1	High	High	1	0		0
High	Master Protein	G7J7B5	Embryo defective 1381 protein OS=Medicago truncatula GN=MTR_3g080550 PE=4 SV=1	0	6.536	5	2	3	2	554	63.5	8.22	8.73	2	High	High	1	0		0
High	Master Protein	B7FMM7	Plastid-specific 30S ribosomal protein, putative OS=Medicago truncatula GN=MTR_6g090520 PE=2 SV=1	0	6.532	7	1	4	1	161	18	9.7	10.24	1	High	High	1	0		0
High	Master Protein	G7KEE9	Cytochrome P450 family 71 protein OS=Medicago truncatula GN=CYP83G1 PE=2 SV=2	0	6.504	5	2	2	2	506	57.7	8.28	5.59	2	Not Found	High	1	0		0
High	Master Protein	G7L7E1	Profilin OS=Medicago truncatula GN=MTR_8g102330 PE=3 SV=1	0	6.49	19	2	8	2	133	14.2	5.2	23.58	2	High	High	1	0		0
High	Master Protein	B7FGY9	Uncharacterized protein OS=Medicago truncatula GN=MTR_4g031650 PE=2 SV=1	0	6.482	15	2	11	2	136	15.7	6.8	14.71	2	High	High	1	0		0
High	Master Protein	G7INA2	DUF1682 family protein OS=Medicago truncatula GN=MTR_2g005930 PE=4 SV=2	0	6.443	5	2	5	2	468	52.8	6.71	16.12	2	High	High	1	0		0
High	Master Protein	A0A072TT01	Pinoresinol-lariciresinol reductase-like protein OS=Medicago truncatula GN=MTR_8g071130 PE=4 SV=1	0	6.44	7	2	4	1	312	35.1	7.08	9.59	2	High	High	1	0		0
High	Master Protein	I3T1W5	Uncharacterized protein OS=Medicago truncatula GN=MTR_1g063360 PE=2 SV=1	0	6.438	11	1	4	1	100	12.4	9.09	13.22	1	High	High	1	0		0
High	Master Protein	G7IE81	Oligosaccharyltransferase subunit STT3 OS=Medicago truncatula GN=MTR_1g114250 PE=4 SV=1	0	6.425	3	1	1	1	773	86	9.13	4.86	1	Not Found	High	1	0		0
High	Master Protein	G7KY81	Transmembrane protein, putative OS=Medicago truncatula GN=MTR_7g074070 PE=4 SV=1	0	6.423	7	1	1	1	353	37.2	8.72	6.26	1	Not Found	High	1	0		0
High	Master Protein	A0A072TZG2	Potassium efflux antiporter OS=Medicago truncatula GN=MTR_8g031550 PE=4 SV=1	0	6.417	2	1	6	1	1174	126.1	5.02	28.3	1	High	High	1	0		0
High	Master Protein	G7KK18	p-loop nucleoside triphosphate hydrolase superfamily protein OS=Medicago truncatula GN=MTR_6g009540 PE=3 SV=2	0	6.407	4	2	5	2	518	60.5	8.02	17.02	2	High	High	1	0		0
High	Master Protein	G7KKA8	Oligosaccharyltransferase subunit STT3 OS=Medicago truncatula GN=MTR_6g077750 PE=4 SV=1	0	6.404	4	2	5	2	624	69.5	8.57	13.61	2	High	High	1	0		0
High	Master Protein	A0A072TUJ3	COP1-interactive protein, putative OS=Medicago truncatula GN=MTR_8g099275 PE=4 SV=1	0	6.386	2	2	3	2	1223	141.5	4.98	11.21	2	High	High	1	0		0
High	Master Protein	A0A072UNZ5	O-acetyltransferase family protein OS=Medicago truncatula GN=MTR_4g094590 PE=4 SV=1	0	6.386	7	3	3	2	515	60.7	8.56	6.7	3	Not Found	High	1	0		0
High	Master Protein	A0A072UV88	LRR and NB-ARC domain disease resistance protein OS=Medicago truncatula GN=MTR_3g435040 PE=3 SV=1	0	6.386	1	1	2	1	1259	144.4	5.86	9.18	1	High	High	1	0		0
High	Master Protein	G7LGP1	LysM type receptor kinase OS=Medicago truncatula GN=MTR_8g014500 PE=4 SV=1	0	6.383	3	2	2	2	667	73.6	6.65	5.92	2	Not Found	High	1	0		0
High	Master Protein	G7JVJ5	MAP kinase kinase OS=Medicago truncatula GN=MTR_4g005830 PE=3 SV=1	0	6.381	7	2	3	2	366	40.4	9.28	10.1	2	High	High	1	0		0
High	Master Protein	A0A072W016	UDP-glucose:sterol glucosyltransferase OS=Medicago truncatula GN=MTR_1g098640 PE=4 SV=1	0	6.375	4	2	6	2	618	68.7	6.14	17.69	2	High	High	1	0		0
High	Master Protein	G7K9T7	BZIP transcription factor OS=Medicago truncatula GN=MTR_5g038550 PE=4 SV=1	0	6.364	9	2	2	2	312	33.9	8.92	7.43	2	Not Found	High	1	0		0
High	Master Protein	G7JWT4	14-3-like protein GF14 OS=Medicago truncatula GN=MTR_5g044160 PE=3 SV=1	0	6.359	17	2	5	2	259	29.5	4.93	23.85	2	Medium	High	1	0		0
High	Master Protein	A0A072V1K4	Zn-finger, RanBP-type, containing protein OS=Medicago truncatula GN=MTR_3g085190 PE=4 SV=1	0	6.356	5	1	2	1	332	36.4	9.23	8.77	1	High	Not Found	1	0		0
High	Master Protein	G8A187	40S ribosomal protein SA OS=Medicago truncatula GN=MTR_7g107400 PE=3 SV=1	0	6.351	4	1	6	1	297	32.8	5.02	22.92	1	High	High	1	0		0
High	Master Protein	G7KEW0	Ycf49-like protein OS=Medicago truncatula GN=MTR_5g011460 PE=4 SV=1	0	6.349	13	1	3	1	172	18.9	8	14.42	1	High	Not Found	1	0		0
High	Master Protein	G7J804	D27 family protein, putative OS=Medicago truncatula GN=MTR_3g080840 PE=4 SV=1	0	6.345	12	3	5	3	266	29.9	8.03	14.46	3	High	High	1	0		0
High	Master Protein	Q2HU48	Peptide/nitrate transporter plant OS=Medicago truncatula GN=MTR_2g101640 PE=4 SV=2	0	6.333	2	1	4	1	632	69.5	8.81	14.15	1	High	High	1	0		0
High	Master Protein	G7LE78	LRR receptor-like kinase OS=Medicago truncatula GN=MTR_8g107470 PE=4 SV=2	0	6.325	3	1	1	1	666	72.1	7.21	7.27	1	Not Found	High	1	0		0
High	Master Protein	A0A072UDJ0	Phototropic-responsive NPH3 family protein OS=Medicago truncatula GN=MTR_5g016060 PE=3 SV=1	0	6.323	6	2	2	2	516	57.7	8.21	8.9	2	Not Found	High	1	0		0
High	Master Protein	G7JCC0	Transmembrane protein, putative OS=Medicago truncatula GN=MTR_3g108690 PE=4 SV=1	0	6.317	5	2	4	2	455	49.5	7.8	8.68	2	High	High	1	0		0
High	Master Protein	A0A072VNC3	Endosomal targeting BRO1-like domain protein OS=Medicago truncatula GN=MTR_1g077580 PE=4 SV=1	0	6.303	5	2	4	2	425	47.2	8.43	11.99	2	High	High	1	0		0
High	Master Protein	A0A072U218	Preprotein translocase subunit SecY OS=Medicago truncatula GN=MTR_7g094800 PE=3 SV=1	0	6.284	2	1	1	1	547	61.4	9.36	4.57	1	Not Found	High	1	0		0
High	Master Protein	G7JQ35	Pti1-like kinase OS=Medicago truncatula GN=MTR_4g123870 PE=4 SV=1	0	6.278	6	2	7	2	393	43.5	8.95	20.08	2	High	High	1	0		0
High	Master Protein	A0A072VW87	UDP-glucuronic acid decarboxylase OS=Medicago truncatula GN=MTR_1g067530 PE=4 SV=1	0	6.274	9	2	4	1	460	51.5	8.56	16.25	2	High	High	1	0		0
High	Master Protein	G7KAF7	Phospho-2-dehydro-3-deoxyheptonate aldolase OS=Medicago truncatula GN=MTR_5g064500 PE=3 SV=1	0	6.266	4	2	3	2	454	50.5	8.94	6.33	2	High	High	1	0		0
High	Master Protein	A0A072UC78	Ubiquitin-protein ligase synoviolin OS=Medicago truncatula GN=MTR_5g007710 PE=4 SV=1	0	6.245	7	2	3	2	422	48	8.54	10.24	2	High	High	1	0		0
High	Master Protein	A0A072UQS3	GPI transamidase subunit PIG-U OS=Medicago truncatula GN=MTR_4g102820 PE=4 SV=1	0	6.238	3	1	2	1	480	53.8	8.57	3.51	1	High	High	1	0		0
High	Master Protein	G7K669	60S ribosomal protein L6 OS=Medicago truncatula GN=MTR_5g068780 PE=4 SV=1	0	6.235	5	1	7	1	192	21.8	9.41	19.03	1	High	High	1	0		0
High	Master Protein	B7FI60	Pinoresinol-lariciresinol reductase-like protein OS=Medicago truncatula GN=MTR_5g027290 PE=2 SV=1	0	6.231	7	2	4	1	311	34.9	6.19	11.41	2	High	High	1	0		0
High	Master Protein	G7J1G3	Beta-(1,2)-xylosyltransferase OS=Medicago truncatula GN=MTR_3g055690 PE=4 SV=1	0	6.224	5	2	3	2	509	57.4	8.79	3.11	2	High	High	1	0		0
High	Master Protein	A0A072UM15	Glycosyltransferase OS=Medicago truncatula GN=MTR_4g069260 PE=3 SV=1	0	6.209	5	2	3	2	437	49.7	8.73	4.9	2	High	High	1	0		0
High	Master Protein	G7I4B7	Signal peptide peptidase-like protein OS=Medicago truncatula GN=MTR_1g008280 PE=4 SV=2	0	6.201	3	1	5	1	357	39.7	8.27	14.69	1	High	High	1	0		0
High	Master Protein	G7L8S7	Glycosyltransferase OS=Medicago truncatula GN=MTR_8g088560 PE=3 SV=1	0	6.199	5	2	2	2	460	51.8	5.96	5.05	2	Not Found	High	1	0		0
High	Master Protein	G7IAL9	Signal peptide peptidase-like protein OS=Medicago truncatula GN=MTR_1g100980 PE=4 SV=1	0	6.197	7	2	2	2	371	41	7.96	3.48	2	Not Found	High	1	0		0
High	Master Protein	G7JQK3	Beta-adaptin-like protein OS=Medicago truncatula GN=MTR_4g076210 PE=3 SV=1	0	6.197	3	2	5	2	896	99.5	5.08	10.83	2	High	High	1	0		0
High	Master Protein	A0A072VM58	Oligosaccharyltransferase subunit ribophorin II OS=Medicago truncatula GN=MTR_1g069780 PE=4 SV=1	0	6.19	3	1	4	1	689	74.7	7.74	22.39	1	High	High	1	0		0
High	Master Protein	I3S3W0	Coclaurine N-methyltransferase OS=Medicago truncatula GN=MTR_3g104740 PE=2 SV=1	0	6.163	6	2	2	2	358	41.8	6.8	6.71	2	Not Found	High	1	0		0
High	Master Protein	G7J6E0	Polyketide cyclase/dehydrase and lipid transporter OS=Medicago truncatula GN=MTR_3g101750 PE=4 SV=1	0	6.152	4	1	2	1	251	28.4	8.85	1.99	1	High	High	1	0		0
High	Master Protein	A0A072VF27	ATRAD3-like protein OS=Medicago truncatula GN=MTR_1g024005 PE=4 SV=1	0	6.142	4	1	3	1	426	47.3	9.01	11.29	1	High	High	1	0		0
High	Master Protein	G7JIA6	Protein transporter Sec61 subunit beta-like protein OS=Medicago truncatula GN=MTR_4g028080 PE=2 SV=1	0	6.141	23	1	3	1	80	8	10.52	16.21	1	High	High	1	0		0
High	Master Protein	B7FL29	40S ribosomal protein S4 OS=Medicago truncatula GN=MTR_5g018940 PE=2 SV=1	0	6.141	8	1	4	1	265	29.9	10.23	27.79	1	High	High	1	0		0
High	Master Protein	I3STV7	Derlin OS=Medicago truncatula GN=MTR_2g022890 PE=2 SV=1	0	6.139	10	2	2	2	244	28.1	8.68	5.76	2	Not Found	High	1	0		0
High	Master Protein	A0A072VRA4	50S ribosomal protein L15 OS=Medicago truncatula GN=MTR_1g110750 PE=3 SV=1	0	6.101	14	3	9	3	257	27.7	10.36	25.65	3	High	High	1	0		0
High	Master Protein	G7J914	Caffeic acid O-methyltransferase OS=Medicago truncatula GN=MTR_3g092900 PE=3 SV=1	0	6.095	7	3	9	3	365	39.9	6.05	15.15	3	High	High	1	0		0
High	Master Protein	G7I413	Exocyst subunit exo70 family protein OS=Medicago truncatula GN=MTR_1g090620 PE=4 SV=1	0	6.084	3	2	3	2	649	73	8.05	6.97	2	High	High	1	0		0
High	Master Protein	G7IFU0	Cofilin/actin-depolymerizing factor-like protein OS=Medicago truncatula GN=MTR_2g028670 PE=2 SV=1	0	6.077	7	1	6	1	139	16.1	6.57	13.73	1	High	High	1	0		0
High	Master Protein	G7J3Q2	Molecular chaperone Hsp40/DnaJ family protein OS=Medicago truncatula GN=MTR_3g087030 PE=3 SV=1	0	6.068	7	2	4	2	438	47.8	9.35	13.76	2	High	High	1	0		0
High	Master Protein	A0A072UHW0	Late embryogenesis abundant protein group 3 protein OS=Medicago truncatula GN=MTR_4g011250 PE=4 SV=1	0	6.067	9	1	2	1	164	17.7	8.25	7.21	1	High	Not Found	1	0		0
High	Master Protein	A0A072U6L4	Glycyl-tRNA synthetase/glycine-tRNA ligase OS=Medicago truncatula GN=MTR_7g406850 PE=4 SV=1	0	6.063	4	3	3	3	686	77	6.55	5.16	3	Not Found	High	1	0		0
High	Master Protein	G7JAT1	Long-chain-fatty-acid CoA ligase (AMP-forming) OS=Medicago truncatula GN=MTR_3g084450 PE=4 SV=1	0	6.061	3	2	5	2	720	80.2	8.72	11.64	2	High	High	1	0		0
High	Master Protein	G7IE57	Peroxisomal adenine nucleotide carrier protein OS=Medicago truncatula GN=MTR_1g105410 PE=3 SV=2	0	6.05	10	2	3	2	321	35.4	9.52	6.38	2	Not Found	High	1	0		0
High	Master Protein	G7KQK8	Cytochrome P450 family monooxygenase OS=Medicago truncatula GN=MTR_7g079440 PE=3 SV=1	0	6.04	3	2	5	2	689	76.9	6.8	13.35	2	High	High	1	0		0
High	Master Protein	G7J950	Eukaryotic translation initiation factor 3 subunit B OS=Medicago truncatula GN=MTR_3g105430 PE=3 SV=2	0	6.039	1	1	4	1	716	82.1	5.12	8.07	1	High	High	1	0		0
High	Master Protein	G7KYM9	Lipoxygenase OS=Medicago truncatula GN=MTR_7g113410 PE=3 SV=2	0	6.018	4	2	2	2	867	98.3	6.16	5.2	2	High	High	1	0		0
High	Master Protein	A0A072TX96	M48 family peptidase OS=Medicago truncatula GN=MTR_7g033405 PE=3 SV=1	0	6.011	7	1	2	1	339	37	9.14	14.23	1	High	High	1	0		0
High	Master Protein	G7J2N0	CBS/octicosapeptide/phox/Bemp1 (PB1) domain protein OS=Medicago truncatula GN=MTR_3g097010 PE=4 SV=2	0	6.01	3	1	2	1	481	51.8	6.33	9.11	1	High	Not Found	1	0		0
High	Master Protein	A0A072UHK5	alpha-1,2-Mannosidase OS=Medicago truncatula GN=MTR_4g008140 PE=3 SV=1	0	6.005	3	1	3	1	577	65.2	6.49	12.81	1	High	High	1	0		0
High	Master Protein	A0A072UQP0	Cytochrome P450 family protein OS=Medicago truncatula GN=MTR_4g102280 PE=3 SV=1	0	5.997	3	1	4	1	516	58.1	6.43	14	1	High	High	1	0		0
High	Master Protein	G7I3V6	High affinity inorganic phosphate transporter OS=Medicago truncatula GN=MTR_1g074940 PE=4 SV=2	0	5.99	6	2	5	1	518	57.2	9.09	15.3	2	Not Found	Medium	1	0		0
High	Master Protein	A0A072UMF9	Serine/threonine protein phosphatase 2A regulatory subunit A OS=Medicago truncatula GN=MTR_6g084690 PE=4 SV=1	0	5.983	3	2	4	2	587	65.2	5.03	10.16	2	High	High	1	0		0
High	Master Protein	Q7X9B2	9/13 hydroperoxide lyase OS=Medicago truncatula GN=hpl2 PE=2 SV=1	0	5.983	2	1	3	1	485	54.5	8.35	9.02	1	High	High	1	0		0
High	Master Protein	A0A072W1F7	Kynurenine formamidase-like protein OS=Medicago truncatula GN=MTR_1g107510 PE=4 SV=1	0	5.969	6	1	6	1	213	23.5	5.85	20.79	1	High	High	1	0		0
High	Master Protein	A0A072U461	Uncharacterized protein OS=Medicago truncatula GN=MTR_7g112110 PE=4 SV=1	0	5.961	10	2	6	2	215	23.3	9.63	15.11	2	High	High	1	0		0
High	Master Protein	G7IK66	Late embryogenesis abundant protein OS=Medicago truncatula GN=MTR_2g011350 PE=2 SV=1	0	5.952	9	1	1	1	202	23	9.73	5.24	1	Not Found	High	1	0		0
High	Master Protein	G7IUU4	Alba DNA/RNA-binding protein OS=Medicago truncatula GN=MTR_2g103500 PE=2 SV=1	0	5.946	23	2	4	1	136	14.9	5.31	16.1	2	High	Not Found	1	0		0
High	Master Protein	G7L8R3	Tyrosine phosphatase, putative OS=Medicago truncatula GN=MTR_8g088420 PE=4 SV=1	0	5.945	4	1	5	1	332	37.2	6.21	12.84	1	High	High	1	0		0
High	Master Protein	G7K0V9	Root phototropism-like protein OS=Medicago truncatula GN=MTR_5g075640 PE=3 SV=1	0	5.933	4	2	2	2	579	64.3	6.92	6.4	2	High	High	1	0		0
High	Master Protein	I3SDS4	ER lumen protein retaining receptor-like protein OS=Medicago truncatula GN=MTR_4g075550 PE=2 SV=1	0	5.933	4	1	4	1	272	30.9	8.91	15.58	1	High	Not Found	1	0		0
High	Master Protein	Q5QQ34	Coatomer epsilon subunit OS=Medicago truncatula GN=cope1 PE=2 SV=1	0	5.93	4	1	1	1	289	32	5.16	5.46	1	Not Found	High	1	0		0
High	Master Protein	G7J0U7	Alpha-N-acetylglucosaminidase family protein OS=Medicago truncatula GN=MTR_3g032980 PE=4 SV=2	0	5.919	3	2	4	2	686	78.3	6.24	8.88	2	High	High	1	0		0
High	Master Protein	G7LE58	Translocon at the outer membrane ofs-like protein OS=Medicago truncatula GN=MTR_8g107280 PE=4 SV=1	0	5.909	2	1	4	1	594	64.6	8.84	11.98	1	High	High	1	0		0		Deamidated [Q313]
High	Master Protein	Q8GV74	Auxin efflux carrier component OS=Medicago truncatula GN=PIN4 PE=3 SV=1	0	5.907	4	3	6	2	604	66.4	8.81	8.19	3	High	High	1	0		0
High	Master Protein	G7JCN5	Trehalose-6-phosphate synthase domain protein OS=Medicago truncatula GN=MTR_4g080160 PE=4 SV=1	0	5.904	2	1	2	1	861	97.5	5.78	6.79	1	Not Found	High	1	0		0
High	Master Protein	A0A072VDL8	Glucan endo-1,3-beta-glucosidase-like protein OS=Medicago truncatula GN=MTR_1g022160 PE=3 SV=1	0	5.899	3	1	1	1	486	52	5.24	4.83	1	Not Found	High	1	0		0
High	Master Protein	G7JAR7	Serine hydroxymethyltransferase OS=Medicago truncatula GN=MTR_3g084310 PE=3 SV=1	0	5.897	3	1	3	1	471	51.6	7.27	11.4	1	High	High	1	0		0
High	Master Protein	G7KU89	LRR receptor-like kinase OS=Medicago truncatula GN=MTR_7g081720 PE=4 SV=1	0	5.894	1	2	5	2	1078	119.8	7.85	9.85	2	High	High	1	0		0
High	Master Protein	I3SAF0	ORMDL family protein OS=Medicago truncatula GN=MTR_8g027285 PE=2 SV=1	0	5.888	8	1	3	1	157	18.3	9.23	15.16	1	High	High	1	0		0
High	Master Protein	B7FKA1	Armadillo/beta-catenin-like repeat protein OS=Medicago truncatula GN=MTR_4g021570 PE=2 SV=1	0	5.883	4	1	1	1	370	40.9	5.29	3.63	1	Not Found	High	1	0		0
High	Master Protein	G7JX26	CHUP1-like protein OS=Medicago truncatula GN=MTR_5g053270 PE=4 SV=1	0	5.883	4	2	2	2	997	111.2	5.44	7.24	2	Not Found	High	1	0		0
High	Master Protein	A0A072UMH4	Lipoxygenase OS=Medicago truncatula GN=MTR_4g066170 PE=3 SV=1	0	5.88	1	1	3	1	906	103.5	5.64	10.31	1	High	Not Found	1	0		0
High	Master Protein	A0A072TVF6	Calmodulin-domain kinase CDPK protein OS=Medicago truncatula GN=MTR_8g099095 PE=4 SV=1	0	5.875	3	2	4	1	516	58	6.34	5.11	2	High	High	1	0		0
High	Master Protein	A0A072UY92	Phytol kinase OS=Medicago truncatula GN=MTR_3g465120 PE=4 SV=1	0	5.867	10	2	2	2	301	33	9.36	6.11	2	Not Found	High	1	0		0
High	Master Protein	G7L8K5	Prohibitin complex protein OS=Medicago truncatula GN=MTR_8g046300 PE=4 SV=2	0	5.861	12	2	2	2	281	30.8	8.34	6.18	2	Not Found	High	1	0		0
High	Master Protein	A0A072V983	Nodulin-like/MFS transporter OS=Medicago truncatula GN=MTR_2g450710 PE=4 SV=1	0	5.861	4	2	3	2	570	61	8.62	7.04	2	Not Found	High	1	1	Phospho [S560]	0		Phospho [S560]
High	Master Protein	A0A072VM29	Cyclopropane-fatty-acyl-phospholipid synthase OS=Medicago truncatula GN=MTR_1g073700 PE=4 SV=1	0	5.857	2	2	5	2	860	97.8	6.7	10.56	2	High	High	1	0		0
High	Master Protein	G7JAK2	UDP-glucosyltransferase family protein OS=Medicago truncatula GN=MTR_3g069710 PE=4 SV=1	0	5.852	3	1	2	1	462	51.6	6.25	8.54	1	High	High	1	0		0
High	Master Protein	G7J2H3	NADH-ubiquinone reductase complex 1 MLRQ subunit OS=Medicago truncatula GN=MTR_3g085890 PE=2 SV=1	0	5.85	13	1	3	1	88	10	9.72	11.52	1	High	High	1	0		0
High	Master Protein	G7IBX9	Polypyrimidine tract-binding-like protein OS=Medicago truncatula GN=MTR_1g098530 PE=2 SV=1	0	5.85	6	2	2	2	443	49.3	7.02	7.02	2	Not Found	High	1	0		0
High	Master Protein	A0A072U465	mRNA-decapping enzyme-like protein OS=Medicago truncatula GN=MTR_7g105250 PE=4 SV=1	0	5.85	5	2	4	2	348	38.9	5.8	9.97	2	High	High	1	0		0
High	Master Protein	A0A072VA42	Cytochrome P450 family 72 protein OS=Medicago truncatula GN=MTR_2g072380 PE=4 SV=1	0	5.848	4	2	4	1	493	56.3	8.32	16.42	2	High	Not Found	1	0		0
High	Master Protein	A0A072VQC5	Tubulin alpha-6 chain, putative OS=Medicago truncatula GN=MTR_1g105970 PE=4 SV=1	0	5.84	13	1	1	1	214	24.3	7.88	4.76	1	High	Not Found	1	0		0
High	Master Protein	G7KRN9	Strictosidine synthase family protein OS=Medicago truncatula GN=MTR_7g090300 PE=4 SV=2	0	5.83	4	1	3	1	369	40.8	6.67	13.97	1	High	High	1	0		0
High	Master Protein	B7FH01	Adenine nucleotide alpha hydrolase superfamily protein OS=Medicago truncatula GN=MTR_5g065980 PE=2 SV=1	0	5.825	6	1	1	1	179	18.9	6.87	3.92	1	Not Found	High	1	0		0
High	Master Protein	I3SHU4	Glyoxylate/succinic semialdehyde reductase OS=Medicago truncatula GN=MTR_8g028120 PE=2 SV=1	0	5.821	8	2	3	2	284	30	6.57	7.06	2	High	High	1	0		0
High	Master Protein	G7K769	Disease resistance protein RGA3 OS=Medicago truncatula GN=MTR_5g072340 PE=3 SV=1	0	5.805	3	2	2	2	992	113	6.18	5.93	2	Not Found	High	1	0		0
High	Master Protein	G7K9F1	Hydroxyproline-rich glycoprotein family protein, putative OS=Medicago truncatula GN=MTR_5g018390 PE=4 SV=1	0	5.802	2	1	3	1	489	53.4	7.64	12.81	1	High	High	1	0		0
High	Master Protein	A0A072TVM4	30S ribosomal protein S5 OS=Medicago truncatula GN=MTR_8g093680 PE=4 SV=1	0	5.8	4	1	1	1	413	47.5	5.3	4.18	1	Not Found	High	1	0		0
High	Master Protein	B7FH41	Ribosomal protein S8 OS=Medicago truncatula GN=MTR_8g101910 PE=2 SV=1	0	5.8	9	1	2	1	129	14.8	9.57	8.28	1	High	Not Found	1	0		0
High	Master Protein	A0A072TT00	Xyloglucan endotransglucosylase/hydrolase OS=Medicago truncatula GN=MTR_8g081040 PE=3 SV=1	0	5.796	7	1	1	1	283	32.6	8.69	4.51	1	Not Found	High	1	0		0
High	Master Protein	G7J059	Glucuronoxylan 4-O-methyltransferase OS=Medicago truncatula GN=MTR_3g005710 PE=2 SV=1	0	5.796	5	1	3	1	298	33.7	7.4	10.9	1	High	High	1	0		0
High	Master Protein	G7L049	Hexosyltransferase OS=Medicago truncatula GN=MTR_7g055600 PE=3 SV=1	0	5.791	3	1	3	1	434	50.3	8.72	12.86	1	High	High	1	0		0
High	Master Protein	G7K1Y1	PfkB family carbohydrate kinase OS=Medicago truncatula GN=MTR_5g079460 PE=3 SV=1	0	5.791	2	1	6	1	386	41.4	5.39	16.36	1	High	High	1	0		0
High	Master Protein	A0A072UY96	Fasciclin-like arabinogalactan protein OS=Medicago truncatula GN=MTR_3g460780 PE=4 SV=1	0	5.773	7	2	5	2	421	44.9	5.64	21.43	2	High	High	1	0		0
High	Master Protein	G7L6K2	Auxin influx transporter OS=Medicago truncatula GN=MTR_7g067450 PE=4 SV=1	0	5.766	7	2	4	2	484	54.7	8.21	14.94	2	High	High	1	0		0
High	Master Protein	A0A072VNK4	SEC12p-like protein OS=Medicago truncatula GN=MTR_1g090873 PE=4 SV=1	0	5.765	4	1	1	1	392	43.5	6.79	6.23	1	Not Found	High	1	0		0
High	Master Protein	G7I9H9	Uncharacterized protein OS=Medicago truncatula GN=MTR_1g084040 PE=4 SV=1	0	5.752	8	2	5	2	271	29.6	5.5	10.27	2	High	High	1	0		0
High	Master Protein	B7FHY0	Ribosomal protein L10 family protein OS=Medicago truncatula GN=MTR_4g131540 PE=2 SV=1	0	5.734	8	1	5	1	234	26.5	9.1	22.94	1	High	Not Found	1	0		0
High	Master Protein	G7JEQ1	Dirigent protein OS=Medicago truncatula GN=MTR_4g049550 PE=3 SV=2	0	5.706	9	1	4	1	179	19.2	8.53	13.98	1	High	High	1	0		0
High	Master Protein	G7JR54	Guanine nucleotide-exchange protein, putative OS=Medicago truncatula GN=MTR_4g124430 PE=4 SV=2	0	5.7	1	2	2	2	1788	198.1	5.57	5.07	2	Not Found	High	1	0		0
High	Master Protein	G7LDI5	Pre-mRNA-processing-splicing factor 8 OS=Medicago truncatula GN=MTR_8g011150 PE=4 SV=1	0	5.697	1	2	2	1	2337	273	8.54	5.45	2	Not Found	High	1	0		0
High	Master Protein	G7I9V5	Cytokinin riboside 5'-monophosphate phosphoribohydrolase OS=Medicago truncatula GN=MTR_1g015830 PE=2 SV=1	0	5.67	9	2	5	2	214	23.3	5.76	15.41	2	High	High	1	0		0
High	Master Protein	A0A072UPC6	Endoplasmic reticulum vesicle transporter OS=Medicago truncatula GN=MTR_4g094255 PE=4 SV=1	0	5.67	5	2	5	2	384	43.4	6.86	15.97	2	High	Medium	1	0		0
High	Master Protein	Q84UD8	Apyrase-like protein OS=Medicago truncatula GN=APY2 PE=2 SV=1	0	5.67	4	2	6	2	467	50.9	6.87	13.67	2	High	High	1	0		0
High	Master Protein	G7L2L3	NADH-cytochrome b5 reductase OS=Medicago truncatula GN=MTR_7g087090 PE=2 SV=1	0	5.668	7	2	11	1	278	30.8	8.22	29.48	2	High	High	1	0		0
High	Master Protein	G7JMT4	Ras-related small GTP-binding family protein OS=Medicago truncatula GN=MTR_4g121860 PE=2 SV=1	0	5.659	7	1	4	1	193	22.1	6.7	15.28	1	High	Not Found	1	0		0
High	Master Protein	A0A072TMG8	Grave disease carrier protein OS=Medicago truncatula GN=MTR_8g027975 PE=3 SV=1	0	5.625	5	1	3	1	361	39	9.45	15.27	1	High	High	1	0		0
High	Master Protein	A0A072VKA9	50S ribosomal protein L11P OS=Medicago truncatula GN=MTR_1g060610 PE=3 SV=1	0	5.616	11	1	1	1	149	16.2	9.99	3.78	1	Not Found	High	1	0		0
High	Master Protein	G7J6Y1	Polyadenylate-binding protein OS=Medicago truncatula GN=MTR_3g102040 PE=3 SV=1	0	5.607	3	1	1	1	622	68.4	6.62	4.86	1	Not Found	High	1	0		0
High	Master Protein	A0A072VJD5	S-formylglutathione hydrolase OS=Medicago truncatula GN=MTR_1g052175 PE=3 SV=1	0	5.597	5	1	2	1	285	31.8	6.52	6.66	1	High	High	1	0		0
High	Master Protein	G7KFG1	Homoserine kinase OS=Medicago truncatula GN=MTR_5g099180 PE=3 SV=1	0	5.595	7	2	2	2	378	40	8.41	5.65	2	Not Found	High	1	0		0
High	Master Protein	G7J5Q8	Serpin-ZX-like protein OS=Medicago truncatula GN=MTR_3g101010 PE=3 SV=1	0	5.592	5	1	1	1	389	42.7	5.87	4.96	1	Not Found	High	1	0		0
High	Master Protein	G7L0L8	AP-1 complex subunit sigma-like protein OS=Medicago truncatula GN=MTR_7g100010 PE=2 SV=1	0	5.586	11	2	4	2	143	16.9	5.8	3.31	2	High	High	1	0		0
High	Master Protein	G7JS28	Lysine-ketoglutarate reductase/saccharopine dehydrogenase OS=Medicago truncatula GN=MTR_4g124470 PE=4 SV=1	0	5.572	4	3	3	3	1048	115.9	5.85	7.56	3	Not Found	High	1	0		0
High	Master Protein	A0A072VG12	Short-chain dehydrogenase/reductase family protein OS=Medicago truncatula GN=MTR_2g031990 PE=4 SV=1	0	5.57	6	1	1	1	280	30.6	9.33	4.08	1	Not Found	High	1	0		0
High	Master Protein	A0A072TMU3	Mitogen-activated protein kinase OS=Medicago truncatula GN=MTR_8g028720 PE=3 SV=1	0	5.565	3	1	1	1	371	42.8	6.25	3.65	1	Not Found	High	1	0		0
High	Master Protein	G7KGA4	FG-GAP repeat protein OS=Medicago truncatula GN=MTR_5g021150 PE=4 SV=2	0	5.555	3	2	2	2	697	77.6	7.93	4.85	2	Not Found	High	1	0		0
High	Master Protein	G7JCK8	ATP synthase I, related protein OS=Medicago truncatula GN=MTR_4g079850 PE=4 SV=1	0	5.549	9	3	3	3	341	37.8	9.06	4.72	3	High	High	1	0		0
High	Master Protein	G7JQT3	3-dehydroquinate dehydratase/shikimate dehydrogenase OS=Medicago truncatula GN=MTR_4g090620 PE=3 SV=2	0	5.544	4	2	2	2	507	55.7	5.73	3.64	2	Not Found	High	1	0		0
High	Master Protein	G7K6U0	ATP-dependent Clp protease proteolytic subunit OS=Medicago truncatula GN=MTR_5g026840 PE=2 SV=1	0	5.539	7	1	1	1	297	32.5	5.27	4.54	1	Not Found	High	1	0		0
High	Master Protein	A0A072UVQ6	Proline synthetase associated protein OS=Medicago truncatula GN=MTR_3g053230 PE=3 SV=1	0	5.534	7	1	3	1	244	26.9	6.9	11.97	1	High	High	1	0		0
High	Master Protein	G7JKT4	Galactose-binding protein OS=Medicago truncatula GN=MTR_4g030960 PE=4 SV=2	0	5.528	2	1	2	1	526	58.8	6.02	6.44	1	High	High	1	0		0
High	Master Protein	G7JZ88	B-cell receptor-associated-like protein OS=Medicago truncatula GN=MTR_5g048060 PE=2 SV=1	0	5.527	8	1	5	1	129	15	8.98	16.47	1	High	High	1	0		0
High	Master Protein	A0A072US86	Sulfate transporter-like protein OS=Medicago truncatula GN=MTR_4g011600 PE=4 SV=1	0	5.526	4	2	5	2	479	51.6	8.48	8.94	2	High	High	1	0		0
High	Master Protein	G7K4Y8	Suppressor OF AUXIN resistance protein OS=Medicago truncatula GN=MTR_5g097890 PE=4 SV=1	0	5.516	1	1	1	1	1022	116.2	5.31	3.64	1	Not Found	High	1	0		0
High	Master Protein	A2Q199	Chaperone DnaK OS=Medicago truncatula GN=MTR_2g010020 PE=3 SV=1	0	5.503	2	1	4	1	676	72.4	5.68	14.94	1	High	High	1	0		0
High	Master Protein	G7KNK7	Nucleotide-binding protein OS=Medicago truncatula GN=MTR_6g086600 PE=3 SV=2	0	5.499	3	2	3	2	526	56.9	5.67	5.67	2	High	High	1	0		0
High	Master Protein	G7KJU8	S-adenosyl-L-methionine-dependent methyltransferase OS=Medicago truncatula GN=MTR_6g092630 PE=4 SV=1	0	5.486	4	1	7	1	308	34.3	6.79	19.44	1	High	High	1	0		0
High	Master Protein	G7KDK2	Vam6/Vps39-like protein OS=Medicago truncatula GN=MTR_5g020140 PE=4 SV=1	0	5.479	3	2	2	2	899	100	7.05	5.77	2	Not Found	High	1	0		0
High	Master Protein	A0A072V910	Na+-bile acid cotransporter OS=Medicago truncatula GN=MTR_2g073070 PE=4 SV=1	0	5.479	7	1	2	1	240	24.8	9.07	10.79	1	High	Not Found	1	0		0
High	Master Protein	G7J8C0	Puromycin-sensitive aminopeptidase-like protein OS=Medicago truncatula GN=MTR_3g104720 PE=4 SV=1	0	5.476	1	1	2	1	876	98.9	5.69	6.13	1	Not Found	High	1	0		0
High	Master Protein	A0A072UGF8	Tic20 family import component OS=Medicago truncatula GN=MTR_4g011960 PE=4 SV=1	0	5.475	4	1	5	1	256	29.2	9.45	15.41	1	High	High	1	0		0
High	Master Protein	G7I7C8	RAP annotation release 2, galactose-binding-like domain protein OS=Medicago truncatula GN=MTR_1g050530 PE=4 SV=2	0	5.474	5	1	3	1	226	25.3	8.53	10.93	1	High	High	1	0		0
High	Master Protein	G7JTF7	Branched chain alpha-keto acid dehydrogenase E1 beta subunit OS=Medicago truncatula GN=MTR_4g021470 PE=4 SV=1	0	5.454	4	1	1	1	358	39.1	6.77	6.2	1	Not Found	High	1	0		0
High	Master Protein	A0A072UPI3	Sucrose nonfermenting 1(SNF1)-related kinase OS=Medicago truncatula GN=MTR_4g099240 PE=3 SV=1	0	5.453	8	2	3	2	337	38.1	5.96	7.34	2	High	High	1	0		0
High	Master Protein	A0A072VEL9	Acyl:CoA ligase OS=Medicago truncatula GN=MTR_1g026310 PE=4 SV=1	0	5.452	3	1	1	1	560	61.1	8.09	4.66	1	Not Found	High	1	0		0
High	Master Protein	A0A072TWB2	RAB GTPase-like protein A1D OS=Medicago truncatula GN=MTR_7g405790 PE=4 SV=1	0	5.45	7	1	1	1	220	24.4	5.22	3.25	1	Not Found	High	1	0		0
High	Master Protein	A0A072U2F4	AP-1 complex subunit gamma-2 OS=Medicago truncatula GN=MTR_8g063690 PE=4 SV=1	0	5.449	2	2	3	1	855	93.9	6.39	6.49	2	Not Found	High	1	0		0
High	Master Protein	G7ISE9	Nucleic acid-binding, OB-fold-like protein OS=Medicago truncatula GN=MTR_2g014360 PE=2 SV=1	0	5.444	10	1	2	1	152	16.6	7.2	10.45	1	High	High	1	0		0
High	Master Protein	A0A072VFB7	Squalene epoxidase OS=Medicago truncatula GN=MTR_2g022940 PE=4 SV=1	0	5.441	7	1	1	1	256	28.2	5.07	5.49	1	Not Found	High	1	0		0
High	Master Protein	A0A072V208	Pleckstrin-like (PH) and lipid-binding START domain protein OS=Medicago truncatula GN=MTR_4g116840 PE=4 SV=1	0	5.44	4	1	1	1	737	82.7	8.19	6.19	1	Not Found	High	1	0		0
High	Master Protein	G7LJD9	Protein transporter Sec61 subunit beta-like protein OS=Medicago truncatula GN=MTR_8g086330 PE=4 SV=1	0	5.44	22	1	5	1	81	8.2	10.61	24.53	1	High	High	1	0		0
High	Master Protein	A0A072UDP2	Legumin A2 OS=Medicago truncatula GN=MTR_7g096990 PE=4 SV=1	0	5.44	2	1	13	1	525	60.4	6.96	35.61	1	High	High	1	0		0
High	Master Protein	A0A072U1Q0	Insulin-degrading enzyme OS=Medicago truncatula GN=MTR_7g091590 PE=3 SV=1	0	5.435	3	2	3	2	964	110.8	6.24	4.47	2	High	High	1	0		0
High	Master Protein	G7IAA3	Isocitrate dehydrogenase [NAD] subunit, mitochondrial OS=Medicago truncatula GN=MTR_1g064070 PE=3 SV=1	0	5.427	4	1	6	1	358	39.5	7.53	20.59	1	High	High	1	0		0
High	Master Protein	A0A072TP84	GDP-Man:Man(3)GlcNAc(2)-PP-Dol alpha-1,2-mannosyltransferase OS=Medicago truncatula GN=MTR_8g027750 PE=4 SV=1	0	5.424	3	1	2	1	463	52.3	8.81	8.66	1	High	Not Found	1	0		0
High	Master Protein	G7INC4	Haloacid dehalogenase-like hydrolase domain protein OS=Medicago truncatula GN=MTR_2g035440 PE=2 SV=1	0	5.421	9	2	2	2	253	28.7	8.25	5.71	2	Not Found	High	1	0		0
High	Master Protein	G7J9P9	Protein translocase, putative OS=Medicago truncatula GN=MTR_3g093380 PE=4 SV=1	0	5.412	6	1	2	1	263	28	9.8	8.38	1	High	Not Found	1	0		0
High	Master Protein	G7JDH4	Ycf2-like protein OS=Medicago truncatula GN=MTR_4g047930 PE=4 SV=1	0	5.406	3	2	3	2	853	102.1	9.54	12.8	2	High	High	1	0		0
High	Master Protein	A0A072UES8	White-brown-complex ABC transporter family protein OS=Medicago truncatula GN=MTR_7g106880 PE=4 SV=1	0	5.398	3	1	3	1	581	65.1	9.06	12.65	1	High	High	1	0		0
High	Master Protein	A0A072UKA3	Nitrilase/nitrile hydratase NIT4A-like protein OS=Medicago truncatula GN=MTR_4g052390 PE=4 SV=1	0	5.395	5	2	3	2	350	37.8	5.44	2.8	2	High	High	1	0		0
High	Master Protein	I3S3J8	Gamma-secretase subunit Aph-1, putative OS=Medicago truncatula GN=MTR_4g067050 PE=2 SV=1	0	5.389	24	3	3	3	249	27.3	9.47	10.21	3	High	High	1	0		0
High	Master Protein	A0A072V9Y5	Plastid developmental protein DAG OS=Medicago truncatula GN=MTR_2g078090 PE=4 SV=1	0	5.379	10	2	5	2	375	41.6	9.35	14.97	2	High	High	1	0		0
High	Master Protein	A2Q4U5	Tubulin binding cofactor C OS=Medicago truncatula GN=MTR_7g092810 PE=4 SV=1	0	5.377	4	1	1	1	558	61.1	5.29	4.44	1	Not Found	High	1	0		0
High	Master Protein	B7FL82	26S proteasome regulatory particle non-ATPase subunit 12 OS=Medicago truncatula GN=MTR_1g016750 PE=2 SV=1	0	5.377	9	1	4	1	267	30.9	5.07	18.01	1	High	High	1	0		0
High	Master Protein	G7JFB5	EF hand calcium-binding family protein OS=Medicago truncatula GN=MTR_4g115170 PE=4 SV=1	0	5.351	11	2	3	2	226	25.2	4.56	8.14	2	High	High	1	0		0
High	Master Protein	G7KXB3	Tyrosine kinase family protein OS=Medicago truncatula GN=MTR_7g084250 PE=4 SV=1	0	5.349	5	2	6	2	379	42.4	7.27	10.13	2	High	High	1	0		0
High	Master Protein	A0A072TQB4	4-hydroxy-tetrahydrodipicolinate synthase OS=Medicago truncatula GN=MTR_8g036040 PE=4 SV=1	0	5.343	9	2	3	2	358	39.6	6.86	7.91	2	Not Found	High	1	0		0
High	Master Protein	A0A072V9B8	Glutathione S-transferase, amino-terminal domain protein OS=Medicago truncatula GN=MTR_2g070060 PE=4 SV=1	0	5.342	6	1	2	1	219	25.6	5.78	6.59	1	High	High	1	0		0
High	Master Protein	G7JPK2	Peptidyl-prolyl cis-trans isomerase OS=Medicago truncatula GN=MTR_4g075290 PE=2 SV=1	0	5.341	5	1	8	1	172	18.2	8.18	16.87	1	High	High	1	0		0
High	Master Protein	B7FI76	Nuclear transcription factor Y protein OS=Medicago truncatula GN=NF-YC1 PE=2 SV=1	0	5.339	9	2	3	2	256	28.5	6.04	8.13	2	High	High	1	0		0
High	Master Protein	A2Q1B1	Octicosapeptide/Phox/Bem1p OS=Medicago truncatula GN=MTR_2g010160 PE=4 SV=1	0	5.337	3	1	2	1	451	49.4	5.82	6.46	1	High	High	1	0		0
High	Master Protein	G7IGL6	Endoplasmic oxidoreductin protein OS=Medicago truncatula GN=MTR_2g048900 PE=4 SV=1	0	5.336	3	1	1	1	464	52.9	5.85	4.66	1	Not Found	High	1	0		0
High	Master Protein	G7JQ45	AMP deaminase OS=Medicago truncatula GN=MTR_4g016980 PE=4 SV=1	0	5.334	2	2	5	2	835	95.1	6.7	11.17	2	High	High	1	0		0
High	Master Protein	G7K855	Plant/K24G6-12 protein OS=Medicago truncatula GN=MTR_5g027220 PE=4 SV=2	0	5.333	7	2	2	2	320	35.9	6.16	3.67	2	Medium	High	1	0		0
High	Master Protein	B7FM34	Light-harvesting complex I chlorophyll A/B-binding protein OS=Medicago truncatula GN=MTR_1g115740 PE=2 SV=1	0	5.329	14	1	3	1	191	20.6	9.82	14.97	1	High	High	1	0		0
High	Master Protein	A0A072UR75	Methyltransferase PMT14-like protein, putative OS=Medicago truncatula GN=MTR_4g098890 PE=4 SV=1	0	5.322	2	2	2	2	1599	180.9	8.18	6.19	2	Medium	High	1	0		0
High	Master Protein	A0A072TT23	Methyltransferase PMT16, putative OS=Medicago truncatula GN=MTR_8g071280 PE=4 SV=1	0	5.321	2	1	1	1	596	68.4	8.62	3.7	1	Not Found	High	1	0		0
High	Master Protein	G7KLA3	ERD (Early-responsive to dehydration stress) family protein OS=Medicago truncatula GN=MTR_6g012870 PE=4 SV=2	0	5.319	2	2	5	2	712	81.2	8.5	9.22	2	High	High	1	0		0
High	Master Protein	G7JFU3	Arginase family protein OS=Medicago truncatula GN=MTR_4g024940 PE=3 SV=2	0	5.315	5	1	3	1	239	26.2	6.43	7.07	1	High	Not Found	1	0		0
High	Master Protein	A0A072V1M8	Transmembrane protein, putative OS=Medicago truncatula GN=MTR_3g105765 PE=4 SV=1	0	5.301	23	1	1	1	52	5.9	10.17	3.39	1	Not Found	High	1	0		0
High	Master Protein	A0A072UH44	DUF2921 family protein OS=Medicago truncatula GN=MTR_4g011610 PE=4 SV=1	0	5.29	3	3	3	3	1062	119.9	6.58	4.09	3	Not Found	High	1	0		0
High	Master Protein	G7JC07	Microsomal signal peptidase 12 kDa protein OS=Medicago truncatula GN=MTR_3g085510 PE=4 SV=1	0	5.274	13	1	3	1	93	10.6	9.86	10.46	1	High	High	1	0		0
High	Master Protein	A0A072UMN5	Cyclin-like protein OS=Medicago truncatula GN=MTR_4g067110 PE=4 SV=1	0	5.252	3	2	2	2	973	108.8	6.62	6.54	2	Not Found	High	1	0		0
High	Master Protein	G7ISR8	Eukaryotic aspartyl protease family protein OS=Medicago truncatula GN=MTR_2g028190 PE=3 SV=1	0	5.248	4	2	2	2	452	48.6	8.81	2.5	2	High	High	1	0		0
High	Master Protein	G7LDU7	Phospholipid-transporting ATPase (Fragment) OS=Medicago truncatula GN=MTR_8g062150 PE=3 SV=2	0	5.241	7	2	2	2	585	66.6	8.28	7.79	2	Not Found	High	1	0		0
High	Master Protein	G7KS93	UPF0420 C16orf58-like protein OS=Medicago truncatula GN=MTR_7g068310 PE=4 SV=1	0	5.239	3	1	1	1	492	54.9	7.78	4.07	1	Not Found	High	1	0		0
High	Master Protein	G7JBT7	Transmembrane protein, putative OS=Medicago truncatula GN=MTR_3g070960 PE=4 SV=1	0	5.232	7	1	3	1	231	25.2	9.85	11.22	1	High	High	1	0		0
High	Master Protein	A0A072TVC3	50S ribosomal protein L29 OS=Medicago truncatula GN=MTR_8g090185 PE=3 SV=1	0	5.224	11	1	2	1	168	19	10.15	9.37	1	High	Not Found	1	0		0
High	Master Protein	G7LFH7	Vacuolar sorting-associated-like protein OS=Medicago truncatula GN=MTR_8g063380 PE=4 SV=2	0	5.219	1	1	2	1	999	112.9	5.4	8.82	1	High	Not Found	1	0		0
High	Master Protein	G7K0L3	Peroxisomal acetoacetyl-coenzyme A thiolase OS=Medicago truncatula GN=MTR_5g098310 PE=3 SV=1	0	5.218	5	1	3	1	407	41.6	6.57	14.64	1	High	High	1	0		0
High	Master Protein	A0A072VMX4	Cyclin-like protein OS=Medicago truncatula GN=MTR_2g098850 PE=4 SV=1	0	5.21	2	1	2	1	949	105.7	7.12	9.09	1	High	High	1	0		0
High	Master Protein	A0A072UXJ0	26S protease regulatory subunit 6B OS=Medicago truncatula GN=MTR_3g062510 PE=3 SV=1	0	5.202	4	1	1	1	371	41.5	5.95	4.46	1	High	Not Found	1	0		0
High	Master Protein	G7IGF4	ABC transporter B family-like protein OS=Medicago truncatula GN=MTR_2g042310 PE=4 SV=1	0	5.197	7	1	2	1	161	18.3	8.97	6.52	1	High	Not Found	1	0		0
High	Master Protein	G7IBZ3	Plant inositol phosphorylceramide synthase OS=Medicago truncatula GN=MTR_1g098650 PE=4 SV=1	0	5.195	3	1	3	1	424	47.5	9.38	9.24	1	High	High	1	0		0
High	Master Protein	G7KM58	Late embryogenesis abundant protein OS=Medicago truncatula GN=MTR_6g081930 PE=4 SV=1	0	5.194	6	1	1	1	294	32.5	9.73	4.08	1	Not Found	High	1	0		0
High	Master Protein	Q2HU43	Nitrate transporter 1 OS=Medicago truncatula GN=MTR_2g101590 PE=4 SV=1	0	5.19	2	1	2	1	637	70	7.47	7.09	1	High	Not Found	1	0		0
High	Master Protein	G7JPN5	Uncharacterized protein OS=Medicago truncatula GN=MTR_4g087740 PE=4 SV=1	0	5.182	17	2	2	2	139	14.9	5.02	5.21	2	High	High	1	0		0
High	Master Protein	A0A072U6L5	Aminoalcoholphosphotransferase OS=Medicago truncatula GN=MTR_6g018970 PE=3 SV=1	0	5.174	4	1	2	1	341	37.8	6.96	7.41	1	High	High	1	0		0
High	Master Protein	G7KYN0	Alpha/beta hydrolase family protein OS=Medicago truncatula GN=MTR_7g113420 PE=4 SV=1	0	5.173	2	1	3	1	494	55.2	6.4	10.06	1	High	High	1	0		0
High	Master Protein	A0A072VF46	Cysteine-rich receptor-kinase-like protein OS=Medicago truncatula GN=MTR_1g021632 PE=4 SV=1	0	5.161	4	3	3	2	667	75.3	5.76	1.98	3	Not Found	High	1	0		0
High	Master Protein	A0A072VQ77	Octicosapeptide/phox/Bem1p family protein OS=Medicago truncatula GN=MTR_1g109470 PE=4 SV=1	0	5.151	3	1	1	1	751	82.2	6.05	5.14	1	Not Found	High	1	0		0
High	Master Protein	A0A072UZF4	Endoplasmic reticulum vesicle transporter OS=Medicago truncatula GN=MTR_3g081480 PE=4 SV=1	0	5.147	4	1	2	1	355	40.5	6.92	8.57	1	High	Not Found	1	0		0
High	Master Protein	G7KF68	Cysteine-rich TM module stress tolerance protein OS=Medicago truncatula GN=MTR_5g030870 PE=4 SV=1	0	5.145	32	1	1	1	66	7.2	4.61	4.17	1	Not Found	High	1	0		0
High	Master Protein	B7FJV5	Transmembrane protein, putative OS=Medicago truncatula GN=MTR_6g029250 PE=2 SV=1	0	5.126	8	1	4	1	228	26	4.88	29.05	1	High	High	1	2	Phospho [S105; S111]	0		Phospho [S105; S111]
High	Master Protein	G7KHY6	ATP-dependent 6-phosphofructokinase OS=Medicago truncatula GN=PFK PE=3 SV=1	0	5.124	5	2	4	1	505	55.2	6.11	6.76	2	Not Found	High	1	0		0
High	Master Protein	G7LFP2	Fatty acid amide hydrolase-like protein OS=Medicago truncatula GN=MTR_8g094740 PE=4 SV=1	0	5.12	3	1	1	1	609	66.8	8.21	5.06	1	Not Found	High	1	0		0
High	Master Protein	A0A072TXY4	Transmembrane amino acid transporter family protein OS=Medicago truncatula GN=MTR_7g038910 PE=4 SV=1	0	5.119	7	2	2	1	390	43.4	8.43	5.77	2	Not Found	High	1	0		0
High	Master Protein	A0A072V798	Integral membrane protein OS=Medicago truncatula GN=MTR_2g040600 PE=4 SV=1	0	5.119	5	1	1	1	348	40.9	9.25	4.49	1	Not Found	High	1	0		0
High	Master Protein	A0A072V5K8	Cytochrome P450 family ent-kaurenoic acid oxidase OS=Medicago truncatula GN=MTR_2g031930 PE=3 SV=1	0	5.119	2	1	1	1	455	52.6	8.97	3.3	1	Not Found	High	1	0		0
High	Master Protein	G7L2K4	Transmembrane protein, putative OS=Medicago truncatula GN=MTR_7g076630 PE=2 SV=1	0	5.114	27	1	1	1	90	10	9.61	4.8	1	Not Found	High	1	0		0
High	Master Protein	G7JB30	Phospholipase D OS=Medicago truncatula GN=MTR_3g107360 PE=3 SV=1	0	5.109	2	1	2	1	822	93.5	6.38	9.94	1	High	High	1	0		0
High	Master Protein	A0A072UP09	Transmembrane protein, putative OS=Medicago truncatula GN=MTR_4g081550 PE=4 SV=1	0	5.107	4	1	1	1	305	32.7	4.83	3.59	1	Not Found	High	1	0		0
High	Master Protein	G7ZUV5	1-cys peroxiredoxin PER1 OS=Medicago truncatula GN=MTR_7g105830 PE=4 SV=1	0	5.106	5	1	4	1	265	29	6.55	17.15	1	High	High	1	0		0
High	Master Protein	A0A072UCL9	Import inner membrane translocase subunit TIM22 OS=Medicago truncatula GN=MTR_6g088745 PE=4 SV=1	0	5.102	12	1	1	1	210	22	5.36	6.86	1	Not Found	High	1	0		0
High	Master Protein	A0A072U4A6	Phytochelatin synthase OS=Medicago truncatula GN=MTR_7g097190 PE=4 SV=1	0	5.095	3	1	1	1	501	55.3	6.65	3.58	1	Not Found	High	1	0		0
High	Master Protein	A0A072UL06	Dolichyl-diphosphooligosaccharide--protein glycosyltransferase 48 kDa subunit OS=Medicago truncatula GN=MTR_4g069240 PE=3 SV=1	0	5.088	3	1	5	1	434	48.3	6.29	21.75	1	High	High	1	0		0
High	Master Protein	A0A072V740	Sucrose synthase OS=Medicago truncatula GN=MTR_2g044070 PE=3 SV=1	0	5.082	2	1	3	1	804	92.2	6.32	19.46	1	High	High	1	0		0
High	Master Protein	Q2HSD4	Transmembrane protein, putative OS=Medicago truncatula GN=MTR_2g076020 PE=4 SV=1	0	5.079	19	1	1	1	72	7.9	9.47	3.53	1	Not Found	High	1	0		0
High	Master Protein	G7LC91	Cellulose synthase OS=Medicago truncatula GN=MTR_8g092590 PE=3 SV=1	0	5.072	1	1	1	1	1098	123.9	6.81	3.1	1	Not Found	High	1	0		0
High	Master Protein	B7FGM7	Ribosomal protein S25 OS=Medicago truncatula GN=MTR_2g086610 PE=2 SV=1	0	5.066	21	1	1	1	107	11.8	10.81	5.53	1	Not Found	High	1	0		0
High	Master Protein	A0A072TMW6	GPI transamidase component Gpi16 subunit-like protein OS=Medicago truncatula GN=MTR_8g013045 PE=4 SV=1	0	5.061	2	1	1	1	661	74.4	7.23	3.44	1	Not Found	High	1	0		0
High	Master Protein	A0A072U484	UPF0420 C16orf58-like protein OS=Medicago truncatula GN=MTR_7g096920 PE=4 SV=1	0	5.056	6	2	5	2	415	45.9	8.34	11.02	2	High	High	1	0		0
High	Master Protein	A0A072TEN7	YbaB/EbfC DNA-binding family protein OS=Medicago truncatula GN=MTR_0380s0040 PE=4 SV=1	0	5.051	5	1	3	1	188	20.6	8.85	8.34	1	High	High	1	0		0
High	Master Protein	G7LBH4	Aspartate-semialdehyde dehydrogenase OS=Medicago truncatula GN=MTR_8g105860 PE=3 SV=1	0	5.037	4	1	1	1	379	41.4	6.29	3.77	1	Not Found	High	1	0		0
High	Master Protein	G7IPS1	Enoyl-CoA hydratase/isomerase family protein OS=Medicago truncatula GN=MTR_2g013460 PE=4 SV=1	0	5.028	9	2	2	2	239	25.6	8.56	3.84	2	Not Found	High	1	0		0
High	Master Protein	G7JHH8	Methyltransferase PMT16, putative OS=Medicago truncatula GN=MTR_4g083030 PE=4 SV=2	0	5.027	3	1	1	1	606	68.5	6.99	3	1	Not Found	High	1	0		0
High	Master Protein	G7I632	Pre-mRNA-processing factor OS=Medicago truncatula GN=MTR_1g044720 PE=4 SV=1	0	5.02	3	1	1	1	519	56.3	6.67	4.47	1	Not Found	High	1	0		0
High	Master Protein	G7JWU3	PPR containing plant protein OS=Medicago truncatula GN=MTR_5g044270 PE=4 SV=2	0	5.017	3	1	2	1	604	67.6	6.84	8.97	1	High	High	1	0		0
High	Master Protein	G7IXS8	Peptidylprolyl isomerase OS=Medicago truncatula GN=MTR_3g060750 PE=4 SV=2	0	5.017	5	1	1	1	214	23.5	7.24	2.71	1	Not Found	High	1	0		0
High	Master Protein	A0A072TGQ9	Alpha-1,4 glucan phosphorylase OS=Medicago truncatula GN=MTR_0288s0040 PE=3 SV=1	0	5.015	2	1	3	1	914	103.3	5.19	8.61	1	High	High	1	0		0
High	Master Protein	A0A072U344	Signal recognition particle 54 kDa protein OS=Medicago truncatula GN=MTR_7g104890 PE=4 SV=1	0	5.015	4	2	3	2	420	46	8.6	5.82	2	High	High	1	0		0
High	Master Protein	A0A072V374	Transmembrane protein, putative OS=Medicago truncatula GN=MTR_3g111540 PE=4 SV=1	0	5.013	5	1	3	1	354	39.4	9.33	16.13	1	High	High	1	0		0
High	Master Protein	G7LB96	ABC transporter-like protein OS=Medicago truncatula GN=MTR_8g091710 PE=4 SV=1	0	5.013	2	1	4	1	735	83	8.92	17.88	1	High	High	1	0		0
High	Master Protein	G7J2K6	Enoyl-(Acyl carrier) reductase OS=Medicago truncatula GN=MTR_3g086210 PE=3 SV=1	0	5.01	5	1	1	1	320	35.9	9.52	5	1	Not Found	High	1	0		0
High	Master Protein	G7IS66	Dynamin 3A-like protein OS=Medicago truncatula GN=MTR_2g009690 PE=3 SV=1	0	5.001	2	1	1	1	824	90.7	6.39	4.39	1	Not Found	High	1	0		0
High	Master Protein	A0A072TLV5	Peptidylprolyl isomerase OS=Medicago truncatula GN=MTR_8g006755 PE=4 SV=1	0	4.997	3	1	3	1	470	52.4	8.07	12.05	1	High	High	1	0		0
High	Master Protein	G7LCR3	Calcium-dependent lipid-binding (CaLB domain) family protein OS=Medicago truncatula GN=MTR_8g035590 PE=4 SV=1	0	4.994	2	1	5	1	513	55.4	8.78	12.32	1	High	High	1	0		0
High	Master Protein	G7IRD9	Fatty acyl-CoA reductase OS=Medicago truncatula GN=MTR_2g086090 PE=3 SV=1	0	4.99	3	1	1	1	492	55.3	8.69	4.12	1	Not Found	High	1	0		0
High	Master Protein	A0A072UJ24	Substrate carrier family protein OS=Medicago truncatula GN=MTR_6g034515 PE=3 SV=1	0	4.988	4	1	2	1	364	39	9.31	10.7	1	High	High	1	0		0
High	Master Protein	G7LH14	Inositol-tetrakisphosphate 1-kinase OS=Medicago truncatula GN=MTR_8g066720 PE=3 SV=1	0	4.983	4	1	1	1	385	43.2	7.53	4.04	1	Not Found	High	1	0		0
High	Master Protein	A0A072V5J0	Phospholipid-transporting ATPase OS=Medicago truncatula GN=MTR_3g037330 PE=3 SV=1	0	4.976	1	1	1	1	1154	130.8	7.37	3.37	1	Not Found	High	1	0		0
High	Master Protein	A0A072THP7	Cell number regulator-like protein OS=Medicago truncatula GN=MTR_0172s0050 PE=4 SV=1	0	4.973	9	2	2	2	244	27.4	5.08	2.89	2	Not Found	High	1	0		0
High	Master Protein	A0A072TSJ9	Catalytic/pyridoxal phosphate-binding protein OS=Medicago truncatula GN=MTR_8g079040 PE=4 SV=1	0	4.97	3	2	2	2	935	104.9	5.59	4.62	2	Not Found	High	1	0		0
High	Master Protein	D2IU94	LATD/NIP OS=Medicago truncatula GN=MTR_1g009200 PE=2 SV=1	0	4.962	2	1	6	1	591	65	7.93	14.8	1	High	High	1	0		0
High	Master Protein	G7KC55	Transmembrane protein, putative OS=Medicago truncatula GN=MTR_5g019500 PE=4 SV=2	0	4.956	2	2	3	2	939	107.5	6.81	6.47	2	High	Not Found	1	0		0
High	Master Protein	A0A072VG20	UDP-D-glucose/UDP-D-galactose 4-epimerase OS=Medicago truncatula GN=MTR_2g032100 PE=3 SV=1	0	4.955	3	1	1	1	412	45.5	9.31	4.38	1	Not Found	High	1	0		0
High	Master Protein	G7JPK5	Uncharacterized protein OS=Medicago truncatula GN=MTR_4g075330 PE=4 SV=2	0	4.952	1	2	2	2	1961	218.9	5.69	2.83	2	Not Found	High	1	0		0
High	Master Protein	G7KX59	Lipid transfer protein OS=Medicago truncatula GN=MTR_7g072980 PE=3 SV=2	0	4.952	11	1	1	1	139	14.9	6.23	3.93	1	Not Found	High	1	0		0
High	Master Protein	G7L4S2	Proteasome subunit beta type OS=Medicago truncatula GN=MTR_7g088490 PE=3 SV=1	0	4.94	6	1	3	1	204	22.8	5.47	10.71	1	High	High	1	0		0
High	Master Protein	A0A072UNF4	Saccharopine dehydrogenase-like protein OS=Medicago truncatula GN=MTR_4g094268 PE=4 SV=1	0	4.937	2	1	1	1	451	48.9	9.13	3.27	1	High	Not Found	1	0		0
High	Master Protein	A0A072TWM4	Importin-like protein OS=Medicago truncatula GN=MTR_7g021500 PE=4 SV=1	0	4.933	2	1	1	1	1032	118.7	4.93	4.91	1	Not Found	High	1	1	Phospho [T901]	0		Phospho [T901]
High	Master Protein	A0A072TPA7	Calcium-dependent phospholipid-binding copine family protein OS=Medicago truncatula GN=MTR_8g447220 PE=4 SV=1	0	4.931	2	1	4	1	407	44.9	7.09	11.32	1	High	High	1	0		0
High	Master Protein	G7KYQ4	Nuclear transcription factor Y protein OS=Medicago truncatula GN=MTR_7g113680 PE=4 SV=1	0	4.911	12	3	3	3	311	34.8	8.05	5.43	3	Not Found	High	1	0		0
High	Master Protein	G7JZW6	Cytochrome P450 family ent-kaurenoic acid oxidase OS=Medicago truncatula GN=MTR_5g014240 PE=3 SV=1	0	4.911	2	1	5	1	490	56.5	8.98	15.84	1	High	High	1	0		0
High	Master Protein	G7ICX7	Calcium-dependent phosphotriesterase superfamily protein OS=Medicago truncatula GN=MTR_1g086990 PE=4 SV=1	0	4.909	5	1	9	1	327	35.7	8.13	30.92	1	High	High	1	0		0
High	Master Protein	A2Q4I7	Hydroxymethylglutaryl-CoA lyase OS=Medicago truncatula GN=MTR_7g089330 PE=4 SV=1	0	4.907	4	1	3	1	402	42.9	8.53	13.04	1	High	High	1	0		0
High	Master Protein	A0A072UD55	Sugar porter (SP) family MFS transporter OS=Medicago truncatula GN=MTR_5g006070 PE=3 SV=1	0	4.895	5	1	2	1	473	52.8	9.32	8.83	1	Not Found	High	1	0		0
High	Master Protein	A0A072UFJ1	Plastid lipid-associated protein OS=Medicago truncatula GN=MTR_4g005390 PE=4 SV=1	0	4.893	8	1	1	1	272	30.6	9.06	5.9	1	Not Found	High	1	0		0
High	Master Protein	G8A0W8	Cysteine-rich receptor-kinase-like protein OS=Medicago truncatula GN=MTR_1g105700 PE=4 SV=1	0	4.893	2	1	2	1	693	77.5	5.88	5.64	1	High	Not Found	1	0		0
High	Master Protein	B7FME6	Transmembrane protein, putative OS=Medicago truncatula GN=MTR_4g127690 PE=2 SV=1	0	4.893	13	1	2	1	196	20.8	9.76	8.41	1	High	High	1	0		0
High	Master Protein	G7KEW5	p-loop nucleoside triphosphate hydrolase superfamily protein OS=Medicago truncatula GN=MTR_5g020530 PE=3 SV=1	0	4.889	4	2	6	2	630	70.5	9.14	14.02	2	High	High	1	0		0
High	Master Protein	G7JES3	DnaJ-class molecular chaperone OS=Medicago truncatula GN=MTR_4g050420 PE=3 SV=1	0	4.888	1	1	6	1	416	46.1	6.35	3.3	1	High	High	1	0		0
High	Master Protein	A0A072V0M1	Adenine/guanine permease AZG2-like protein OS=Medicago truncatula GN=MTR_3g094320 PE=4 SV=1	0	4.885	2	1	4	1	602	64.2	8	9.45	1	High	High	1	0		0
High	Master Protein	G7I8J4	Syntaxin of plants 122 protein OS=Medicago truncatula GN=MTR_1g056560 PE=3 SV=1	0	4.881	4	1	3	1	339	37.7	7.61	12.8	1	High	High	1	0		0
High	Master Protein	G7JT17	Phospholipid-transporting ATPase OS=Medicago truncatula GN=MTR_4g112430 PE=3 SV=1	0	4.877	1	1	3	1	1209	137	6.46	11.6	1	High	High	1	0		0
High	Master Protein	A0A072VHX3	Core-2/I-branching enzyme OS=Medicago truncatula GN=MTR_1g046740 PE=4 SV=1	0	4.866	3	1	1	1	439	49.1	9	3.66	1	Not Found	High	1	0		0
High	Master Protein	G7IA25	Transmembrane protein, putative OS=Medicago truncatula GN=MTR_1g035040 PE=4 SV=1	0	4.85	1	1	1	1	1290	143.6	4.5	4.96	1	High	Not Found	1	0		0
High	Master Protein	G7KXA6	Cytochrome b-c1 complex subunit Rieske, mitochondrial OS=Medicago truncatula GN=MTR_7g084150 PE=4 SV=1	0	4.848	3	1	9	1	273	30.2	8.82	19.58	1	High	High	1	0		0
High	Master Protein	G7JTS6	Ubiquitin-conjugating enzyme OS=Medicago truncatula GN=MTR_4g063490 PE=2 SV=1	0	4.848	10	1	1	1	166	18.6	5.16	3.7	1	Not Found	High	1	0		0
High	Master Protein	G7J330	Aspartate aminotransferase family protein OS=Medicago truncatula GN=MTR_3g072670 PE=4 SV=2	0	4.845	4	2	5	2	445	49.3	7.5	9.86	2	High	High	1	0		0
High	Master Protein	G7IQT1	Glyceraldehyde-3-phosphate dehydrogenase OS=Medicago truncatula GN=MTR_2g065470 PE=3 SV=1	0	4.836	3	1	1	1	418	44.6	8.44	3.8	1	Not Found	High	1	0		0
High	Master Protein	G7KD49	Sucrose-phosphate synthase family protein OS=Medicago truncatula GN=MTR_5g091340 PE=4 SV=1	0	4.821	2	2	2	2	1058	118.5	6.14	5.48	2	Not Found	High	1	0		0
High	Master Protein	G7L9H4	Long-chain acyl-CoA synthetase OS=Medicago truncatula GN=MTR_8g074040 PE=4 SV=2	0	4.812	3	2	2	2	607	67.7	7.94	4.78	2	High	High	1	0		0
High	Master Protein	A0A072UX73	Leucyl-tRNA synthetase OS=Medicago truncatula GN=MTR_3g058540 PE=3 SV=1	0	4.804	4	1	1	1	513	57.7	7.94	3.48	1	Not Found	High	1	0		0
High	Master Protein	A0A072V933	DUF946 family protein OS=Medicago truncatula GN=MTR_2g067640 PE=4 SV=1	0	4.804	3	1	4	1	541	60.1	6.7	18.28	1	High	High	1	0		0
High	Master Protein	G7IJD1	LRR receptor-like kinase OS=Medicago truncatula GN=MTR_2g074840 PE=4 SV=2	0	4.802	2	1	3	1	1001	110.7	6.64	12.21	1	High	High	1	0		0
High	Master Protein	A0A072V223	ATP-dependent 6-phosphofructokinase OS=Medicago truncatula GN=PFK PE=3 SV=1	0	4.8	3	2	4	1	519	56.8	7.88	6.18	2	Not Found	High	1	0		0
High	Master Protein	A0A072UQ09	60 kDa inner membrane protein OS=Medicago truncatula GN=MTR_4g107330 PE=3 SV=1	0	4.8	2	1	3	1	446	48.7	9.33	11.62	1	High	High	1	0		0
High	Master Protein	A0A072U1A3	ARF GTPase activator OS=Medicago truncatula GN=MTR_8g464390 PE=4 SV=1	0	4.796	3	1	1	1	416	45.1	5.74	3.06	1	Not Found	High	1	0		0
High	Master Protein	A0A072UGD4	Fatty acyl-CoA synthetase family protein OS=Medicago truncatula GN=MTR_4g013210 PE=4 SV=1	0	4.792	2	1	3	1	446	49.2	6.48	10.44	1	High	High	1	0		0
High	Master Protein	G7ZY14	Neoxanthin synthase OS=Medicago truncatula GN=MTR_7g007280 PE=4 SV=1	0	4.792	5	1	1	1	239	26.8	9.92	4.13	1	Not Found	High	1	0		0
High	Master Protein	G7LCN2	Plant/T32A16-60 protein OS=Medicago truncatula GN=MTR_8g032260 PE=2 SV=1	0	4.789	5	1	5	1	244	27	8.57	16.48	1	High	High	1	0		0
High	Master Protein	G7JQS3	Secretory carrier-associated membrane protein OS=Medicago truncatula GN=MTR_4g090510 PE=3 SV=2	0	4.787	8	2	3	2	311	34.9	8.19	9.57	2	High	High	1	0		0
High	Master Protein	G7L022	Dolichyl-phosphate beta-glucosyltransferase OS=Medicago truncatula GN=MTR_7g026260 PE=4 SV=1	0	4.781	8	2	3	2	330	37.5	8.98	8.57	2	High	High	1	0		0
High	Master Protein	G7I9F7	Importin subunit alpha OS=Medicago truncatula GN=MTR_1g083810 PE=3 SV=1	0	4.781	5	1	3	1	533	59	5.31	19.93	1	High	High	1	0		0
High	Master Protein	A0A072UQR7	Membrane-bound O-acyltransferase family MBOAT protein OS=Medicago truncatula GN=MTR_4g102750 PE=3 SV=1	0	4.771	4	1	3	1	462	51.7	9.25	15.86	1	High	High	1	0		0
High	Master Protein	A0A072TUY3	FTSH extracellular protease family protein OS=Medicago truncatula GN=MTR_8g099605 PE=4 SV=1	0	4.768	3	1	1	1	677	75.4	8.34	5.14	1	Not Found	High	1	0		0
High	Master Protein	G7IMM5	FAD-binding berberine family protein OS=Medicago truncatula GN=MTR_2g031490 PE=4 SV=1	0	4.768	3	1	1	1	542	60.1	9.11	3.77	1	Not Found	High	1	0		0
High	Master Protein	A0A072UWP2	Cyanogenic beta-glucosidase, putative OS=Medicago truncatula GN=MTR_4g066210 PE=3 SV=1	0	4.765	2	1	3	1	527	60.2	6.16	11.63	1	High	High	1	0		0
High	Master Protein	G7JV36	Beta-ureidopropionase-like protein OS=Medicago truncatula GN=MTR_4g093570 PE=2 SV=1	0	4.761	4	1	2	1	411	46.1	6.73	8.23	1	High	Not Found	1	0		0
High	Master Protein	G7KAM5	Substrate carrier family protein OS=Medicago truncatula GN=MTR_5g009500 PE=3 SV=2	0	4.755	3	1	4	1	346	37.2	9.51	9.81	1	High	Not Found	1	0		0
High	Master Protein	A0A0C3W0H8	Uncharacterized protein OS=Medicago truncatula GN=MTR_6g092180 PE=4 SV=2	0	4.741	5	2	6	2	278	31.5	7.93	3.27	2	High	High	1	0		0
High	Master Protein	A0A072V6N1	Vesicle transporter Sec20, putative OS=Medicago truncatula GN=MTR_2g028660 PE=4 SV=1	0	4.73	5	1	1	1	310	34.9	8.91	4.05	1	Not Found	High	1	0		0
High	Master Protein	G7JV55	p8MTCP1 OS=Medicago truncatula GN=MTR_4g093770 PE=4 SV=2	0	4.729	9	1	6	1	141	14.4	8.84	13.17	1	High	High	1	0		0		Deamidated [Q50]
High	Master Protein	A0A072V4K2	Prolyl oligopeptidase-like protein OS=Medicago truncatula GN=MTR_3g115030 PE=4 SV=1	0	4.729	2	2	2	2	728	82.1	5.38	3.55	2	Medium	High	1	0		0
High	Master Protein	G7K0Y0	SWIB/MDM2 domain protein OS=Medicago truncatula GN=MTR_5g005200 PE=2 SV=1	0	4.729	9	1	2	1	143	15.7	10.23	7.32	1	High	Not Found	1	0		0
High	Master Protein	A0A072UKD7	Transmembrane protein, putative OS=Medicago truncatula GN=MTR_6g051780 PE=4 SV=1	0	4.727	13	2	4	2	183	20.6	6.57	10.91	2	High	High	1	0		0
High	Master Protein	A0A072TN49	IAA-amino acid hydrolase ILR1-like protein OS=Medicago truncatula GN=MTR_8g015510 PE=4 SV=1	0	4.721	3	1	3	1	327	35.4	6.52	8.3	1	High	High	1	0		0
High	Master Protein	A0A072VAK5	Formiminotransferase-cyclodeaminase-like protein OS=Medicago truncatula GN=MTR_2g090055 PE=4 SV=1	0	4.696	6	1	2	1	302	33	5.88	8.76	1	High	Not Found	1	0		0
High	Master Protein	G7ICU7	Long-chain fatty acyl CoA ligase OS=Medicago truncatula GN=MTR_1g086600 PE=4 SV=2	0	4.685	2	1	1	1	686	77.1	7.66	4.27	1	Not Found	High	1	0		0
High	Master Protein	O04998	Glutamine synthetase OS=Medicago truncatula GN=MTR_6g071070 PE=1 SV=1	0	4.685	3	1	4	1	356	39.2	5.73	10.97	1	High	Not Found	1	0		0
High	Master Protein	G7I4T1	Peroxisomal membrane 22 kDa (Mpv17/PMP22) family protein OS=Medicago truncatula GN=MTR_1g075540 PE=3 SV=1	0	4.682	8	1	1	1	187	21.7	10.07	3.83	1	Not Found	High	1	0		0
High	Master Protein	A0A072UMH1	Cellulose synthase-like protein D3 OS=Medicago truncatula GN=MTR_4g088225 PE=3 SV=1	0	4.681	2	1	2	1	725	83.7	6.81	7.69	1	High	High	1	0		0
High	Master Protein	G7I390	Endoplasmic reticulum metallopeptidase-like protein OS=Medicago truncatula GN=MTR_1g095040 PE=4 SV=2	0	4.679	1	1	4	1	912	99.3	7.05	11.41	1	High	High	1	0		0
High	Master Protein	A0A072V6Z3	DEAD-box ATP-dependent RNA helicase OS=Medicago truncatula GN=MTR_2g438110 PE=4 SV=1	0	4.679	5	2	4	2	406	45.9	6.37	4.31	2	High	High	1	0		0
High	Master Protein	G8A154	White-brown-complex ABC transporter family protein OS=Medicago truncatula GN=MTR_2g095390 PE=4 SV=1	0	4.678	2	1	1	1	725	80.3	8.54	3.37	1	Not Found	High	1	0		0
High	Master Protein	A0A072UVY6	Arsenical pump-driving ATPase-like protein OS=Medicago truncatula GN=MTR_4g058005 PE=4 SV=1	0	4.671	5	1	1	1	381	41.6	8.29	3.56	1	Not Found	High	1	0		0
High	Master Protein	G7K7B0	Early response-like dehydration-protein OS=Medicago truncatula GN=MTR_5g083690 PE=2 SV=1	0	4.67	14	1	1	1	134	15.9	5.35	4.63	1	Not Found	High	1	0		0
High	Master Protein	G7JIE4	Transmembrane protein, putative OS=Medicago truncatula GN=MTR_4g053290 PE=4 SV=2	0	4.669	15	1	1	1	129	13.8	8.68	4.54	1	Not Found	High	1	0		0
High	Master Protein	G7JK55	Elongation factor G, chloroplastic OS=Medicago truncatula GN=MTR_4g101750 PE=3 SV=1	0	4.653	3	2	3	2	779	86	5.66	9.35	2	High	High	1	0		0
High	Master Protein	G7KBX5	Peroxisomal membrane carrier protein OS=Medicago truncatula GN=MTR_5g081910 PE=3 SV=1	0	4.648	6	2	2	2	336	36.7	9.82	2.8	2	Not Found	High	1	0		0
High	Master Protein	G7INC6	Mo-molybdopterin cofactor sulfurase OS=Medicago truncatula GN=MTR_2g035460 PE=4 SV=1	0	4.646	3	1	2	1	324	36.4	5.29	6.17	1	High	Not Found	1	0		0
High	Master Protein	G7K465	LRR ribonuclease inhibitor domain protein OS=Medicago truncatula GN=MTR_5g035590 PE=4 SV=1	0	4.646	4	2	5	2	606	64.9	8.62	18.06	2	High	High	1	0		0
High	Master Protein	A0A072VKE7	Sterol C-14 reductase OS=Medicago truncatula GN=MTR_1g061240 PE=4 SV=1	0	4.633	4	1	1	1	369	42.1	9.04	2.78	1	Not Found	High	1	0		0
High	Master Protein	G7IB89	Histone deacetylase superfamily protein OS=Medicago truncatula GN=MTR_1g016440 PE=4 SV=1	0	4.603	4	1	3	1	350	38.9	6.93	11.16	1	High	High	1	0		0
High	Master Protein	G7KCQ5	Ubiquitin carboxyl-terminal hydrolase-like protein OS=Medicago truncatula GN=MTR_5g086700 PE=3 SV=1	0	4.597	1	1	1	1	1123	131.9	5.69	3.56	1	Not Found	High	1	0		0
High	Master Protein	G7JAF8	ER membrane protein complex subunit-like protein OS=Medicago truncatula GN=MTR_3g106570 PE=2 SV=1	0	4.595	9	1	3	1	210	23.4	9.17	15.16	1	High	High	1	0		0
High	Master Protein	A0A072V4J6	Fungal proteinase A, aspartic proteinase superfamily protein OS=Medicago truncatula GN=MTR_2g023910 PE=3 SV=1	0	4.591	4	1	2	1	510	55	6.44	11.89	1	High	High	1	0		0
High	Master Protein	G7ICW5	D27 family protein, putative OS=Medicago truncatula GN=MTR_1g086840 PE=4 SV=1	0	4.574	5	1	3	1	260	28.3	8.87	7.18	1	High	Not Found	1	0		0
High	Master Protein	G7LFI4	Uncharacterized protein OS=Medicago truncatula GN=MTR_8g063460 PE=4 SV=1	0	4.569	11	1	1	1	116	13.7	5.8	4.3	1	Not Found	High	1	0		0
High	Master Protein	G7JCR5	3,4-dihydroxy-2-butanone 4-phosphate synthase OS=Medicago truncatula GN=MTR_4g094130 PE=3 SV=1	0	4.568	3	1	1	1	535	57.8	5.74	2.89	1	Not Found	High	1	0		0
High	Master Protein	G7LHC5	Glutamate-cysteine ligase B OS=Medicago truncatula GN=MTR_8g098350 PE=4 SV=1	0	4.564	2	1	2	1	508	57.6	6.76	5.64	1	High	High	1	0		0
High	Master Protein	G7JU16	Oligopeptide transporter OPT family protein OS=Medicago truncatula GN=MTR_4g092960 PE=4 SV=2	0	4.556	2	1	1	1	718	80.3	8.65	4.41	1	Not Found	High	1	0		0
High	Master Protein	G7K1J8	3-ketoacyl-CoA synthase OS=Medicago truncatula GN=MTR_5g056510 PE=3 SV=1	0	4.555	7	2	4	1	496	56.4	9.09	20.95	2	Not Found	High	1	0		0
High	Master Protein	G7J9N5	SPFH domain/band 7 family protein OS=Medicago truncatula GN=MTR_3g093220 PE=4 SV=1	0	4.552	6	2	7	2	400	43.4	8.44	14.18	2	High	High	1	0		0
High	Master Protein	A0A072TLN4	Zinc-binding alcohol dehydrogenase family protein OS=Medicago truncatula GN=MTR_0001s0660 PE=4 SV=1	0	4.549	3	1	1	1	461	50.3	7.24	3.38	1	Not Found	High	1	0		0
High	Master Protein	G7JY18	PfkB family carbohydrate kinase OS=Medicago truncatula GN=MTR_5g044990 PE=4 SV=1	0	4.548	2	1	3	1	578	64.1	5.81	10.71	1	High	High	1	0		0
High	Master Protein	G7KEN0	Nup133/Nup155-like nucleoporin OS=Medicago truncatula GN=MTR_5g097260 PE=4 SV=1	0	4.546	1	1	2	1	1308	147.2	5.74	9.19	1	High	High	1	0		0
High	Master Protein	G7JH61	30S ribosomal protein S19P OS=Medicago truncatula GN=rps19 PE=3 SV=1	0	4.544	24	1	3	1	92	10.6	10.62	13.94	1	High	Not Found	1	0		0
High	Master Protein	G7IPL2	2-oxoglutarate/malate translocator OS=Medicago truncatula GN=MTR_2g009220 PE=4 SV=1	0	4.537	4	2	5	2	567	61	9.31	13.78	2	High	High	1	0		0
High	Master Protein	A0A072V634	NAD(P)-binding rossmann-fold protein OS=Medicago truncatula GN=MTR_2g022600 PE=4 SV=1	0	4.528	2	1	5	1	370	40.7	9.09	6.59	1	High	High	1	0		0
High	Master Protein	A0A072UEY4	Rhomboid family protein OS=Medicago truncatula GN=MTR_7g107390 PE=4 SV=1	0	4.528	3	1	3	1	409	44.7	6.99	10.56	1	High	High	1	0		0
High	Master Protein	G7J9B8	Glutamine synthetase OS=Medicago truncatula GN=MTR_3g065250 PE=3 SV=1	0	4.525	3	1	1	1	356	39.1	5.59	3.12	1	Not Found	High	1	0		0
High	Master Protein	G7LJD3	EF hand calcium-binding family protein OS=Medicago truncatula GN=MTR_8g070510 PE=4 SV=2	0	4.524	9	1	1	1	223	25.8	4.74	3.82	1	Not Found	High	1	0		0
High	Master Protein	G7JNG2	Uncharacterized protein OS=Medicago truncatula GN=MTR_4g074460 PE=4 SV=2	0	4.518	1	2	2	2	1106	124.5	6.61	3.69	2	Not Found	High	1	0		0
High	Master Protein	A0A072TVE7	Ubiquitin-conjugating enzyme OS=Medicago truncatula GN=MTR_8g105010 PE=3 SV=1	0	4.514	13	2	2	2	163	18.5	5.35	6.5	2	Not Found	High	1	0		0
High	Master Protein	G7KF76	ATP synthase epsilon chain OS=Medicago truncatula GN=MTR_5g040610 PE=2 SV=1	0	4.514	20	1	3	1	70	7.8	8.94	11.84	1	High	High	1	0		0
High	Master Protein	A0A072VGI4	Uncharacterized protein OS=Medicago truncatula GN=MTR_2g436940 PE=4 SV=1	0	4.513	7	1	2	1	198	21.9	9.25	8.08	1	High	Not Found	1	0		0
High	Master Protein	A0A072TZU1	Uncharacterized protein OS=Medicago truncatula GN=MTR_7g445370 PE=4 SV=1	0	4.51	6	1	6	1	276	30.9	9.31	19.21	1	High	Not Found	1	0		0
High	Master Protein	A0A072UCX0	Resistance to phytophthora protein, putative OS=Medicago truncatula GN=MTR_7g094220 PE=4 SV=1	0	4.51	6	1	4	1	218	24.5	8.54	12.73	1	High	High	1	0		0
High	Master Protein	G7ISD7	Ribosomal protein L15 OS=Medicago truncatula GN=MTR_2g014220 PE=3 SV=1	0	4.506	7	1	1	1	252	29.7	11.52	5.48	1	Not Found	High	1	0		0
High	Master Protein	A0A072UC91	Lipid phosphate phosphatase-like protein OS=Medicago truncatula GN=MTR_7g082670 PE=4 SV=1	0	4.506	13	3	3	3	342	38.8	7.25	7.41	3	Not Found	High	1	0		0
High	Master Protein	A0A072UAL5	Ketose-bisphosphate aldolase class-II family protein OS=Medicago truncatula GN=MTR_6g069685 PE=4 SV=1	0	4.503	2	1	1	1	747	80.7	6.47	3.86	1	Not Found	High	1	0		0
High	Master Protein	G7IQF1	Ubiquitin-like modifier-activating enzyme OS=Medicago truncatula GN=MTR_2g045230 PE=4 SV=1	0	4.499	3	1	1	1	427	46.9	4.77	3.31	1	Not Found	High	1	0		0
High	Master Protein	G7K3N8	Uncharacterized protein OS=Medicago truncatula GN=MTR_5g006410 PE=4 SV=1	0	4.499	6	1	1	1	271	30.4	8.92	4.69	1	Not Found	High	1	0		0
High	Master Protein	A0A072VD34	Malic enzyme OS=Medicago truncatula GN=MTR_3g110330 PE=3 SV=1	0	4.492	4	2	2	2	578	63.7	6.49	5.65	2	High	High	1	0		0
High	Master Protein	G7L1C9	Cytochrome P450 family protein OS=Medicago truncatula GN=MTR_7g075600 PE=3 SV=1	0	4.484	4	1	1	1	503	56.7	8.15	5.17	1	High	Not Found	1	0		0
High	Master Protein	A0A072TLJ4	Protein ROOT HAIR DEFECTIVE 3 homolog OS=Medicago truncatula GN=MTR_8g016310 PE=3 SV=1	0	4.481	2	2	3	2	819	91	5.91	4.49	2	High	High	1	0		0
High	Master Protein	A0A072TUM3	Ankyrin repeat protein OS=Medicago truncatula GN=MTR_8g080080 PE=4 SV=1	0	4.47	2	1	1	1	660	73.7	8.05	3.34	1	High	Not Found	1	0		0
High	Master Protein	G7ZYX3	Cytochrome P450 family Ent-kaurenoic acid oxidase OS=Medicago truncatula GN=MTR_2g105360 PE=3 SV=1	0	4.464	2	1	1	1	502	57.7	7.43	3.62	1	Not Found	High	1	0		0
High	Master Protein	A0A072TGU8	Sugar porter (SP) family MFS transporter OS=Medicago truncatula GN=MTR_0204s0020 PE=3 SV=1	0	4.453	2	1	3	1	493	53.9	9.31	7.83	1	Medium	High	1	0		0
High	Master Protein	G7KNP7	Short-chain alcohol dehydrogenase OS=Medicago truncatula GN=MTR_6g023910 PE=4 SV=1	0	4.448	6	2	4	2	270	28.7	6.1	5.33	2	High	High	1	0		0
High	Master Protein	A0A072UYZ3	AAA family ATPase OS=Medicago truncatula GN=MTR_4g088885 PE=4 SV=1	0	4.447	2	1	4	1	752	82.7	6.13	11.33	1	High	High	1	0		0
High	Master Protein	A0A072TE65	Core-2/I-branching enzyme OS=Medicago truncatula GN=MTR_0662s0030 PE=4 SV=1	0	4.444	8	2	3	2	292	33.9	6.67	6.14	2	High	High	1	0		0
High	Master Protein	B7FLU4	NOP56-like pre RNA processing ribonucleoprotein OS=Medicago truncatula GN=MTR_4g103790 PE=2 SV=1	0	4.443	4	2	2	2	524	58.6	8.66	3.35	2	Not Found	High	1	0		0
High	Master Protein	G7JCX8	Peptide/nitrate transporter OS=Medicago truncatula GN=MTR_4g114340 PE=4 SV=1	0	4.433	4	2	2	2	577	63.5	9.14	3.27	2	Not Found	High	1	0		0
High	Master Protein	G7LCC6	SWAP (Suppressor-of-white-APricot)/surp domain protein OS=Medicago truncatula GN=MTR_8g106170 PE=4 SV=1	0	4.431	1	1	2	1	804	89	5.19	5.54	1	High	High	1	0		0
High	Master Protein	G7LJC9	Protein DETOXIFICATION OS=Medicago truncatula GN=MTR_8g069470 PE=3 SV=1	0	4.424	4	2	4	2	512	55.9	5.1	1.97	2	High	High	1	0		0
High	Master Protein	G7I9N6	Golgi-to-ER traffic-like protein OS=Medicago truncatula GN=MTR_1g095910 PE=2 SV=1	0	4.421	6	2	2	2	323	36.6	5.62	2.7	2	Not Found	High	1	0		0
High	Master Protein	B7FHC8	Trafficking protein particle complex subunit-like protein OS=Medicago truncatula GN=MTR_4g048530 PE=2 SV=1	0	4.417	8	1	1	1	169	19	9.22	3.5	1	Not Found	High	1	0		0
High	Master Protein	G7KFF1	Niemann-pick C1-like protein OS=Medicago truncatula GN=MTR_5g099070 PE=4 SV=2	0	4.413	2	1	4	1	1340	147.1	5.25	15.65	1	High	High	1	0		0
High	Master Protein	G7IHM6	Alpha-galactosidase OS=Medicago truncatula GN=MTR_2g096530 PE=3 SV=1	0	4.41	2	1	2	1	643	72.5	8.07	5.33	1	High	Not Found	1	0		0
High	Master Protein	G7JDS4	DnaJ heat shock amino-terminal domain protein OS=Medicago truncatula GN=MTR_4g080350 PE=4 SV=1	0	4.409	6	2	3	2	341	38.7	7.25	6.84	2	High	High	1	0		0
High	Master Protein	G7IP27	Clathrin light chain OS=Medicago truncatula GN=MTR_2g013220 PE=3 SV=1	0	4.405	5	1	2	1	313	34.4	5.02	9.29	1	High	Not Found	1	0		0
High	Master Protein	A0A072VKL3	Ubiquitin-conjugating enzyme OS=Medicago truncatula GN=MTR_1g058100 PE=3 SV=1	0	4.397	22	2	2	2	128	14.5	5.88	6.01	2	Not Found	High	1	0		0
High	Master Protein	G7JC76	Neutral alpha-glucosidase OS=Medicago truncatula GN=MTR_3g096870 PE=3 SV=1	0	4.392	1	1	3	1	912	103.7	6.19	11.61	1	High	High	1	0		0
High	Master Protein	A0A072U8F4	Alpha/beta superfamily hydrolase OS=Medicago truncatula GN=MTR_6g018930 PE=4 SV=1	0	4.387	4	1	2	1	359	39.8	8.9	6.58	1	High	High	1	0		0
High	Master Protein	G7IJ13	Proteasome subunit alpha type OS=Medicago truncatula GN=MTR_2g060830 PE=2 SV=1	0	4.382	3	1	4	1	246	27.2	6.02	6.76	1	High	High	1	0		0
High	Master Protein	G7KCS0	Ribosomal protein L7Ae/L30e/S12e/Gadd45 family protein OS=Medicago truncatula GN=MTR_5g088740 PE=4 SV=1	0	4.381	19	1	3	1	112	12.4	9.54	19.41	1	High	Not Found	1	0		0
High	Master Protein	G7IE14	Alpha-1,3/1,6-mannosyltransferase ALG2-like protein OS=Medicago truncatula GN=MTR_1g104880 PE=4 SV=2	0	4.379	3	1	2	1	408	45.7	7.69	6.16	1	High	High	1	0		0
High	Master Protein	G7J6G9	RNA-binding (RRM/RBD/RNP motif) family protein OS=Medicago truncatula GN=MTR_3g116130 PE=4 SV=2	0	4.376	5	1	2	1	372	40.5	9.1	7.27	1	High	High	1	0		0
High	Master Protein	A0A072UUV2	M48 family peptidase OS=Medicago truncatula GN=MTR_3g006860 PE=4 SV=1	0	4.368	6	2	2	1	530	59.6	9.45	8.01	2	Not Found	High	1	0		0
High	Master Protein	A0A072TSV7	LRR and NB-ARC domain disease resistance protein OS=Medicago truncatula GN=MTR_8g479430 PE=3 SV=1	0	4.365	2	1	3	1	813	92.3	5.95	11.88	1	High	High	1	0		0
High	Master Protein	A0A072W0W5	Thiamine thiazole synthase, chloroplastic OS=Medicago truncatula GN=THI1 PE=3 SV=1	0	4.363	3	1	1	1	349	37.1	5.69	2.95	1	High	Not Found	1	0		0
High	Master Protein	G7I4Y0	Protein decapping-like protein OS=Medicago truncatula GN=MTR_1g093860 PE=4 SV=1	0	4.361	2	1	2	1	647	68.2	7.97	6.11	1	High	High	1	0		0
High	Master Protein	G7JNP1	Uncharacterized protein OS=Medicago truncatula GN=MTR_4g087540 PE=2 SV=1	0	4.361	21	1	1	1	160	17.2	10.18	5.92	1	Not Found	High	1	0		0
High	Master Protein	G7JZT8	Vacuolar protein sorting 55 protein OS=Medicago truncatula GN=MTR_5g013980 PE=4 SV=1	0	4.357	9	1	1	1	138	15.1	4.34	3.29	1	Not Found	High	1	0		0
High	Master Protein	A0A072UQS5	Import receptor subunit TOM5-like protein OS=Medicago truncatula GN=MTR_4g109610 PE=4 SV=1	0	4.356	13	1	6	1	54	6.2	5.87	10.8	1	High	High	1	0		0
High	Master Protein	G7JG05	DNA-directed RNA polymerase subunit OS=Medicago truncatula GN=MTR_4g051130 PE=3 SV=1	0	4.354	1	2	2	2	1748	198.6	8.98	4.27	2	High	High	1	0		0
High	Master Protein	A0A072VCB3	Vacuolar cation/proton exchanger 3 OS=Medicago truncatula GN=MTR_2g105640 PE=3 SV=1	0	4.348	4	1	1	1	442	48.1	5.34	4.39	1	Not Found	High	1	0		0
High	Master Protein	A0A072TH10	5-formyltetrahydrofolate cyclo-ligase OS=Medicago truncatula GN=MTR_0168s0080 PE=3 SV=1	0	4.344	6	1	2	1	253	27.8	8.24	7.77	1	High	High	1	0		0
High	Master Protein	A0A072VKX7	Importin subunit alpha OS=Medicago truncatula GN=MTR_1g066760 PE=3 SV=1	0	4.344	3	1	1	1	519	56.2	5.36	3.64	1	Not Found	High	1	0		0
High	Master Protein	G7LG31	NOD3, putative OS=Medicago truncatula GN=MTR_8g039290 PE=4 SV=1	0	4.342	7	2	2	2	360	41	6.62	5.02	2	High	Not Found	1	0		0
High	Master Protein	A0A072VKP0	Embryo defective 2737 protein OS=Medicago truncatula GN=MTR_2g079060 PE=4 SV=1	0	4.34	7	2	2	2	362	41	7.56	4.9	2	Not Found	High	1	0		0
High	Master Protein	G7K0Z4	Serine/Threonine-kinase TOR OS=Medicago truncatula GN=MTR_5g005380 PE=3 SV=2	0	4.336	1	3	5	3	2471	278.1	6.95	8.35	3	High	High	1	0		0
High	Master Protein	G7J3W6	Ubiquitin-like modifier-activating enzyme OS=Medicago truncatula GN=MTR_3g099240 PE=2 SV=1	0	4.336	3	1	1	1	427	46.8	4.77	3.38	1	Not Found	High	1	0		0
High	Master Protein	G7K043	Clathrin assembly protein AP47, putative OS=Medicago truncatula GN=MTR_5g033500 PE=2 SV=1	0	4.315	2	1	2	1	428	49.1	6.25	5.49	1	High	Not Found	1	0		0
High	Master Protein	A0A072TTH9	Uncharacterized protein OS=Medicago truncatula GN=MTR_8g089640 PE=4 SV=1	0	4.314	14	1	7	1	64	7.7	7.42	14.05	1	High	High	1	0		0
High	Master Protein	G7IBX7	Transmembrane protein, putative OS=Medicago truncatula GN=MTR_1g098510 PE=4 SV=1	0	4.311	20	1	1	1	184	20.5	8.5	3.56	1	Not Found	High	1	0		0
High	Master Protein	I3S679	39S ribosomal protein L53/MRP-L53 OS=Medicago truncatula GN=MTR_3g113260 PE=2 SV=1	0	4.303	10	1	1	1	128	14.6	6.77	3.77	1	High	Not Found	1	0		0
High	Master Protein	A0A072V793	Leucyl-tRNA synthetase, putative OS=Medicago truncatula GN=MTR_3g058530 PE=4 SV=1	0	4.3	2	1	1	1	570	64.7	5.72	4.08	1	Not Found	High	1	0		0
High	Master Protein	G7LAU3	Spotted leaf protein, putative OS=Medicago truncatula GN=MTR_8g027140 PE=4 SV=2	0	4.299	2	1	2	1	1006	112	5.83	10.96	1	High	High	1	0		0
High	Master Protein	A0A072UMK4	Gamma-aminobutyrate transaminase OS=Medicago truncatula GN=MTR_4g076100 PE=3 SV=1	0	4.29	3	1	5	1	369	40.8	6.46	13.02	1	High	Not Found	1	0		0
High	Master Protein	A0A072UZB5	C2 domain protein OS=Medicago truncatula GN=MTR_3g070165 PE=4 SV=1	0	4.289	6	1	1	1	317	34.4	8.82	5.33	1	Not Found	High	1	0		0
High	Master Protein	Q2MGQ2	2-oxo acid dehydrogenase, lipoyl-binding site OS=Medicago truncatula GN=MTR_4g084110 PE=2 SV=1	0	4.288	6	1	2	1	155	17	4.81	5.12	1	High	High	1	0		0
High	Master Protein	A0A072UB96	DUF1262 family protein OS=Medicago truncatula GN=MTR_6g472110 PE=4 SV=1	0	4.287	3	1	2	1	399	45.7	7.5	5.74	1	High	High	1	0		0
High	Master Protein	G7JAK9	Adenylyl cyclase OS=Medicago truncatula GN=MTR_3g069790 PE=4 SV=1	0	4.285	5	1	3	1	375	42.5	9.14	14.43	1	High	High	1	0		0
High	Master Protein	G7J2E9	Prephenate dehydrogenase OS=Medicago truncatula GN=PDH1 PE=2 SV=1	0	4.282	6	1	3	1	268	30	6.52	13.55	1	High	High	1	0		0
High	Master Protein	G7LD20	Aldehyde dehydrogenase OS=Medicago truncatula GN=MTR_8g076480 PE=3 SV=1	0	4.281	3	2	3	2	488	54.7	7.69	6.92	2	High	High	1	0		0
High	Master Protein	G7JME9	CXE carboxylesterase OS=Medicago truncatula GN=MTR_4g086470 PE=4 SV=1	0	4.281	4	1	1	1	320	35.5	5.39	3.62	1	Not Found	High	1	0		0
High	Master Protein	G7L3I8	Potassium efflux antiporter (Fragment) OS=Medicago truncatula GN=MTR_7g076700 PE=4 SV=2	0	4.277	4	1	1	1	614	64.6	5.74	6.28	1	High	Not Found	1	0		0
High	Master Protein	G7J9Z3	Folylpolyglutamate synthase OS=Medicago truncatula GN=MTR_3g069160 PE=3 SV=2	0	4.275	2	1	1	1	533	59.7	6.57	3.87	1	Not Found	High	1	0		0
High	Master Protein	G7LJ51	Cytochrome P450 family 72 protein OS=Medicago truncatula GN=MTR_8g042000 PE=3 SV=1	0	4.272	2	1	3	1	524	59.3	8.57	11.06	1	High	High	1	0		0
High	Master Protein	G7KEI3	Sucrase/ferredoxin family protein OS=Medicago truncatula GN=MTR_5g096090 PE=4 SV=1	0	4.265	3	1	1	1	430	47.8	5.52	3.78	1	Not Found	High	1	0		0
High	Master Protein	A0A072VBZ7	Two pore calcium channel protein, putative OS=Medicago truncatula GN=MTR_2g090380 PE=4 SV=1	0	4.261	3	2	4	2	737	84.8	5.06	12.72	2	High	High	1	0		0
High	Master Protein	A0A072TJQ1	Equilibrative nucleoside transporter 6 OS=Medicago truncatula GN=MTR_0003s0470 PE=4 SV=1	0	4.26	3	1	2	1	415	45.7	7.72	5.24	1	High	High	1	0		0
High	Master Protein	G7K3H9	Syntaxin protein OS=Medicago truncatula GN=MTR_5g092870 PE=4 SV=1	0	4.258	6	1	1	1	258	29.2	5.33	4.13	1	Not Found	High	1	0		0
High	Master Protein	G7KQU5	Phospholipid/glycerol acyltransferase family protein OS=Medicago truncatula GN=MTR_7g104580 PE=4 SV=1	0	4.257	4	1	1	1	390	43.7	8.51	2.44	1	Not Found	High	1	0		0
High	Master Protein	G7JAB0	Pathogenic type III effector avirulence factor Avr AvrRpt-cleavage: cleavage site protein OS=Medicago truncatula GN=MTR_3g094970 PE=4 SV=1	0	4.256	8	1	4	1	100	11.7	9.1	5.83	1	High	High	1	0		0
High	Master Protein	I3S210	Voltage-gated potassium channel subunit beta OS=Medicago truncatula GN=MTR_1g047250 PE=2 SV=1	0	4.255	4	1	1	1	328	36.5	7.69	5.1	1	Not Found	High	1	0		0
High	Master Protein	A0A072VKU9	Regulatory particle triple-A ATPase OS=Medicago truncatula GN=MTR_1g069105 PE=3 SV=1	0	4.246	7	2	2	2	446	49.7	6.33	4.78	2	Not Found	High	1	0		0
High	Master Protein	G7KHN4	Transmembrane protein, putative OS=Medicago truncatula GN=MTR_6g034680 PE=4 SV=2	0	4.24	6	1	3	1	194	22	8.15	11.13	1	High	High	1	0		0
High	Master Protein	A0A072UI49	Phox (PX) domain protein OS=Medicago truncatula GN=MTR_4g012875 PE=4 SV=1	0	4.238	2	1	1	1	774	86.7	8.48	3.37	1	Not Found	High	1	0		0
High	Master Protein	G7JK45	Monocopper oxidase SKS1-like protein OS=Medicago truncatula GN=MTR_4g101650 PE=4 SV=1	0	4.234	3	1	2	1	590	66.2	8.91	9.52	1	High	Not Found	1	0		0
High	Master Protein	G7JCS6	Eukaryotic aspartyl protease family protein OS=Medicago truncatula GN=MTR_4g095270 PE=3 SV=2	0	4.227	3	2	2	2	631	70.2	6.65	4.8	2	High	High	1	0		0
High	Master Protein	G7INN0	Etoposide-induced protein OS=Medicago truncatula GN=MTR_2g006100 PE=2 SV=2	0	4.225	6	1	1	1	332	38.1	8.78	6.4	1	Not Found	High	1	0		0
High	Master Protein	G7KN51	40S ribosomal S7-like protein OS=Medicago truncatula GN=MTR_6g021670 PE=2 SV=1	0	4.224	13	1	4	1	191	21.9	9.89	24.48	1	High	High	1	0		0
High	Master Protein	G7KDC8	Heavy metal P-type ATPase OS=Medicago truncatula GN=MTR_5g010420 PE=3 SV=2	0	4.22	2	1	1	1	996	107.5	6.44	3.47	1	Not Found	High	1	0		0
High	Master Protein	G7J4E2	NAD(P)-binding rossmann-fold protein OS=Medicago truncatula GN=MTR_3g087860 PE=3 SV=1	0	4.216	3	1	2	1	284	30.9	9.25	3.53	1	High	High	1	0		0
High	Master Protein	A0A072TYN4	Membrane fusion protein Use1 OS=Medicago truncatula GN=MTR_8g027710 PE=4 SV=1	0	4.216	5	1	1	1	237	26.5	5.81	3.25	1	Not Found	High	1	0		0
High	Master Protein	G7KN41	Proteasome subunit beta type OS=Medicago truncatula GN=MTR_6g084450 PE=2 SV=1	0	4.214	5	1	3	1	232	26.2	8.05	10.05	1	High	High	1	0		0
High	Master Protein	G7KTR4	Short-chain dehydrogenase/reductase OS=Medicago truncatula GN=MTR_7g110130 PE=4 SV=1	0	4.21	7	1	1	1	266	28.1	6.73	3.25	1	Not Found	High	1	0		0
High	Master Protein	G7IF28	Plastid transketolase OS=Medicago truncatula GN=MTR_1g116120 PE=4 SV=1	0	4.208	1	1	6	1	735	79.7	6.43	14.26	1	High	High	1	0		0
High	Master Protein	B7FGT0	40S ribosomal S7-like protein OS=Medicago truncatula GN=MTR_6g085000 PE=2 SV=1	0	4.207	13	1	2	1	191	21.9	9.89	10.23	1	High	High	1	0		0
High	Master Protein	A0A072VQ95	Sulfite exporter TauE/SafE family protein OS=Medicago truncatula GN=MTR_1g026910 PE=4 SV=1	0	4.196	2	1	6	1	456	50.2	8.13	18.4	1	High	High	1	0		0
High	Master Protein	G7J6H9	Phosphatidylinositol 4-kinase alpha OS=Medicago truncatula GN=MTR_3g116250 PE=3 SV=2	0	4.193	1	1	1	1	2035	223.8	6.32	4.78	1	Not Found	High	1	0		0
High	Master Protein	A0A072VTY6	Calmodulin-domain kinase CDPK protein OS=Medicago truncatula GN=MTR_1g052530 PE=4 SV=1	0	4.188	2	1	2	1	528	60.1	6.61	7.55	1	High	High	1	0		0
High	Master Protein	G8A0S6	Fructose-1,6-bisphosphatase, cytosolic-like protein OS=Medicago truncatula GN=MTR_6g035305 PE=3 SV=1	0	4.185	5	1	1	1	339	37	5.88	3.88	1	Not Found	High	1	0		0
High	Master Protein	G7JT77	Transmembrane-like protein OS=Medicago truncatula GN=MTR_4g126790 PE=2 SV=1	0	4.18	13	1	3	1	102	11.2	6.25	10.47	1	High	High	1	0		0
High	Master Protein	A0A072V5B3	Cinnamoyl-CoA reductase OS=Medicago truncatula GN=MTR_2g028620 PE=4 SV=1	0	4.179	3	1	1	1	317	35.2	7.02	3.28	1	Not Found	High	1	0		0
High	Master Protein	G7J409	Transmembrane protein, putative OS=Medicago truncatula GN=MTR_3g110590 PE=4 SV=1	0	4.174	12	1	3	1	138	16.3	5	11.19	1	High	High	1	0		0
High	Master Protein	A0A072U4T1	Elongation factor Ts, mitochondrial OS=Medicago truncatula GN=EFTS PE=3 SV=1	0	4.169	6	1	3	1	345	37.8	7.25	15.86	1	High	High	1	0		0
High	Master Protein	G7JMF3	CXE carboxylesterase OS=Medicago truncatula GN=MTR_4g086510 PE=4 SV=1	0	4.163	5	1	1	1	321	35.6	6	3.84	1	Not Found	High	1	0		0
High	Master Protein	A0A072V168	Vacuolar protein sorting-associated protein OS=Medicago truncatula GN=MTR_3g090170 PE=3 SV=1	0	4.158	5	2	2	2	437	50.3	6.1	2.61	2	Not Found	High	1	0		0
High	Master Protein	A0A072VEQ5	Integrin-linked kinase family protein OS=Medicago truncatula GN=MTR_2g017825 PE=4 SV=1	0	4.156	5	1	1	1	321	35.6	6.42	2.91	1	Not Found	High	1	0		0
High	Master Protein	G7JNK2	Maternal effect embryo arrest protein, putative OS=Medicago truncatula GN=MTR_4g087160 PE=4 SV=1	0	4.156	6	1	1	1	196	22.3	5.49	3.79	1	Not Found	High	1	0		0
High	Master Protein	G7KPD3	Glyoxysomal fatty acid beta-oxidation MFP-A protein OS=Medicago truncatula GN=MTR_6g087670 PE=3 SV=1	0	4.14	2	1	2	1	722	78	9.35	9.25	1	High	Not Found	1	0		0
High	Master Protein	A0A072UJE5	S-acyltransferase OS=Medicago truncatula GN=MTR_6g038020 PE=3 SV=1	0	4.137	5	2	3	2	419	47.9	8.18	4.92	2	High	Not Found	1	0		0
High	Master Protein	A0A072U3C0	Harpin-induced-like protein OS=Medicago truncatula GN=MTR_7g106000 PE=4 SV=1	0	4.132	6	1	1	1	227	26.3	9.09	4.01	1	Not Found	High	1	0		0
High	Master Protein	A0A072V474	Splicing factor 3B subunit 1 OS=Medicago truncatula GN=MTR_2g009110 PE=4 SV=1	0	4.129	1	1	1	1	1264	141.8	5.94	3.31	1	Not Found	High	1	0		0
High	Master Protein	A0A072VF59	CDSP32 protein (Drought-induced stress protein of 32 kDa) OS=Medicago truncatula GN=MTR_1g026125 PE=4 SV=1	0	4.121	3	1	3	1	298	33.7	6.68	7.94	1	High	High	1	0		0
High	Master Protein	G7IW52	LHCP translocation defect protein, putative OS=Medicago truncatula GN=MTR_3g019320 PE=2 SV=1	0	4.117	6	1	3	1	179	19.7	6.57	8.02	1	High	High	1	0		0
High	Master Protein	A0A072V8W8	Fatty-acid desaturase OS=Medicago truncatula GN=MTR_2g460790 PE=4 SV=1	0	4.11	2	1	2	1	447	51.9	9.29	5.56	1	High	High	1	0		0
High	Master Protein	G7JLL1	Pathogenesis-related protein bet V I family protein OS=Medicago truncatula GN=MTR_4g120760 PE=2 SV=2	0	4.108	11	1	1	1	160	17.8	4.64	4.98	1	Not Found	High	1	0		0
High	Master Protein	G7IRL5	Serine/threonine-protein kinase OS=Medicago truncatula GN=MTR_2g089360 PE=3 SV=1	0	4.098	3	2	2	2	829	92.3	6.74	2.18	2	High	High	1	0		0
High	Master Protein	G7ILW0	Serine hydroxymethyltransferase OS=Medicago truncatula GN=MTR_2g018290 PE=3 SV=1	0	4.097	3	1	4	1	533	57.6	7.47	13.51	1	High	High	1	0		0
High	Master Protein	G7IEW7	Ribosomal protein S13P/S18e OS=Medicago truncatula GN=MTR_6g043210 PE=2 SV=1	0	4.092	11	1	3	1	152	17.6	10.54	18.31	1	High	High	1	0		0
High	Master Protein	A0A072V3K3	NADH-ubiquinone oxidoreductase B12 subunit family protein OS=Medicago truncatula GN=MTR_4g134550 PE=4 SV=1	0	4.089	24	1	4	1	86	9.7	8.27	20.43	1	High	High	1	0		0
High	Master Protein	A0A072URW6	GDP-fucose protein O-fucosyltransferase OS=Medicago truncatula GN=MTR_4g008200 PE=4 SV=1	0	4.089	4	1	3	1	419	46.8	6.23	11.91	1	High	High	1	0		0
High	Master Protein	G7KCS9	Late embryogenesis abundant protein OS=Medicago truncatula GN=MTR_5g088850 PE=2 SV=1	0	4.089	4	1	4	1	324	36.2	4.96	14.63	1	High	High	1	0		0
High	Master Protein	A0A072V2G4	Dihydrolipoamide acetyltransferase component of pyruvate dehydrogenase complex OS=Medicago truncatula GN=MTR_4g120220 PE=3 SV=1	0	4.086	4	1	1	1	520	57.1	6.65	3.98	1	Not Found	High	1	0		0
High	Master Protein	G7L2W4	Single-stranded DNA-binding protein WHY3 OS=Medicago truncatula GN=MTR_7g116270 PE=2 SV=1	0	4.083	5	1	1	1	226	25.2	9.13	3.18	1	Not Found	High	1	0		0
High	Master Protein	A0A072UZT1	Substrate carrier family protein OS=Medicago truncatula GN=MTR_3g074490 PE=3 SV=1	0	4.081	2	1	3	1	406	44.8	9.66	6.91	1	High	High	1	0		0
High	Master Protein	G8A1U1	LysM domain GPI-anchored protein OS=Medicago truncatula GN=MTR_4g094730 PE=4 SV=1	0	4.076	2	1	4	1	372	40	7.81	7.1	1	High	High	1	0		0
High	Master Protein	A0A072UP31	1-cys peroxiredoxin PER1 OS=Medicago truncatula GN=MTR_4g094720 PE=4 SV=1	0	4.075	6	1	2	1	218	24.4	6.54	8.01	1	High	High	1	0		0
High	Master Protein	A0A072U8D8	Long chain base biosynthesis 2a-like protein OS=Medicago truncatula GN=MTR_6g033290 PE=3 SV=1	0	4.072	3	1	3	1	490	54.1	8.31	9.77	1	High	High	1	0		0
High	Master Protein	A0A072U5P0	Transmembrane protein, putative OS=Medicago truncatula GN=MTR_6g011480 PE=4 SV=1	0	4.066	2	1	1	1	673	75.5	7.15	3.61	1	Not Found	High	1	0		0
High	Master Protein	A0A072U5Q9	Trypsin-like serine protease OS=Medicago truncatula GN=MTR_6g011810 PE=4 SV=1	0	4.061	5	1	4	1	458	48.6	6.57	23.59	1	High	High	1	0		0
High	Master Protein	G7IGF7	NAD-dependent aldehyde dehydrogenase family protein OS=Medicago truncatula GN=MTR_2g042330 PE=3 SV=1	0	4.054	3	1	4	1	509	54.2	6.11	20.82	1	High	High	1	0		0
High	Master Protein	A0A072VE84	Glycoprotein family protein OS=Medicago truncatula GN=MTR_1g013120 PE=4 SV=1	0	4.052	4	1	3	1	233	26.8	7.53	9.83	1	High	High	1	0		0
High	Master Protein	G7L1D0	Cytochrome P450 family protein OS=Medicago truncatula GN=MTR_7g075610 PE=3 SV=1	0	4.05	2	1	3	1	504	56.6	8.44	11.43	1	High	High	1	0		0
High	Master Protein	G7JNN9	O-acetylserine (Thiol) lyase OS=Medicago truncatula GN=MTR_4g087520 PE=4 SV=2	0	4.046	7	1	1	1	270	28.6	5.25	4.89	1	Not Found	High	1	0		0
High	Master Protein	G7LES0	Pyridine nucleotide-disulfide oxidoreductase domain protein OS=Medicago truncatula GN=MTR_8g077580 PE=4 SV=2	0	4.038	3	1	1	1	564	60.9	6.98	3.39	1	Not Found	High	1	0		0
High	Master Protein	A0A072US06	UDP-D-glucuronate 4-epimerase OS=Medicago truncatula GN=MTR_4g129820 PE=4 SV=1	0	4.032	3	1	1	1	434	47.6	9.7	3.23	1	High	Not Found	1	0		0
High	Master Protein	G7JCR2	1,4-dihydroxy-2-naphthoate octaprenyltransferase OS=Medicago truncatula GN=MTR_4g094100 PE=3 SV=2	0	4.025	2	1	3	1	396	43.4	8.48	5.22	1	High	High	1	0		0
High	Master Protein	I3SKT5	40S ribosomal protein S5-2 OS=Medicago truncatula GN=MTR_7g107380 PE=2 SV=1	0	4.02	4	1	4	1	206	23	9.57	5.72	1	High	Not Found	1	0		0
High	Master Protein	G7JIV9	RGPR-like protein OS=Medicago truncatula GN=MTR_4g100870 PE=4 SV=2	0	4.019	1	1	1	1	1401	152.1	5.29	3.11	1	Not Found	High	1	0		0
High	Master Protein	A0A072VJ38	Carotenoid isomerase OS=Medicago truncatula GN=MTR_1g054965 PE=4 SV=1	0	4.016	2	1	2	1	596	65.5	7.09	7.8	1	High	High	1	0		0
High	Master Protein	A0A072TW78	26S proteasome regulatory complex component OS=Medicago truncatula GN=MTR_8g106120 PE=4 SV=1	0	4.012	3	2	5	2	779	83.8	5.38	13.85	2	High	High	1	0		0
High	Master Protein	G7JNQ7	Topoisomerase-like protein OS=Medicago truncatula GN=MTR_4g104360 PE=4 SV=2	0	4.011	2	1	3	1	703	77.4	5.1	14.77	1	High	High	1	0		0
High	Master Protein	A0A072URC7	ATP-dependent Clp protease proteolytic subunit OS=Medicago truncatula GN=MTR_4g099360 PE=3 SV=1	0	4.009	9	1	1	1	304	33.6	9.47	5.39	1	Not Found	High	1	0		0
High	Master Protein	G7J7B0	Amine oxidase OS=Medicago truncatula GN=MTR_3g080500 PE=3 SV=1	0	4.008	4	2	2	2	731	82.6	6.25	2.56	2	Not Found	High	1	0		0
High	Master Protein	A0A072VZ59	Binding to TOMV RNA 1L (Long form) protein OS=Medicago truncatula GN=MTR_1g090773 PE=4 SV=1	0	4	5	1	1	1	251	27	6.57	3.4	1	Not Found	High	1	0		0
High	Master Protein	G7I8Y3	G-protein coupled receptor, putative OS=Medicago truncatula GN=MTR_1g015010 PE=4 SV=2	0	3.998	4	1	1	1	308	35.2	9.04	3.24	1	Not Found	High	1	0		0
High	Master Protein	G7LGV8	Ribosome recycling factor OS=Medicago truncatula GN=MTR_8g040070 PE=4 SV=2	0	3.997	5	1	1	1	263	28.9	9.35	3.55	1	Not Found	High	1	0		0
High	Master Protein	A2Q575	Glycoside hydrolase, family 19 OS=Medicago truncatula GN=MTR_7g021640 PE=2 SV=1	0	3.989	3	1	2	1	319	35.5	6.96	5.73	1	High	High	1	0		0
High	Master Protein	A0A072UDY2	Presequence protease OS=Medicago truncatula GN=MTR_5g004680 PE=4 SV=1	0	3.983	1	1	1	1	1077	120.6	5.55	3.33	1	Not Found	High	1	0		0
High	Master Protein	G7KWV3	Pyruvate dehydrogenase (Acetyl-transferring) kinase OS=Medicago truncatula GN=MTR_7g024460 PE=4 SV=2	0	3.977	4	1	1	1	378	42.7	6.61	3.78	1	Not Found	High	1	0		0
High	Master Protein	A0A072U0F2	Acetyl-CoA carboxylase, carboxyl transferase, alpha subunit OS=Medicago truncatula GN=MTR_7g066870 PE=3 SV=1	0	3.972	2	1	4	1	586	64.9	9.44	15.06	1	High	High	1	0		0
High	Master Protein	G7I505	Arsenical pump-driving ATPase-like protein OS=Medicago truncatula GN=MTR_1g094680 PE=4 SV=2	0	3.97	3	1	1	1	406	44.1	7.8	3.32	1	Not Found	High	1	0		0
High	Master Protein	A2SXR2	Uricase OS=Medicago truncatula GN=MTR_1g048370 PE=2 SV=1	0	3.966	6	1	1	1	308	35	8.41	3.72	1	Not Found	High	1	0		0
High	Master Protein	A0A072UDX0	Chaperone protein dnaJ, putative OS=Medicago truncatula GN=MTR_5g004600 PE=4 SV=1	0	3.965	11	1	1	1	178	19.6	7.49	5.27	1	Not Found	High	1	0		0
High	Master Protein	G7L1S4	DNA-binding protein S1FA OS=Medicago truncatula GN=MTR_7g100880 PE=2 SV=1	0	3.965	17	1	4	1	84	9.3	9.94	13.24	1	High	High	1	0		0
High	Master Protein	A0A072VE35	AmmeMemoRadiSam system protein B OS=Medicago truncatula GN=MTR_1g012830 PE=3 SV=1	0	3.96	4	1	1	1	296	33	6.71	2.63	1	Not Found	High	1	0		0
High	Master Protein	G7L6H8	Glutathione S-transferase, amino-terminal domain protein OS=Medicago truncatula GN=MTR_7g065680 PE=3 SV=1	0	3.959	10	1	1	1	221	25.5	5.74	3.42	1	Not Found	High	1	0		0
High	Master Protein	G7IV78	NADH-quinone oxidoreductase cyanobacterial subunit N OS=Medicago truncatula GN=MTR_3g062890 PE=4 SV=1	0	3.958	7	1	5	1	224	25	8.97	15.46	1	High	High	1	0		0
High	Master Protein	G7JJV9	Fructose-bisphosphate aldolase OS=Medicago truncatula GN=MTR_4g071860 PE=3 SV=1	0	3.958	5	1	4	1	400	43.2	7.3	19.05	1	High	Not Found	1	0		0
High	Master Protein	A0A072U4K7	Acid phosphatase/vanadium-dependent haloperoxidase OS=Medicago truncatula GN=MTR_7g117385 PE=4 SV=1	0	3.957	5	1	1	1	254	27.5	8.48	2.79	1	Not Found	High	1	0		0
High	Master Protein	G7IDV6	Pyruvate kinase OS=Medicago truncatula GN=MTR_1g099360 PE=3 SV=1	0	3.953	5	3	3	3	576	63.1	6.67	4.18	3	Not Found	High	1	0		0
High	Master Protein	G7JRM5	White-brown-complex ABC transporter family protein OS=Medicago truncatula GN=MTR_4g076970 PE=4 SV=1	0	3.94	4	2	3	1	689	77.4	9.09	6.68	2	Not Found	High	1	0		0
High	Master Protein	A0A072VKX8	Trafficking protein particle complex subunit-like protein OS=Medicago truncatula GN=MTR_2g080050 PE=4 SV=1	0	3.938	1	1	1	1	1257	141	6.37	2.62	1	High	Not Found	1	0		0
High	Master Protein	G8A1V5	Translocator assembly and maintenance-like protein OS=Medicago truncatula GN=MTR_4g094760 PE=4 SV=1	0	3.931	6	1	1	1	331	37.6	9.01	4.83	1	Not Found	High	1	0		0
High	Master Protein	G7L8Y6	Cytosolic aldehyde dehydrogenase RF2C OS=Medicago truncatula GN=MTR_8g083530 PE=3 SV=1	0	3.93	4	2	2	2	503	54.5	5.92	2.31	2	High	High	1	0		0		Carboxymethyl [K88]; Deamidated [R86]
High	Master Protein	A0A072V079	Glycosyltransferase OS=Medicago truncatula GN=MTR_3g479470 PE=3 SV=1	0	3.929	3	1	1	1	485	54.8	6.23	3.9	1	Not Found	High	1	0		0
High	Master Protein	A0A072UWF8	2-oxoglutarate/malate translocator OS=Medicago truncatula GN=MTR_4g065007 PE=4 SV=1	0	3.928	3	2	6	2	557	59.2	9.52	1.64	2	High	High	1	0		0
High	Master Protein	G7KNL1	Rubisco methyltransferase family protein OS=Medicago truncatula GN=MTR_6g023320 PE=4 SV=1	0	3.92	2	1	1	1	501	56.2	6.62	2.52	1	Not Found	High	1	0		0
High	Master Protein	G7JRR7	ADP-ribosylation factor-like protein A1D OS=Medicago truncatula GN=MTR_4g077640 PE=3 SV=1	0	3.92	8	1	1	1	195	21.9	8.38	3.29	1	Not Found	High	1	0		0
High	Master Protein	G7J274	Neutral/alkaline non-lysosomal ceramidase OS=Medicago truncatula GN=MTR_3g061720 PE=4 SV=2	0	3.915	2	1	1	1	763	84.2	6.37	4.3	1	Not Found	High	1	0		0
High	Master Protein	G7L2P2	MATE efflux family protein OS=Medicago truncatula GN=MTR_7g087410 PE=4 SV=2	0	3.914	2	1	1	1	403	44.4	8.48	2.23	1	Not Found	High	1	0		0
High	Master Protein	A0A072U009	L-type lectin-domain receptor kinase S.4 OS=Medicago truncatula GN=MTR_7g063010 PE=4 SV=1	0	3.905	2	1	1	1	722	80.5	7.23	3.34	1	Not Found	High	1	0		0
High	Master Protein	G7L728	Transmembrane protein, putative OS=Medicago truncatula GN=MTR_8g070680 PE=2 SV=1	0	3.903	4	1	4	1	267	29.6	4.6	10.3	1	High	High	1	0		0
High	Master Protein	A0A072U185	Receptor-like kinase OS=Medicago truncatula GN=MTR_8g463990 PE=4 SV=1	0	3.903	4	1	1	1	322	35.6	6.24	3.31	1	Not Found	High	1	0		0
High	Master Protein	G7K6N4	Triacylglycerol lipase-like protein OS=Medicago truncatula GN=MTR_5g017260 PE=4 SV=1	0	3.895	3	1	3	1	469	54.6	7.03	12.76	1	High	High	1	0		0
High	Master Protein	G7I885	Aspartate-tRNA ligase OS=Medicago truncatula GN=MTR_1g014140 PE=4 SV=1	0	3.892	2	1	1	1	541	60.5	6.4	2.45	1	Not Found	High	1	0		0
High	Master Protein	A2Q669	Desiccation PCC13-like protein OS=Medicago truncatula GN=MTR_2g033550 PE=4 SV=1	0	3.887	4	1	1	1	297	32.1	6.55	2.72	1	High	Not Found	1	0		0
High	Master Protein	G7K3H0	Plant/F10M23-360 protein OS=Medicago truncatula GN=MTR_5g092140 PE=4 SV=1	0	3.876	5	2	4	2	525	59.5	5.77	10.28	2	High	High	1	0		0
High	Master Protein	Q9T0M6	Sucrose synthase OS=Medicago truncatula GN=sucS1 PE=2 SV=1	0	3.872	2	1	1	1	805	92.2	6.25	5.34	1	Not Found	High	1	0		0
High	Master Protein	G7L1J6	Polyribonucleotide nucleotidyltransferase OS=Medicago truncatula GN=MTR_7g086640 PE=3 SV=2	0	3.87	2	2	3	2	926	100.8	6.27	6.44	2	High	High	1	0		0
High	Master Protein	A0A072V101	Alpha/beta fold hydrolase OS=Medicago truncatula GN=MTR_3g093570 PE=4 SV=1	0	3.868	5	1	1	1	357	39.3	9.17	4.17	1	Not Found	High	1	0		0
High	Master Protein	A0A072VFP4	Pentatricopeptide (PPR) repeat protein OS=Medicago truncatula GN=MTR_2g026635 PE=4 SV=1	0	3.868	3	2	2	2	691	78.5	6.43	2.49	2	Not Found	High	1	0		0
High	Master Protein	G7J7C6	Import inner membrane translocase protein OS=Medicago truncatula GN=MTR_3g080670 PE=3 SV=1	0	3.861	33	1	1	1	87	9.5	7.75	4.94	1	Not Found	High	1	0		0
High	Master Protein	G7K2U7	C-4 methylsterol oxidase OS=Medicago truncatula GN=MTR_5g035190 PE=3 SV=1	0	3.858	5	1	3	1	217	25.6	8.06	9.02	1	High	High	1	0		0
High	Master Protein	G7JL98	PPR containing plant-like protein OS=Medicago truncatula GN=MTR_4g086270 PE=4 SV=1	0	3.854	4	2	2	2	565	64.6	7.3	4.7	2	Not Found	High	1	0		0
High	Master Protein	A0A072UNY3	Receptor-like kinase OS=Medicago truncatula GN=MTR_4g088975 PE=3 SV=1	0	3.848	3	1	1	1	367	40.9	8.69	3.25	1	Not Found	High	1	0		0
High	Master Protein	G7I6E7	Peptidyl-prolyl cis-trans isomerase OS=Medicago truncatula GN=MTR_1g011980 PE=4 SV=2	0	3.848	2	1	1	1	772	87.1	11.41	2.74	1	Not Found	High	1	0		0
High	Master Protein	G7IKU6	Ferredoxin--NADP reductase OS=Medicago truncatula GN=MTR_2g030200 PE=2 SV=1	0	3.847	3	1	1	1	378	42.5	8.28	2.26	1	Not Found	High	1	0		0
High	Master Protein	B2G3Q0	High affinity inorganic phosphate transporter OS=Medicago truncatula GN=MtPT6 PE=2 SV=1	0	3.842	3	1	1	1	541	59	8.34	3.2	1	Not Found	High	1	0		0
High	Master Protein	G7JTU6	O-acyltransferase WSD1-like protein OS=Medicago truncatula GN=MTR_4g078440 PE=4 SV=1	0	3.834	3	1	1	1	455	52.1	9.16	3.02	1	Not Found	High	1	0		0
High	Master Protein	A0A072UK38	Protein DETOXIFICATION OS=Medicago truncatula GN=MTR_6g047610 PE=3 SV=1	0	3.832	3	1	1	1	483	53.6	7.8	3.96	1	Not Found	High	1	0		0
High	Master Protein	G7I6S7	L-allo-threonine aldolase-like protein OS=Medicago truncatula GN=MTR_1g080250 PE=4 SV=1	0	3.827	3	1	1	1	396	42.5	6.46	3.56	1	Not Found	High	1	0		0
High	Master Protein	B7FMZ2	Ribosomal protein S21 OS=Medicago truncatula GN=MTR_7g029325 PE=2 SV=1	0	3.827	8	1	1	1	198	22.6	8.12	3.69	1	Not Found	High	1	0		0
High	Master Protein	I3SHR4	Transmembrane protein, putative OS=Medicago truncatula GN=MTR_1g055160 PE=2 SV=1	0	3.821	4	1	4	1	318	34.2	4.96	10.93	1	High	High	1	0		0
High	Master Protein	A0A072UWJ0	Nudix hydrolase-like protein OS=Medicago truncatula GN=MTR_3g437740 PE=4 SV=1	0	3.819	1	1	2	1	762	85.7	5.14	4.91	1	High	Not Found	1	0		0
High	Master Protein	G7JNP9	Mitogen-activated protein kinase OS=Medicago truncatula GN=MTR_4g087620 PE=3 SV=1	0	3.812	4	1	1	1	387	44.4	5.76	4.99	1	Not Found	High	1	0		0
High	Master Protein	A0A072THI5	Ubiquinone biosynthesis protein UbiB OS=Medicago truncatula GN=MTR_0053s0030 PE=4 SV=1	0	3.811	2	1	3	1	701	78.1	6	13.65	1	High	Not Found	1	0		0
High	Master Protein	I3SWS9	30S ribosomal protein S10 OS=Medicago truncatula GN=MTR_3g058430 PE=2 SV=1	0	3.793	7	1	1	1	188	20.6	8.9	2.31	1	Not Found	High	1	0		0
High	Master Protein	A0A072TPY7	60S ribosomal protein L35a-3 OS=Medicago truncatula GN=MTR_0699s0010 PE=4 SV=1	0	3.792	12	2	9	2	112	12.9	10.61	3.71	2	High	High	1	0		0		Deamidated [R102]
High	Master Protein	G7LJ77	HrpN-interacting protein from malus protein OS=Medicago truncatula GN=MTR_8g043400 PE=2 SV=1	0	3.791	30	2	6	2	60	6.7	8.19	8.99	2	High	High	1	0		0
High	Master Protein	A0A072VFH3	Uncharacterized protein OS=Medicago truncatula GN=MTR_1g030860 PE=4 SV=1	0	3.789	7	1	2	1	236	26	9.51	7.24	1	High	High	1	0		0
High	Master Protein	G7JS81	Ubiquinone biosynthesis protein COQ9 OS=Medicago truncatula GN=MTR_4g125000 PE=4 SV=2	0	3.784	3	1	3	1	310	34.7	6.44	7.82	1	High	High	1	0		0
High	Master Protein	A0A072VPX6	Cytochrome P450 family flavone synthase OS=Medicago truncatula GN=MTR_1g107295 PE=3 SV=1	0	3.782	3	2	3	2	528	60.4	7.72	3.41	2	High	High	1	0		0
High	Master Protein	A0A072VAN8	Hydroxyacylglutathione hydrolase OS=Medicago truncatula GN=MTR_2g072190 PE=4 SV=1	0	3.781	4	1	1	1	285	31.4	8.19	2.11	1	Not Found	High	1	0		0
High	Master Protein	G7JMM6	26S proteasome non-ATPase regulatory subunit 6 OS=Medicago truncatula GN=MTR_4g104080 PE=4 SV=1	0	3.775	2	1	5	1	387	44.7	5.59	8.85	1	High	High	1	0		0
High	Master Protein	G7KVA5	ATP-dependent Clp protease proteolytic subunit OS=Medicago truncatula GN=MTR_7g082980 PE=2 SV=1	0	3.772	5	1	2	1	297	32.6	7.81	3.75	1	Medium	High	1	0		0
High	Master Protein	A0A072VBF3	Zinc-binding dehydrogenase family oxidoreductase OS=Medicago truncatula GN=MTR_3g093620 PE=4 SV=1	0	3.758	3	1	2	1	346	37.2	9.01	5.49	1	High	High	1	0		0
High	Master Protein	G7KC87	Cupin family protein OS=Medicago truncatula GN=MTR_5g019780 PE=4 SV=2	0	3.758	3	2	4	2	702	82.7	5.38	8	2	High	Not Found	1	0		0
High	Master Protein	G7IUM9	Major intrinsic protein (MIP) family transporter OS=Medicago truncatula GN=MTR_2g101370 PE=3 SV=1	0	3.755	4	1	5	1	249	25.2	6.67	15.51	1	High	Not Found	1	0		0
High	Master Protein	A0A072VRF3	Cytoplasmic-like arginine-tRNA ligase OS=Medicago truncatula GN=MTR_1g106040 PE=3 SV=1	0	3.754	2	1	1	1	596	67.9	6.57	2.66	1	High	Not Found	1	0		0
High	Master Protein	A0A072U553	Calcium-dependent phospholipid-binding copine family protein OS=Medicago truncatula GN=MTR_8g096190 PE=4 SV=1	0	3.748	2	1	4	1	579	63.6	5.44	9.82	1	High	High	1	0		0
High	Master Protein	A0A072VGQ3	Zinc finger (C3HC4-type RING finger) family protein OS=Medicago truncatula GN=MTR_1g032440 PE=4 SV=1	0	3.745	3	1	1	1	350	39.3	6	3.06	1	Not Found	High	1	0		0
High	Master Protein	G7LA51	Methyltransferase PMT2-like protein OS=Medicago truncatula GN=MTR_8g055840 PE=4 SV=1	0	3.743	3	1	1	1	610	69	7.2	4.97	1	Not Found	High	1	0		0
High	Master Protein	A0A072VEC1	PPR containing plant protein OS=Medicago truncatula GN=MTR_1g022400 PE=4 SV=1	0	3.73	3	1	1	1	404	46.4	5.31	2.71	1	Not Found	High	1	0		0
High	Master Protein	G7L3K0	DEAD-box ATP-dependent RNA helicase-like protein OS=Medicago truncatula GN=MTR_7g076820 PE=3 SV=2	0	3.721	2	1	3	1	523	59.7	8.54	10.75	1	High	High	1	0		0
High	Master Protein	G7JB60	26S proteasome regulatory particle non-ATPase subunit 8 OS=Medicago truncatula GN=MTR_3g070180 PE=4 SV=1	0	3.72	7	1	1	1	309	34.8	6.28	6.18	1	Not Found	High	1	0		0
High	Master Protein	A0A072TK75	Tripeptidyl peptidase II OS=Medicago truncatula GN=MTR_0025s0060 PE=4 SV=1	0	3.718	1	1	2	1	1335	147.8	6.04	5.73	1	High	High	1	0		0
High	Master Protein	G7KUM3	Prolyl-tRNA synthetase family protein OS=Medicago truncatula GN=MTR_7g110660 PE=3 SV=2	0	3.715	2	1	4	1	616	69.5	6.42	17.3	1	High	High	1	0		0
High	Master Protein	A0A072TKF3	Lysine--tRNA ligase OS=Medicago truncatula GN=MTR_8g007295 PE=3 SV=1	0	3.713	3	2	2	2	578	65.4	6.29	3.85	2	Not Found	High	1	0		0
High	Master Protein	G7L970	Alanine aminotransferase OS=Medicago truncatula GN=MTR_8g023140 PE=4 SV=1	0	3.711	3	1	3	1	524	58	6.54	12.33	1	High	High	1	0		0
High	Master Protein	A0A072U2G0	Potassium transporter OS=Medicago truncatula GN=MTR_8g063840 PE=3 SV=1	0	3.708	1	1	4	1	840	93	6.54	6.93	1	High	High	1	0		0		Deamidated [Q833]
High	Master Protein	A0A072UPD2	Beta-hydroxyacyl-ACP dehydratase OS=Medicago truncatula GN=MTR_4g094265 PE=3 SV=1	0	3.702	5	1	1	1	219	24.1	9.17	3.9	1	Not Found	High	1	0		0
High	Master Protein	G7KET5	Cytochrome C-type biogenesis protein OS=Medicago truncatula GN=MTR_5g011180 PE=4 SV=2	0	3.7	11	1	1	1	164	18.6	9.23	4.71	1	Not Found	High	1	0		0
High	Master Protein	A0A072VCJ8	C2H2-type zinc finger protein OS=Medicago truncatula GN=MTR_1g009770 PE=4 SV=1	0	3.7	3	1	2	1	408	46.5	5.87	6.43	1	High	High	1	0		0
High	Master Protein	G7KWY5	2Fe-2S ferredoxin-like protein OS=Medicago truncatula GN=MTR_7g051230 PE=4 SV=1	0	3.699	8	1	5	1	154	17.2	7.85	12.39	1	High	High	1	0		0
High	Master Protein	A0A072VA38	Cytochrome P450 family monooxygenase OS=Medicago truncatula GN=MTR_2g072270 PE=3 SV=1	0	3.696	2	1	1	1	523	60.2	8.95	3.03	1	Not Found	High	1	0		0
High	Master Protein	G7LC94	Cinnamyl alcohol dehydrogenase-like protein OS=Medicago truncatula GN=MTR_8g092630 PE=4 SV=1	0	3.686	3	1	1	1	416	45.8	8.7	3.21	1	Not Found	High	1	0		0
High	Master Protein	A0A072TV61	Stomatal cytokinesis defective protein, putative OS=Medicago truncatula GN=MTR_8g104010 PE=4 SV=1	0	3.684	1	1	1	1	1209	134.2	6.28	2.88	1	Not Found	High	1	0		0
High	Master Protein	A0A072UXK6	Transmembrane protein, putative OS=Medicago truncatula GN=MTR_3g063050 PE=4 SV=1	0	3.683	3	1	1	1	340	38.3	9.29	2.86	1	Not Found	High	1	0		0
High	Master Protein	A0A072TXT5	Transmembrane protein, putative OS=Medicago truncatula GN=MTR_8g016210 PE=4 SV=1	0	3.67	15	1	1	1	183	20.4	9.64	5.09	1	Not Found	High	1	0		0
High	Master Protein	G7JPV2	Integral membrane HPP family protein OS=Medicago truncatula GN=MTR_4g107630 PE=4 SV=1	0	3.664	3	1	2	1	229	24.5	9.64	4.57	1	High	Not Found	1	0		0
High	Master Protein	A0A072VU52	Tyrosine-tRNA ligase-like protein OS=Medicago truncatula GN=MTR_1g053270 PE=3 SV=1	0	3.658	3	1	3	1	384	43.5	6.7	6.53	1	High	Not Found	1	0		0
High	Master Protein	G7JUJ9	3-ketoacyl-CoA thiolase 2, peroxisomal-like protein OS=Medicago truncatula GN=MTR_4g022430 PE=3 SV=1	0	3.651	3	1	2	1	435	45.7	8.15	6.24	1	High	Not Found	1	0		0
High	Master Protein	G7JJ57	Polyadenylate-binding protein RBP47C OS=Medicago truncatula GN=MTR_4g131970 PE=4 SV=1	0	3.646	4	1	3	1	411	45.7	6.8	9.6	1	High	High	1	0		0
High	Master Protein	A0A072VA97	Linoleate 13S-lipoxygenase 2-1, related protein OS=Medicago truncatula GN=MTR_3g479460 PE=3 SV=1	0	3.639	2	1	1	1	903	103	7.03	4.23	1	Not Found	High	1	0		0
High	Master Protein	G7KA80	Endoplasmic reticulum vesicle transporter OS=Medicago truncatula GN=MTR_5g062720 PE=4 SV=1	0	3.61	3	1	3	1	386	43.5	6.24	10	1	High	High	1	0		0
High	Master Protein	A0A072UV74	UDP-glcnac-adolichol phosphate glcnac-1-P-transferase OS=Medicago truncatula GN=MTR_3g045150 PE=4 SV=1	0	3.607	2	1	1	1	416	46.6	8.98	2.71	1	Not Found	High	1	0		0
High	Master Protein	A0A072VIK0	SOUL heme-binding family protein OS=Medicago truncatula GN=MTR_2g055010 PE=4 SV=1	0	3.603	4	1	3	1	379	43.4	8.84	9.45	1	High	Not Found	1	0		0
High	Master Protein	E2FKJ1	Sieve element occlusion by forisomes 2 OS=Medicago truncatula GN=SEO-F2 PE=2 SV=1	0	3.603	1	1	1	1	675	77.3	7.18	2.79	1	Not Found	High	1	0		0
High	Master Protein	A2Q3F1	Cornichon OS=Medicago truncatula GN=MTR_7g092530 PE=2 SV=1	0	3.602	6	1	1	1	142	16.7	5.39	2.02	1	Not Found	High	1	0		0
High	Master Protein	G7IP10	Allantoinase OS=Medicago truncatula GN=MTR_2g013060 PE=4 SV=2	0	3.601	2	1	2	1	437	48.4	5.66	5.25	1	High	Not Found	1	0		0
High	Master Protein	A0A072V8S6	GPI-anchor transamidase-like protein OS=Medicago truncatula GN=MTR_2g058550 PE=4 SV=1	0	3.597	5	1	1	1	405	46.4	6.52	4.72	1	Not Found	High	1	0		0
High	Master Protein	G7ZVT6	NAD(P)-binding rossmann-fold protein OS=Medicago truncatula GN=MTR_8g010700 PE=4 SV=1	0	3.59	3	1	1	1	324	35.6	8.1	2.9	1	Not Found	High	1	0		0
High	Master Protein	A0A072TM56	Lung seven transmembrane receptor family protein OS=Medicago truncatula GN=MTR_8g021310 PE=4 SV=1	0	3.588	4	1	1	1	505	56.9	5.54	4.1	1	Not Found	High	1	0		0
High	Master Protein	G7JDK7	Major intrinsic protein (MIP) family transporter OS=Medicago truncatula GN=MTR_4g049340 PE=3 SV=1	0	3.58	8	2	3	2	239	26	9.83	3.74	2	High	High	1	0		0
High	Master Protein	B7FKI4	Carboxypeptidase OS=Medicago truncatula GN=MTR_2g062980 PE=2 SV=1	0	3.571	3	1	3	1	473	53.7	5.15	10.31	1	High	High	1	0		0
High	Master Protein	B7FH85	HR-like lesion-inducing protein OS=Medicago truncatula GN=MTR_1g070190 PE=2 SV=1	0	3.56	12	1	4	1	156	17.5	9.58	14.85	1	High	High	1	0		0
High	Master Protein	A0A072V5S7	Acyl carrier protein OS=Medicago truncatula GN=MTR_2g020360 PE=3 SV=1	0	3.557	6	1	2	1	139	14.9	5.1	5	1	High	High	1	0		0
High	Master Protein	D7RIC7	Alpha-L-arabinofuranosidase OS=Medicago truncatula GN=Araf1 PE=2 SV=1	0	3.557	2	1	3	1	672	74	5.52	10.44	1	High	High	1	0		0
High	Master Protein	A0A072UQI1	Ureidoglycine aminohydrolase OS=Medicago truncatula GN=MTR_4g099290 PE=4 SV=1	0	3.553	4	1	1	1	288	32.7	6.34	2.91	1	High	Not Found	1	0		0
High	Master Protein	D5LQ68	Nitrate transporter NRT1.3 OS=Medicago truncatula GN=MTR_5g085850 PE=2 SV=1	0	3.552	2	1	3	1	588	64.8	8.92	6.36	1	High	High	1	0		0
High	Master Protein	G7KKX1	RNA-binding KH domain protein OS=Medicago truncatula GN=MTR_6g012630 PE=4 SV=1	0	3.549	2	1	1	1	553	59.5	7.08	2.13	1	Not Found	High	1	0		0
High	Master Protein	G7I3M2	Cytosolic Fe-S cluster assembly factor NBP35 OS=Medicago truncatula GN=NBP35 PE=2 SV=1	0	3.547	4	1	1	1	355	38.1	4.96	2.78	1	Not Found	High	1	0		0
High	Master Protein	A0A072TPY0	Pathogenesis-related protein bet V I family protein OS=Medicago truncatula GN=MTR_8g045665 PE=4 SV=1	0	3.537	14	1	4	1	156	18	5.87	18.76	1	High	Medium	1	0		0
High	Master Protein	G7LBB8	Violaxanthin de-epoxidase-like protein OS=Medicago truncatula GN=MTR_8g092050 PE=4 SV=2	0	3.528	4	1	1	1	529	59.9	6.93	4.7	1	Not Found	High	1	0		0
High	Master Protein	B7FJ52	U1 small nuclear ribonucleoprotein OS=Medicago truncatula GN=MTR_4g084990 PE=2 SV=1	0	3.528	7	1	1	1	245	27.3	9.45	2.71	1	Not Found	High	1	0		0
High	Master Protein	I3T390	Transmembrane protein OS=Medicago truncatula GN=MTR_3g078663 PE=2 SV=1	0	3.527	10	2	3	2	165	18.9	9.13	1.8	2	High	Medium	1	0		0
High	Master Protein	A0A072URV4	DEAD-box ATP-dependent RNA helicase-like protein OS=Medicago truncatula GN=MTR_4g105100 PE=3 SV=1	0	3.527	2	1	1	1	625	67.5	9.85	3.25	1	Not Found	High	1	0		0
High	Master Protein	A0A072V6T3	Gamma-soluble NSF attachment protein OS=Medicago truncatula GN=MTR_2g047110 PE=4 SV=1	0	3.527	4	1	2	1	288	32.1	5.27	5.95	1	High	High	1	0		0
High	Master Protein	A0A072V5N3	Pentatricopeptide (PPR) repeat protein OS=Medicago truncatula GN=MTR_2g437460 PE=4 SV=1	0	3.524	2	2	4	2	745	84.8	8.48	1.78	2	High	High	1	0		0
High	Master Protein	B7FKU9	Cytoplasmic C-1-tetrahydrofolate synthase OS=Medicago truncatula GN=MTR_7g108580 PE=2 SV=1	0	3.523	5	1	3	1	293	31.5	7.53	13.1	1	High	High	1	0		0
High	Master Protein	A0A072TYR8	Glycosyltransferase OS=Medicago truncatula GN=MTR_8g027870 PE=3 SV=1	0	3.52	3	1	2	1	479	53.6	5.83	5.8	1	High	High	1	0		0
High	Master Protein	A0A072TPJ6	Group 1 family glycosyltransferase OS=Medicago truncatula GN=MTR_8g028395 PE=4 SV=1	0	3.519	1	1	1	1	1023	117.5	8.44	2.36	1	Not Found	High	1	0		0
High	Master Protein	A0A072UIZ0	Strictosidine synthase family protein OS=Medicago truncatula GN=MTR_4g050190 PE=4 SV=1	0	3.518	2	1	4	1	391	43.8	6.7	10.84	1	High	High	1	0		0
High	Master Protein	A0A072USH2	Cysteine sulfinate desulfinase/cysteine desulfurase and-related enzyme, putative OS=Medicago truncatula GN=MTR_4g134910 PE=4 SV=1	0	3.517	5	1	1	1	264	29.5	8.35	2.92	1	Not Found	High	1	0		0
High	Master Protein	A0A072VS52	Alpha/beta fold hydrolase OS=Medicago truncatula GN=MTR_1g115535 PE=4 SV=1	0	3.515	3	1	1	1	317	35.9	7.12	2.5	1	High	Not Found	1	0		0
High	Master Protein	A0A072VMB1	Calcium-binding EF-hand protein OS=Medicago truncatula GN=MTR_1g075800 PE=4 SV=1	0	3.514	2	1	1	1	510	59.7	5.69	2.85	1	Not Found	High	1	0		0
High	Master Protein	G7LE42	Methyltransferase PMT26-like protein, putative OS=Medicago truncatula GN=MTR_8g093880 PE=4 SV=1	0	3.509	1	1	1	1	826	93.1	5.8	2.62	1	Not Found	High	1	0		0
High	Master Protein	A0A072TNM1	3-methyl-2-oxobutanoate hydroxymethyltransferase OS=Medicago truncatula GN=MTR_8g028555 PE=3 SV=1	0	3.508	4	1	1	1	350	37.2	8.16	2.59	1	Not Found	High	1	0		0
High	Master Protein	A0A072VZX3	Sphingoid base hydroxylase-like protein OS=Medicago truncatula GN=MTR_1g097310 PE=3 SV=1	0	3.506	7	1	1	1	255	29.3	8.38	4.03	1	Not Found	High	1	0		0
High	Master Protein	I3S6C2	UDP-glucosyltransferase family protein OS=Medicago truncatula GN=MTR_8g068360 PE=2 SV=1	0	3.503	2	1	2	1	469	53.2	6.29	4.46	1	High	High	1	0		0
High	Master Protein	A0A072UBV5	Nucleotide/sugar transporter family protein OS=Medicago truncatula GN=MTR_5g004620 PE=4 SV=1	0	3.491	4	1	1	1	355	38.9	8.41	3.03	1	Not Found	High	1	0		0
High	Master Protein	G7JZX7	Clathrin-adaptor medium chain AP-2 OS=Medicago truncatula GN=MTR_5g014330 PE=3 SV=1	0	3.49	2	1	2	1	438	49.3	9.17	5.55	1	High	Not Found	1	0		0
High	Master Protein	A0A072V6F8	Acyl-CoA dehydrogenase OS=Medicago truncatula GN=MTR_2g436030 PE=4 SV=1	0	3.489	4	1	1	1	259	28.5	10.3	3.17	1	Not Found	High	1	0		0
High	Master Protein	A0A072UFH0	Peptide methionine sulfoxide reductase family protein OS=Medicago truncatula GN=MTR_5g092680 PE=3 SV=1	0	3.487	6	1	1	1	264	29.3	8.4	3.71	1	Not Found	High	1	0		0
High	Master Protein	G7KAW7	rRNA-processing EBP2-like protein OS=Medicago truncatula GN=MTR_5g028350 PE=4 SV=2	0	3.484	5	1	1	1	289	32.6	9	3.27	1	Not Found	High	1	0		0
High	Master Protein	G7L9W1	Exocyst complex component Sec10 OS=Medicago truncatula GN=MTR_8g023330 PE=4 SV=2	0	3.482	1	1	1	1	821	90.1	5.47	2.78	1	Not Found	High	1	0		0
High	Master Protein	G7JK96	Serine/threonine-protein phosphatase 2A regulatory subunit B OS=Medicago truncatula GN=MTR_4g119230 PE=4 SV=1	0	3.48	3	1	1	1	475	54.7	5.2	3.49	1	High	Not Found	1	0		0
High	Master Protein	G7K4V0	Transmembrane amino acid transporter family protein OS=Medicago truncatula GN=MTR_5g096850 PE=4 SV=1	0	3.478	3	1	1	1	463	50.9	6.98	3.56	1	Not Found	High	1	0		0
High	Master Protein	A0A072UN66	Appr-1-P processing enzyme family protein OS=Medicago truncatula GN=MTR_4g082640 PE=4 SV=1	0	3.474	3	1	3	1	556	62	6.87	8.3	1	High	High	1	0		0
High	Master Protein	A0A072UZ40	30S ribosomal protein S9P OS=Medicago truncatula GN=MTR_3g078370 PE=3 SV=1	0	3.473	3	1	3	1	405	45.5	5.21	8.01	1	High	High	1	0		0
High	Master Protein	A0A072UJL8	Short-chain dehydrogenase/reductase OS=Medicago truncatula GN=MTR_6g041980 PE=4 SV=1	0	3.469	8	1	1	1	268	29.9	9.04	3.68	1	Not Found	High	1	0		0
High	Master Protein	A0A072VQC9	Late embryogenesis abundant protein, putative OS=Medicago truncatula GN=MTR_1g097570 PE=4 SV=1	0	3.467	9	1	1	1	184	20.9	6.04	4.44	1	Not Found	High	1	0		0
High	Master Protein	G7I7L7	Monogalactosyldiacylglycerol synthase OS=Medicago truncatula GN=MTR_1g013650 PE=4 SV=2	0	3.463	4	1	1	1	369	40.5	9.54	3.5	1	Not Found	High	1	0		0
High	Master Protein	G7JN29	Temperature-sensitive omega-3 fatty acid desaturase OS=Medicago truncatula GN=MTR_4g015630 PE=4 SV=1	0	3.463	2	1	3	1	440	50.1	9	3.99	1	High	High	1	0		0
High	Master Protein	A0A072TVH5	Heat shock protein 81-2 OS=Medicago truncatula GN=MTR_0009s0390 PE=3 SV=1	0	3.461	3	2	3	2	791	89.8	5.14	10.75	2	High	High	1	0		0
High	Master Protein	G7KTA5	Macrophage migration inhibition factor-like protein OS=Medicago truncatula GN=MTR_7g070250 PE=4 SV=1	0	3.46	23	1	1	1	112	12.3	9.07	3.83	1	Not Found	High	1	0		0
High	Master Protein	A0A072UF68	Syntaxin of plants protein OS=Medicago truncatula GN=MTR_7g109165 PE=3 SV=1	0	3.448	3	1	1	1	404	45.3	6.47	4.39	1	Not Found	High	1	0		0
High	Master Protein	G7KEF8	Aicarft/IMPCHase bienzyme family protein OS=Medicago truncatula GN=MTR_5g095820 PE=3 SV=2	0	3.444	2	1	1	1	602	65.4	6.86	3.09	1	Not Found	High	1	0		0
High	Master Protein	A0A072U692	Pmr5/Cas1p GDSL/SGNH-like acyl-esterase family protein OS=Medicago truncatula GN=MTR_6g016875 PE=4 SV=1	0	3.442	4	1	1	1	424	49.4	7.47	3.96	1	Not Found	High	1	0		0
High	Master Protein	A0A072VLF3	NAD(P)-linked oxidoreductase superfamily protein, putative OS=Medicago truncatula GN=MTR_2g085135 PE=4 SV=1	0	3.439	12	1	3	1	112	12.4	7.31	9.45	1	High	High	1	0		0
High	Master Protein	B7FKW5	NB-ARC domain disease resistance protein OS=Medicago truncatula GN=MTR_8g087570 PE=2 SV=1	0	3.438	4	1	3	1	254	28.8	9.26	9.38	1	High	High	1	0		0
High	Master Protein	A0A072VAB6	Aldo/keto reductase family oxidoreductase OS=Medicago truncatula GN=MTR_2g085125 PE=4 SV=1	0	3.433	3	1	1	1	386	43.4	8.05	2.91	1	Not Found	High	1	0		0
High	Master Protein	A0A072V673	Membrane-associated salt-inducible protein OS=Medicago truncatula GN=MTR_2g022860 PE=4 SV=1	0	3.426	3	1	1	1	399	45.2	8.73	2.72	1	Not Found	High	1	0		0
High	Master Protein	A0A072USR3	O-acetyltransferase family protein OS=Medicago truncatula GN=MTR_4g122920 PE=4 SV=1	0	3.419	5	2	2	1	442	52	8.47	2.15	2	Not Found	High	1	0		0
High	Master Protein	G7J4W9	Transmembrane protein, putative OS=Medicago truncatula GN=MTR_3g077500 PE=4 SV=2	0	3.41	3	1	4	1	376	42.2	9.72	13.72	1	High	High	1	0		0
High	Master Protein	G7ZVE0	DNA-directed RNA polymerase subunit OS=Medicago truncatula GN=MTR_8g016510 PE=3 SV=1	0	3.409	4	1	1	1	404	46.9	8.92	4.01	1	Not Found	High	1	0		0
High	Master Protein	A0A072UU84	Deoxyribodipyrimidine photolyase OS=Medicago truncatula GN=MTR_4g036495 PE=4 SV=1	0	3.406	2	1	1	1	678	76.5	7.23	3.47	1	High	Not Found	1	0		0
High	Master Protein	G8A2K5	Endoplasmic reticulum-based factor for assembly of V-ATPase OS=Medicago truncatula GN=MTR_1g095620 PE=2 SV=1	0	3.397	6	1	2	1	216	24.1	8.88	4.82	1	High	High	1	0		0
High	Master Protein	A0A072UMF6	MAP kinase kinase kinase OS=Medicago truncatula GN=MTR_4g074875 PE=4 SV=1	0	3.396	2	2	2	2	1349	148.8	6.32	4.84	2	Not Found	High	1	0		0
High	Master Protein	G7L544	2-oxoisovalerate dehydrogenase E1 component, alpha subunit OS=Medicago truncatula GN=MTR_7g118200 PE=4 SV=2	0	3.394	8	1	2	1	103	11.7	7.97	4.24	1	High	High	1	0		0
High	Master Protein	G7KRP2	Vacuolar proton-ATPase subunit C proteolipid protein OS=Medicago truncatula GN=MTR_7g090330 PE=2 SV=1	0	3.39	5	1	2	1	182	18.6	8.47	5.42	1	High	Not Found	1	0		0
High	Master Protein	G7JZD5	Peptide/nitrate transporter OS=Medicago truncatula GN=MTR_5g055000 PE=4 SV=1	0	3.385	2	1	1	1	584	65.2	9.04	2.3	1	Not Found	High	1	0		0
High	Master Protein	G7LDX9	Alpha/beta fold hydrolase OS=Medicago truncatula GN=MTR_8g077290 PE=4 SV=1	0	3.385	5	1	1	1	314	34.9	9.09	3.87	1	Not Found	High	1	0		0
High	Master Protein	A0A072UM09	Phospholipase A-2-activating protein OS=Medicago truncatula GN=MTR_4g069090 PE=4 SV=1	0	3.384	1	1	1	1	757	83.3	5.59	2.29	1	Not Found	High	1	0		0
High	Master Protein	G7IJM9	2S albumin seed storage protein (Conglutin / Ara h 6 allergen) OS=Medicago truncatula GN=MTR_2g083160 PE=4 SV=1	0	3.379	9	1	3	1	140	16.8	6.67	11.24	1	High	High	1	0		0
High	Master Protein	G7JUT2	OSBP(Oxysterol-binding protein)-related protein 4C OS=Medicago truncatula GN=MTR_4g064110 PE=3 SV=1	0	3.377	4	1	1	1	457	52.1	5.17	4.02	1	Not Found	High	1	0		0
High	Master Protein	A8TVQ0	Beta-glucosidase G1 OS=Medicago truncatula GN=MTR_4g015460 PE=2 SV=1	0	3.375	3	1	1	1	506	57.6	6.37	4.52	1	Not Found	High	1	0		0
High	Master Protein	G7JEW8	Peptidylprolyl isomerase OS=Medicago truncatula GN=MTR_4g068190 PE=2 SV=2	0	3.374	14	1	1	1	229	24.5	7.06	6.62	1	Not Found	High	1	0		0
High	Master Protein	A0A072VAP3	Cytochrome P450 family 72 protein OS=Medicago truncatula GN=MTR_2g072330 PE=4 SV=1	0	3.374	3	2	2	1	416	48.1	9.35	2.19	2	Not Found	High	1	0		0
High	Master Protein	G7J081	D-isomer specific 2-hydroxyacid dehydrogenase domain protein OS=Medicago truncatula GN=MTR_3g005970 PE=3 SV=1	0	3.368	3	1	3	1	382	42.4	8.92	7.66	1	High	High	1	0		0
High	Master Protein	Q7XYX8	AKIN beta1 OS=Medicago truncatula GN=MTR_5g088270 PE=2 SV=1	0	3.366	5	1	1	1	276	30.2	5.77	2.52	1	Not Found	High	1	0		0
High	Master Protein	A0A072UZT6	Serine/threonine phosphatase family, 2C domain protein OS=Medicago truncatula GN=MTR_3g074610 PE=4 SV=1	0	3.363	4	1	1	1	282	31.1	7.93	3.23	1	Not Found	High	1	0		0
High	Master Protein	A0A072U1F9	Phospholipid-transporting ATPase OS=Medicago truncatula GN=MTR_7g073480 PE=3 SV=1	0	3.362	1	1	1	1	1280	144.1	6.38	3.58	1	Not Found	High	1	0		0
High	Master Protein	G7L9G3	Ubiquitin 1, related protein OS=Medicago truncatula GN=MTR_8g073920 PE=4 SV=1	0	3.359	2	1	1	1	539	57.1	4.83	3	1	Not Found	High	1	0		0
High	Master Protein	G7J4S9	Amine oxidase OS=Medicago truncatula GN=MTR_3g077080 PE=3 SV=2	0	3.357	1	1	3	1	548	61.9	6.58	7.16	1	High	High	1	0		0
High	Master Protein	G7L7U1	AP-4 complex subunit epsilon OS=Medicago truncatula GN=MTR_8g072250 PE=4 SV=2	0	3.356	3	2	3	2	978	106.6	5.97	7.11	2	Medium	High	1	0		0
High	Master Protein	G7ID71	Lipoxygenase OS=Medicago truncatula GN=MTR_1g104650 PE=3 SV=1	0	3.351	2	1	1	1	856	97.2	6.67	3.72	1	High	Not Found	1	0		0
High	Master Protein	A0A072UPN7	Cytochrome P450 family protein OS=Medicago truncatula GN=MTR_4g088400 PE=3 SV=1	0	3.344	2	1	3	1	526	59.7	7.61	11.47	1	High	High	1	0		0
High	Master Protein	A2Q2S7	General substrate transporter OS=Medicago truncatula GN=MTR_7g005910 PE=3 SV=1	0	3.34	4	2	7	1	500	54.2	6.04	7.93	2	Not Found	High	1	0		0
High	Master Protein	A0A072VR82	Nucleotidyltransferase OS=Medicago truncatula GN=MTR_1g109590 PE=4 SV=1	0	3.336	3	1	1	1	382	42.1	6.86	2.44	1	Not Found	High	1	0		0
High	Master Protein	A0A072UKR5	ABC transporter family protein OS=Medicago truncatula GN=MTR_4g057795 PE=4 SV=1	0	3.335	2	1	2	1	480	54.6	5.74	4.5	1	High	High	1	0		0
High	Master Protein	A0A072VB37	Serine/threonine-protein phosphatase OS=Medicago truncatula GN=MTR_2g087530 PE=3 SV=1	0	3.325	1	1	1	1	882	95.2	6.46	1.91	1	High	Not Found	1	0		0
High	Master Protein	A0A072VPV1	Nuclear fusion defective-like protein OS=Medicago truncatula GN=MTR_1g022360 PE=4 SV=1	0	3.324	4	1	1	1	343	38.9	5.81	3.15	1	Not Found	High	1	0		0
High	Master Protein	Q2MJ19	Cytochrome P450 family 709 protein OS=Medicago truncatula GN=CYP72A68 PE=2 SV=1	0	3.315	2	1	3	1	520	59.9	9.07	10.21	1	High	High	1	0		0
High	Master Protein	G7JKP3	Trichome birefringence-like protein OS=Medicago truncatula GN=MTR_4g014430 PE=4 SV=2	0	3.304	3	1	1	1	446	51.7	7.55	3.09	1	Not Found	High	1	0		0
High	Master Protein	S4SZ30	Putative photosystem I assembly protein Ycf4 OS=Medicago truncatula GN=ycf4 PE=4 SV=1	0	3.302	10	1	3	1	224	25.8	9.32	12.34	1	High	Not Found	1	0		0
High	Master Protein	A0A072UHS4	Zn-dependent alcohol dehydrogenase family protein OS=Medicago truncatula GN=MTR_4g029500 PE=4 SV=1	0	3.295	4	1	2	1	374	39.9	8.16	7.28	1	High	High	1	0		0
High	Master Protein	G7ZZ90	Monothiol glutaredoxin-S17 protein OS=Medicago truncatula GN=MTR_4g088905 PE=4 SV=1	0	3.282	3	1	2	1	491	53.9	5.39	9.14	1	High	Not Found	1	0		0
High	Master Protein	G7J9Y1	Methyltransferase PMT16, putative OS=Medicago truncatula GN=MTR_3g068990 PE=4 SV=2	0	3.28	2	1	3	1	670	76.5	6.8	7.33	1	High	High	1	0		0
High	Master Protein	A0A072UIJ9	Phosphate carrier protein OS=Medicago truncatula GN=MTR_6g033280 PE=3 SV=1	0	3.274	3	1	4	1	355	38.1	9.1	13.61	1	High	High	1	0		0
High	Master Protein	G7IUA3	Receptor-like kinase, putative OS=Medicago truncatula GN=MTR_2g096160 PE=4 SV=1	0	3.272	2	1	1	1	847	92.9	5.85	3.41	1	Not Found	High	1	1	Phospho [S839]	0		Phospho [S839]
High	Master Protein	A2Q1R4	HEAT OS=Medicago truncatula GN=MTR_2g027090 PE=4 SV=1	0	3.267	2	2	4	2	1683	188.2	6.51	10.37	2	High	High	1	0		0
High	Master Protein	A0A072V272	DUF4091 domain protein OS=Medicago truncatula GN=MTR_3g111730 PE=4 SV=1	0	3.266	2	1	3	1	563	62.9	5.17	7.07	1	High	High	1	0		0
High	Master Protein	A0A072VAS0	Protein DETOXIFICATION OS=Medicago truncatula GN=MTR_2g078970 PE=3 SV=1	0	3.258	2	1	1	1	490	53.8	8.63	3.41	1	Not Found	High	1	0		0
High	Master Protein	G7KX04	Photosystem I P700 chlorophyll A apoprotein OS=Medicago truncatula GN=MTR_7g051460 PE=4 SV=1	0	3.253	4	1	11	1	217	24.8	9.35	16.65	1	High	High	1	0		0		Deamidated [R46; Q48]
High	Master Protein	G7KB73	Annexin OS=Medicago truncatula GN=MTR_5g063670 PE=2 SV=1	0	3.248	3	1	3	1	316	36.1	7.61	6.68	1	High	Not Found	1	0		0
High	Master Protein	A0A072USW5	Inter-alpha-trypsin inhibitor heavy chain-like protein OS=Medicago truncatula GN=MTR_4g125080 PE=4 SV=1	0	3.244	3	1	2	1	602	66.8	6.58	6.44	1	High	Not Found	1	0		0
High	Master Protein	G7L742	Periplasmic polyamine-binding protein, putative OS=Medicago truncatula GN=MTR_8g071820 PE=4 SV=2	0	3.237	3	1	1	1	552	61.4	8.87	3.02	1	Not Found	High	1	0		0
High	Master Protein	G7L3C0	Protoporphyrinogen oxidase OS=Medicago truncatula GN=MTR_7g031310 PE=4 SV=1	0	3.236	2	1	1	1	499	54.6	9.03	2.43	1	Not Found	High	1	0		0
High	Master Protein	G7J622	Enhanced disease susceptibility protein OS=Medicago truncatula GN=MTR_3g079340 PE=4 SV=2	0	3.236	2	1	1	1	618	70.7	6.33	2.72	1	Not Found	High	1	0		0
High	Master Protein	A0A072U3M9	Phosphatidic acid phosphatase (PAP2) family protein OS=Medicago truncatula GN=MTR_8g077115 PE=4 SV=1	0	3.228	5	1	3	1	283	31.7	8.92	9.68	1	High	High	1	0		0
High	Master Protein	A0A072UGF7	Terpene cyclase/mutase family member OS=Medicago truncatula GN=MTR_4g005270 PE=3 SV=1	0	3.225	1	1	2	1	764	87.9	6.81	4.83	1	High	High	1	0		0
High	Master Protein	A0A072VD35	Glyoxylate/succinic semialdehyde reductase OS=Medicago truncatula GN=MTR_2g099910 PE=4 SV=1	0	3.218	7	1	1	1	237	25.2	8.87	4.74	1	Not Found	High	1	0		0
High	Master Protein	G7KE77	Potassium transporter OS=Medicago truncatula GN=MTR_5g070670 PE=3 SV=2	0	3.217	2	1	1	1	849	95	5.71	2.5	1	Not Found	High	1	0		0
High	Master Protein	A0A072U352	Disease resistance protein (TIR-NBS-LRR class) OS=Medicago truncatula GN=MTR_7g088950 PE=4 SV=1	0	3.209	0	1	2	1	1523	172.5	6.51	3.91	1	High	Not Found	1	0		0
High	Master Protein	A0A072TWU2	Sulfate/bicarbonate/oxalate exchanger and transporter sat-1 OS=Medicago truncatula GN=MTR_7g022870 PE=3 SV=1	0	3.209	2	1	3	1	573	62.5	9.23	9.49	1	High	High	1	0		0
High	Master Protein	G8A0T5	Transmembrane protein, putative OS=Medicago truncatula GN=MTR_1g105890 PE=4 SV=1	0	3.207	5	1	1	1	545	60.2	4.41	4.05	1	Not Found	High	1	0		0
High	Master Protein	A0A072UQW2	31 kDa ribonucleoprotein OS=Medicago truncatula GN=MTR_4g104470 PE=4 SV=1	0	3.202	10	1	3	1	300	33.5	5.05	14.13	1	High	High	1	0		0
High	Master Protein	G7JQP6	Isoleucine-tRNA ligase OS=Medicago truncatula GN=MTR_4g076850 PE=3 SV=2	0	3.195	1	1	1	1	1179	134	6.39	3.15	1	Not Found	High	1	0		0
High	Master Protein	G7KL81	Zinc finger, C3HC4 type (RING finger) protein OS=Medicago truncatula GN=MTR_6g079660 PE=4 SV=2	0	3.191	3	1	1	1	374	39.4	4.69	2.47	1	Not Found	High	1	0		0
High	Master Protein	G7ISW5	Outer arm dynein light chain 1 OS=Medicago truncatula GN=MTR_2g048210 PE=4 SV=2	0	3.189	1	1	1	1	1660	181.5	6.57	2.53	1	Not Found	High	1	0		0
High	Master Protein	G7JTH4	Caffeic acid O-methyltransferase OS=Medicago truncatula GN=MTR_4g038440 PE=2 SV=1	0	3.183	4	1	1	1	369	41.3	6.29	2.96	1	Not Found	High	1	0		0
High	Master Protein	G7K802	SEC8 exocyst complex component specific domain protein OS=Medicago truncatula GN=MTR_5g017640 PE=4 SV=2	0	3.182	1	1	3	1	1063	118.4	5.69	7.11	1	High	High	1	0		0
High	Master Protein	G7LD03	FMP32-like protein OS=Medicago truncatula GN=MTR_8g076260 PE=4 SV=1	0	3.178	3	1	1	1	241	27	8.43	2.65	1	Not Found	High	1	0		0
High	Master Protein	G7JBI2	ATP-dependent zinc metalloprotease FTSH-like protein OS=Medicago truncatula GN=MTR_3g096000 PE=4 SV=2	0	3.178	1	1	3	1	838	94	6.1	7.08	1	High	High	1	0		0
High	Master Protein	A0A072UZQ8	7-dehydrocholesterol reductase-like protein OS=Medicago truncatula GN=MTR_4g094512 PE=4 SV=1	0	3.178	5	1	1	1	396	45.5	8.28	3.92	1	Not Found	High	1	0		0
High	Master Protein	G7KSR8	DnaJ heat shock family protein OS=Medicago truncatula GN=MTR_7g109340 PE=2 SV=1	0	3.177	4	1	1	1	344	38.7	6.8	2.89	1	High	Not Found	1	0		0
High	Master Protein	G7IJM4	2S albumin seed storage protein (Conglutin / Ara h 6 allergen) OS=Medicago truncatula GN=MTR_2g083110 PE=4 SV=1	0	3.174	9	1	1	1	141	16.7	7.2	2.98	1	Not Found	High	1	0		0
High	Master Protein	I3SF47	TRAM, LAG1 and CLN8 (TLC) lipid-sensing domain protein OS=Medicago truncatula GN=MTR_3g063070 PE=2 SV=1	0	3.174	7	2	3	2	264	30.3	9.55	3.77	2	High	High	1	0		0
High	Master Protein	G7KS18	Transmembrane amino acid transporter family protein OS=Medicago truncatula GN=MTR_7g017630 PE=4 SV=1	0	3.171	2	1	1	1	467	50.3	8.4	2.22	1	Not Found	High	1	0		0
High	Master Protein	G7KKG8	BGGP beta-1-3-galactosyl-O-glycosyl-glycoprotein OS=Medicago truncatula GN=MTR_6g011080 PE=4 SV=2	0	3.167	3	1	1	1	433	49.9	9	3.1	1	Not Found	High	1	0		0
High	Master Protein	G7JXL1	Diaminopimelate decarboxylase OS=Medicago truncatula GN=MTR_5g022700 PE=3 SV=1	0	3.165	3	2	2	2	483	53.2	7.03	3.29	2	Not Found	High	1	0		0
High	Master Protein	A0A072V870	Acyl-activating enzyme 17, peroxisomal protein, putative OS=Medicago truncatula GN=MTR_2g056120 PE=4 SV=1	0	3.16	2	1	1	1	726	79.5	6.48	2.69	1	Not Found	High	1	0		0
High	Master Protein	A0A072TS64	Membrane protein, putative OS=Medicago truncatula GN=MTR_8g070830 PE=4 SV=1	0	3.159	2	1	5	1	458	48.4	9.13	1.63	1	High	High	1	0		0
High	Master Protein	G7IYK8	Glycoside hydrolase family 5 protein OS=Medicago truncatula GN=MTR_3g009030 PE=3 SV=1	0	3.157	2	1	2	1	497	56.4	5.53	2.05	1	High	Medium	1	0		0
High	Master Protein	G7JSN2	E3 UFM1-protein ligase-like protein OS=Medicago truncatula GN=MTR_4g062090 PE=4 SV=2	0	3.154	6	2	3	2	805	88.8	5.55	10.74	2	Medium	High	1	0		0
High	Master Protein	B7FLD9	2,3-bisphosphoglycerate-independent phosphoglycerate mutase OS=Medicago truncatula GN=MTR_7g074570 PE=2 SV=1	0	3.147	3	1	4	1	556	60.6	5.68	16.2	1	High	High	1	0		0
High	Master Protein	A0A072UZ26	60 kDa inner membrane protein OS=Medicago truncatula GN=MTR_4g089105 PE=3 SV=1	0	3.145	3	1	2	1	425	47.3	9.7	3.49	1	High	High	1	0		0
High	Master Protein	Q2HTB3	Caffeic acid O-methyltransferase OS=Medicago truncatula GN=MTR_7g118320 PE=3 SV=1	0	3.133	6	2	4	2	362	40.3	5.49	2.52	2	High	High	1	0		0
High	Master Protein	A0A072U3U0	CS domain protein OS=Medicago truncatula GN=MTR_7g108860 PE=4 SV=1	0	3.126	8	2	7	2	209	22.3	4.45	1.75	2	High	High	1	0		0
High	Master Protein	A0A072UCM8	Phosphotransferase OS=Medicago truncatula GN=MTR_6g088795 PE=3 SV=1	0	3.114	3	1	3	1	496	53.7	6	4.71	1	High	High	1	0		0
High	Master Protein	I3S7Y0	Dihydrodipicolinate reductase OS=Medicago truncatula GN=MTR_8g028145 PE=2 SV=1	0	3.112	3	1	2	1	345	37.7	6.29	4.19	1	High	High	1	0		0
High	Master Protein	A0A072VBA9	Lipoyl synthase, mitochondrial OS=Medicago truncatula GN=LIP1 PE=3 SV=1	0	3.111	3	1	1	1	378	41.9	8.38	2.73	1	Not Found	High	1	0		0
High	Master Protein	A0A072UC14	Acyl-CoA thioesterase OS=Medicago truncatula GN=MTR_7g077400 PE=4 SV=1	0	3.102	3	1	1	1	429	48.4	8.02	2.53	1	Not Found	High	1	0		0
High	Master Protein	G7L7E3	Glucan endo-1,3-beta-glucosidase-like protein OS=Medicago truncatula GN=MTR_8g102340 PE=3 SV=2	0	3.099	2	1	1	1	480	52.9	6.84	2.51	1	Not Found	High	1	0		0
High	Master Protein	Q2HV87	Alpha-1,4-glucan-protein synthase (UDP-forming) OS=Medicago truncatula GN=MTR_7g079490 PE=4 SV=1	0	3.09	2	1	2	1	347	38.4	5.78	0	1	High	Medium	1	0		0
High	Master Protein	G7J6B4	Isocitrate dehydrogenase [NAD] subunit, mitochondrial OS=Medicago truncatula GN=MTR_3g101470 PE=3 SV=1	0	3.081	4	1	3	1	353	38.7	7.25	10.32	1	High	High	1	0		0
High	Master Protein	G7KCP6	ERD (Early-responsive to dehydration stress) family protein OS=Medicago truncatula GN=MTR_5g086610 PE=4 SV=1	0	3.08	1	1	1	1	766	87.3	8.7	2.59	1	Not Found	High	1	0		0
High	Master Protein	B7FMF5	60S ribosomal protein L18-3 OS=Medicago truncatula GN=MTR_7g112880 PE=2 SV=1	0	3.073	7	1	2	1	187	21	10.86	6.31	1	High	High	1	0		0
High	Master Protein	G7K875	Transmembrane protein, putative OS=Medicago truncatula GN=MTR_5g027460 PE=4 SV=1	0	3.071	2	1	3	1	546	59	8.91	10.34	1	High	High	1	0		0
High	Master Protein	A0A072V318	Peptidyl-tRNA hydrolase II (PTH2) family protein OS=Medicago truncatula GN=MTR_3g109700 PE=4 SV=1	0	3.067	6	1	3	1	175	19.4	9.61	7.91	1	High	High	1	0		0
High	Master Protein	G7LB13	Guanine nucleotide exchange factor, putative OS=Medicago truncatula GN=MTR_8g056900 PE=3 SV=2	0	3.067	1	1	1	1	1836	208	6.24	2.14	1	Not Found	High	1	0		0
High	Master Protein	G7KE90	Ubiquinol oxidase OS=Medicago truncatula GN=MTR_5g070870 PE=3 SV=1	0	3.063	3	1	4	1	324	37.1	8.48	1.69	1	High	High	1	0		0
High	Master Protein	A0A072UXP1	Fructose-6-phosphate-2-kinase/fructose-2, 6-bisphosphatase OS=Medicago truncatula GN=MTR_3g464770 PE=4 SV=1	0	3.06	3	2	2	2	736	81.7	7.25	4.18	2	Not Found	High	1	0		0
High	Master Protein	G7I4V0	60S ribosomal L14-like protein OS=Medicago truncatula GN=MTR_1g075720 PE=4 SV=1	0	3.06	17	1	1	1	133	15.3	10.39	3.18	1	Not Found	High	1	0		0
High	Master Protein	A0A072TTE3	Alpha/beta fold hydrolase OS=Medicago truncatula GN=MTR_8g077185 PE=4 SV=1	0	3.06	3	1	3	1	374	41.8	8.32	8.21	1	High	High	1	0		0
High	Master Protein	A0A072VM89	Nucleoporin autopeptidase OS=Medicago truncatula GN=MTR_1g078040 PE=4 SV=1	0	3.055	2	1	1	1	1004	103.8	8.54	2.6	1	Not Found	High	1	0		0
High	Master Protein	A0A072UHR4	Thylakoid membrane slr0575-like protein OS=Medicago truncatula GN=MTR_6g017260 PE=4 SV=1	0	3.055	4	1	2	1	280	30.6	7.81	5.27	1	High	High	1	0		0
High	Master Protein	G7JD38	Xylose isomerase OS=Medicago truncatula GN=MTR_4g128840 PE=3 SV=2	0	3.049	8	1	1	1	480	54.2	6.44	4.86	1	High	Not Found	1	0		0		Deamidated [R388]
High	Master Protein	G7JHJ0	Ras-GTPase-activating protein-binding protein, putative OS=Medicago truncatula GN=MTR_4g083150 PE=4 SV=2	0	3.048	3	1	3	1	468	51.1	6.62	8.2	1	High	High	1	0		0
High	Master Protein	A0A072UT22	Amine oxidase OS=Medicago truncatula GN=MTR_4g117670 PE=3 SV=1	0	3.045	3	1	1	1	591	66.5	6.54	4.07	1	High	Not Found	1	0		0
High	Master Protein	G7JMG2	Polyadenylate-binding protein RBP47B OS=Medicago truncatula GN=MTR_4g086600 PE=4 SV=1	0	3.042	3	1	1	1	454	49.9	7.23	2.65	1	Not Found	High	1	0		0
High	Master Protein	G7JLE4	SNF1-related kinase regulatory subunit gamma 1 OS=Medicago truncatula GN=MTR_4g103550 PE=4 SV=1	0	3.036	2	1	3	1	432	48	5.54	4.52	1	High	High	1	0		0
High	Master Protein	A0A072TI06	S-locus lectin kinase family protein OS=Medicago truncatula GN=MTR_0148s0080 PE=4 SV=1	0	3.035	1	1	2	1	1022	116.3	6	4.14	1	High	High	1	0		0
High	Master Protein	G7JAT8	LRR receptor-like kinase OS=Medicago truncatula GN=MTR_3g084510 PE=3 SV=1	0	3.033	1	1	4	1	933	100.6	6.16	9.59	1	High	High	1	0		0
High	Master Protein	A0A072U5F4	Potassium transporter OS=Medicago truncatula GN=MTR_6g007697 PE=3 SV=1	0	3.032	2	1	1	1	776	87	7.66	3.35	1	Not Found	High	1	0		0
High	Master Protein	G7KPP6	Major intrinsic protein (MIP) family transporter OS=Medicago truncatula GN=MTR_6g069040 PE=3 SV=1	0	3.029	9	1	2	1	255	27.1	7.34	8.4	1	High	High	1	0		0
High	Master Protein	G7IB00	UDP-galactose transporter OS=Medicago truncatula GN=MTR_1g116565 PE=4 SV=2	0	3.026	5	1	1	1	408	45.3	9.55	4.78	1	Not Found	High	1	0		0
High	Master Protein	G7JLF3	Oligomeric subunit-like protein OS=Medicago truncatula GN=MTR_4g103610 PE=4 SV=1	0	3.025	1	1	1	1	636	71	6.13	2.36	1	Not Found	High	1	0		0
High	Master Protein	A0A072W1K2	Amino-acid permease BAT1-like protein OS=Medicago truncatula GN=MTR_1g109390 PE=4 SV=1	0	3.02	2	1	3	1	518	56.2	7.99	5.63	1	High	High	1	0		0
High	Master Protein	Q93YX8	Phosphoinositide phospholipase C OS=Medicago truncatula GN=PLC1 PE=4 SV=1	0.001	3.005	2	1	3	1	593	67.4	6.37	7.9	1	High	High	1	0		0
High	Master Protein	A0A072VQE6	Biotin/lipoate A/B protein ligase family protein OS=Medicago truncatula GN=MTR_1g106190 PE=3 SV=1	0.001	3.004	5	1	1	1	235	26.5	6.93	2.86	1	Not Found	High	1	0		0
High	Master Protein	A0A072UZE6	Multiple inositol polyphosphate phosphatase PhyIIa protein OS=Medicago truncatula GN=MTR_3g071580 PE=3 SV=1	0.001	3.004	2	1	3	1	494	56	8.38	8.35	1	High	High	1	0		0
High	Master Protein	A0A072UIT8	NEDD8-activating enzyme E1 regulatory subunit-like protein OS=Medicago truncatula GN=MTR_4g048220 PE=4 SV=1	0.001	3	4	1	2	1	334	37.1	5.6	4.55	1	High	High	1	0		0
High	Master Protein	G7KQ23	Galactose-1-phosphate uridylyltransferase OS=Medicago truncatula GN=MTR_6g029530 PE=4 SV=1	0.001	2.999	2	1	1	1	679	77.5	8.63	2.56	1	Not Found	High	1	0		0
High	Master Protein	A0A072UGQ1	Coatomer subunit beta OS=Medicago truncatula GN=MTR_4g008250 PE=4 SV=1	0.001	2.996	1	1	3	1	951	106	5.87	7.58	1	High	High	1	0		0
High	Master Protein	B7FJU3	Cornichon family protein OS=Medicago truncatula GN=MTR_5g011690 PE=2 SV=1	0.001	2.991	7	1	1	1	137	16.7	6.28	2.42	1	Not Found	High	1	0		0
High	Master Protein	A0A072VWM1	TPR 7B-like protein OS=Medicago truncatula GN=MTR_1g069630 PE=4 SV=1	0.001	2.99	1	1	2	1	713	79.7	7.33	3.92	1	High	High	1	0		0
High	Master Protein	G7JS79	Pectin lyase superfamily protein OS=Medicago truncatula GN=MTR_4g124980 PE=3 SV=2	0.001	2.989	3	1	1	1	492	55.2	8.68	3.22	1	Not Found	High	1	0		0
High	Master Protein	A0A072VGM8	Uncharacterized protein OS=Medicago truncatula GN=MTR_1g037570 PE=4 SV=1	0.001	2.987	3	1	2	1	313	35	8.91	2.14	1	High	Not Found	1	0		0
High	Master Protein	G7JRW3	Sugar porter (SP) family MFS transporter OS=Medicago truncatula GN=MTR_4g091370 PE=3 SV=1	0.001	2.986	5	2	2	2	518	56.8	9.01	3.86	2	Not Found	High	1	0		0
High	Master Protein	G7JNN1	Acyl-[acyl-carrier-protein] desaturase OS=Medicago truncatula GN=MTR_4g087440 PE=3 SV=1	0.001	2.982	3	1	1	1	393	44.6	6.07	3.13	1	High	Not Found	1	0		0
High	Master Protein	G7KW47	CASP-like protein OS=Medicago truncatula GN=MTR_7g083120 PE=3 SV=1	0.001	2.98	10	1	1	1	186	21	9.26	3.58	1	High	Not Found	1	0		0
High	Master Protein	A0A072VPL4	O-sialoglycoprotein endopeptidase OS=Medicago truncatula GN=MTR_1g090817 PE=4 SV=1	0.001	2.978	3	1	1	1	349	38	5.67	2.43	1	Not Found	High	1	0		0
High	Master Protein	A0A072VJM3	Thioredoxin reductase OS=Medicago truncatula GN=MTR_1g053160 PE=3 SV=1	0.001	2.969	2	1	1	1	514	56.2	7.25	3.85	1	High	Not Found	1	0		0
High	Master Protein	G7KQS0	DNA gyrase subunit B OS=Medicago truncatula GN=MTR_7g089790 PE=3 SV=2	0.001	2.964	2	1	1	1	726	80.8	8.13	3.83	1	Not Found	High	1	0		0
High	Master Protein	G7J457	Vacuolar protein sorting-associated protein VPS9 OS=Medicago truncatula GN=MTR_3g073360 PE=4 SV=1	0.001	2.956	2	1	1	1	478	52.6	5.05	2.59	1	Not Found	High	1	0		0
High	Master Protein	G7KLS4	Ubiquitin conjugation factor E4, putative OS=Medicago truncatula GN=MTR_6g013690 PE=4 SV=2	0.001	2.951	1	1	1	1	1047	117.9	5.73	2.39	1	Not Found	High	1	0		0
High	Master Protein	A0A072UVK3	AAA-type ATPase family protein OS=Medicago truncatula GN=MTR_4g053350 PE=3 SV=1	0.001	2.951	2	1	1	1	435	48.5	7.8	1.72	1	High	Not Found	1	0		0
High	Master Protein	G7JIE8	Acytochrome-C oxidase/electron carrier protein OS=Medicago truncatula GN=MTR_4g053330 PE=2 SV=1	0.001	2.95	11	1	9	1	70	8	9.89	16.11	1	High	High	1	0		0
High	Master Protein	A0A072VFR3	Peptide/nitrate transporter plant OS=Medicago truncatula GN=MTR_1g026770 PE=4 SV=1	0.001	2.946	2	1	1	1	565	62.6	7.23	2.39	1	Not Found	High	1	0		0
High	Master Protein	A0A072TWI4	PPR containing plant protein OS=Medicago truncatula GN=MTR_7g018240 PE=4 SV=1	0.001	2.943	2	1	1	1	628	71.1	8.44	3.25	1	Not Found	High	1	0		0
High	Master Protein	G7JI05	Glucose-1-phosphate adenylyltransferase OS=Medicago truncatula GN=MTR_4g131760 PE=3 SV=2	0.001	2.942	2	1	1	1	521	57.5	7.78	2.1	1	High	Not Found	1	0		0
High	Master Protein	A0A072U6H5	Neoxanthin synthase OS=Medicago truncatula GN=MTR_6g018550 PE=4 SV=1	0.001	2.94	6	1	1	1	236	26.2	9.5	3.55	1	Not Found	High	1	0		0
High	Master Protein	G7JLH4	Xyloglucan xylosyltransferase OS=Medicago truncatula GN=MTR_4g119880 PE=4 SV=1	0.001	2.94	3	1	1	1	454	52.9	7.14	4.02	1	Not Found	High	1	0		0
High	Master Protein	A8W459	VAMP-associated protein OS=Medicago truncatula GN=MTR_4g027050 PE=2 SV=1	0.001	2.938	4	1	2	1	240	26.7	8.7	1.75	1	High	Medium	1	0		0
High	Master Protein	G7JQW4	IQ calmodulin-binding motif protein OS=Medicago truncatula GN=MTR_4g108140 PE=4 SV=2	0.001	2.937	2	1	1	1	583	64.1	9.54	3.2	1	Not Found	High	1	0		0
High	Master Protein	A0A072VZP8	Elongation factor 1-alpha OS=Medicago truncatula GN=MTR_1g495735 PE=4 SV=1	0.001	2.934	3	1	3	1	306	33.8	9.38	6.31	1	High	High	1	0		0
High	Master Protein	G7JYY1	Amine oxidase OS=Medicago truncatula GN=MTR_5g033170 PE=3 SV=2	0.001	2.928	1	1	1	1	737	82.7	7.09	1.99	1	Not Found	High	1	0		0
High	Master Protein	G7LFG0	C-4 methylsterol oxidase OS=Medicago truncatula GN=MTR_8g063210 PE=3 SV=1	0.001	2.915	4	1	1	1	271	31.8	7.99	2.01	1	Not Found	High	1	0		0
High	Master Protein	A0A072TGA7	Cytochrome C biogenesis Fn protein (Fragment) OS=Medicago truncatula GN=MTR_0212s0020 PE=4 SV=1	0.001	2.914	2	1	2	1	709	79.1	10.11	4.43	1	High	High	1	0		0
High	Master Protein	G7J389	Chromophore lyase CpcT/CpeT OS=Medicago truncatula GN=MTR_3g098510 PE=4 SV=1	0.001	2.914	4	1	2	1	267	30.6	6.42	6.94	1	High	High	1	0		0
High	Master Protein	G7I466	PRA1 family protein OS=Medicago truncatula GN=MTR_1g093090 PE=2 SV=2	0.001	2.907	7	1	3	1	181	19.9	4.96	5.86	1	High	High	1	0		0
High	Master Protein	A0A072TTK5	Cytochrome P450 family 88 protein OS=Medicago truncatula GN=MTR_8g089800 PE=3 SV=1	0.001	2.903	2	1	1	1	492	56.5	9.07	2.31	1	Not Found	High	1	0		0
High	Master Protein	G7KKZ4	Vesicle transport V-SNARE protein amino-terminal protein OS=Medicago truncatula GN=MTR_6g012860 PE=2 SV=1	0.001	2.903	5	1	2	1	221	24.8	9.41	2.07	1	High	Not Found	1	0		0
High	Master Protein	A0A072UT92	Histone-arginine methyltransferase, putative OS=Medicago truncatula GN=MTR_4g119900 PE=3 SV=1	0.001	2.9	2	1	3	1	527	59	5.3	5.43	1	High	High	1	0		0
High	Master Protein	G7INF3	Choline-phosphate cytidylyltransferase OS=Medicago truncatula GN=MTR_2g035810 PE=2 SV=1	0.001	2.897	4	1	1	1	285	33.4	5.78	3.08	1	Not Found	High	1	0		0
High	Master Protein	G7JXE0	Acyl-coenzyme A oxidase OS=Medicago truncatula GN=MTR_5g012920 PE=3 SV=1	0.001	2.891	2	1	3	1	664	74.4	7.36	7.37	1	High	High	1	0		0
High	Master Protein	G7L5K7	Proteasome inhibitor-like protein, putative OS=Medicago truncatula GN=MTR_7g065120 PE=4 SV=1	0.001	2.888	4	1	1	1	309	32.7	5.78	3.04	1	Not Found	High	1	0		0
High	Master Protein	A0A072VEX0	Armadillo/beta-catenin-like repeat protein, putative OS=Medicago truncatula GN=MTR_1g031750 PE=4 SV=1	0.001	2.888	1	1	1	1	538	58.6	5.25	2.28	1	High	Not Found	1	0		0
High	Master Protein	G7JUL0	NBS-LRR type disease resistance protein OS=Medicago truncatula GN=MTR_4g022540 PE=3 SV=2	0.001	2.887	1	1	1	1	1017	117	6.18	2.15	1	Not Found	High	1	0		0
High	Master Protein	A0A072U0I0	Calmodulin-domain kinase CDPK protein OS=Medicago truncatula GN=MTR_7g068710 PE=4 SV=1	0.001	2.885	2	1	1	1	530	59.9	6.46	2.22	1	High	Not Found	1	0		0
High	Master Protein	A0A072VLU9	Signal recognition particle 9 kDa protein OS=Medicago truncatula GN=MTR_1g070460 PE=3 SV=1	0.001	2.88	11	1	1	1	103	12.1	9.23	2.38	1	Not Found	High	1	0		0
High	Master Protein	G7JH36	Transmembrane protein, putative OS=Medicago truncatula GN=MTR_4g027070 PE=4 SV=1	0.001	2.879	4	1	2	1	344	38.4	8.53	7.79	1	High	High	1	0		0
High	Master Protein	I3SPD1	Aluminum induced protein with YGL and LRDR motif protein OS=Medicago truncatula GN=MTR_1g102680 PE=2 SV=1	0.001	2.878	5	1	1	1	250	26.9	5.64	2.68	1	Not Found	High	1	0		0
High	Master Protein	G7K6V1	Methyltransferase PMT16, putative OS=Medicago truncatula GN=MTR_5g026930 PE=4 SV=1	0.001	2.877	2	1	2	1	501	57.3	8.81	5.12	1	High	High	1	0		0
High	Master Protein	G7L7F1	6-phosphogluconate dehydrogenase NAD-binding domain protein OS=Medicago truncatula GN=MTR_8g102470 PE=4 SV=2	0.001	2.873	7	1	1	1	308	32	7.83	4.49	1	Not Found	High	1	0		0
High	Master Protein	A0A072VPE2	AarF domain kinase OS=Medicago truncatula GN=MTR_1g095480 PE=4 SV=1	0.001	2.866	2	1	1	1	614	69	8.94	3.13	1	Not Found	High	1	0		0
High	Master Protein	G7KYP4	Endo-beta-mannosidase-like mannosylglycoprotein OS=Medicago truncatula GN=MTR_7g113570 PE=4 SV=1	0.001	2.866	1	1	3	1	966	109.7	5.55	7.1	1	High	High	1	0		0
High	Master Protein	G7JVG3	Muniscin carboxy-terminal mu-like domain protein OS=Medicago truncatula GN=MTR_4g128210 PE=4 SV=1	0.001	2.863	2	1	1	1	635	68.9	5.11	3.44	1	Not Found	High	1	0		0
High	Master Protein	G7L571	UDP-glucose 6-dehydrogenase OS=Medicago truncatula GN=MTR_7g012950 PE=3 SV=1	0.001	2.863	3	1	2	1	480	52.9	5.99	6.55	1	High	High	1	0		0
High	Master Protein	G7L6Z6	Isoprenylcysteine carboxyl methyltransferase OS=Medicago truncatula GN=MTR_8g044030 PE=2 SV=1	0.001	2.86	3	1	1	1	421	48.5	9.28	3.06	1	Not Found	High	1	0		0
High	Master Protein	B7FN22	Histone H3 OS=Medicago truncatula GN=MTR_2g035230 PE=2 SV=1	0.001	2.856	11	1	10	1	136	15.3	11.3	37.59	1	High	High	1	0		0
High	Master Protein	A0A072VK52	Chaperone dnaJ-like protein OS=Medicago truncatula GN=MTR_1g059670 PE=4 SV=1	0.001	2.854	4	1	3	1	305	33.4	7.47	7.59	1	High	High	1	0		0
High	Master Protein	A0A072UZ80	Lipoxygenase OS=Medicago truncatula GN=MTR_3g079450 PE=3 SV=1	0.001	2.853	3	1	1	1	650	74.3	7.28	3.76	1	Not Found	High	1	0		0
High	Master Protein	G7KLR3	NAD(P)-binding rossmann-fold protein OS=Medicago truncatula GN=MTR_6g081020 PE=3 SV=1	0.001	2.846	3	1	1	1	382	42.3	6.28	2.7	1	Not Found	High	1	0		0
High	Master Protein	G7J2U2	Nucleolysin TIAR-like protein OS=Medicago truncatula GN=MTR_3g109090 PE=4 SV=2	0.001	2.843	3	1	1	1	424	45.6	7.14	2.54	1	Not Found	High	1	0		0
High	Master Protein	G7J883	Uncharacterized protein OS=Medicago truncatula GN=MTR_3g092250 PE=4 SV=2	0.001	2.843	1	1	1	1	816	90.4	6.05	2.92	1	High	Not Found	1	0		0
High	Master Protein	G7K149	Cysteine desulfurase-like protein OS=Medicago truncatula GN=MTR_5g014820 PE=3 SV=1	0.001	2.838	3	1	3	1	454	50.2	7.42	5.82	1	High	High	1	0		0
High	Master Protein	G7I5Z0	Glyoxal oxidase amino-terminal protein OS=Medicago truncatula GN=MTR_1g023570 PE=4 SV=1	0.001	2.83	2	1	2	1	543	60.5	8.81	4.31	1	High	High	1	0		0
High	Master Protein	G7K140	Malate dehydrogenase OS=Medicago truncatula GN=MTR_5g014710 PE=3 SV=1	0.001	2.827	4	1	1	1	358	38	8.06	3.81	1	Not Found	High	1	0		0
High	Master Protein	A0A072UDX6	Superkiller-like protein OS=Medicago truncatula GN=MTR_5g004660 PE=4 SV=1	0.001	2.825	1	1	1	1	1112	125.1	7.18	0	1	High	Not Found	1	0		0
High	Master Protein	G7K9A4	Mg-protoporphyrin IX chelatase OS=Medicago truncatula GN=MTR_5g009070 PE=3 SV=1	0.001	2.823	2	1	1	1	754	82.9	5.71	3.18	1	Not Found	High	1	0		0
High	Master Protein	A0A072ULD4	MidA OS=Medicago truncatula GN=MTR_4g075200 PE=4 SV=1	0.001	2.822	4	1	1	1	377	41.3	5.16	2.55	1	Not Found	High	1	0		0
High	Master Protein	A0A072UT55	40S ribosomal protein S19-1 OS=Medicago truncatula GN=MTR_3g013635 PE=4 SV=1	0.001	2.808	19	1	3	1	143	16	10.15	11.81	1	High	Not Found	1	0		0
High	Master Protein	G7IP50	Dopamine beta-monooxygenase, putative OS=Medicago truncatula GN=MTR_2g018960 PE=4 SV=2	0.001	2.805	1	1	1	1	894	99.8	6.11	0	1	Not Found	High	1	0		0
High	Master Protein	G7J2G5	Armadillo/beta-catenin-like repeat protein OS=Medicago truncatula GN=MTR_3g072120 PE=4 SV=1	0.001	2.802	6	1	2	1	192	21.8	9.63	3.67	1	High	High	1	0		0
High	Master Protein	G7JLJ7	Glyoxysomal fatty acid beta-oxidation MFP-A protein OS=Medicago truncatula GN=MTR_4g120130 PE=4 SV=2	0.001	2.795	2	1	1	1	723	78.8	9.1	2.88	1	Not Found	High	1	0		0
High	Master Protein	A0A072VDJ8	HVA22-like protein OS=Medicago truncatula GN=MTR_3g113790 PE=3 SV=1	0.001	2.795	4	1	1	1	312	36	8.68	2.88	1	Not Found	High	1	0		0
High	Master Protein	S4T097	Photosystem I assembly protein Ycf3 OS=Medicago truncatula GN=ycf3 PE=3 SV=1	0.001	2.795	11	1	1	1	168	19.5	5.34	3.22	1	Not Found	High	1	0		0
High	Master Protein	Q8GZM5	Lecithine cholesterol acyltransferase-like protein OS=Medicago truncatula GN=MTR_7g098010 PE=2 SV=1	0.001	2.791	3	2	3	2	632	71.9	5.74	3.67	2	High	High	1	0		0
High	Master Protein	Q2MJ22	Cytochrome P450 monooxygenase CYP51G1 OS=Medicago truncatula GN=CYP51G1 PE=2 SV=1	0.001	2.79	6	2	4	2	489	55.6	7.61	7.48	2	High	High	1	0		0
High	Master Protein	G7ITV3	Cellulose synthase H1-like protein OS=Medicago truncatula GN=MTR_2g087960 PE=3 SV=2	0.001	2.789	2	1	3	1	750	85.1	8.18	10.12	1	High	High	1	0		0
High	Master Protein	G7LHY5	Serine/threonine-protein phosphatase OS=Medicago truncatula GN=MTR_8g085610 PE=3 SV=1	0.001	2.787	5	1	4	1	308	35.3	5.41	12.74	1	High	High	1	0		0
High	Master Protein	G7L383	ABC transporter family protein (ATP-binding component) OS=Medicago truncatula GN=MTR_7g028600 PE=4 SV=1	0.001	2.779	4	1	3	1	280	31	8.4	6.84	1	High	High	1	0		0
High	Master Protein	A0A072VR98	Late embryogenesis abundant hydroxyproline-rich glycoprotein OS=Medicago truncatula GN=MTR_1g105570 PE=4 SV=1	0.001	2.776	6	1	1	1	231	25.9	9.63	3.53	1	Not Found	High	1	0		0
High	Master Protein	B7FI95	Polyadenylate-binding protein II OS=Medicago truncatula GN=MTR_1g073000 PE=2 SV=1	0.001	2.776	10	1	1	1	187	20.9	4.64	3.53	1	Not Found	High	1	0		0
High	Master Protein	A0A072TH02	Transmembrane protein, putative OS=Medicago truncatula GN=MTR_0121s0010 PE=4 SV=1	0.001	2.767	1	1	3	1	571	65.3	7.44	5.38	1	High	High	1	0		0
High	Master Protein	Q56H33	4-hydroxyphenylpyruvate dioxygenase OS=Medicago truncatula GN=HPD PE=2 SV=1	0.001	2.764	5	2	4	2	437	48.3	5.62	2.06	2	High	High	1	0		0
High	Master Protein	I3SQ79	Uncharacterized protein OS=Medicago truncatula GN=MTR_1g022395 PE=2 SV=1	0.001	2.763	9	1	2	1	143	16.1	6.57	4.63	1	Medium	High	1	0		0
High	Master Protein	A0A072UG57	Coiled-coil vesicle tethering-like protein, putative OS=Medicago truncatula GN=MTR_6g004510 PE=4 SV=1	0.001	2.753	1	1	1	1	942	104.8	4.93	2.6	1	Not Found	High	1	0		0
High	Master Protein	A0A072US24	DIL domain myosin family protein OS=Medicago truncatula GN=MTR_4g125690 PE=3 SV=1	0.001	2.748	1	1	1	1	1530	172.5	8.57	3.78	1	Not Found	High	1	0		0
High	Master Protein	G7KJH0	Glucose-1-phosphate adenylyltransferase family protein OS=Medicago truncatula GN=MTR_6g008840 PE=4 SV=2	0.001	2.748	2	1	1	1	414	45.6	6.65	2.26	1	Not Found	High	1	0		0
High	Master Protein	G7LIM8	Plant/F20M13-60 protein OS=Medicago truncatula GN=MTR_8g085850 PE=4 SV=1	0.001	2.746	2	1	2	1	493	57	9.36	3.93	1	High	High	1	0		0
High	Master Protein	A0A072VS14	RAD23 UV excision repair family protein OS=Medicago truncatula GN=MTR_1g111090 PE=4 SV=1	0.001	2.734	3	1	1	1	397	41.7	4.94	1.76	1	Not Found	High	1	0		0
High	Master Protein	A0A072VP26	Aspartate aminotransferase OS=Medicago truncatula GN=MTR_1g013050 PE=4 SV=1	0.001	2.733	3	1	1	1	465	50.9	8.16	2.6	1	Not Found	High	1	0		0
High	Master Protein	G7JIU9	Transmembrane protein, putative OS=Medicago truncatula GN=MTR_4g100770 PE=4 SV=1	0.001	2.731	18	1	1	1	57	6.4	10.27	2.11	1	Not Found	High	1	0		0
High	Master Protein	G7L5A1	Alpha amylase domain protein OS=Medicago truncatula GN=MTR_7g013300 PE=4 SV=2	0.001	2.73	1	1	1	1	962	109.2	6.29	1.99	1	Not Found	High	1	0		0
High	Master Protein	A0A072U4H7	Exportin-4 protein, putative OS=Medicago truncatula GN=MTR_7g115710 PE=4 SV=1	0.001	2.729	1	1	1	1	1105	122.9	5.38	3.08	1	Not Found	High	1	0		0
High	Master Protein	A0A072VIQ6	Ubiquitin carboxyl-terminal hydrolase-like protein OS=Medicago truncatula GN=MTR_1g041240 PE=3 SV=1	0.001	2.72	1	1	1	1	1118	130.9	5.88	2.74	1	Not Found	High	1	0		0
High	Master Protein	A0A072TNX3	Copper ion-binding protein OS=Medicago truncatula GN=MTR_8g023960 PE=4 SV=1	0.001	2.72	4	1	1	1	296	33.7	9.99	2.55	1	Not Found	High	1	0		0
High	Master Protein	G7JXU8	UvrB/uvrC domain protein OS=Medicago truncatula GN=MTR_5g043480 PE=4 SV=1	0.001	2.719	3	1	1	1	300	33.7	8.46	2.76	1	Not Found	High	1	0		0
High	Master Protein	A0A072TUR4	Ribosomal protein S6 family protein OS=Medicago truncatula GN=MTR_8g099720 PE=3 SV=1	0.001	2.712	4	1	3	1	195	21.9	5.63	0	1	High	High	1	0		0
High	Master Protein	A0A072TZ77	Serinc-domain serine and sphingolipid biosynthesis protein OS=Medicago truncatula GN=MTR_7g057720 PE=4 SV=1	0.001	2.711	4	2	3	2	427	47.3	6.76	4.24	2	High	High	1	0		0
High	Master Protein	I3SJ62	Polyketide cyclase/dehydrase and lipid transporter OS=Medicago truncatula GN=MTR_8g045695 PE=2 SV=1	0.001	2.711	14	1	1	1	156	18	5.55	4.41	1	Not Found	High	1	0		0
High	Master Protein	G7I669	Vacuolar protein sorting-associated protein OS=Medicago truncatula GN=MTR_1g079770 PE=4 SV=1	0.001	2.71	1	1	1	1	699	80.1	5.81	2.1	1	Not Found	High	1	0		0
High	Master Protein	G7J2T7	Xyloglucan glycosyltransferase OS=Medicago truncatula GN=MTR_3g109040 PE=4 SV=1	0.001	2.704	1	1	1	1	687	79.1	8.53	0	1	High	Not Found	1	0		0
High	Master Protein	A0A072U7W2	Chloride channel protein OS=Medicago truncatula GN=MTR_6g023770 PE=3 SV=1	0.001	2.696	1	1	1	1	722	80.1	7.84	2.23	1	Not Found	High	1	0		0
High	Master Protein	G7J9T0	Cytochrome b5-like heme/steroid-binding domain protein OS=Medicago truncatula GN=MTR_3g105860 PE=2 SV=1	0.001	2.695	13	1	1	1	100	10.8	5.15	3.09	1	High	Not Found	1	0		0
High	Master Protein	G7KD42	Transport complex-like protein OS=Medicago truncatula GN=MTR_5g091250 PE=4 SV=1	0.001	2.689	1	1	1	1	826	90.7	7.97	2.7	1	Not Found	High	1	0		0
High	Master Protein	G7IET9	ATP-dependent Clp protease proteolytic subunit OS=Medicago truncatula GN=MTR_1g106550 PE=3 SV=1	0.001	2.688	4	1	1	1	373	41.3	9.11	3.95	1	Not Found	High	1	0		0
High	Master Protein	A0A072VR60	Lipid phosphate phosphatase-like protein OS=Medicago truncatula GN=MTR_1g109400 PE=4 SV=1	0.001	2.665	3	1	4	1	323	36.2	6.76	14.07	1	High	High	1	1	Phospho [S317]	0		Phospho [S317]
High	Master Protein	G7L2M4	Presenilin OS=Medicago truncatula GN=MTR_7g087200 PE=2 SV=2	0.001	2.664	3	1	1	1	423	46.4	4.59	2.55	1	Not Found	High	1	0		0
High	Master Protein	G7JMS0	Acetate/butyrate-CoA ligase AAE7, peroxisomal protein OS=Medicago truncatula GN=MTR_4g121600 PE=4 SV=1	0.001	2.661	1	1	1	1	566	62.5	8.56	1.67	1	Not Found	High	1	0		0
High	Master Protein	I3T233	Lysosomal cystine transporter family protein OS=Medicago truncatula GN=MTR_0018s0320 PE=2 SV=1	0.001	2.657	4	1	1	1	277	31.6	7.03	2.34	1	Not Found	High	1	0		0
High	Master Protein	G7KZD5	Ricin-type beta-trefoil lectin domain protein OS=Medicago truncatula GN=MTR_7g085240 PE=4 SV=2	0.001	2.651	2	1	7	1	373	42.6	7.58	11.93	1	High	High	1	0		0
High	Master Protein	G7JCA1	Zinc finger protein, putative OS=Medicago truncatula GN=MTR_3g108360 PE=4 SV=2	0.001	2.647	0	1	1	1	2469	275.6	5.91	2.39	1	Not Found	High	1	0		0
High	Master Protein	A0A072VIJ8	Na+-bile acid cotransporter OS=Medicago truncatula GN=MTR_1g050462 PE=4 SV=1	0.001	2.633	3	1	1	1	414	44.2	9.92	3.43	1	Not Found	High	1	0		0
High	Master Protein	A0A072TWI5	Nuclear transport factor 2 (NTF2) family protein OS=Medicago truncatula GN=MTR_8g099610 PE=4 SV=1	0.001	2.621	4	1	1	1	284	32.3	6.61	2.4	1	High	Not Found	1	0		0
High	Master Protein	G7LG20	Glycoside hydrolase family 2 protein OS=Medicago truncatula GN=MTR_8g039160 PE=3 SV=1	0.001	2.618	1	1	1	1	1118	126	6.07	2.02	1	Not Found	High	1	0		0
High	Master Protein	G7KH66	Protein disulfide isomerase-like protein OS=Medicago truncatula GN=MTR_5g084930 PE=3 SV=1	0.001	2.616	2	1	3	1	435	47.4	5.57	8.39	1	High	High	1	0		0
High	Master Protein	A0A072V388	GDP-fucose O-fucosyltransferase-like protein OS=Medicago truncatula GN=MTR_3g115220 PE=4 SV=1	0.001	2.614	1	1	1	1	572	65.7	9	1.94	1	Not Found	High	1	0		0
High	Master Protein	A0A072V6S2	Cullin 3B OS=Medicago truncatula GN=MTR_2g437390 PE=3 SV=1	0.001	2.613	1	1	2	1	742	86.4	7.06	5.49	1	High	Not Found	1	0		0
High	Master Protein	G7JVF5	Haloacid dehalogenase-like hydrolase OS=Medicago truncatula GN=MTR_4g128090 PE=4 SV=1	0.001	2.605	4	1	1	1	301	33.6	6.61	3.05	1	High	Not Found	1	0		0
High	Master Protein	A0A072V9R4	Integral membrane family protein OS=Medicago truncatula GN=MTR_2g073380 PE=4 SV=1	0.001	2.603	3	1	3	1	323	34.4	9.38	5.63	1	High	High	1	0		0
High	Master Protein	G7II91	NADH-ubiquinone oxidoreductase 24 kDa subunit, putative OS=Medicago truncatula GN=MTR_2g104110 PE=4 SV=1	0.001	2.6	13	1	1	1	251	28	7.44	4.3	1	Not Found	High	1	1	Phospho [S161]	0		Phospho [S161]
High	Master Protein	G7L8U5	Transmembrane 9 superfamily member OS=Medicago truncatula GN=MTR_8g088730 PE=3 SV=1	0.001	2.595	4	2	2	2	589	67.4	8.21	2.51	2	Not Found	High	1	0		0
High	Master Protein	G7J5W0	Prolyl 4-hydroxylase alpha-like protein OS=Medicago truncatula GN=MTR_3g114670 PE=4 SV=1	0.001	2.588	3	1	1	1	280	31.8	8.21	2.08	1	High	Not Found	1	0		0
High	Master Protein	G7LDW3	UPF0261 SACE-like protein OS=Medicago truncatula GN=MTR_8g076950 PE=4 SV=1	0.001	2.583	2	1	1	1	753	81	6.09	0	1	Not Found	High	1	0		0
High	Master Protein	A0A072UVB9	Serine/threonine-protein phosphatase OS=Medicago truncatula GN=MTR_3g452710 PE=4 SV=1	0.001	2.576	2	1	1	1	549	61.3	7.18	2.3	1	Not Found	High	1	0		0
High	Master Protein	G7J4X1	TRAM, LAG1 and CLN8 (TLC) lipid-sensing domain protein OS=Medicago truncatula GN=MTR_3g088060 PE=4 SV=1	0.001	2.575	3	1	1	1	287	33.1	9.39	2.46	1	Not Found	High	1	0		0
High	Master Protein	A0A072UR41	LysM receptor kinase K1B OS=Medicago truncatula GN=MTR_5g086040 PE=3 SV=1	0.001	2.574	2	1	3	1	331	36.4	5.31	5.53	1	High	High	1	0		0
High	Master Protein	B7FLN2	Serine/threonine phosphatase family, 2C domain protein OS=Medicago truncatula GN=MTR_4g007440 PE=2 SV=1	0.001	2.569	2	1	3	1	364	40	5.41	6.85	1	High	High	1	0		0
High	Master Protein	A0A072V8G7	Glucosidase II beta subunit-like protein OS=Medicago truncatula GN=MTR_2g450740 PE=4 SV=1	0.001	2.567	4	1	3	1	298	34.1	5.69	7.47	1	High	High	1	0		0
High	Master Protein	G7JAC7	Nucleotide/sugar transporter family protein OS=Medicago truncatula GN=MTR_3g095130 PE=4 SV=2	0.001	2.56	3	1	1	1	286	31.2	9.04	1.64	1	Not Found	High	1	0		0
High	Master Protein	A0A072UAH3	3,4-dihydroxy-2-butanone kinase, putative OS=Medicago truncatula GN=MTR_6g073003 PE=4 SV=1	0.001	2.558	2	1	2	1	593	61.8	5.34	4.66	1	High	High	1	0		0
High	Master Protein	A0A072TVW4	SH3 domain protein OS=Medicago truncatula GN=MTR_8g100105 PE=4 SV=1	0.001	2.552	1	2	3	2	1182	127.7	5.44	0	2	High	High	1	0		0
High	Master Protein	G7ITV2	Cellulose synthase-like protein OS=Medicago truncatula GN=MTR_2g087950 PE=3 SV=1	0.001	2.551	1	1	2	1	781	89	7.44	3.59	1	High	High	1	0		0
High	Master Protein	G7IJS0	Brain and reproductive organ-expressed protein OS=Medicago truncatula GN=MTR_2g029040 PE=4 SV=1	0.001	2.546	3	1	3	1	383	43.9	5.48	4.25	1	High	High	1	0		0
High	Master Protein	A0A072U4T2	RAB GTPase-like protein B1C OS=Medicago truncatula GN=MTR_8g090215 PE=4 SV=1	0.001	2.545	5	1	2	1	207	23.2	7.14	5.59	1	High	Not Found	1	0		0
High	Master Protein	A0A072UAN3	Silicon efflux transporter OS=Medicago truncatula GN=MTR_6g045483 PE=4 SV=1	0.001	2.542	2	1	2	1	538	58.3	6.8	4.94	1	High	Not Found	1	0		0
High	Master Protein	A0A072ULQ5	Sulfite reductase [ferredoxin] protein OS=Medicago truncatula GN=MTR_4g077190 PE=4 SV=1	0.001	2.541	1	1	1	1	681	76.5	9.07	1.9	1	Not Found	High	1	0		0
High	Master Protein	A0A072URU9	Lectin receptor kinase OS=Medicago truncatula GN=MTR_4g105070 PE=4 SV=1	0.001	2.539	2	1	2	1	664	73.7	5.66	5.91	1	High	Not Found	1	0		0
High	Master Protein	G7IPS9	DUF2921 family protein OS=Medicago truncatula GN=MTR_2g013640 PE=4 SV=2	0.001	2.533	1	1	1	1	937	106.3	8.97	0	1	Not Found	High	1	0		0
High	Master Protein	A0A072U2R2	Diaminopimelate epimerase OS=Medicago truncatula GN=MTR_7g100345 PE=3 SV=1	0.001	2.526	3	1	1	1	361	38.9	6.58	2.38	1	Not Found	High	1	0		0
High	Master Protein	G7J0N6	Malonyl CoA-acyl carrier transacylase OS=Medicago truncatula GN=MTR_3g031380 PE=4 SV=2	0.001	2.525	3	1	4	1	380	40.6	8.37	11.59	1	High	High	1	0		0
High	Master Protein	A0A072VGH6	Salt stress response/antifungal domain protein OS=Medicago truncatula GN=MTR_1g044580 PE=4 SV=1	0.001	2.523	2	1	1	1	709	78.9	8.82	3.23	1	Not Found	High	1	0		0
High	Master Protein	G7IQ41	C2 and GRAM domain plant-like protein OS=Medicago truncatula GN=MTR_2g027360 PE=4 SV=2	0.001	2.522	1	1	2	1	1023	114.9	6.07	5.59	1	High	High	1	0		0
High	Master Protein	B7FL73	15-cis-zeta-carotene isomerase OS=Medicago truncatula GN=MTR_3g084950 PE=2 SV=1	0.001	2.522	3	1	3	1	358	40	9.41	5.35	1	High	High	1	0		0
High	Master Protein	B7FH64	40S ribosomal S3-like protein OS=Medicago truncatula GN=MTR_1g044660 PE=2 SV=1	0.001	2.519	3	1	2	1	239	26.6	9.64	0	1	High	High	1	0		0
High	Master Protein	G7JKS8	Anion transporter 4 OS=Medicago truncatula GN=MTR_4g030900 PE=4 SV=2	0.001	2.513	2	1	2	1	443	48.2	9.47	4.38	1	High	High	1	0		0
High	Master Protein	G7ITL8	Quinone oxidoreductase OS=Medicago truncatula GN=MTR_2g081810 PE=2 SV=1	0.001	2.509	5	1	3	1	203	21.7	6.19	7.16	1	High	High	1	0		0
High	Master Protein	Q7X9B4	Allene oxide synthase OS=Medicago truncatula GN=aos PE=2 SV=1	0.001	2.507	2	1	1	1	524	59.4	9.04	1.73	1	Not Found	High	1	0		0
High	Master Protein	G7IRL3	Dihydroxyacid dehydratase OS=Medicago truncatula GN=MTR_2g089340 PE=3 SV=1	0.001	2.503	3	1	1	1	598	64	6.42	3.91	1	Not Found	High	1	0		0
High	Master Protein	G7IWH9	Clustered mitochondria protein homolog OS=Medicago truncatula GN=MTR_3g027610 PE=3 SV=2	0.001	2.497	1	2	2	2	1448	157.4	6.23	0	2	Medium	High	1	0		0
High	Master Protein	A0A072UX48	Thioredoxin superfamily protein OS=Medicago truncatula GN=MTR_3g465100 PE=4 SV=1	0.001	2.496	6	1	2	1	160	18.7	8.53	4.58	1	High	High	1	0		0
High	Master Protein	G7JIU1	Glutathione S-transferase-like protein OS=Medicago truncatula GN=MTR_4g084040 PE=4 SV=2	0.001	2.494	7	1	1	1	259	30.1	5.39	3.47	1	Not Found	High	1	0		0
High	Master Protein	G7JXV5	Appr-1-P processing enzyme family protein OS=Medicago truncatula GN=MTR_5g043560 PE=4 SV=1	0.001	2.493	3	1	1	1	560	62.7	6.93	2.14	1	High	Not Found	1	0		0
High	Master Protein	G7KQ54	O-glycosyl hydrolase family 17 protein OS=Medicago truncatula GN=MTR_6g032820 PE=3 SV=2	0.001	2.492	3	1	1	1	437	48.7	5.15	2.47	1	Not Found	High	1	0		0
High	Master Protein	S4T029	Ribosomal protein L2 OS=Medicago truncatula GN=rpl2 PE=3 SV=1	0.001	2.477	3	1	1	1	263	28.8	10.86	1.91	1	Not Found	High	1	0		0
High	Master Protein	G7J483	Pyruvate dehydrogenase E1 beta subunit OS=Medicago truncatula GN=MTR_3g076630 PE=4 SV=1	0.001	2.473	2	1	1	1	403	43.8	6.38	1.98	1	Not Found	High	1	0		0
High	Master Protein	G7K0N1	Transmembrane protein, putative OS=Medicago truncatula GN=MTR_5g098530 PE=4 SV=1	0.001	2.466	9	1	1	1	118	13.1	9.54	2.07	1	Not Found	High	1	0		0
High	Master Protein	Q2HUB9	Signal peptidase I OS=Medicago truncatula GN=MTR_2g103570 PE=3 SV=1	0.001	2.466	8	1	4	1	180	19.9	7.61	12.97	1	High	High	1	0		0
High	Master Protein	G7LFN9	NB-ARC domain disease resistance protein OS=Medicago truncatula GN=MTR_8g079350 PE=4 SV=1	0.001	2.456	2	1	3	1	430	49.1	5.78	1.78	1	High	High	1	0		0
High	Master Protein	G7KFQ6	CASP-like protein OS=Medicago truncatula GN=MTR_5g076480 PE=3 SV=1	0.001	2.453	8	1	1	1	209	22.7	5.12	2.96	1	High	Not Found	1	0		0
High	Master Protein	A0A072V6N0	Beta-galactosidase OS=Medicago truncatula GN=MTR_2g039120 PE=3 SV=1	0.001	2.447	4	2	3	2	607	68.8	8.29	7.34	2	High	Medium	1	0		0
High	Master Protein	I3SQV1	Acytochrome-C oxidase/electron carrier protein OS=Medicago truncatula GN=MTR_2g085045 PE=2 SV=1	0.001	2.443	12	1	3	1	69	7.8	9.82	5.53	1	High	Not Found	1	0		0
High	Master Protein	A0A072TW55	Transferring glycosyl group transferase OS=Medicago truncatula GN=MTR_8g098835 PE=4 SV=1	0.001	2.44	2	1	1	1	517	59.1	9.61	1.7	1	Not Found	High	1	0		0
High	Master Protein	A0A072URD9	Pyruvate orthophosphate dikinase OS=Medicago truncatula GN=MTR_4g118355 PE=4 SV=1	0.001	2.44	4	1	3	1	295	32.3	5.17	7.27	1	High	Not Found	1	0		0
High	Master Protein	A0A072U5R2	Photosystem II reaction center PsbP family protein OS=Medicago truncatula GN=MTR_7g111880 PE=4 SV=1	0.001	2.438	4	1	1	1	250	28.4	8.54	2.6	1	Not Found	High	1	0		0
High	Master Protein	A0A072UUR6	RNA recognition motif 2 in plant MEI2-like protein OS=Medicago truncatula GN=MTR_3g448370 PE=4 SV=1	0.001	2.438	2	1	1	1	853	93.5	6.23	2.62	1	Not Found	High	1	0		0
High	Master Protein	G7JHB4	3-ketoacyl-CoA synthase OS=Medicago truncatula GN=MTR_4g070270 PE=3 SV=1	0.001	2.432	2	1	1	1	504	56.8	9.17	2.71	1	Not Found	High	1	0		0
High	Master Protein	A0A072TVF8	Plant/T8M16-80 protein OS=Medicago truncatula GN=MTR_8g106395 PE=4 SV=1	0.001	2.431	2	1	2	1	389	44.3	9.47	1.83	1	High	High	1	0		0
[truncated: 567 more rows]
