# Supplementary material for: Improving the Identification and Coverage of Plant Transmembrane Proteins in Medicago Using Bottom–Up Proteomics
Source: Front Plant Sci. 2020 Dec 18;11:595726. doi: 10.3389/fpls.2020.595726 (PMC7775423; doi:10.3389/fpls.2020.595726)
Supplement: Supplementary file 3 [file Table_3.xlsx]

## Sheet: Protein groups
Protein FDR Confidence	Master	Accession	Description	Exp. q-value	Sum PEP Score	Coverage	# Peptides	# PSMs	# Unique Peptides	# Protein Groups	# AAs	MW [kDa]	calc. pI	Found in Sample: [S37] F37: Sample	Found in Sample: [S36] F36: Sample	Found in Sample: [S35] F35: Sample	Found in Sample: [S34] F34: Sample	Found in Sample: [S33] F33: Sample	Found in Sample: [S32] F32: Sample	Found in Sample: [S31] F31: Sample	Found in Sample: [S30] F30: Sample	Modifications	Phospho(S; T; Y) Count	emPAI	Score Sequest HT	# Peptides Sequest HT
High	Master Protein	S4T0R9	Photosystem I reaction center subunit VIII OS=Medicago truncatula GN=psaI PE=3 SV=1	0	7.763	85.2941	2	6	2	1	34	3.8	10.01	High	High	Not Found	Not Found	Not Found	High	High	High		0	9	24.83	2
High	Master Protein	G7JIU9	Transmembrane protein, putative OS=Medicago truncatula GN=MTR_4g100770 PE=4 SV=1	0	9.145	56.1404	4	8	4	1	57	6.4	10.27	Not Found	High	High	High	High	High	Not Found	Not Found		0	9	22.51	4
High	Master Protein	G7LJD9	Protein transporter Sec61 subunit beta-like protein OS=Medicago truncatula GN=MTR_8g086330 PE=4 SV=1	0	5.552	44.4444	3	7	1	1	81	8.2	10.61	Not Found	Not Found	Not Found	Not Found	High	Not Found	Medium	High		0	2.162	19.79	3
High	Master Protein	A0A072UWZ8	Import receptor subunit TOM7-1 OS=Medicago truncatula GN=MTR_3g462060 PE=4 SV=1	0	8.948	41.4286	3	13	3	1	70	7.7	9.92	High	High	High	High	Not Found	High	High	Not Found		0	5.31	37.37	3
High	Master Protein	A0A072TZS4	Transmembrane protein, putative OS=Medicago truncatula GN=MTR_7g063950 PE=4 SV=1	0	12.751	39.7849	1	1	1	1	93	8.7	8.12	Not Found	Not Found	High	Not Found	Not Found	Not Found	Not Found	Not Found		0	0.778	7.04	1
High	Master Protein	G7JIA6	Protein transporter Sec61 subunit beta-like protein OS=Medicago truncatula GN=MTR_4g028080 PE=2 SV=1	0	5.385	37.5	3	5	1	1	80	8	10.52	Not Found	Not Found	Not Found	Not Found	Not Found	High	Not Found	Not Found		0	2.162	11.07	3
High	Master Protein	G7ZY98	Transmembrane protein, putative OS=Medicago truncatula GN=MTR_1g040905 PE=2 SV=1	0	14.51	35.0649	3	4	3	1	77	8.8	9.31	Not Found	Not Found	Not Found	Not Found	High	Not Found	High	Not Found		0	3.642	12.81	3
High	Master Protein	G7JL09	ATP synthase E chain OS=Medicago truncatula GN=MTR_4g072130 PE=2 SV=1	0	7.053	34.6154	1	1	1	1	52	5.5	10.17	Not Found	High	Not Found	Not Found	Not Found	Not Found	Not Found	Not Found		0	2.162	2.93	1
High	Master Protein	G7K6T1	Acyl-CoA-binding domain protein OS=Medicago truncatula GN=MTR_5g026740 PE=2 SV=1	0	12.087	34.4444	2	2	2	1	90	10	5.48	Not Found	Not Found	High	Not Found	Not Found	High	Not Found	Not Found		0	1.512	9.07	2
High	Master Protein	G7L532	60S acidic ribosomal protein OS=Medicago truncatula GN=MTR_7g118060 PE=3 SV=1	0	11.637	32.7434	1	1	1	1	113	11.4	4.25	Not Found	Not Found	Not Found	High	Not Found	Not Found	Not Found	Not Found		0	0.585	11.18	1
High	Master Protein	G7IW52	LHCP translocation defect protein, putative OS=Medicago truncatula GN=MTR_3g019320 PE=2 SV=1	0	15.377	31.8436	5	7	4	1	179	19.7	6.57	Not Found	High	Not Found	Not Found	High	High	High	Not Found		0	1.031	21.98	5
Low	Master Protein	G7ZVK3	Uncharacterized protein OS=Medicago truncatula GN=MTR_2g075800 PE=4 SV=1	0.151	0.473	30.7692	1	1	1	1	52	5.9	9.98	Not Found	Not Found	Medium	Not Found	Not Found	Not Found	Not Found	Not Found		0	0.468	6.47	1
High	Master Protein	G7JNU1	RING-H2 finger ATL48-like protein OS=Medicago truncatula GN=MTR_4g106700 PE=2 SV=1	0	8.133	30.4878	2	5	2	1	82	9	9.77	High	High	High	High	Not Found	Not Found	Not Found	Not Found		0	1.512	15.91	2
High	Master Protein	G7JBF4	Nuclear transport factor 2 OS=Medicago truncatula GN=MTR_3g085070 PE=2 SV=1	0	10.973	28.4553	2	5	2	1	123	13.8	6.34	Not Found	High	High	Not Found	Not Found	Medium	Not Found	Not Found		0	1.683	25.53	2
High	Master Protein	B7FI95	Polyadenylate-binding protein II OS=Medicago truncatula GN=MTR_1g073000 PE=2 SV=1	0	20.545	27.2727	3	3	3	1	187	20.9	4.64	Not Found	Not Found	Not Found	Not Found	Not Found	Not Found	High	Not Found		0	0.995	15.33	3
High	Master Protein	B7FHE2	Vesicle transport protein OS=Medicago truncatula GN=MTR_1g026920 PE=2 SV=1	0	13.447	26.5432	2	4	2	1	162	17.7	5.14	High	Not Found	Not Found	High	High	High	Not Found	Not Found		0	0.778	25.05	2
High	Master Protein	G7KF68	Cysteine-rich TM module stress tolerance protein OS=Medicago truncatula GN=MTR_5g030870 PE=4 SV=1	0	7.168	25.7576	1	5	1	1	66	7.2	4.61	High	High	High	High	Not Found	Not Found	Not Found	Not Found		0	3.642	19.73	1
High	Master Protein	A0A072UCG3	DnaJ heat shock amino-terminal domain protein OS=Medicago truncatula GN=MTR_5g004570 PE=4 SV=1	0	31.029	24.6964	6	10	5	1	247	27.8	5.96	Not Found	Not Found	Not Found	Not Found	High	High	High	Not Found	Deamidated [R169]	0	1.929	38.19	6
Medium	Master Protein	G7KN98	Cytochrome c1, heme protein OS=Medicago truncatula GN=MTR_6g023280 PE=4 SV=2	0.028	1.215	24.2424	1	2	1	1	66	7.3	5.71	Not Found	Not Found	Not Found	High	High	Not Found	Not Found	Not Found	Deamidated [R26; Q29]	0	0.585	4	1
Low	Master Protein	G7JLI9	Late embryogenesis abundant protein OS=Medicago truncatula GN=MTR_4g120040 PE=4 SV=1	0.084	0.756	23.301	1	2	1	1	103	11.3	9.29	Not Found	Medium	Medium	Not Found	Not Found	Not Found	Not Found	Not Found		0	0.389	7.66	1
High	Master Protein	A0A072UM07	Uncharacterized protein OS=Medicago truncatula GN=MTR_4g082883 PE=4 SV=1	0	11.347	23	1	2	1	1	100	10.1	9.52	Not Found	Not Found	Not Found	Not Found	High	Not Found	Not Found	Not Found		0	1.154	11.14	1
High	Master Protein	A0A072TYY4	Ribulose-phosphate 3-epimerase OS=Medicago truncatula GN=MTR_7g029630 PE=3 SV=1	0	8.961	22.87	3	3	3	1	223	24.1	5.54	Not Found	Not Found	Not Found	High	Not Found	Not Found	Not Found	Not Found		0	0.874	10.2	3
High	Master Protein	G7J7N8	ADP/ATP carrier protein OS=Medicago truncatula GN=MTR_3g104500 PE=3 SV=1	0	25.067	22.6994	5	5	5	1	326	36.3	9.79	Not Found	High	High	High	High	Not Found	Not Found	Not Found		0	0.778	20.44	5
Medium	Master Protein	G7L5J9	Uncharacterized protein OS=Medicago truncatula GN=MTR_7g064960 PE=4 SV=1	0.039	1.047	22.4138	1	1	1	1	58	6.5	5.71	Not Found	High	Not Found	Not Found	Not Found	Not Found	Not Found	Not Found	Deamidated [Q42]	0	1.154	2.45	1
High	Master Protein	G7JJX3	V-type proton ATPase proteolipid subunit OS=Medicago truncatula GN=MTR_4g072050 PE=2 SV=1	0	10.793	21.3415	4	15	1	1	164	16.5	8.46	Not Found	High	High	High	High	Not Found	Not Found	Not Found		0	1.512	40.31	4
High	Master Protein	G7JW47	V-type proton ATPase proteolipid subunit OS=Medicago truncatula GN=MTR_5g021690 PE=2 SV=1	0	10.831	21.3415	4	15	1	1	164	16.5	8.46	High	High	High	High	High	Not Found	Not Found	Not Found		0	1.512	40.6	4
High	Master Protein	I3S3J8	Gamma-secretase subunit Aph-1, putative OS=Medicago truncatula GN=MTR_4g067050 PE=2 SV=1	0	28.143	20.4819	7	12	7	1	249	27.3	9.47	High	High	High	High	High	Not Found	Not Found	Not Found		0	4.337	41.46	7
High	Master Protein	G7KX59	Lipid transfer protein OS=Medicago truncatula GN=MTR_7g072980 PE=3 SV=2	0	12.221	20.1439	3	6	3	1	139	14.9	6.23	High	High	High	High	High	High	Not Found	Not Found		0	1.683	24.66	3
High	Master Protein	G7LBH7	Small nuclear ribonucleoprotein OS=Medicago truncatula GN=MTR_8g105890 PE=4 SV=2	0	4.801	19.3548	2	3	2	1	124	14.4	9.76	Not Found	Not Found	Not Found	Not Found	High	High	Not Found	Not Found		0	0.931	9.8	2
Medium	Master Protein	G7JAQ0	UBL5 ubiquitin-like modifier OS=Medicago truncatula GN=MTR_3g084140 PE=2 SV=1	0.029	1.201	19.1781	1	2	1	1	73	8.4	8.13	Not Found	Not Found	Not Found	High	Not Found	Not Found	Not Found	Not Found	Phospho [T35; T37]	2	0.468	2.57	1
High	Master Protein	I3SR73	Asterix-like protein OS=Medicago truncatula GN=MTR_3g024170 PE=2 SV=1	0	4.142	18.8119	2	3	2	1	101	11.1	9.25	Not Found	High	High	Not Found	Not Found	Not Found	Not Found	Medium		0	1.512	9.27	2
High	Master Protein	I3S1M4	SLL1 protein OS=Medicago truncatula GN=MTR_1g048960 PE=2 SV=1	0	4.495	18.75	2	12	2	1	96	10.3	9.94	High	Medium	Not Found	Medium	High	High	High	High		0	5.31	32.97	2
Low	Master Protein	G7LDP6	Uncharacterized protein OS=Medicago truncatula GN=MTR_8g060960 PE=4 SV=1	0.154	0.454	18.6992	1	1	1	1	123	13.9	10.55	Not Found	Not Found	Not Found	Not Found	Medium	Not Found	Not Found	Not Found		0	0.468	3.95	1
High	Master Protein	G7K9E5	Methyl jasmonate esterase OS=Medicago truncatula GN=MTR_5g018320 PE=4 SV=1	0	10.524	18.0769	5	9	1	1	260	29.1	5.43	Not Found	Not Found	Not Found	Not Found	Not Found	Not Found	High	High		0	0.931	23.05	5
High	Master Protein	G7JNX3	Uncharacterized protein OS=Medicago truncatula GN=MTR_4g122180 PE=4 SV=1	0	17.237	17.8571	1	1	1	1	252	19.8	6.11	High	Not Found	Not Found	Not Found	Not Found	Not Found	Not Found	Not Found		0	1.154	11.57	1
High	Master Protein	G7JNW9	Dirigent protein OS=Medicago truncatula GN=MTR_4g122130 PE=3 SV=1	0	13.192	17.2222	2	3	2	1	180	20	6.14	Not Found	Not Found	Not Found	High	High	High	Not Found	Not Found		0	0.668	15.4	2
High	Master Protein	G7K4B0	ATPase, V0 complex, subunit E OS=Medicago truncatula GN=MTR_5g094130 PE=2 SV=1	0	4.051	17.1429	1	2	1	1	70	7.7	7.03	Not Found	Not Found	Not Found	High	High	Not Found	Not Found	Not Found		0	0.778	6.51	1
High	Master Protein	G7JVF0	Small nuclear ribonucleoprotein OS=Medicago truncatula GN=MTR_4g128050 PE=2 SV=1	0.001	2.902	17.0455	1	1	1	1	88	9.9	4.42	Not Found	Not Found	Not Found	Not Found	Not Found	Not Found	High	Not Found		0	0.585	4.08	1
Low	Master Protein	G7JQH1	Uncharacterized protein OS=Medicago truncatula GN=MTR_4g060620 PE=4 SV=1	0.158	0.437	17.0213	1	1	1	1	94	10.6	7.52	Not Found	Not Found	Not Found	Not Found	Medium	Not Found	Not Found	Not Found		0	0.585	0	1
High	Master Protein	A0A072VLF3	NAD(P)-linked oxidoreductase superfamily protein, putative OS=Medicago truncatula GN=MTR_2g085135 PE=4 SV=1	0.001	3.088	16.9643	2	3	2	1	112	12.4	7.31	Not Found	High	High	Not Found	Not Found	Not Found	Not Found	Medium		0	0.778	7.6	2
High	Master Protein	G7L7B0	NB-ARC domain disease resistance protein OS=Medicago truncatula GN=MTR_8g087650 PE=4 SV=1	0	8.611	16.4103	3	4	1	1	195	21.6	6.54	Not Found	Not Found	High	Not Found	Not Found	Not Found	Not Found	Not Found		0	0.501	13.27	3
High	Master Protein	G7IMA2	Small nuclear ribonucleoprotein OS=Medicago truncatula GN=MTR_2g104440 PE=2 SV=1	0	4.441	15.9091	1	1	1	1	88	10.3	9.92	Not Found	Not Found	Not Found	Not Found	Not Found	Not Found	High	Not Found		0	0.585	4.34	1
High	Master Protein	I3SY47	Plant/F1L3-4 protein, putative OS=Medicago truncatula GN=MTR_8g017610 PE=2 SV=1	0	4.793	15.625	1	1	1	1	96	10.8	5.39	Not Found	Not Found	Not Found	High	Not Found	Not Found	Not Found	Not Found		0	0.468	4.47	1
High	Master Protein	G7IBZ4	Thioredoxin OS=Medicago truncatula GN=MTR_1g098660 PE=2 SV=1	0	7.116	15.3846	2	2	2	1	169	18.7	8.81	Not Found	Not Found	Not Found	Not Found	High	High	Not Found	Not Found		0	0.425	6.41	2
High	Master Protein	G7JKI1	Alkaline phytoceramidase OS=Medicago truncatula GN=MTR_4g133000 PE=4 SV=1	0	14.329	14.902	4	10	3	1	255	29.5	9.04	High	High	Medium	High	Not Found	Not Found	Not Found	Not Found		0	1.054	24.86	4
High	Master Protein	G7KV13	CASP-like protein OS=Medicago truncatula GN=MTR_7g071110 PE=3 SV=1	0	3.579	14.8515	2	5	2	1	202	22.1	8.15	Not Found	Not Found	High	High	High	High	Not Found	Not Found		0	0.468	20.01	2
High	Master Protein	G7LC88	Alpha/beta hydrolase family protein OS=Medicago truncatula GN=MTR_8g092560 PE=4 SV=1	0	6.545	14.8472	3	3	3	1	229	24.5	9.03	Not Found	High	Not Found	High	Medium	Not Found	Not Found	Not Found	Deamidated [R87]; Phospho [T85; T91]	2	0.874	9.3	3
High	Master Protein	G7KYE4	Major intrinsic protein (MIP) family transporter OS=Medicago truncatula GN=MTR_7g085070 PE=3 SV=1	0	14.009	14.6341	4	14	4	1	246	26.6	9.01	High	High	High	High	High	Not Found	Not Found	Not Found		0	1.276	40.7	4
High	Master Protein	B7FMQ2	Peptidyl-prolyl cis-trans isomerase OS=Medicago truncatula GN=MTR_3g037570 PE=2 SV=1	0	8.799	14.5833	1	1	1	1	144	15.2	9.41	High	Not Found	Not Found	Not Found	Not Found	Not Found	Not Found	Not Found		0	0.259	5.74	1
Low	Master Protein	A0A072TM97	Uncharacterized protein OS=Medicago truncatula GN=MTR_8g027510 PE=4 SV=1	0.182	0.355	14.2857	1	1	1	1	70	7.9	7.18	Not Found	Not Found	Not Found	Medium	Not Found	Not Found	Not Found	Not Found		0	0.389	0	1
Low	Master Protein	A0A072UL60	Transmembrane protein, putative OS=Medicago truncatula GN=MTR_4g063825 PE=4 SV=1	0.134	0.541	14.1935	1	1	1	1	155	17.8	9.67	Medium	Not Found	Not Found	Not Found	Not Found	Not Found	Not Found	Not Found		0	0.233	3.57	1
High	Master Protein	G7LG18	Prefoldin OS=Medicago truncatula GN=MTR_8g039140 PE=4 SV=1	0	3.972	14.0496	2	2	2	1	121	14.1	8.78	Not Found	Not Found	Not Found	Not Found	Not Found	High	Not Found	Not Found		0	0.334	4.99	2
Medium	Master Protein	G7JN21	Uncharacterized protein OS=Medicago truncatula GN=MTR_4g015540 PE=4 SV=1	0.036	1.101	13.8211	1	1	1	1	123	13.3	9.76	Not Found	Not Found	Not Found	High	Not Found	Not Found	Not Found	Not Found		0	0.778	3.45	1
High	Master Protein	A0A072VIS6	Late embryogenesis abundant protein OS=Medicago truncatula GN=MTR_1g057270 PE=4 SV=1	0	21.274	13.7097	4	8	4	1	248	28.5	8.66	High	Medium	High	High	High	High	Not Found	Not Found		0	1.424	28.3	4
Medium	Master Protein	G7IYH1	Molybdopterin synthase sulfur carrier subunit OS=Medicago truncatula GN=MTR_3g008540 PE=2 SV=2	0.018	1.442	13.5922	1	1	1	1	103	11.2	4.75	Not Found	Not Found	Not Found	Not Found	High	Not Found	Not Found	Not Found		0	0.334	2.89	1
High	Master Protein	A0A072VM24	Uncharacterized protein OS=Medicago truncatula GN=MTR_1g073660 PE=4 SV=1	0	6.915	13.5922	1	1	1	1	103	11.3	4.88	Not Found	Not Found	Not Found	Not Found	High	Not Found	Not Found	Not Found		0	0.468	4.77	1
Medium	Master Protein	A0A072VBT7	Uncharacterized protein OS=Medicago truncatula GN=MTR_2g083817 PE=4 SV=1	0.022	1.397	13.5135	1	1	1	1	74	8.7	7.34	Not Found	Not Found	Not Found	Not Found	Not Found	Not Found	Not Found	High		0	0.585	2.69	1
High	Master Protein	B7FN38	Kunitz type trypsin inhibitor / Alpha-fucosidase OS=Medicago truncatula GN=MTR_6g066190 PE=2 SV=1	0	9.931	13.3641	1	1	1	1	217	22.9	4.91	Not Found	Not Found	High	Not Found	Not Found	Not Found	Not Found	Not Found		0	0.292	7.72	1
High	Master Protein	G7IMQ7	Rab5-interacting family protein OS=Medicago truncatula GN=MTR_2g033590 PE=4 SV=1	0	4.115	13.3333	1	2	1	1	120	13.2	9.04	Not Found	Not Found	High	Not Found	High	Not Found	Not Found	Not Found		0	0.292	9.37	1
High	Master Protein	G7IB88	Calcineurin B-like protein 4-1 OS=Medicago truncatula GN=MTR_1g016430 PE=4 SV=1	0	10.466	13.1673	3	4	3	1	281	32	4.75	High	Not Found	Not Found	Not Found	High	Not Found	Not Found	High		0	0.668	9.09	3
High	Master Protein	A0A072UXZ4	Cold-regulated protein, putative OS=Medicago truncatula GN=MTR_3g067720 PE=4 SV=1	0.001	2.795	13.1579	1	2	1	1	76	8.3	10.93	Not Found	Not Found	High	High	Not Found	Not Found	Not Found	Not Found		0	1.154	5.17	1
High	Master Protein	G7K1X5	EF hand calcium-binding family protein OS=Medicago truncatula GN=MTR_5g079340 PE=4 SV=1	0	8.337	12.9496	1	1	1	1	139	15.8	4.7	Not Found	Not Found	Not Found	Not Found	Not Found	High	Not Found	Not Found		0	0.334	4.7	1
High	Master Protein	G7JHA6	2Fe-2S ferredoxin superfamily protein OS=Medicago truncatula GN=MTR_4g053120 PE=2 SV=2	0	10.382	12.9032	1	1	1	1	155	16.4	4.86	Not Found	Not Found	Not Found	Not Found	Not Found	High	Not Found	Not Found		0	0.259	5.58	1
High	Master Protein	B7FMV8	Ubiquitin-conjugating enzyme E2 OS=Medicago truncatula GN=MTR_3g062450 PE=2 SV=1	0	5.668	12.8378	2	3	1	1	148	16.5	7.88	Not Found	Not Found	Medium	High	Not Found	Not Found	Not Found	Not Found		0	1.683	9.02	2
High	Master Protein	G7JT77	Transmembrane-like protein OS=Medicago truncatula GN=MTR_4g126790 PE=2 SV=1	0	4.767	12.7451	1	2	1	1	102	11.2	6.25	Not Found	Not Found	Not Found	Not Found	High	High	Not Found	Not Found		0	0.468	8.88	1
High	Master Protein	G7I9N7	Glutamyl-tRNA(Gln) amidotransferase subunit C, chloroplastic/mitochondrial OS=Medicago truncatula GN=GATC PE=3 SV=1	0	5.617	12.6866	1	1	1	1	134	14.9	6.79	Not Found	Not Found	Not Found	Not Found	High	Not Found	Not Found	Not Found		0	0.389	5.72	1
High	Master Protein	G7J7C6	Import inner membrane translocase protein OS=Medicago truncatula GN=MTR_3g080670 PE=3 SV=1	0	4.252	12.6437	1	1	1	1	87	9.5	7.75	Not Found	Not Found	Not Found	Not Found	High	Not Found	Not Found	Not Found		0	0.585	3.31	1
High	Master Protein	A0A072VPX2	Methylthioribose kinase OS=Medicago truncatula GN=MTR_1g107235 PE=3 SV=1	0	15.328	12.4402	4	5	4	1	418	47.6	6.15	Not Found	High	Not Found	High	High	Not Found	High	Not Found		0	0.259	20.12	4
Medium	Master Protein	A0A072UXM2	Uncharacterized protein OS=Medicago truncatula GN=MTR_3g049760 PE=4 SV=1	0.026	1.277	12.3457	1	5	1	1	81	8.9	9.66	High	High	High	High	High	Not Found	Not Found	Not Found	Deamidated [Q3]	0	0.468	14.39	1
Medium	Master Protein	G7L403	Ubiquitin-conjugating enzyme E2 OS=Medicago truncatula GN=MTR_7g116940 PE=3 SV=1	0.049	0.937	12.2581	2	3	1	1	155	17.4	7.81	Not Found	Not Found	Medium	Medium	Not Found	Not Found	Not Found	Not Found		0	0.931	7.13	2
High	Master Protein	I3SPA3	UDP-glucosyl transferase 85A5 OS=Medicago truncatula GN=MTR_3g479620 PE=2 SV=1	0	8.746	12.2093	1	2	1	1	172	19.3	7.39	High	Not Found	Not Found	Not Found	Not Found	Not Found	Not Found	Not Found		0	0.668	9.61	1
High	Master Protein	G7J302	LysM domain GPI-anchored protein OS=Medicago truncatula GN=MTR_3g072410 PE=4 SV=1	0	18.887	12.1359	3	5	3	1	412	43.3	5.64	High	High	High	High	Not Found	Not Found	Not Found	Not Found		0	0.501	25.29	3
High	Master Protein	A0A072U7F2	Major intrinsic protein (MIP) family transporter OS=Medicago truncatula GN=MTR_6g033010 PE=3 SV=1	0	9.816	12	2	3	2	1	250	27.3	9.26	High	High	Not Found	Not Found	Not Found	Not Found	Not Found	Not Found		0	0.668	12.65	2
High	Master Protein	I3SJF9	EF hand calcium-binding family protein OS=Medicago truncatula GN=MTR_1g041285 PE=2 SV=1	0.005	2.101	12	2	4	2	1	150	17	4.15	Not Found	Not Found	Not Found	Not Found	Not Found	Medium	High	Not Found	Deamidated [Q124]; Carboxymethyl [K116]	0	0.995	12.44	2
High	Master Protein	B7FMG8	Uncharacterized protein OS=Medicago truncatula GN=MTR_5g043580 PE=2 SV=1	0	4.712	11.9318	1	1	1	1	176	19.5	8.62	Not Found	Not Found	High	Not Found	Not Found	Not Found	Not Found	Not Found		0	0.233	4.49	1
High	Master Protein	G7IAL9	Signal peptide peptidase-like protein OS=Medicago truncatula GN=MTR_1g100980 PE=4 SV=1	0	11.545	11.8598	3	3	3	1	371	41	7.96	Not Found	Not Found	Not Found	High	Not Found	Not Found	High	Not Found		0	0.468	11.18	3
High	Master Protein	G7JPV2	Integral membrane HPP family protein OS=Medicago truncatula GN=MTR_4g107630 PE=4 SV=1	0	6.632	11.7904	2	4	2	1	229	24.5	9.64	Medium	High	Medium	Medium	Not Found	Not Found	Not Found	Not Found		0	0.52	12.47	2
High	Master Protein	B7FJ97	Autophagy-related protein 3 OS=Medicago truncatula GN=MTR_4g036265 PE=2 SV=1	0	7.746	11.6129	3	4	3	1	310	35.2	4.87	Not Found	Not Found	Not Found	High	High	Not Found	Not Found	Not Found		0	0.35	9.85	3
High	Master Protein	G7J409	Transmembrane protein, putative OS=Medicago truncatula GN=MTR_3g110590 PE=4 SV=1	0	4.016	11.5942	1	1	1	1	138	16.3	5	Not Found	Not Found	Not Found	Not Found	Not Found	Not Found	High	Not Found		0	0.292	4.3	1
High	Master Protein	I3SMU0	Uncharacterized protein OS=Medicago truncatula GN=MTR_4g029730 PE=2 SV=1	0.001	2.711	11.5385	1	1	1	1	78	8.7	10.01	Not Found	Not Found	Not Found	Not Found	Not Found	Not Found	High	Not Found		0	0.468	2.27	1
High	Master Protein	I3T1N4	Glutathione S-transferase tau 5 OS=Medicago truncatula GN=MTR_4g134380 PE=2 SV=1	0	13.263	11.5044	2	4	2	1	226	25.7	6.96	Not Found	High	High	High	Not Found	Not Found	Not Found	Not Found		0	0.54	15.11	2
High	Master Protein	A0A072UKD7	Transmembrane protein, putative OS=Medicago truncatula GN=MTR_6g051780 PE=4 SV=1	0.002	2.323	11.4754	2	4	2	1	183	20.6	6.57	Not Found	High	Not Found	High	High	Not Found	Medium	Not Found		0	0.52	11.03	2
Low	Master Protein	G7J0S7	Uncharacterized protein OS=Medicago truncatula GN=MTR_3g032720 PE=4 SV=1	0.077	0.799	11.4286	1	1	1	1	70	7.5	9.42	Not Found	Not Found	Not Found	Not Found	Not Found	Not Found	Not Found	High		0	0.778	1.83	1
High	Master Protein	B7FGU3	Microsomal glutathione S-transferase, putative OS=Medicago truncatula GN=MTR_5g076470 PE=2 SV=1	0	5.79	11.3333	1	1	1	1	150	16.9	9.35	High	Not Found	Not Found	Not Found	Not Found	Not Found	Not Found	Not Found		0	0.233	4.28	1
Low	Master Protein	A0A072TIN6	Uncharacterized protein OS=Medicago truncatula GN=MTR_0019s0290 PE=4 SV=1	0.193	0.324	11.25	1	1	1	1	160	18.4	9.33	Not Found	Medium	Not Found	Not Found	Not Found	Not Found	Not Found	Not Found		0	0.292	3.27	1
High	Master Protein	A0A072VZY7	Hypoxanthine-guanine phosphoribosyltransferase OS=Medicago truncatula GN=MTR_1g097460 PE=4 SV=1	0.001	3.335	11.2299	2	2	2	1	187	20.7	7.09	Not Found	Not Found	High	Not Found	Not Found	Medium	Not Found	Not Found		0	0.425	4.76	2
High	Master Protein	G7INN0	Etoposide-induced protein OS=Medicago truncatula GN=MTR_2g006100 PE=2 SV=2	0	5.832	11.1446	3	3	3	1	332	38.1	8.78	High	High	Not Found	Not Found	Not Found	Medium	Not Found	Not Found		0	0.413	8.7	3
High	Master Protein	A0A072U8N0	Tyrosine kinase family protein OS=Medicago truncatula GN=MTR_6g033895 PE=4 SV=1	0	4.015	11.1111	1	1	1	1	99	11.3	9.28	Not Found	High	Not Found	Not Found	Not Found	Not Found	Not Found	Not Found		0	0.468	2.94	1
High	Master Protein	G7K016	Ubiquitin 1, related protein OS=Medicago truncatula GN=MTR_5g023830 PE=4 SV=1	0	18.473	11.0701	4	4	3	1	542	57.6	4.83	Not Found	Not Found	Not Found	High	High	Not Found	Not Found	Not Found		0	0.334	16.38	4
High	Master Protein	B7FLU5	Sphingoid base hydroxylase-like protein OS=Medicago truncatula GN=MTR_5g040320 PE=2 SV=1	0	9.187	11.0266	2	4	2	1	263	30.2	6.76	High	High	Not Found	Not Found	Not Found	Not Found	Not Found	Not Found		0	0.389	19.53	2
High	Master Protein	G7JU06	Phosphoglycerate mutase family protein OS=Medicago truncatula GN=MTR_4g092840 PE=4 SV=1	0	14.56	10.9541	2	2	2	1	283	31.6	6.37	Not Found	Not Found	Not Found	Not Found	Not Found	High	High	Not Found		0	0.311	10.83	2
High	Master Protein	A0A072U351	Vacuolar protein sorting 55 protein OS=Medicago truncatula GN=MTR_7g105200 PE=4 SV=1	0.001	3.107	10.8696	1	2	1	1	92	10	5.14	High	High	Not Found	Not Found	Not Found	Not Found	Not Found	Not Found		0	0.389	5.33	1
High	Master Protein	G7JC07	Microsomal signal peptidase 12 kDa protein OS=Medicago truncatula GN=MTR_3g085510 PE=4 SV=1	0.001	2.811	10.7527	1	2	1	1	93	10.6	9.86	Not Found	Not Found	Not Found	Not Found	Not Found	High	High	Not Found		0	0.585	5.35	1
Medium	Master Protein	B7FH11	Transmembrane protein 14C OS=Medicago truncatula GN=MTR_5g092160 PE=2 SV=1	0.039	1.028	10.7438	2	2	2	1	121	12.7	9.36	Medium	Not Found	Not Found	Not Found	Not Found	Not Found	Medium	Not Found		0	0.334	0	2
High	Master Protein	A0A072USC9	Glutathione S-transferase tau 5 OS=Medicago truncatula GN=MTR_4g134370 PE=3 SV=1	0	5.066	10.4348	2	2	2	1	230	26.3	6.8	Not Found	Not Found	Not Found	Not Found	High	High	Not Found	Not Found		0	0.311	5.88	2
Low	Master Protein	A0A072TZQ5	RCD1-SRO-TAF4 (RST) plant domain protein OS=Medicago truncatula GN=MTR_7g061730 PE=4 SV=1	0.197	0.311	10.4167	1	1	1	1	96	10.9	9.2	Not Found	Not Found	Not Found	Not Found	Not Found	Not Found	Medium	Not Found		0	0.389	1.92	1
Low	Master Protein	G7J1P2	Myb/SANT-like DNA-binding domain protein OS=Medicago truncatula GN=MTR_3g023200 PE=4 SV=1	0.1	0.688	10.4167	1	3	1	1	96	11.1	9.91	Not Found	Not Found	Not Found	Not Found	Medium	Medium	Medium	Not Found		0	0.292	9.55	1
High	Master Protein	B7FI47	ZIP zinc/iron transport family protein OS=Medicago truncatula GN=MTR_3g081580 PE=2 SV=1	0	46.857	10.3352	4	9	4	1	358	38.4	6.87	High	High	High	High	Not Found	Not Found	High	Not Found	Phospho [S162]; Deamidated [Q146]	0	1.448	50.09	4
Low	Master Protein	G7J5D2	NADH-ubiquinone/plastoquinone (Complex I) protein OS=Medicago truncatula GN=MTR_3g114440 PE=4 SV=1	0.195	0.315	10.3093	1	1	1	1	97	10.8	7.24	Medium	Not Found	Not Found	Not Found	Not Found	Not Found	Not Found	Not Found		0	0.468	1.95	1
High	Master Protein	A0A072TMX8	Ubiquitin-conjugating enzyme OS=Medicago truncatula GN=MTR_8g028920 PE=3 SV=1	0	5.316	10.2703	2	3	2	1	185	21.2	4.5	Not Found	Not Found	Not Found	Not Found	High	High	High	Not Found		0	0.668	9.88	2
High	Master Protein	G7J3B9	Import inner membrane translocase protein OS=Medicago truncatula GN=MTR_3g098820 PE=2 SV=1	0.008	1.809	10.2564	1	1	1	1	78	9.1	5.96	Not Found	Not Found	Not Found	Not Found	Not Found	Not Found	High	Not Found		0	0.585	1.88	1
Low	Master Protein	A0A072U2Y9	Photosystem II 10 kDa proteinPsbR protein OS=Medicago truncatula GN=MTR_7g085140 PE=4 SV=1	0.187	0.338	10.2564	1	1	1	1	156	17.5	5.54	Not Found	Not Found	Medium	Not Found	Not Found	Not Found	Not Found	Not Found		0	0	2.43	1
High	Master Protein	A0A072VHX5	Uncharacterized protein OS=Medicago truncatula GN=MTR_1g041265 PE=4 SV=1	0	7.052	10.2273	1	1	1	1	176	18.7	5.03	Not Found	Not Found	High	Not Found	Not Found	Not Found	Not Found	Not Found		0	0.585	5.43	1
High	Master Protein	A0A072V2M8	UDP-N-acetylglucosamine transferase subunit alg13 OS=Medicago truncatula GN=MTR_3g115100 PE=4 SV=1	0	5.971	10.1695	1	2	1	1	177	19.3	5.53	Not Found	Not Found	High	High	Not Found	Not Found	Not Found	Not Found		0	0.212	8.56	1
High	Master Protein	G7K320	Calmodulin-domain kinase CDPK protein OS=Medicago truncatula GN=MTR_5g089320 PE=4 SV=1	0	17.003	10.1338	4	5	3	1	523	58.5	5.67	Not Found	Not Found	Not Found	Not Found	Not Found	High	High	Not Found		0	0.359	19.84	4
Low	Master Protein	G7K4P1	Nodule Cysteine-Rich (NCR) secreted peptide OS=Medicago truncatula GN=MTR_5g095590 PE=4 SV=2	0.137	0.525	10.1266	1	1	1	1	79	9.3	8.31	Not Found	Not Found	Medium	Not Found	Not Found	Not Found	Not Found	Not Found		0	0.778	2.07	1
Low	Master Protein	G7KMS5	Uncharacterized protein OS=Medicago truncatula GN=MTR_6g018420 PE=4 SV=1	0.153	0.459	10.1124	1	1	1	1	89	10.6	9.7	Not Found	Not Found	Not Found	Not Found	Not Found	Medium	Not Found	Not Found		0	0.585	2.29	1
Low	Master Protein	A0A072TCX3	Uncharacterized protein OS=Medicago truncatula GN=MTR_2170s0010 PE=4 SV=1	0.131	0.554	10.1124	1	1	1	1	89	10	9.19	Not Found	Not Found	Not Found	Not Found	Not Found	Not Found	Medium	Not Found		0	0.389	1.8	1
Low	Master Protein	F8T7T3	FTb2 OS=Medicago truncatula GN=MTR_7g006690 PE=2 SV=1	0.08	0.775	10.1124	1	1	1	1	178	19.9	8.88	Not Found	Not Found	Not Found	Medium	Not Found	Not Found	Not Found	Not Found		0	0.194	2.89	1
Low	Master Protein	A0A072UMB5	Dirigent protein OS=Medicago truncatula GN=MTR_4g074020 PE=3 SV=1	0.128	0.564	10.101	1	2	1	1	99	11.2	9.99	Medium	Medium	Not Found	Not Found	Not Found	Not Found	Not Found	Not Found		0	0.389	4.81	1
High	Master Protein	G7LAH9	Plant cadmium resistance protein OS=Medicago truncatula GN=MTR_8g104890 PE=4 SV=1	0	7.345	10.0592	1	2	1	1	169	18.7	6.11	Not Found	Not Found	High	Not Found	High	Not Found	Not Found	Not Found		0	0.778	9.42	1
High	Master Protein	G7JIY5	L-lactate dehydrogenase OS=Medicago truncatula GN=MTR_4g101130 PE=3 SV=1	0	13.538	10	2	2	2	1	350	37.7	7.56	Not Found	Not Found	Not Found	High	Not Found	Not Found	Not Found	Not Found		0	0.259	10.54	2
High	Master Protein	G7J7V0	Transmembrane protein, putative OS=Medicago truncatula GN=MTR_3g064040 PE=4 SV=2	0	15.452	9.94764	2	3	2	1	191	20.5	8.02	Not Found	Not Found	Not Found	Not Found	High	High	Not Found	Not Found		0	0.585	14.73	2
High	Master Protein	G7IGI6	Uncharacterized protein OS=Medicago truncatula GN=MTR_2g048470 PE=4 SV=1	0	3.886	9.91736	1	1	1	1	121	13.9	7.28	Not Found	Not Found	Not Found	Not Found	Not Found	Not Found	High	Not Found		0	0.334	3.47	1
High	Master Protein	A0A072TWI5	Nuclear transport factor 2 (NTF2) family protein OS=Medicago truncatula GN=MTR_8g099610 PE=4 SV=1	0	8.744	9.85915	2	2	2	1	284	32.3	6.61	Not Found	High	Not Found	Not Found	Not Found	Not Found	High	Not Found	Deamidated [Q279]	0	0.334	8.92	2
High	Master Protein	G7K3M7	2Fe-2S ferredoxin superfamily protein OS=Medicago truncatula GN=MTR_5g006320 PE=4 SV=1	0	5.852	9.80392	1	1	1	1	153	16.8	5.77	Not Found	Not Found	Not Found	Not Found	Not Found	Not Found	High	Not Found		0	0.212	4.22	1
High	Master Protein	A0A072UXN8	Glycylpeptide N-tetradecanoyltransferase OS=Medicago truncatula GN=MTR_4g077300 PE=3 SV=1	0	10.535	9.79499	3	5	3	1	439	50.3	6.09	High	Not Found	Not Found	High	High	Not Found	Not Found	Not Found		0	0.35	17.33	3
High	Master Protein	A0A072TGU8	Sugar porter (SP) family MFS transporter OS=Medicago truncatula GN=MTR_0204s0020 PE=3 SV=1	0	10.279	9.73631	5	6	4	1	493	53.9	9.31	Medium	Not Found	High	High	Not Found	High	Not Found	Not Found		0	0.389	14.36	5
Medium	Master Protein	A0A072VG59	Uncharacterized protein OS=Medicago truncatula GN=MTR_1g028240 PE=4 SV=1	0.017	1.478	9.72222	1	1	1	1	72	8.3	8.92	Not Found	Not Found	Not Found	Not Found	Not Found	High	Not Found	Not Found	Deamidated [Q50]	0	0.468	2.33	1
High	Master Protein	G7JJE8	Uncharacterized protein OS=Medicago truncatula GN=MTR_4g012970 PE=4 SV=1	0.003	2.147	9.67742	1	1	1	1	124	13.9	5.03	Not Found	Not Found	Not Found	Not Found	Not Found	Not Found	High	Not Found	Deamidated [Q51]	0	0.389	1.95	1
High	Master Protein	A0A072VDB4	Ubiquitin-conjugating enzyme OS=Medicago truncatula GN=MTR_2g096690 PE=3 SV=1	0	8.192	9.63855	1	1	1	1	166	18.6	5.34	Not Found	Not Found	Not Found	Not Found	Not Found	Not Found	High	Not Found		0	0.389	4.43	1
High	Master Protein	G7JTS6	Ubiquitin-conjugating enzyme OS=Medicago truncatula GN=MTR_4g063490 PE=2 SV=1	0	7.579	9.63855	1	1	1	1	166	18.6	5.16	Not Found	Not Found	Not Found	Not Found	Not Found	Not Found	High	Not Found		0	0.389	4.25	1
High	Master Protein	I3SE96	GHMP kinase ATP-binding protein, putative OS=Medicago truncatula GN=MTR_6g004430 PE=2 SV=1	0	8.579	9.61538	3	3	3	1	364	40.1	6.65	High	Not Found	Not Found	Medium	Not Found	High	Not Found	Not Found		0	0.389	8.85	3
High	Master Protein	A0A072VKN3	Heavy metal-associated domain protein OS=Medicago truncatula GN=MTR_1g063210 PE=4 SV=1	0	17.67	9.60961	3	4	3	1	333	37.8	8.31	Not Found	Not Found	Not Found	Not Found	Medium	High	Not Found	Not Found		0	0.468	15.23	3
High	Master Protein	G7KL80	UV-induced protein uvi31 OS=Medicago truncatula GN=MTR_6g079650 PE=3 SV=1	0.001	3.327	9.52381	1	1	1	1	105	11.8	7.64	Not Found	Not Found	Not Found	Not Found	Not Found	Not Found	High	Not Found		0	0.389	2.54	1
High	Master Protein	A0A072ULT2	NADH ubiquinone oxidoreductase 13 kDa-like subunit OS=Medicago truncatula GN=MTR_4g077807 PE=4 SV=1	0	3.668	9.52381	1	5	1	1	105	11.6	7.85	Not Found	High	High	High	High	High	Not Found	Not Found		0	0.468	14.3	1
High	Master Protein	G7KL56	Post-GPI attachment-like factor-protein OS=Medicago truncatula GN=MTR_6g078860 PE=4 SV=2	0	8.268	9.41176	2	4	2	1	255	29.7	7.65	Not Found	Not Found	High	Not Found	Not Found	High	High	Not Found		0	0.638	11.22	2
High	Master Protein	G7J657	DUF150 family protein OS=Medicago truncatula GN=MTR_3g090140 PE=3 SV=2	0	13.14	9.34579	2	2	2	1	321	36.3	4.59	Not Found	Not Found	Not Found	Not Found	Not Found	High	Not Found	Not Found		0	0.274	9.13	2
Medium	Master Protein	A0A072U0X4	Uncharacterized protein OS=Medicago truncatula GN=MTR_7g057760 PE=4 SV=1	0.022	1.38	9.34579	1	1	1	1	107	12	9.38	Not Found	Not Found	Not Found	Not Found	Not Found	Not Found	High	Not Found	Deamidated [Q89]	0	0.292	2.61	1
High	Master Protein	A0A072VNL5	PRA1 family protein OS=Medicago truncatula GN=MTR_1g080760 PE=3 SV=1	0	7.714	9.27835	1	1	1	1	194	21.4	8.81	Not Found	High	Not Found	Not Found	Not Found	Not Found	Not Found	Not Found		0	0.389	6.19	1
High	Master Protein	G7L8W3	6-phosphogluconate dehydrogenase-like protein OS=Medicago truncatula GN=MTR_8g088900 PE=4 SV=1	0	15.939	9.13978	2	2	2	1	372	38.6	7.02	Not Found	Not Found	Not Found	High	High	Not Found	Not Found	Not Found		0	0.202	10.34	2
High	Master Protein	B7FGT4	Calcium-dependent lipid-binding (CaLB domain) family protein OS=Medicago truncatula GN=MTR_3g067585 PE=2 SV=1	0	5.943	9.09091	1	1	1	1	165	18.9	6.68	Not Found	Not Found	Not Found	High	Not Found	Not Found	Not Found	Not Found		0	0.292	3.71	1
High	Master Protein	A0A072VPM9	Transmembrane protein, putative OS=Medicago truncatula GN=MTR_1g097430 PE=4 SV=1	0	7.249	9.09091	2	2	2	1	264	30	8.9	High	Not Found	Not Found	Medium	Not Found	Not Found	Not Found	Not Found		0	0.292	6.62	2
High	Master Protein	A2Q514	Transmembrane protein, putative OS=Medicago truncatula GN=MTR_2g014550 PE=4 SV=1	0.001	2.751	9.04762	2	2	2	1	210	23	5.31	High	Not Found	High	Not Found	Not Found	Not Found	Not Found	Not Found		0	0.52	5.34	2
Low	Master Protein	G7J5R1	Uncharacterized protein OS=Medicago truncatula GN=MTR_3g101040 PE=4 SV=1	0.149	0.48	9.01639	1	1	1	1	122	13.5	8.53	Not Found	Medium	Not Found	Not Found	Not Found	Not Found	Not Found	Not Found		0	0.468	2.04	1
High	Master Protein	G7IJU8	Peroxidase OS=Medicago truncatula GN=MTR_2g029880 PE=3 SV=2	0.001	2.897	8.96226	1	1	1	1	212	23.2	6.77	Not Found	Not Found	High	Not Found	Not Found	Not Found	Not Found	Not Found	Deamidated [Q50; R68]	0	0.212	4.56	1
High	Master Protein	A0A072V1P2	S54 family peptidase OS=Medicago truncatula GN=MTR_4g109700 PE=4 SV=1	0	18.956	8.92308	2	5	2	1	325	36.5	10.89	Not Found	High	High	Not Found	High	High	Not Found	Not Found		0	0.438	18.05	2
High	Master Protein	G7INM4	ATP phosphoribosyltransferase catalytic subunit OS=Medicago truncatula GN=MTR_2g006040 PE=4 SV=2	0	11.135	8.86076	2	2	2	1	395	43.4	7.28	Not Found	Not Found	Not Found	Not Found	High	High	Not Found	Not Found		0	0.222	9.14	2
Low	Master Protein	A0A072UU07	RWP-RK domain protein OS=Medicago truncatula GN=MTR_3g435550 PE=4 SV=1	0.112	0.634	8.85417	2	2	2	1	192	22.5	9.17	Not Found	Not Found	Not Found	Not Found	Not Found	Medium	Not Found	Medium		0	0.212	4.35	2
High	Master Protein	G7JZC9	Auxin efflux carrier family protein OS=Medicago truncatula GN=MTR_5g054950 PE=4 SV=1	0	5.664	8.83002	3	5	3	1	453	49.9	5.88	Not Found	High	High	High	High	Not Found	Not Found	Not Found		0	0.369	15.99	3
High	Master Protein	A0A072VGW2	Chlorophyllase enzyme OS=Medicago truncatula GN=MTR_1g041390 PE=4 SV=1	0	11.365	8.82353	2	2	2	1	306	33.7	7.77	Not Found	Not Found	Not Found	High	Not Found	Not Found	Not Found	Not Found		0	0.334	7.14	2
High	Master Protein	A0A072TFZ8	COP9 signalosome complex subunit-like protein OS=Medicago truncatula GN=MTR_0173s0030 PE=4 SV=1	0	9.917	8.81612	3	3	3	1	397	45	5.16	Not Found	Not Found	Not Found	Not Found	High	High	Not Found	Not Found		0	0.334	9.39	3
Low	Master Protein	G7I903	Ultraviolet-B-repressible protein OS=Medicago truncatula GN=MTR_1g015290 PE=2 SV=1	0.104	0.666	8.8	1	1	1	1	125	12.9	10.24	Not Found	Not Found	Not Found	Not Found	Medium	Not Found	Not Found	Not Found		0	0.389	2.4	1
High	Master Protein	A0A072U9B8	Beta-carotene hydroxylase OS=Medicago truncatula GN=MTR_6g048440 PE=3 SV=1	0	10.887	8.78788	2	2	2	1	330	37.4	9.28	Not Found	Not Found	High	Not Found	Not Found	Not Found	High	Not Found		0	0.245	7.23	2
High	Master Protein	G7KBB5	UDP-glucosyltransferase family protein OS=Medicago truncatula GN=MTR_5g064240 PE=4 SV=1	0	19.417	8.75	5	8	5	1	480	53.9	5.44	Not Found	High	High	Medium	High	Not Found	Not Found	Not Found		0	0.778	23.2	5
High	Master Protein	A0A072TI35	Cytochrome c oxidase subunit 3 OS=Medicago truncatula GN=MTR_0082s0160 PE=3 SV=1	0	15.843	8.64198	1	2	1	1	324	35.9	7.44	High	Not Found	Not Found	Not Found	Not Found	Not Found	Not Found	Not Found		0	0.292	15.22	1
High	Master Protein	G7KY93	Auxin efflux carrier family protein OS=Medicago truncatula GN=MTR_7g074190 PE=4 SV=1	0	7.672	8.53081	3	4	3	1	422	45.4	8.32	High	High	Not Found	High	High	Not Found	Not Found	Not Found		0	0.334	9.15	3
Low	Master Protein	A0A072V9B1	Uncharacterized protein OS=Medicago truncatula GN=MTR_2g069760 PE=4 SV=1	0.209	0.281	8.51064	1	1	1	1	94	10.8	9.13	Not Found	Not Found	Not Found	Not Found	Not Found	Not Found	Not Found	Medium		0	0.389	1.65	1
High	Master Protein	G7JV55	p8MTCP1 OS=Medicago truncatula GN=MTR_4g093770 PE=4 SV=2	0.004	2.11	8.51064	1	1	1	1	141	14.4	8.84	Not Found	Not Found	Not Found	High	Not Found	Not Found	Not Found	Not Found		0	0.334	2.95	1
High	Master Protein	G7JJ31	CASP-like protein OS=Medicago truncatula GN=MTR_4g118810 PE=3 SV=1	0	9.849	8.5	2	2	2	1	200	21.5	9.66	Not Found	Not Found	Not Found	Not Found	Not Found	High	Not Found	Not Found		0	0.52	7.4	2
High	Master Protein	I3T613	Acetyltransferase (GNAT) domain protein OS=Medicago truncatula GN=MTR_7g024765 PE=2 SV=1	0	7.186	8.47458	1	1	1	1	177	20.5	7.11	Not Found	Not Found	Not Found	Not Found	Not Found	High	Not Found	Not Found		0	0.292	3.94	1
High	Master Protein	G7LGL0	Ankyrin domain protein OS=Medicago truncatula GN=MTR_3g088410 PE=4 SV=1	0	5.894	8.44156	1	1	1	1	154	16.6	4.54	Not Found	Not Found	Not Found	Not Found	Not Found	High	Not Found	Not Found		0	0.259	3.31	1
Low	Master Protein	A0A072U189	Uncharacterized protein OS=Medicago truncatula GN=MTR_7g061740 PE=4 SV=1	0.135	0.536	8.42105	1	1	1	1	95	10.8	6.79	Not Found	Not Found	Not Found	Not Found	Not Found	Medium	Not Found	Not Found		0	0.334	0	1
High	Master Protein	A0A072TFK7	LRR and NB-ARC domain disease resistance protein OS=Medicago truncatula GN=MTR_0391s0020 PE=3 SV=1	0	13.518	8.32313	7	8	6	1	817	93.4	5.82	Not Found	High	High	Not Found	High	High	Not Found	Not Found		0	0.372	25.81	7
High	Master Protein	G7KPB9	ABA induced plasma membrane protein OS=Medicago truncatula GN=MTR_6g068860 PE=4 SV=1	0.005	2.084	8.28025	1	6	1	1	157	16.9	8.03	High	High	High	Not Found	Not Found	Not Found	Not Found	Not Found		0	0.931	17.38	1
Low	Master Protein	G7ILD6	Uncharacterized protein OS=Medicago truncatula GN=MTR_2g012280 PE=4 SV=1	0.123	0.584	8.23529	1	1	1	1	85	9.3	8.75	Not Found	Not Found	Not Found	Not Found	Not Found	Not Found	Not Found	Medium		0	0.468	0	1
High	Master Protein	B7FMW5	cAMP-regulated phosphoprotein-like protein OS=Medicago truncatula GN=MTR_5g041790 PE=2 SV=1	0.001	3.454	8.21918	1	1	1	1	146	16	5.16	Not Found	Not Found	Not Found	High	Not Found	Not Found	Not Found	Not Found		0	0.259	2.8	1
Low	Master Protein	G7LCY6	Peptidyl-prolyl cis-trans isomerase OS=Medicago truncatula GN=MTR_8g076070 PE=2 SV=1	0.139	0.511	8.19672	1	1	1	1	122	13.3	8.68	Not Found	Not Found	Not Found	Not Found	Medium	Not Found	Not Found	Not Found		0	0.292	2.95	1
High	Master Protein	A0A072VQN5	Na+/H+ antiporter OS=Medicago truncatula GN=MTR_1g107485 PE=4 SV=1	0	18.299	8.11744	4	13	4	1	579	61.9	6.24	High	High	High	High	Not Found	Not Found	High	High	Deamidated [Q347]	0	0.61	47.11	4
High	Master Protein	G7LHS6	LisH/CRA/RING-U-box protein OS=Medicago truncatula GN=MTR_8g067470 PE=4 SV=2	0	7.935	8.09399	3	3	2	1	383	43.1	6.89	Not Found	Not Found	High	Not Found	Not Found	High	Not Found	Medium		0	0.318	8.01	3
High	Master Protein	I3T2V3	Oral cancer overexpressed protein OS=Medicago truncatula GN=MTR_4g046043 PE=2 SV=1	0.009	1.758	8.08824	1	1	1	1	136	15.5	5.31	Not Found	Not Found	Not Found	Not Found	Not Found	Not Found	High	Not Found		0	0.389	3.17	1
Low	Master Protein	G7JY71	LRR receptor-like kinase family protein OS=Medicago truncatula GN=MTR_5g047330 PE=4 SV=1	0.163	0.415	8.04598	1	2	1	1	174	19.7	8.43	Not Found	Not Found	Medium	Medium	Not Found	Not Found	Not Found	Not Found		0	0.334	4.94	1
High	Master Protein	G7IES6	GDP-mannose transporter GONST3 OS=Medicago truncatula GN=MTR_1g100860 PE=4 SV=2	0	11.884	8.0429	2	2	2	1	373	41.6	5.96	Not Found	Not Found	Not Found	Not Found	Not Found	Not Found	High	Not Found	Deamidated [Q342]	0	0.311	8.78	2
High	Master Protein	A0A072VS80	Benzyl alcohol O-benzoyltransferase OS=Medicago truncatula GN=MTR_1g040195 PE=4 SV=1	0	11.176	8.02752	3	3	2	1	436	48	6.73	Not Found	Not Found	High	High	Not Found	Not Found	Not Found	Not Found		0	0.25	9.54	3
High	Master Protein	A0A072UCE5	3-phosphoinositide-dependent kinase, putative OS=Medicago truncatula GN=MTR_6g093070 PE=4 SV=1	0	8.883	8.02292	2	2	2	1	349	39.4	6.11	Not Found	Not Found	Not Found	Not Found	Not Found	High	Not Found	Not Found		0	0.259	7.89	2
Medium	Master Protein	A0A072TEK0	Uncharacterized protein OS=Medicago truncatula GN=MTR_0544s0010 PE=4 SV=1	0.025	1.31	8	1	2	1	1	125	13.9	11.09	Not Found	Medium	Not Found	High	Not Found	Not Found	Not Found	Not Found		0	1.154	4.36	1
High	Master Protein	B7FH75	Calcium-binding EF-hand protein OS=Medicago truncatula GN=MTR_2g104130 PE=2 SV=1	0	4.687	8	1	1	1	1	175	19.9	4.89	Not Found	Not Found	Not Found	Not Found	Not Found	High	Not Found	Not Found		0	0.145	3.76	1
Low	Master Protein	G7J7V3	Oxygen-evolving enhancer protein OS=Medicago truncatula GN=MTR_3g064070 PE=4 SV=2	0.203	0.3	7.9096	1	1	1	1	177	20.6	9.42	Not Found	Not Found	Not Found	Not Found	Not Found	Medium	Not Found	Not Found		0	0.194	1.7	1
High	Master Protein	G7J807	Oligopeptide transporter OPT family protein OS=Medicago truncatula GN=MTR_3g080870 PE=4 SV=2	0	20.993	7.86974	4	7	4	1	737	82.8	7.58	Medium	High	High	High	High	High	Not Found	Not Found		0	0.311	27.99	4
Low	Master Protein	A0A072TMW3	Uncharacterized protein OS=Medicago truncatula GN=MTR_8g028305 PE=4 SV=1	0.184	0.352	7.86517	1	1	1	1	89	10.1	5.08	Not Found	Not Found	Not Found	Not Found	Not Found	Medium	Not Found	Not Found		0	0.585	1.83	1
High	Master Protein	G7KV76	Lipid phosphate phosphatase-like protein OS=Medicago truncatula GN=MTR_7g082670 PE=4 SV=2	0	14.693	7.8481	2	9	2	1	395	44.7	6.98	Not Found	Not Found	Not Found	High	High	High	Not Found	Not Found	Deamidated [R394; R395]	0	0.389	25.02	2
Low	Master Protein	G7K687	Uncharacterized protein OS=Medicago truncatula GN=MTR_5g068970 PE=4 SV=1	0.196	0.314	7.84314	1	1	1	1	102	11.8	10.18	Not Found	Not Found	Not Found	Not Found	Medium	Not Found	Not Found	Not Found		0	0.334	0	1
Medium	Master Protein	G7J7V9	Uncharacterized protein OS=Medicago truncatula GN=MTR_3g064130 PE=4 SV=1	0.031	1.167	7.8125	1	1	1	1	128	14.1	10.07	Not Found	Not Found	Not Found	Not Found	High	Not Found	Not Found	Not Found		0	0.389	2.45	1
High	Master Protein	A0A072VPF6	Acyl-CoA-binding domain protein OS=Medicago truncatula GN=MTR_1g418545 PE=4 SV=1	0	8.753	7.78816	1	1	1	1	321	35.5	4.45	Not Found	Not Found	Not Found	Not Found	Not Found	High	Not Found	Not Found		0	0.136	6.57	1
High	Master Protein	G7LF82	Annexin OS=Medicago truncatula GN=MTR_8g038150 PE=3 SV=1	0	5.626	7.78816	2	2	2	1	321	36.4	5.95	High	Not Found	Not Found	Not Found	Not Found	Not Found	High	Not Found		0	0.245	5.84	2
High	Master Protein	A0A072UPI2	Transmembrane amino acid transporter family protein OS=Medicago truncatula GN=MTR_4g104510 PE=4 SV=1	0	14.376	7.77778	3	6	3	1	450	50.6	9.26	Not Found	High	Medium	High	High	High	Not Found	Not Found		0	0.334	19.2	3
High	Master Protein	A0A072VLM9	Major intrinsic protein (MIP) family transporter OS=Medicago truncatula GN=MTR_1g077540 PE=3 SV=1	0	12.124	7.75194	1	6	1	1	258	27.6	8.06	High	Not Found	High	High	High	Not Found	Not Found	Not Found		0	0.468	33.23	1
High	Master Protein	G7JWB2	Signal peptide peptidase OS=Medicago truncatula GN=MTR_5g031710 PE=4 SV=2	0.001	3.047	7.75194	1	1	1	1	129	14.7	8.56	Not Found	High	Not Found	Not Found	Not Found	Not Found	Not Found	Not Found		0	0.292	2.32	1
High	Master Protein	B7FI60	Pinoresinol-lariciresinol reductase-like protein OS=Medicago truncatula GN=MTR_5g027290 PE=2 SV=1	0	4.812	7.71704	2	2	2	1	311	34.9	6.19	Not Found	High	Not Found	Not Found	High	Not Found	Not Found	Not Found		0	0.245	5.06	2
High	Master Protein	A0A072UUJ8	Uncharacterized protein OS=Medicago truncatula GN=MTR_3g016355 PE=4 SV=1	0.006	1.988	7.69231	1	2	1	1	117	13.2	10.27	Not Found	Not Found	Not Found	Not Found	Not Found	High	Not Found	High	Deamidated [Q8; Q12]	0	0.468	5.66	1
High	Master Protein	G7J9Z2	Protein YIPF OS=Medicago truncatula GN=MTR_3g069150 PE=3 SV=2	0	6.629	7.69231	1	1	1	1	273	30.1	4.88	Not Found	Not Found	High	Not Found	Not Found	Not Found	Not Found	Not Found		0	0.292	5.58	1
Low	Master Protein	A0A072TUT5	Uncharacterized protein OS=Medicago truncatula GN=MTR_8g099975 PE=4 SV=1	0.197	0.311	7.63889	1	1	1	1	144	16.3	9.06	Not Found	Not Found	Not Found	Medium	Not Found	Not Found	Not Found	Not Found		0	0.292	2.24	1
High	Master Protein	A0A072VMG3	Chitinase / Hevein / PR-4 / Wheatwin2 OS=Medicago truncatula GN=MTR_1g080810 PE=4 SV=1	0	4.904	7.63889	1	2	1	1	144	16.2	8.56	Not Found	Not Found	Not Found	Not Found	High	High	Not Found	Not Found		0	0.292	7	1
High	Master Protein	G7LBG9	Vacuolar iron transporter-like protein OS=Medicago truncatula GN=MTR_8g105790 PE=4 SV=1	0.001	3.279	7.63052	2	3	2	1	249	26.4	5.41	High	High	High	Not Found	Not Found	Not Found	Not Found	Not Found		0	0.359	8.14	2
Low	Master Protein	G7II79	Uncharacterized protein OS=Medicago truncatula GN=MTR_2g103970 PE=4 SV=1	0.101	0.682	7.59494	1	1	1	1	79	9.1	6.79	Not Found	Not Found	Not Found	Not Found	Not Found	Medium	Not Found	Not Found		0	0.389	1.71	1
Medium	Master Protein	I3T2S0	60S acidic ribosomal protein OS=Medicago truncatula GN=MTR_8g089790 PE=2 SV=1	0.01	1.719	7.56303	1	1	1	1	119	12.1	4.18	High	Not Found	Not Found	Not Found	Not Found	Not Found	Not Found	Not Found		0	0.585	2.01	1
High	Master Protein	A0A072TPF5	SUMO1 activating enzyme subunit 2 OS=Medicago truncatula GN=MTR_8g037355 PE=4 SV=1	0	19.358	7.55906	3	3	3	1	635	70.5	5.39	Not Found	Not Found	Not Found	Not Found	Not Found	High	High	Not Found		0	0.17	13.24	3
High	Master Protein	G7I2Q0	O-linked N-acetylglucosamine transferase, ogt protein, putative OS=Medicago truncatula GN=MTR_1g073230 PE=2 SV=1	0	10.496	7.44681	2	2	2	1	376	43	4.41	Not Found	Not Found	Not Found	High	Not Found	High	Not Found	Not Found		0	0.222	7.73	2
Low	Master Protein	A0A072TR92	Uncharacterized protein OS=Medicago truncatula GN=MTR_0333s0010 PE=4 SV=1	0.19	0.333	7.43243	1	1	1	1	148	16.4	9.92	Not Found	Not Found	Not Found	Not Found	Not Found	Medium	Not Found	Not Found		0	0.212	2.41	1
High	Master Protein	A7UQT0	Oligopeptide transporter OPT family protein OS=Medicago truncatula GN=MTR_2g009980 PE=4 SV=1	0	21.428	7.40741	4	6	4	1	729	81.9	8.43	Medium	High	High	High	Not Found	Not Found	High	Not Found		0	0.334	23.08	4
High	Master Protein	Q9LLM2	MTD2 OS=Medicago truncatula GN=MTR_3g463720 PE=2 SV=1	0	6.357	7.40741	1	1	1	1	243	28.3	8.59	Not Found	Not Found	Not Found	High	Not Found	Not Found	Not Found	Not Found		0	0.145	5.26	1
High	Master Protein	G7L362	Caffeic acid O-methyltransferase OS=Medicago truncatula GN=MTR_7g012020 PE=3 SV=1	0	9.692	7.31707	3	3	3	1	369	41.2	5.55	Not Found	Not Found	Not Found	High	Not Found	High	Not Found	Not Found		0	0.292	10.25	3
High	Master Protein	A2Q1B1	Octicosapeptide/Phox/Bem1p OS=Medicago truncatula GN=MTR_2g010160 PE=4 SV=1	0	8.246	7.31707	2	2	2	1	451	49.4	5.82	Not Found	Not Found	High	Medium	Not Found	Not Found	Not Found	Not Found		0	0.212	8.04	2
Low	Master Protein	A0A072V951	MADS box protein, putative OS=Medicago truncatula GN=MTR_3g067915 PE=4 SV=1	0.192	0.327	7.29167	1	1	1	1	96	11.4	10.37	Not Found	Not Found	Not Found	Not Found	Not Found	Not Found	Medium	Not Found		0	0.468	1.93	1
Medium	Master Protein	A0A072V9S7	Sugar transporter OS=Medicago truncatula GN=MTR_3g074310 PE=3 SV=1	0.013	1.6	7.26257	2	2	1	1	179	18.4	7.08	Not Found	Not Found	Medium	Not Found	Not Found	Not Found	Not Found	Not Found		0	0.585	3.46	2
Low	Master Protein	A0A072U3V4	Uncharacterized protein OS=Medicago truncatula GN=MTR_7g103000 PE=4 SV=1	0.168	0.4	7.25191	1	2	1	1	262	29.5	8.38	Not Found	Not Found	Medium	Not Found	Not Found	Medium	Not Found	Not Found		0	0.129	6.99	1
High	Master Protein	A0A072VR04	Stress enhanced protein OS=Medicago truncatula GN=MTR_1g107490 PE=4 SV=1	0	5.086	7.23684	1	6	1	1	152	16	10.26	Not Found	Not Found	Medium	High	High	Not Found	Not Found	Not Found		0	0.778	16.58	1
Low	Master Protein	G7LHB3	Rho GDP-dissociation inhibitor-like protein OS=Medicago truncatula GN=MTR_8g097200 PE=4 SV=1	0.182	0.358	7.23404	1	1	1	1	235	26.8	5.02	Not Found	Not Found	Not Found	Not Found	Not Found	Medium	Not Found	Not Found		0	0.155	3.65	1
High	Master Protein	A0A072UP09	Transmembrane protein, putative OS=Medicago truncatula GN=MTR_4g081550 PE=4 SV=1	0	8.294	7.21311	3	4	3	1	305	32.7	4.83	High	Medium	Medium	Not Found	Not Found	Not Found	Not Found	Not Found		0	0.468	8.77	3
Low	Master Protein	G7L6K1	Crooked neck protein, putative OS=Medicago truncatula GN=MTR_7g067440 PE=4 SV=1	0.122	0.589	7.20721	1	2	1	1	111	12.9	9.79	Not Found	Medium	Medium	Not Found	Not Found	Not Found	Not Found	Not Found		0	0.585	4	1
Low	Master Protein	G7ZUQ3	Uncharacterized protein OS=Medicago truncatula GN=MTR_0044s0160 PE=4 SV=1	0.187	0.338	7.19424	1	1	1	1	139	16.1	7.01	Not Found	Not Found	Not Found	Not Found	Medium	Not Found	Not Found	Not Found		0	0.334	2.26	1
High	Master Protein	G7LEU1	Sulfite exporter TauE/SafE family protein OS=Medicago truncatula GN=MTR_8g077830 PE=4 SV=2	0	10.975	7.18816	2	3	2	1	473	52.3	6.54	Not Found	High	High	Not Found	High	Not Found	Not Found	Not Found		0	0.186	12.53	2
Medium	Master Protein	G7J266	Chaperonin-like RbcX protein OS=Medicago truncatula GN=MTR_3g061630 PE=4 SV=1	0.044	0.99	7.17489	1	1	1	1	223	25.7	8.69	Not Found	Not Found	Not Found	Not Found	Not Found	High	Not Found	Not Found		0	0.212	3.3	1
High	Master Protein	G7JIM5	Uncharacterized protein OS=Medicago truncatula GN=MTR_4g071190 PE=4 SV=1	0	14.701	7.10784	2	2	2	1	408	46.2	9.07	Not Found	Not Found	Not Found	High	Not Found	High	Not Found	Not Found		0	0.222	8.18	2
High	Master Protein	G7L6V9	Germin family 3 protein OS=Medicago truncatula GN=MTR_8g020750 PE=3 SV=1	0	6.953	7.07547	1	1	1	1	212	22.4	6.37	Not Found	Not Found	High	Not Found	Not Found	Not Found	Not Found	Not Found		0	0.334	3.98	1
Low	Master Protein	G7K127	Uncharacterized protein OS=Medicago truncatula GN=MTR_5g014550 PE=4 SV=2	0.189	0.336	7.07071	1	1	1	1	198	22	8.75	Not Found	Medium	Not Found	Not Found	Not Found	Not Found	Not Found	Not Found		0	0.194	2.61	1
Medium	Master Protein	G7I5S9	CTC-interacting domain protein, putative OS=Medicago truncatula GN=MTR_1g011280 PE=4 SV=1	0.017	1.492	7.06522	1	1	1	1	184	20.2	4.53	Not Found	Not Found	Not Found	Not Found	Not Found	High	Not Found	Not Found		0	0.334	2.47	1
High	Master Protein	B7FGR3	Lipid transfer protein OS=Medicago truncatula GN=MTR_3g467100 PE=2 SV=1	0.01	1.734	7.01754	1	1	1	1	114	12.3	8.19	Not Found	Not Found	Not Found	High	Not Found	Not Found	Not Found	Not Found		0	0.334	2.03	1
Low	Master Protein	G7J8V5	50S ribosomal protein L13 OS=Medicago truncatula GN=MTR_3g082760 PE=3 SV=2	0.127	0.567	7	1	1	1	1	200	23.1	10.32	Not Found	Not Found	Not Found	Not Found	Not Found	Not Found	Medium	Not Found		0	0.212	3.58	1
High	Master Protein	A0A072UPV3	O-acetyltransferase family protein OS=Medicago truncatula GN=MTR_4g094590 PE=4 SV=1	0	16.6	6.99816	4	7	4	1	543	63.8	8.7	Not Found	High	High	High	Not Found	Not Found	High	Not Found		0	0.354	21.19	4
High	Master Protein	A0A072VGN4	Thioredoxin-like protein OS=Medicago truncatula GN=MTR_1g037680 PE=4 SV=1	0	5.461	6.98925	1	1	1	1	186	21.3	4.98	High	Not Found	Not Found	Not Found	Not Found	Not Found	Not Found	Not Found		0	0.194	3.76	1
High	Master Protein	A0A072UY92	Phytol kinase OS=Medicago truncatula GN=MTR_3g465120 PE=4 SV=1	0	3.939	6.97674	2	3	2	1	301	33	9.36	High	High	High	Not Found	Not Found	Not Found	Not Found	Not Found		0	0.274	6.61	2
High	Master Protein	I3SIU5	Chorismate mutase OS=Medicago truncatula GN=MTR_6g013425 PE=2 SV=1	0	5.191	6.96203	2	2	2	1	316	35.6	6.65	Not Found	Not Found	Not Found	High	Not Found	High	Not Found	Not Found		0	0.292	5.08	2
High	Master Protein	I3SRI9	DNA-directed RNA polymerase I, II OS=Medicago truncatula GN=MTR_1g056890 PE=2 SV=1	0	3.899	6.89655	1	1	1	1	145	16.8	6.02	Not Found	Not Found	Not Found	High	Not Found	Not Found	Not Found	Not Found		0	0.292	2.8	1
Low	Master Protein	A0A072TED0	Uncharacterized protein OS=Medicago truncatula GN=MTR_0597s0030 PE=4 SV=1	0.193	0.324	6.89655	1	1	1	1	145	16	8.94	Not Found	Not Found	Not Found	Not Found	Not Found	Medium	Not Found	Not Found		0	0.468	2.39	1
High	Master Protein	G7IUD1	ZIP metal ion transporter family protein OS=Medicago truncatula GN=MTR_2g098150 PE=4 SV=2	0	7.446	6.88406	2	8	2	1	276	29.4	8.81	High	High	High	High	High	Not Found	Not Found	Not Found		0	0.638	11.17	2
High	Master Protein	G7JIF8	Uncharacterized protein OS=Medicago truncatula GN=MTR_4g053430 PE=4 SV=1	0	3.842	6.85714	2	2	2	1	350	39.4	9.39	Not Found	Not Found	Not Found	High	Not Found	Medium	Not Found	Not Found		0	0.274	6.34	2
High	Master Protein	G7IK97	GDSL esterase/lipase plant-like protein OS=Medicago truncatula GN=MTR_2g015510 PE=4 SV=1	0	6.399	6.85484	1	1	1	1	248	27.9	5.48	Not Found	Not Found	Not Found	Not Found	High	Not Found	Not Found	Not Found		0	0.136	3.8	1
Low	Master Protein	A0A072UE90	Apoptosis antagonizing transcription factor OS=Medicago truncatula GN=MTR_5g064850 PE=4 SV=1	0.113	0.628	6.83544	1	1	1	1	395	45.6	4.97	Not Found	Medium	Not Found	Not Found	Not Found	Not Found	Not Found	Not Found		0	0.129	2.83	1
High	Master Protein	G7I9X2	BAAT/acyl-CoA thioester hydrolase carboxy-terminal protein OS=Medicago truncatula GN=MTR_1g016050 PE=4 SV=1	0.001	2.89	6.81004	2	2	2	1	279	31.7	7.21	Not Found	Not Found	Not Found	Not Found	Medium	High	Not Found	Not Found	Deamidated [Q156]	0	0.292	2.37	2
Medium	Master Protein	G7J410	Ergosterol biosynthetic-like protein OS=Medicago truncatula GN=MTR_3g110600 PE=2 SV=1	0.016	1.518	6.76692	1	1	1	1	133	15.3	9.61	High	Not Found	Not Found	Not Found	Not Found	Not Found	Not Found	Not Found		0	0.389	2.13	1
High	Master Protein	357464445	LRR receptor-like kinase family protein |355491552|gb|AES72755.1| LRR receptor-like kinase family protein	0	19.287	6.73401	7	10	7	1	1188	130.6	6.55	High	High	High	High	High	High	High	Not Found		0	0.34	25.17	7
Medium	Master Protein	G7IYF3	Eukaryotic translation initiation factor 1A-like protein OS=Medicago truncatula GN=MTR_3g005520 PE=2 SV=1	0.041	1.023	6.66667	1	1	1	1	150	17.2	5.26	Not Found	Not Found	Not Found	Not Found	Not Found	Not Found	High	Not Found		0	0.259	2.63	1
High	Master Protein	G7IVC2	E3 ubiquitin protein ligase RIN2 OS=Medicago truncatula GN=MTR_3g007760 PE=4 SV=1	0	13.762	6.62139	2	2	2	1	589	65.6	7.11	Not Found	High	Not Found	Not Found	Not Found	High	Not Found	Not Found		0	0.16	10.35	2
Low	Master Protein	G7IMY1	Drought-induced protein OS=Medicago truncatula GN=MTR_2g035070 PE=4 SV=2	0.085	0.735	6.60793	1	2	1	1	227	25.3	5.1	Not Found	Medium	Medium	Not Found	Not Found	Not Found	Not Found	Not Found		0	0.52	4.66	1
Medium	Master Protein	G7KRI0	C2H2 type zinc finger protein OS=Medicago truncatula GN=MTR_7g079990 PE=2 SV=2	0.044	0.991	6.60377	1	1	1	1	106	11.4	9.91	Not Found	Not Found	Not Found	Not Found	Not Found	Not Found	High	Not Found		0	0.389	1.73	1
High	Master Protein	Q6VM15	Metal transport protein OS=Medicago truncatula GN=ZIP7 PE=2 SV=1	0	29.47	6.57143	2	8	2	1	350	37.5	5.83	High	High	High	High	Medium	Not Found	Not Found	Not Found		0	0.778	50.31	2
Low	Master Protein	G7L5R0	Uncharacterized protein OS=Medicago truncatula GN=MTR_7g078370 PE=4 SV=2	0.157	0.444	6.53595	1	1	1	1	153	17.2	4.73	Not Found	Not Found	Not Found	Not Found	Medium	Not Found	Not Found	Not Found		0	0.292	2.27	1
High	Master Protein	A0A072VN17	Phytol kinase OS=Medicago truncatula GN=MTR_1g090913 PE=4 SV=1	0	4.288	6.53595	2	4	2	1	306	33.9	9.45	High	High	Not Found	Not Found	High	Not Found	Not Found	Not Found		0	0.468	8.84	2
High	Master Protein	A0A072UHC3	Transmembrane amino acid transporter family protein OS=Medicago truncatula GN=MTR_6g016270 PE=4 SV=1	0	16.666	6.47948	2	6	2	1	463	50.1	7.12	Not Found	Not Found	High	High	Not Found	High	High	Not Found		0	0.668	24.04	2
Low	Master Protein	G7KJ91	Grave disease carrier protein OS=Medicago truncatula GN=MTR_6g091910 PE=3 SV=2	0.158	0.438	6.45161	1	1	1	1	217	24.1	9.36	Not Found	Not Found	Not Found	Not Found	Medium	Not Found	Not Found	Not Found		0	0	2.29	1
High	Master Protein	G7J6T4	Spermine/spermidine synthase OS=Medicago truncatula GN=MTR_3g091090 PE=3 SV=1	0	3.742	6.42458	2	2	1	1	358	39.7	5.55	Not Found	Not Found	Not Found	High	Not Found	Not Found	Not Found	Not Found		0	0.233	5.33	2
High	Master Protein	G7K9A9	Late embryogenesis abundant hydroxyproline-rich glycoprotein OS=Medicago truncatula GN=MTR_5g009130 PE=4 SV=1	0.001	2.778	6.41711	1	1	1	1	187	20.8	8.32	Not Found	Not Found	Not Found	Not Found	Not Found	Not Found	High	Not Found		0	0.292	2.92	1
Low	Master Protein	A0A072VKT7	Zinc finger A20 and AN1 domain stress-associated protein OS=Medicago truncatula GN=MTR_1g060380 PE=4 SV=1	0.191	0.331	6.41026	1	1	1	1	156	16.9	8.69	Not Found	Not Found	Not Found	Not Found	Not Found	Medium	Not Found	Not Found		0	0.292	1.69	1
High	Master Protein	A2Q1V0	ELMO/CED-12 family protein OS=Medicago truncatula GN=MTR_7g081300 PE=4 SV=1	0	14.728	6.39098	1	2	1	1	266	30.5	5.2	Not Found	Not Found	Not Found	Not Found	High	Not Found	Not Found	Not Found		0	0.311	9.14	1
High	Master Protein	G7IB07	Sugar porter (SP) family MFS transporter OS=Medicago truncatula GN=MTR_1g116650 PE=3 SV=1	0	12.279	6.36704	3	11	1	1	534	58	5.24	Not Found	Not Found	High	High	Not Found	Not Found	Not Found	Not Found		0	0.468	27.35	3
High	Master Protein	A2Q3F1	Cornichon OS=Medicago truncatula GN=MTR_7g092530 PE=2 SV=1	0.002	2.47	6.33803	1	1	1	1	142	16.7	5.39	Not Found	Not Found	Not Found	High	Not Found	Not Found	Not Found	Not Found		0	0.334	2.73	1
High	Master Protein	G7KWT7	Enoyl-CoA hydratase/isomerase family protein OS=Medicago truncatula GN=MTR_7g024280 PE=4 SV=1	0	6.021	6.29921	1	1	1	1	254	28.1	5.74	Not Found	Not Found	Not Found	Not Found	Not Found	High	Not Found	Not Found		0	0.155	4.51	1
Low	Master Protein	G7L655	Anthocyanin 5-aromatic acyltransferase OS=Medicago truncatula GN=MTR_7g014230 PE=4 SV=2	0.107	0.66	6.29067	1	2	1	1	461	51.7	7.34	Not Found	Medium	Not Found	Not Found	Not Found	Not Found	Not Found	Not Found		0	0.096	4.95	1
Low	Master Protein	A0A072UBZ7	Gibberellin 20-oxidase OS=Medicago truncatula GN=MTR_6g464620 PE=3 SV=1	0.158	0.438	6.28272	1	2	1	1	382	43.5	6.07	Not Found	Medium	Not Found	Not Found	Not Found	Not Found	Not Found	Not Found		0	0.101	4	1
Medium	Master Protein	A0A072TGK4	Uncharacterized protein OS=Medicago truncatula GN=MTR_0233s0050 PE=4 SV=1	0.037	1.088	6.25	1	1	1	1	128	14.3	9.63	Not Found	Not Found	Not Found	Not Found	High	Not Found	Not Found	Not Found		0	0.334	2.03	1
Low	Master Protein	B7FGN5	Transmembrane protein OS=Medicago truncatula GN=MTR_7g066800 PE=2 SV=1	0.116	0.617	6.25	1	2	1	1	112	13.5	9.29	Not Found	Medium	Not Found	Medium	Not Found	Not Found	Not Found	Not Found		0	1.154	4.54	1
High	Master Protein	G7JIE4	Transmembrane protein, putative OS=Medicago truncatula GN=MTR_4g053290 PE=4 SV=2	0.003	2.153	6.20155	1	1	1	1	129	13.8	8.68	High	Not Found	Not Found	Not Found	Not Found	Not Found	Not Found	Not Found		0	1.154	2.38	1
High	Master Protein	A0A072VKR9	Uncharacterized protein OS=Medicago truncatula GN=MTR_2g079460 PE=4 SV=1	0	6.883	6.15836	2	2	2	1	341	40.8	9.76	Not Found	Not Found	Not Found	High	Not Found	Not Found	Not Found	Not Found		0	0.311	6.15	2
High	Master Protein	G7K0Q8	Pre-mRNA-splicing factor cwc24 OS=Medicago truncatula GN=MTR_5g098790 PE=4 SV=1	0.006	1.988	6.09756	1	1	1	1	164	18.6	8.4	Not Found	Not Found	Not Found	Not Found	Not Found	High	Not Found	Not Found		0	0.233	2.85	1
Low	Master Protein	B7FMK3	U3 small nucleolar ribonucleoprotein IMP3 OS=Medicago truncatula GN=MTR_8g102530 PE=2 SV=1	0.178	0.366	6.04396	1	1	1	1	182	21.7	9.66	Not Found	Not Found	Not Found	Not Found	Medium	Not Found	Not Found	Not Found		0	0	2.18	1
High	Master Protein	G7LBP1	Alpha/beta fold hydrolase OS=Medicago truncatula GN=MTR_8g008500 PE=4 SV=1	0.002	2.356	5.98592	1	1	1	1	284	31.9	9.5	High	Not Found	Not Found	Not Found	Not Found	Not Found	Not Found	Not Found		0	0.194	3.36	1
High	Master Protein	A0A072VLX5	Linker histone H1 and h5 family protein OS=Medicago truncatula GN=MTR_1g080700 PE=3 SV=1	0	4.668	5.97826	1	1	1	1	184	19.3	10.84	Not Found	Not Found	Not Found	Not Found	Not Found	High	Not Found	Not Found		0	0.166	3.63	1
High	Master Protein	G7KBX5	Peroxisomal membrane carrier protein OS=Medicago truncatula GN=MTR_5g081910 PE=3 SV=1	0	8.71	5.95238	2	4	2	1	336	36.7	9.82	High	High	High	Not Found	Not Found	Not Found	Not Found	Not Found		0	0.413	12.06	2
Low	Master Protein	G7JHM8	Cytochrome b6/F complex subunit VIII OS=Medicago truncatula GN=MTR_4g098830 PE=3 SV=1	0.194	0.318	5.91398	1	1	1	1	186	21.2	6.55	Not Found	Medium	Not Found	Not Found	Not Found	Not Found	Not Found	Not Found		0	0.166	1.91	1
High	Master Protein	G7JI11	2Fe-2S iron-sulfur cluster-binding domain protein OS=Medicago truncatula GN=MTR_4g131820 PE=4 SV=1	0.001	3.047	5.88235	1	1	1	1	204	22.7	5.16	Not Found	Not Found	Not Found	High	Not Found	Not Found	Not Found	Not Found		0	0.194	2.97	1
Medium	Master Protein	A0A072VP50	Exostosin family protein OS=Medicago truncatula GN=MTR_1g097090 PE=4 SV=1	0.029	1.198	5.85774	2	2	2	1	478	54.4	8.51	Not Found	Not Found	Not Found	Medium	Not Found	High	Not Found	Not Found		0	0.172	5.06	2
Low	Master Protein	A0A072V641	Transcription termination factor family protein OS=Medicago truncatula GN=MTR_2g437090 PE=4 SV=1	0.206	0.293	5.84795	1	1	1	1	171	19.9	9.66	Not Found	Not Found	Not Found	Not Found	Medium	Not Found	Not Found	Not Found		0	0.259	2.35	1
Low	Master Protein	A0A072VMA2	Knotted 1-binding protein OS=Medicago truncatula GN=MTR_1g085355 PE=4 SV=1	0.21	0.279	5.83942	1	1	1	1	137	15.7	4.67	Not Found	Not Found	Not Found	Not Found	Medium	Not Found	Not Found	Not Found		0	0.259	1.82	1
High	Master Protein	A0A072VQZ1	UNC-50 family protein OS=Medicago truncatula GN=MTR_1g107430 PE=4 SV=1	0.009	1.779	5.83658	2	5	2	1	257	29.8	8.32	Medium	Not Found	High	Medium	Medium	Not Found	Not Found	Not Found		0	0.52	7.81	2
High	Master Protein	A0A072U424	Splicing factor U2af small subunit A-like protein OS=Medicago truncatula GN=MTR_7g103630 PE=4 SV=1	0.01	1.732	5.8104	1	1	1	1	327	37.8	9.47	Not Found	Not Found	Not Found	Not Found	High	Not Found	Not Found	Not Found		0	0.129	3.81	1
High	Master Protein	A0A072V5H7	S-adenosyl-L-methionine-dependent methyltransferase, putative OS=Medicago truncatula GN=MTR_2g031240 PE=4 SV=1	0.003	2.287	5.77428	1	1	1	1	381	43.4	7.69	Not Found	Not Found	Not Found	High	Not Found	Not Found	Not Found	Not Found		0	0.101	3.44	1
Low	Master Protein	A0A072U4C7	BZIP transcription factor OS=Medicago truncatula GN=MTR_7g115140 PE=4 SV=1	0.072	0.838	5.76923	1	1	1	1	208	23.2	8.9	Not Found	Not Found	Not Found	Not Found	Not Found	Not Found	High	Not Found	Phospho [T162; T166]	2	0.179	2.45	1
Low	Master Protein	G7JCC6	Surface protein, putative OS=Medicago truncatula GN=MTR_3g108760 PE=4 SV=1	0.21	0.279	5.76923	1	2	1	1	260	26.4	5.15	Medium	Medium	Not Found	Not Found	Not Found	Not Found	Not Found	Not Found		0	0.212	5.4	1
Low	Master Protein	A0A072TSR2	Uncharacterized protein OS=Medicago truncatula GN=MTR_8g078485 PE=4 SV=1	0.1	0.683	5.75916	1	1	1	1	191	21.5	9.11	Not Found	Not Found	Not Found	Medium	Not Found	Not Found	Not Found	Not Found		0	0.166	2.7	1
High	Master Protein	G7J5H7	CASP-like protein OS=Medicago truncatula GN=MTR_3g078010 PE=3 SV=1	0	7.714	5.74324	1	2	1	1	296	33.2	8.22	Not Found	Not Found	Not Found	High	High	Not Found	Not Found	Not Found		0	0.096	10.47	1
High	Master Protein	G8A1V5	Translocator assembly and maintenance-like protein OS=Medicago truncatula GN=MTR_4g094760 PE=4 SV=1	0	6.931	5.74018	1	1	1	1	331	37.6	9.01	Not Found	Not Found	High	Not Found	Not Found	Not Found	Not Found	Not Found		0	0.116	4.85	1
High	Master Protein	G7L359	Caffeic acid O-methyltransferase OS=Medicago truncatula GN=MTR_7g011990 PE=3 SV=1	0	5.042	5.72207	1	1	1	1	367	40.7	5.44	Not Found	Not Found	Not Found	Not Found	Not Found	High	Not Found	Not Found		0	0.101	5.47	1
Low	Master Protein	A0A072UPF4	EF hand calcium-binding family protein OS=Medicago truncatula GN=MTR_4g103655 PE=4 SV=1	0.148	0.485	5.71429	1	1	1	1	140	16.1	4.67	Not Found	Not Found	Not Found	Medium	Not Found	Not Found	Not Found	Not Found		0	0.334	1.7	1
High	Master Protein	G7L1Z7	DUF21 domain plant protein OS=Medicago truncatula GN=MTR_7g010900 PE=4 SV=2	0	8.624	5.66802	2	2	1	1	494	54.5	6.04	Medium	Not Found	Not Found	Not Found	Not Found	Not Found	Not Found	Not Found		0	0.186	7.44	2
High	Master Protein	G7KWB7	Colon cancer-associated Mic1-like protein OS=Medicago truncatula GN=MTR_7g093740 PE=4 SV=1	0	7.342	5.61644	4	7	3	1	730	81.4	6	Not Found	High	Medium	High	High	High	Not Found	Not Found		0	0.222	17.44	4
Low	Master Protein	A0A072VHI6	Transmembrane protein, putative OS=Medicago truncatula GN=MTR_2g043370 PE=4 SV=1	0.207	0.292	5.6	1	1	1	1	250	28.6	5.88	Not Found	Not Found	Not Found	Not Found	Not Found	Medium	Not Found	Not Found		0	0	2.32	1
Low	Master Protein	A0A072UJD6	Uncharacterized protein OS=Medicago truncatula GN=MTR_4g051672 PE=4 SV=1	0.145	0.489	5.59441	1	1	1	1	143	16.2	8.44	Not Found	Not Found	Not Found	Not Found	Not Found	Not Found	Not Found	Medium		0	0	1.87	1
Medium	Master Protein	B7FMM7	Plastid-specific 30S ribosomal protein, putative OS=Medicago truncatula GN=MTR_6g090520 PE=2 SV=1	0.048	0.948	5.59006	1	1	1	1	161	18	9.7	Not Found	Not Found	Not Found	High	Not Found	Not Found	Not Found	Not Found		0	0.292	2.79	1
Low	Master Protein	G7J2W3	EF hand calcium-binding family protein OS=Medicago truncatula GN=MTR_3g109320 PE=4 SV=1	0.132	0.544	5.58659	1	1	1	1	179	20.6	4.7	Not Found	Medium	Not Found	Not Found	Not Found	Not Found	Not Found	Not Found		0	0.233	1.98	1
Low	Master Protein	A0A072UUK0	YGL010w-like protein OS=Medicago truncatula GN=MTR_3g435170 PE=4 SV=1	0.151	0.472	5.58376	1	2	1	1	197	22.3	8.59	Medium	Not Found	Medium	Not Found	Not Found	Not Found	Not Found	Not Found		0	0.468	4.83	1
High	Master Protein	A0A072U9V2	Protein DETOXIFICATION OS=Medicago truncatula GN=MTR_6g047640 PE=3 SV=1	0.001	2.729	5.57851	3	4	2	1	484	53.8	8.13	Not Found	Not Found	High	Not Found	High	Not Found	Not Found	Not Found		0	0.28	8.96	3
Low	Master Protein	A0A072U554	Uncharacterized protein OS=Medicago truncatula GN=MTR_6g007200 PE=4 SV=1	0.171	0.391	5.55556	1	2	1	1	144	16.2	5.45	Not Found	Not Found	Not Found	Not Found	Not Found	Medium	Not Found	Medium		0	0.334	0	1
High	Master Protein	G7KSR4	Uncharacterized protein OS=Medicago truncatula GN=MTR_7g109280 PE=4 SV=1	0	4.78	5.55556	1	2	1	1	234	26.6	6.25	Not Found	Not Found	Not Found	Not Found	High	High	Not Found	Not Found		0	0.155	7.04	1
High	Master Protein	B7FKX1	Protein reversion-TO-ethylene SENSITIVITY protein OS=Medicago truncatula GN=MTR_5g021170 PE=2 SV=1	0	4.814	5.55556	1	1	1	1	234	26.9	6.38	Not Found	Not Found	Not Found	Not Found	Not Found	Not Found	High	Not Found		0	0.179	3.95	1
High	Master Protein	G7KNI1	rRNA-processing protein PIN domain protein OS=Medicago truncatula GN=MTR_6g086290 PE=4 SV=1	0.002	2.369	5.55556	1	1	1	1	198	22.6	9.61	Not Found	Not Found	Not Found	Not Found	High	Not Found	Not Found	Not Found		0	0.259	2.93	1
High	Master Protein	G7I6B2	2Fe-2S iron-sulfur cluster-binding domain protein OS=Medicago truncatula GN=MTR_1g011510 PE=2 SV=2	0.003	2.181	5.52147	1	2	1	1	163	18	8.81	Not Found	Not Found	Not Found	High	High	Not Found	Not Found	Not Found		0	0.259	4.98	1
High	Master Protein	A0A072UPK5	PPR containing plant protein OS=Medicago truncatula GN=MTR_4g104800 PE=4 SV=1	0	7.234	5.49451	3	3	3	1	637	73.6	8.21	Not Found	High	Not Found	Medium	High	Not Found	Not Found	Not Found		0	0.174	7.99	3
Low	Master Protein	G7JWH6	Emp24/gp25L/p24 family protein OS=Medicago truncatula GN=MTR_5g042260 PE=3 SV=1	0.11	0.64	5.47945	1	1	1	1	219	24.6	7.61	Not Found	Not Found	Not Found	Not Found	Medium	Not Found	Not Found	Not Found		0	0.259	2.35	1
High	Master Protein	357508065	LRR receptor-like kinase |355499336|gb|AES80539.1| LRR receptor-like kinase	0	22.525	5.4731	3	4	3	1	1078	119.8	7.85	Not Found	High	High	High	Not Found	Not Found	Not Found	Not Found		0	0.124	22.06	3
High	Master Protein	G7KCL4	DUF247 domain protein OS=Medicago truncatula GN=MTR_5g086230 PE=4 SV=1	0.003	2.237	5.47264	1	1	1	1	201	23.7	5.78	Not Found	Not Found	High	Not Found	Not Found	Not Found	Not Found	Not Found		0	0.179	0	1
High	Master Protein	G7L9N3	CAAX amino terminal protease family protein OS=Medicago truncatula GN=MTR_8g089550 PE=4 SV=1	0	4.297	5.43478	1	1	1	1	276	30.1	7.14	High	Not Found	Not Found	Not Found	Not Found	Not Found	Not Found	Not Found		0	0.194	4.62	1
Low	Master Protein	G7L509	Uncharacterized protein OS=Medicago truncatula GN=MTR_7g103930 PE=4 SV=1	0.079	0.782	5.38462	1	1	1	1	130	15.2	7.5	Medium	Not Found	Not Found	Not Found	Not Found	Not Found	Not Found	Not Found		0	0.233	2.2	1
Low	Master Protein	G7KEM8	Uncharacterized protein OS=Medicago truncatula GN=MTR_5g097230 PE=2 SV=1	0.074	0.816	5.38462	1	1	1	1	130	14.8	11.11	Not Found	Not Found	Not Found	High	Not Found	Not Found	Not Found	Not Found		0	0.468	1.69	1
High	Master Protein	A0A072UTC0	Metal-dependent phosphohydrolase OS=Medicago truncatula GN=MTR_4g129860 PE=4 SV=1	0.006	1.955	5.35714	1	1	1	1	224	24.2	5.05	Not Found	Not Found	Not Found	High	Not Found	Not Found	Not Found	Not Found		0	0.212	2.89	1
High	Master Protein	A0A072U924	3-ketoacyl-CoA synthase-like protein OS=Medicago truncatula GN=MTR_6g032965 PE=4 SV=1	0	5.299	5.34351	2	2	2	1	393	44.3	8.29	Not Found	Not Found	Not Found	Not Found	Not Found	High	Not Found	Not Found		0	0.233	5.72	2
Low	Master Protein	G7I7E5	Transcription regulator OS=Medicago truncatula GN=MTR_1g081560 PE=4 SV=2	0.1	0.684	5.33333	1	1	1	1	375	42.7	4.79	Not Found	Not Found	Not Found	Not Found	Medium	Not Found	Not Found	Not Found		0	0.101	2.51	1
Low	Master Protein	A0A072UXL1	Deoxyuridine 5'-triphosphate nucleotidohydrolase OS=Medicago truncatula GN=MTR_3g063110 PE=4 SV=1	0.199	0.308	5.33333	1	1	1	1	150	15.7	5.97	Not Found	Not Found	Not Found	Not Found	Not Found	Medium	Not Found	Not Found		0	0.259	1.78	1
High	Master Protein	G7IDK0	Inhibitor of apoptosis-promoting Bax1 protein OS=Medicago truncatula GN=MTR_1g071430 PE=3 SV=1	0	13.157	5.32787	1	5	1	1	244	27.5	7.03	High	High	Not Found	Not Found	High	High	Not Found	Not Found		0	0.778	22.09	1
High	Master Protein	A0A072VMT6	Mammalian STARD2 lipid-binding START domain protein OS=Medicago truncatula GN=MTR_1g078030 PE=4 SV=1	0	7.231	5.31646	2	2	2	1	395	45.4	8.02	Not Found	Not Found	Not Found	Not Found	High	High	Not Found	Not Found		0	0.202	5.53	2
High	Master Protein	A0A072UL82	Auxin influx transporter OS=Medicago truncatula GN=MTR_4g073770 PE=4 SV=1	0	6.536	5.30612	2	2	2	1	490	55.3	8.72	High	Not Found	Not Found	Not Found	High	Not Found	Not Found	Not Found		0	0.274	6.27	2
High	Master Protein	I3SF47	TRAM, LAG1 and CLN8 (TLC) lipid-sensing domain protein OS=Medicago truncatula GN=MTR_3g063070 PE=2 SV=1	0.003	2.276	5.30303	2	3	2	1	264	30.3	9.55	Medium	Medium	Not Found	Not Found	High	Not Found	Not Found	Not Found		0	0.389	2.93	2
Low	Master Protein	G7KZF7	Signal recognition particle protein OS=Medicago truncatula GN=MTR_7g085470 PE=4 SV=1	0.208	0.286	5.29595	1	2	1	1	321	35.9	6.52	Not Found	Not Found	Medium	Not Found	Medium	Not Found	Not Found	Not Found		0	0.11	6.2	1
High	Master Protein	A0A072VMS7	Sieve element occlusion protein OS=Medicago truncatula GN=MTR_1g075095 PE=4 SV=1	0	24.112	5.27108	3	8	3	1	664	76.1	7.05	High	High	High	High	High	Not Found	Not Found	Not Found	Deamidated [Q10]	0	0.299	31.89	3
Medium	Master Protein	A0A072UQF3	Caffeoyl-CoA-O-methyltransferase OS=Medicago truncatula GN=MTR_4g094368 PE=4 SV=1	0.039	1.032	5.24017	1	1	1	1	229	25.8	5.38	Not Found	Not Found	Not Found	Not Found	Not Found	High	Not Found	Not Found		0	0.155	2.28	1
High	Master Protein	G7KEW0	Ycf49-like protein OS=Medicago truncatula GN=MTR_5g011460 PE=4 SV=1	0.002	2.515	5.23256	1	2	1	1	172	18.9	8	Not Found	High	High	Not Found	Not Found	Not Found	Not Found	Not Found		0	0.259	4.31	1
Low	Master Protein	G7K7B0	Early response-like dehydration-protein OS=Medicago truncatula GN=MTR_5g083690 PE=2 SV=1	0.098	0.699	5.22388	1	1	1	1	134	15.9	5.35	Medium	Not Found	Not Found	Not Found	Not Found	Not Found	Not Found	Not Found		0	0.334	0	1
High	Master Protein	G7L198	Solute carrier family 35 protein OS=Medicago truncatula GN=MTR_7g058520 PE=4 SV=1	0	9.092	5.21542	2	2	2	1	441	47.8	5.12	High	Not Found	Not Found	High	Not Found	Not Found	Not Found	Not Found	Deamidated [Q325]	0	0.222	6.95	2
Low	Master Protein	G7I5N1	Phloem protein 2-B11 OS=Medicago truncatula GN=MTR_1g079460 PE=4 SV=1	0.116	0.61	5.20446	1	1	1	1	269	30.1	6.23	Not Found	Medium	Not Found	Not Found	Not Found	Not Found	Not Found	Not Found		0	0.145	2.19	1
High	Master Protein	G7J2N8	Acyl-CoA thioesterase, putative OS=Medicago truncatula GN=MTR_3g098100 PE=2 SV=1	0.006	1.955	5.16129	1	2	1	1	155	16.6	9.5	Not Found	Not Found	Not Found	Not Found	Not Found	Medium	High	Not Found		0	0.334	4.74	1
High	Master Protein	G7KAT1	Cytochrome P450 family 71 protein OS=Medicago truncatula GN=MTR_5g019010 PE=3 SV=1	0	9.773	5.14851	2	2	2	1	505	57.7	7.87	Not Found	High	Not Found	High	Not Found	Not Found	Not Found	Not Found		0	0.15	7.43	2
Low	Master Protein	A0A072VKQ1	Uncharacterized protein OS=Medicago truncatula GN=MTR_1g067710 PE=4 SV=1	0.128	0.565	5.14706	1	1	1	1	136	15.2	4.98	Not Found	Not Found	Not Found	Not Found	Not Found	Not Found	Not Found	Medium		0	0.212	2.15	1
High	Master Protein	A0A072VG58	Pyridine nucleotide-disulfide oxidoreductase domain protein OS=Medicago truncatula GN=MTR_1g034450 PE=4 SV=1	0	4.964	5.12367	3	4	1	1	566	62	7.59	Not Found	Not Found	Not Found	High	Not Found	Not Found	Not Found	Not Found		0	0.199	11	3
Medium	Master Protein	B7FGV1	Nuclear transcription factor Y subunit B OS=Medicago truncatula GN=MTR_1g072790 PE=2 SV=1	0.026	1.289	5.11364	1	1	1	1	176	19.5	5.85	High	Not Found	Not Found	Not Found	Not Found	Not Found	Not Found	Not Found		0	0.259	1.72	1
High	Master Protein	G7JKM8	BRCA1-A complex subunit abraxas-like protein, putative OS=Medicago truncatula GN=MTR_4g014250 PE=4 SV=1	0	5.587	5.10949	1	1	1	1	274	30.3	6.52	Not Found	Not Found	Not Found	High	Not Found	Not Found	Not Found	Not Found		0	0.389	4.01	1
High	Master Protein	G7K374	TRAM, LAG1 and CLN8 (TLC) lipid-sensing domain protein OS=Medicago truncatula GN=MTR_5g090550 PE=4 SV=1	0.001	2.775	5.10949	1	1	1	1	274	31.4	8.98	Not Found	Not Found	High	Not Found	Not Found	Not Found	Not Found	Not Found		0	0.145	2.67	1
Medium	Master Protein	B7FNC9	HVA22-like protein OS=Medicago truncatula GN=MTR_5g091800 PE=2 SV=1	0.022	1.375	5.09554	1	1	1	1	157	18.6	8.78	High	Not Found	Not Found	Not Found	Not Found	Not Found	Not Found	Not Found		0	0.292	2.17	1
High	Master Protein	B7FJK4	NADH-cytochrome b5 reductase OS=Medicago truncatula GN=MTR_8g044160 PE=2 SV=1	0	4.512	5.08475	1	2	1	1	295	33	9.48	Not Found	High	High	Not Found	Not Found	Not Found	Not Found	Not Found		0	0.145	8.8	1
High	Master Protein	A0A072TM28	Core-2/I-branching enzyme OS=Medicago truncatula GN=MTR_8g015500 PE=4 SV=1	0	4.654	5.08475	2	2	2	1	413	48.2	9.1	Not Found	Not Found	Not Found	Not Found	Not Found	High	High	Not Found		0	0.222	5.42	2
Low	Master Protein	A0A072VQR3	Transcription initiation factor TFIID subunit-like protein OS=Medicago truncatula GN=MTR_1g102590 PE=4 SV=1	0.077	0.806	5.08475	1	3	1	1	354	39.7	6.37	Medium	High	Medium	Not Found	Not Found	Not Found	Not Found	Not Found	Phospho [S74; S81]; Carboxymethyl [K75]	2	0.105	10.03	1
High	Master Protein	G7JI77	Late embryogenesis abundant (LEA) hydroxyproline-rich glycoprotein family protein, putative OS=Medicago truncatula GN=MTR_4g012450 PE=4 SV=1	0.001	3.021	5.07614	1	1	1	1	197	22.4	9.19	Not Found	Not Found	Not Found	Not Found	Not Found	Not Found	High	Not Found		0	0.259	2.66	1
Medium	Master Protein	A0A072V6I0	HVA22-like protein OS=Medicago truncatula GN=MTR_3g452470 PE=3 SV=1	0.013	1.608	5.06329	1	1	1	1	158	18.6	8.85	Not Found	Not Found	Not Found	Not Found	Not Found	High	Not Found	Not Found		0	0.212	2.08	1
Low	Master Protein	G7JT39	Strictosidine synthase-like protein, putative OS=Medicago truncatula GN=MTR_4g112670 PE=4 SV=2	0.156	0.449	5.05952	1	1	1	1	336	35.9	6.58	Not Found	Not Found	Not Found	Not Found	Medium	Not Found	Not Found	Not Found		0	0.155	1.85	1
High	Master Protein	A0A072UF47	Epoxide hydrolase OS=Medicago truncatula GN=MTR_7g108825 PE=4 SV=1	0	6.676	5.04732	1	1	1	1	317	35.9	7.11	Not Found	Not Found	High	Not Found	Not Found	Not Found	Not Found	Not Found		0	0.116	4.52	1
Medium	Master Protein	G7JEZ7	Cold acclimation protein WCOR413 OS=Medicago truncatula GN=MTR_4g068510 PE=4 SV=2	0.016	1.5	5.02513	1	1	1	1	199	22.1	8.48	Not Found	Not Found	Not Found	Not Found	Not Found	Not Found	High	Not Found		0	0.259	2.91	1
Low	Master Protein	A0A072U6F1	Uncharacterized protein OS=Medicago truncatula GN=MTR_6g008483 PE=4 SV=1	0.163	0.413	5.02513	1	1	1	1	199	23.1	9.11	Not Found	Medium	Not Found	Not Found	Not Found	Not Found	Not Found	Not Found		0	0.292	3.33	1
Low	Master Protein	A0A072UJF5	UDP-glucosyltransferase family protein OS=Medicago truncatula GN=MTR_6g038300 PE=4 SV=1	0.108	0.659	5.02183	1	1	1	1	458	51.9	5.64	Not Found	Not Found	Not Found	Not Found	Medium	Not Found	Not Found	Not Found		0	0.122	2.67	1
High	Master Protein	G7IE79	RING-finger ubiquitin ligase OS=Medicago truncatula GN=MTR_1g114240 PE=4 SV=1	0	7.664	5.01475	1	1	1	1	339	37.5	4.08	Not Found	Not Found	High	Not Found	Not Found	Not Found	Not Found	Not Found		0	0.155	5.51	1
Low	Master Protein	G7J6T6	mRNA cap guanine-N7 methyltransferase OS=Medicago truncatula GN=MTR_3g091140 PE=4 SV=1	0.09	0.722	5.01393	1	1	1	1	359	40.4	5.26	Not Found	Medium	Not Found	Not Found	Not Found	Not Found	Not Found	Not Found		0	0.145	2.07	1
Low	Master Protein	G7J7L4	Disease resistance protein (TIR-NBS-LRR class) OS=Medicago truncatula GN=MTR_3g104250 PE=4 SV=1	0.153	0.458	5	1	1	1	1	320	37.2	8.21	Not Found	Medium	Not Found	Not Found	Not Found	Not Found	Not Found	Not Found		0	0.136	2.9	1
High	Master Protein	G7J2P4	Acyl-coenzyme A thioesterase-like protein OS=Medicago truncatula GN=MTR_3g098170 PE=4 SV=1	0.004	2.115	5	1	1	1	1	160	17.8	7.05	High	Not Found	Not Found	Not Found	Not Found	Not Found	Not Found	Not Found		0	0.259	2.53	1
High	Master Protein	A0A072TQG6	Plasma-membrane choline transporter family protein OS=Medicago truncatula GN=MTR_8g059125 PE=3 SV=1	0	7.816	4.99287	2	2	2	1	701	78.1	8.15	High	Not Found	Not Found	Medium	Not Found	Not Found	Not Found	Not Found		0	0.141	7.03	2
High	Master Protein	A0A072UWM2	Vesicle transport V-SNARE protein OS=Medicago truncatula GN=MTR_3g037380 PE=4 SV=1	0	4.392	4.97738	1	1	1	1	221	24.9	9.23	Not Found	Not Found	Not Found	Not Found	Not Found	High	Not Found	Not Found		0	0.155	3.52	1
High	Master Protein	A0A072VCB3	Vacuolar cation/proton exchanger 3 OS=Medicago truncatula GN=MTR_2g105640 PE=3 SV=1	0	4.101	4.97738	2	2	2	1	442	48.1	5.34	High	Not Found	Not Found	Not Found	Not Found	Not Found	Not Found	Not Found		0	0.233	6.03	2
High	Master Protein	G7JE52	Glycoside hydrolase family 17 protein OS=Medicago truncatula GN=MTR_4g114850 PE=3 SV=1	0	11.012	4.92228	1	1	1	1	386	43	8.18	Not Found	Not Found	Not Found	High	Not Found	Not Found	Not Found	Not Found		0	0.11	7.58	1
High	Master Protein	G7JGN3	Chlororespiratory reduction protein OS=Medicago truncatula GN=MTR_4g116350 PE=4 SV=1	0	4.083	4.89796	1	1	1	1	245	27.8	5.82	Not Found	Not Found	Not Found	Not Found	Not Found	High	Not Found	Not Found		0	0.145	3.1	1
High	Master Protein	A0A072UEL6	Methyl esterase OS=Medicago truncatula GN=MTR_5g018365 PE=4 SV=1	0	5.925	4.88722	1	1	1	1	266	29.7	5.6	Not Found	Not Found	Not Found	Not Found	Not Found	High	Not Found	Not Found		0	0.145	3.69	1
High	Master Protein	A0A072ULV7	O-acyltransferase WSD1-like protein OS=Medicago truncatula GN=MTR_4g078413 PE=4 SV=1	0	3.676	4.88323	2	2	2	1	471	53.5	8.46	High	Not Found	Not Found	Not Found	Not Found	High	Not Found	Not Found	Deamidated [Q47]	0	0.16	5.86	2
High	Master Protein	G7L3E2	DUF247 domain protein OS=Medicago truncatula GN=MTR_7g060330 PE=4 SV=1	0	7.456	4.87805	2	2	2	1	492	57.7	8.31	Not Found	Not Found	Not Found	High	Not Found	Medium	Not Found	Not Found		0	0.07	5.93	2
High	Master Protein	G7J6P4	p-loop nucleoside triphosphate hydrolase superfamily protein OS=Medicago truncatula GN=MTR_3g080040 PE=4 SV=1	0	4.906	4.86891	1	1	1	1	267	30.5	4.54	Not Found	High	Not Found	Not Found	Not Found	Not Found	Not Found	Not Found		0	0.145	3.44	1
High	Master Protein	A0A072U0Z0	NAC transcription factor-like protein OS=Medicago truncatula GN=MTR_8g059170 PE=4 SV=1	0	7.239	4.86322	1	1	1	1	329	36.9	6.33	Not Found	Not Found	Not Found	High	Not Found	Not Found	Not Found	Not Found		0	0.096	4.42	1
Low	Master Protein	G7I4T1	Peroxisomal membrane 22 kDa (Mpv17/PMP22) family protein OS=Medicago truncatula GN=MTR_1g075540 PE=3 SV=1	0.092	0.72	4.81283	1	1	1	1	187	21.7	10.07	Not Found	Not Found	Not Found	Not Found	Not Found	Medium	Not Found	Not Found		0	0.233	2.94	1
High	Master Protein	G7ZWD3	Transmembrane protein, putative OS=Medicago truncatula GN=MTR_3g110075 PE=4 SV=1	0	3.98	4.811	1	2	1	1	291	32.4	5.99	Not Found	Not Found	Not Found	Not Found	Not Found	High	High	Not Found		0	0.145	7.06	1
High	Master Protein	A0A072UGL0	Xyloglucan glycosyltransferase OS=Medicago truncatula GN=MTR_6g007807 PE=4 SV=1	0	4.304	4.8048	2	4	2	1	666	76.9	8.4	Not Found	Not Found	Not Found	Not Found	High	High	Not Found	Not Found		0	0.166	12.53	2
High	Master Protein	A0A072VIT5	Harpin-induced-like protein OS=Medicago truncatula GN=MTR_1g057400 PE=4 SV=1	0.005	2.057	4.78469	1	1	1	1	209	24.1	9.32	Not Found	Not Found	Not Found	High	Not Found	Not Found	Not Found	Not Found		0	0.194	2.58	1
High	Master Protein	A0A072URQ2	L-isoaspartate O-methyltransferase OS=Medicago truncatula GN=MTR_4g104440 PE=4 SV=1	0.002	2.336	4.78261	1	1	1	1	230	24.7	5.78	Not Found	Not Found	Not Found	Not Found	High	Not Found	Not Found	Not Found		0	0.155	3.01	1
Low	Master Protein	G7KPL3	5-adenylylsulfate reductase-like protein OS=Medicago truncatula GN=MTR_6g029240 PE=4 SV=2	0.085	0.738	4.7619	1	3	1	1	294	33.3	9.09	Not Found	Not Found	Medium	Medium	Medium	Not Found	Not Found	Not Found		0	0.425	7.76	1
High	Master Protein	A0A072VLU0	Protein pelota homolog OS=Medicago truncatula GN=MTR_1g078400 PE=3 SV=1	0	7.393	4.74934	1	1	1	1	379	42.7	8.34	Not Found	High	Not Found	Not Found	Not Found	Not Found	Not Found	Not Found		0	0.086	6.16	1
High	Master Protein	A0A072TRN4	RNA recognition motif OS=Medicago truncatula GN=MTR_8g066460 PE=4 SV=1	0	6.705	4.74576	1	1	1	1	295	31.4	8.13	Not Found	Not Found	Not Found	Not Found	Not Found	Not Found	High	Not Found		0	0.101	4.18	1
High	Master Protein	G7L962	Translation initiation factor eIF-2B protein OS=Medicago truncatula GN=MTR_8g023040 PE=3 SV=1	0	4.009	4.73538	1	1	1	1	359	39.7	5.74	Not Found	Not Found	Not Found	Not Found	High	Not Found	Not Found	Not Found		0	0.096	4.11	1
High	Master Protein	A0A072VK54	Bile acid:Na+ symporter family protein OS=Medicago truncatula GN=MTR_2g073080 PE=4 SV=1	0.003	2.192	4.73373	1	3	1	1	169	18.4	9.13	Not Found	Not Found	High	Not Found	High	High	Not Found	Not Found		0	0.233	6.87	1
Medium	Master Protein	G7JX88	Fiber protein Fb34 OS=Medicago truncatula GN=MTR_5g057335 PE=2 SV=1	0.032	1.15	4.71204	1	1	1	1	191	20.8	9.36	Not Found	Not Found	Not Found	Not Found	Not Found	High	Not Found	Not Found		0	0.233	2.05	1
High	Master Protein	B7FMC0	Thioredoxin-like/ATP-binding protein OS=Medicago truncatula GN=MTR_1g106955 PE=2 SV=1	0	3.885	4.69484	1	1	1	1	213	24.3	5.57	Not Found	Not Found	Not Found	Not Found	Not Found	Not Found	High	Not Found		0	0.166	3.23	1
Medium	Master Protein	A0A072VAL1	Ultrapetala developmental regulator OS=Medicago truncatula GN=MTR_2g090080 PE=4 SV=1	0.012	1.63	4.66102	1	1	1	1	236	26.9	7.4	Not Found	Not Found	Not Found	Not Found	Not Found	Not Found	High	Not Found		0	0.122	2.74	1
Low	Master Protein	G7I5D1	Serine/threonine-protein phosphatase OS=Medicago truncatula GN=MTR_1g043240 PE=3 SV=1	0.134	0.539	4.65839	1	1	1	1	322	36.6	7.15	Not Found	Not Found	Not Found	Not Found	Medium	Not Found	Not Found	Not Found		0	0.105	3.16	1
Medium	Master Protein	A0A072VCV0	F-box/RNI superfamily protein OS=Medicago truncatula GN=MTR_2g104970 PE=4 SV=1	0.043	1.009	4.65116	1	1	1	1	172	19.6	7.8	High	Not Found	Not Found	Not Found	Not Found	Not Found	Not Found	Not Found		0	0.212	1.64	1
Low	Master Protein	G7IH25	Uncharacterized protein OS=Medicago truncatula GN=MTR_2g069230 PE=4 SV=2	0.077	0.802	4.65116	1	1	1	1	129	15.3	5.6	Not Found	Not Found	Not Found	Not Found	Not Found	Not Found	High	Not Found		0	0.334	0	1
High	Master Protein	G7JV99	Transmembrane protein, putative OS=Medicago truncatula GN=MTR_4g113740 PE=4 SV=1	0	7.643	4.63215	3	4	3	1	734	82.6	6.38	High	Not Found	Not Found	High	High	Not Found	Not Found	Not Found	Deamidated [Q256; Q263]	0	0.093	7.97	3
High	Master Protein	A0A072UV98	Serine carboxypeptidase-like protein OS=Medicago truncatula GN=MTR_3g045770 PE=3 SV=1	0	4.51	4.62555	2	2	2	1	454	52.1	5.8	Not Found	Not Found	High	High	Not Found	Not Found	Not Found	Not Found		0	0.186	4.42	2
Medium	Master Protein	G7JDK7	Major intrinsic protein (MIP) family transporter OS=Medicago truncatula GN=MTR_4g049340 PE=3 SV=1	0.041	1.023	4.60251	1	1	1	1	239	26	9.83	Not Found	High	Not Found	Not Found	Not Found	Not Found	Not Found	Not Found		0	0.292	3.04	1
High	Master Protein	G7JIW4	Asparagine-tRNA ligase OS=Medicago truncatula GN=MTR_4g100920 PE=3 SV=2	0	6.31	4.57875	3	4	2	1	546	61.4	6.7	Not Found	Not Found	High	Not Found	Not Found	High	Not Found	Not Found		0	0.25	8.96	3
High	Master Protein	A0A072USC3	Nucleoporin 50 Ran-binding domain protein, putative OS=Medicago truncatula GN=MTR_4g011930 PE=4 SV=1	0	4.543	4.57666	1	1	1	1	437	46.9	4.93	High	Not Found	Not Found	Not Found	Not Found	Not Found	Not Found	Not Found		0	0.096	4.82	1
High	Master Protein	A0A072UU68	UDP-glucosyltransferase, putative OS=Medicago truncatula GN=MTR_3g009520 PE=4 SV=1	0	4.2	4.56274	1	1	1	1	263	29	6.39	Not Found	Not Found	Not Found	High	Not Found	Not Found	Not Found	Not Found		0	0.129	3.12	1
High	Master Protein	A0A072VH91	Benzyl alcohol O-benzoyltransferase OS=Medicago truncatula GN=MTR_1g040315 PE=4 SV=1	0	4.286	4.55635	2	2	1	1	417	46.3	8.76	Not Found	Not Found	Not Found	Not Found	Not Found	Not Found	Medium	Not Found		0	0.179	4.86	2
Low	Master Protein	G7IYN5	B3 domain plant protein OS=Medicago truncatula GN=MTR_3g013810 PE=4 SV=2	0.163	0.416	4.54545	1	3	1	1	198	23.2	8.63	Medium	Not Found	Medium	Medium	Not Found	Not Found	Not Found	Not Found		0	0.194	6.23	1
Low	Master Protein	A0A072UCK9	Senescence/dehydration-associated-like protein OS=Medicago truncatula GN=MTR_6g088680 PE=4 SV=1	0.169	0.395	4.54545	1	1	1	1	374	40.5	8.6	Not Found	Not Found	Not Found	Not Found	Medium	Not Found	Not Found	Not Found		0	0.093	2.19	1
High	Master Protein	A0A072UB32	Beta-amylase OS=Medicago truncatula GN=MTR_6g477770 PE=3 SV=1	0.007	1.892	4.54545	1	1	1	1	198	21.1	7.24	Not Found	Not Found	High	Not Found	Not Found	Not Found	Not Found	Not Found		0	0.194	1.93	1
High	Master Protein	G7IK38	Plastid developmental protein DAG OS=Medicago truncatula GN=MTR_2g011000 PE=4 SV=1	0.003	2.302	4.52489	1	1	1	1	221	24.9	8.69	Not Found	Not Found	Not Found	Not Found	Not Found	High	Not Found	Not Found		0	0.155	2.77	1
High	Master Protein	G7JZK2	rRNA-processing protein PIN domain protein OS=Medicago truncatula GN=MTR_5g071380 PE=4 SV=1	0	5.03	4.49827	1	1	1	1	289	32.9	9.76	Not Found	Not Found	High	Not Found	Not Found	Not Found	Not Found	Not Found		0	0.145	3.6	1
High	Master Protein	G7J868	OPT family oligopeptide transporter OS=Medicago truncatula GN=MTR_3g092090 PE=4 SV=2	0	13.64	4.49775	2	3	2	1	667	73.1	8.63	High	Not Found	High	High	Not Found	Not Found	Not Found	Not Found		0	0.125	14.86	2
Medium	Master Protein	G7L6A8	E3 ubiquitin-protein ligase RGLG2-like protein OS=Medicago truncatula GN=MTR_7g033100 PE=4 SV=1	0.012	1.656	4.49438	2	3	1	1	445	49.6	5.63	Not Found	Not Found	Not Found	Not Found	Not Found	Not Found	Medium	Not Found		0	0.179	7.14	2
Medium	Master Protein	G7LFU4	Polyketide cyclase/dehydrase and lipid transporter OS=Medicago truncatula GN=MTR_8g012550 PE=4 SV=1	0.039	1.057	4.48718	1	1	1	1	156	17.9	6.02	Not Found	Not Found	Not Found	Not Found	High	Not Found	Not Found	Not Found		0	0.233	2.09	1
Medium	Master Protein	A0A072VDT6	Nuclease in basal defense response protein OS=Medicago truncatula GN=MTR_1g022485 PE=4 SV=1	0.013	1.614	4.45682	1	1	1	1	359	40.1	8.54	Not Found	Not Found	Not Found	Not Found	Not Found	High	Not Found	Not Found		0	0	2.3	1
Low	Master Protein	A0A072UG54	Alpha/beta fold hydrolase OS=Medicago truncatula GN=MTR_4g011440 PE=4 SV=1	0.13	0.555	4.45469	1	2	1	1	651	71.5	8.21	Not Found	Not Found	Medium	Not Found	Not Found	Not Found	Not Found	Not Found		0	0.07	4.79	1
High	Master Protein	A0A072TK68	Mannosyltransferase OS=Medicago truncatula GN=MTR_8g007345 PE=3 SV=1	0	7.115	4.45344	2	2	2	1	494	57.2	9.26	High	Not Found	Not Found	Not Found	Not Found	Not Found	High	Not Found		0	0.166	5.76	2
High	Master Protein	A0A072V4J0	Soluble N-ethylmaleimide-sensitive factor adaptor protein OS=Medicago truncatula GN=MTR_3g023720 PE=4 SV=1	0	4.509	4.39189	1	1	1	1	296	33.2	8.66	Not Found	Not Found	Not Found	Not Found	Not Found	Not Found	High	Not Found		0	0.122	3.37	1
High	Master Protein	G7K9B4	UDP-D-glucose/UDP-D-galactose 4-epimerase OS=Medicago truncatula GN=MTR_5g009170 PE=3 SV=1	0	10.608	4.33673	1	1	1	1	392	42.8	8.72	Not Found	Not Found	Not Found	High	Not Found	Not Found	Not Found	Not Found		0	0.096	7.55	1
High	Master Protein	A0A072V2I2	Transcriptional regulatory plant protein, putative OS=Medicago truncatula GN=MTR_3g109620 PE=4 SV=1	0	7.014	4.33526	1	1	1	1	346	38.7	7.43	Not Found	Not Found	Not Found	Not Found	Not Found	High	Not Found	Not Found		0	0.129	4.41	1
Low	Master Protein	A0A072VRH0	DUF1645 family protein OS=Medicago truncatula GN=MTR_1g033900 PE=4 SV=1	0.147	0.488	4.33213	1	1	1	1	277	31.7	8.98	Not Found	Not Found	Not Found	Not Found	Medium	Not Found	Not Found	Not Found		0	0.136	2.87	1
High	Master Protein	A0A072U2M8	Casein kinase I-like protein OS=Medicago truncatula GN=MTR_7g097160 PE=3 SV=1	0.001	3.173	4.31965	2	4	2	1	463	52.9	9.76	Not Found	Not Found	Not Found	High	High	High	Not Found	Not Found		0	0.172	12.06	2
Low	Master Protein	G7ZZK8	Cofilin/actin-depolymerizing factor-like protein OS=Medicago truncatula GN=MTR_1g068950 PE=2 SV=1	0.114	0.624	4.31655	1	1	1	1	139	16.1	5.44	Not Found	Not Found	Not Found	Not Found	Not Found	Medium	Not Found	Not Found		0	0.292	0	1
Low	Master Protein	G7KGP3	Uncharacterized protein OS=Medicago truncatula GN=MTR_5g041720 PE=4 SV=1	0.154	0.454	4.31655	1	2	1	1	278	32.6	6.8	Medium	Medium	Not Found	Not Found	Not Found	Not Found	Not Found	Not Found		0	0.129	4.96	1
High	Master Protein	G7K434	Uncharacterized protein OS=Medicago truncatula GN=MTR_5g025810 PE=4 SV=1	0	6.122	4.30712	2	2	2	1	534	60.1	7.31	Not Found	Not Found	Not Found	Not Found	Medium	High	Not Found	Not Found		0	0.089	6.87	2
High	Master Protein	A0A072TJ93	Small heat shock protein OS=Medicago truncatula GN=MTR_0004s0510 PE=3 SV=1	0.001	2.714	4.28571	1	1	1	1	210	23.4	5.94	Not Found	Not Found	Not Found	Not Found	Not Found	Not Found	High	Not Found		0	0.166	2.78	1
High	Master Protein	A0A072V8N4	Carboxyl-terminal peptidase OS=Medicago truncatula GN=MTR_2g046390 PE=4 SV=1	0	6.894	4.27807	1	1	1	1	374	41.9	8.56	Not Found	Not Found	Not Found	Not Found	Not Found	High	Not Found	Not Found		0	0.101	4.38	1
Low	Master Protein	A0A072U1W6	Uncharacterized protein OS=Medicago truncatula GN=MTR_7g094260 PE=4 SV=1	0.133	0.543	4.27807	1	1	1	1	187	21.1	9.73	Not Found	Not Found	Not Found	Medium	Not Found	Not Found	Not Found	Not Found		0	0.194	0	1
Medium	Master Protein	B7FHC6	Iron-sulfur cluster assembly protein OS=Medicago truncatula GN=MTR_3g077720 PE=2 SV=1	0.041	1.02	4.26829	1	1	1	1	164	17.7	8.81	Not Found	Not Found	Not Found	Not Found	Not Found	Not Found	High	Not Found		0	0.233	1.87	1
High	Master Protein	A0A072TQY5	Calcium-transporting ATPase OS=Medicago truncatula GN=MTR_8g446010 PE=3 SV=1	0	5.458	4.26396	3	5	2	1	985	108.2	6.34	Not Found	Not Found	Not Found	High	High	Not Found	Not Found	Not Found	Phospho [S711]	0	0.081	15.62	3
Medium	Master Protein	A0A072TE88	Transglutaminase-like cysteine proteinase BTLCP protein OS=Medicago truncatula GN=MTR_0818s0020 PE=4 SV=1	0.024	1.322	4.26357	1	4	1	1	258	29	8.97	Medium	High	High	Not Found	Not Found	High	Not Found	Not Found	Carboxymethyl [K12]	0	0.194	8.05	1
High	Master Protein	G7K9E8	Methylesterase OS=Medicago truncatula GN=MTR_5g018350 PE=4 SV=1	0.002	2.407	4.26357	1	1	1	1	258	29.2	4.92	High	Not Found	Not Found	Not Found	Not Found	Not Found	Not Found	Not Found		0	0.136	2.45	1
High	Master Protein	G7JJM2	Fatty acyl-CoA reductase OS=Medicago truncatula GN=MTR_4g053900 PE=3 SV=2	0	4.511	4.24242	2	2	1	1	495	56.3	9.01	Not Found	Not Found	High	Not Found	Not Found	Not Found	Not Found	Not Found		0	0.155	6.78	2
High	Master Protein	A0A072U620	Ankyrin repeat 13B-like protein OS=Medicago truncatula GN=MTR_7g115580 PE=4 SV=1	0	12.518	4.23977	2	2	2	1	684	76.4	7.06	Not Found	Not Found	Not Found	Not Found	Not Found	Not Found	High	Not Found		0	0.113	8.03	2
High	Master Protein	G7J5I6	Cycloeucalenol cycloisomerase OS=Medicago truncatula GN=MTR_3g089010 PE=4 SV=1	0	11.06	4.23453	1	3	1	1	307	35.3	7.88	Not Found	Not Found	Not Found	Not Found	High	High	Not Found	Not Found		0	0.359	13.15	1
High	Master Protein	B7FJS4	Nucleosome/chromatin assembly factor group protein OS=Medicago truncatula GN=MTR_3g040400 PE=2 SV=1	0.001	3.058	4.23077	1	2	1	1	260	29.9	4.36	Not Found	Not Found	Not Found	High	High	Not Found	Not Found	Not Found		0	0.166	6.67	1
Medium	Master Protein	G7JWC2	UDP-glucosyltransferase family protein OS=Medicago truncatula GN=MTR_5g031830 PE=4 SV=1	0.025	1.308	4.21053	1	1	1	1	475	54.2	7.11	High	Not Found	Not Found	Not Found	Not Found	Not Found	Not Found	Not Found		0	0.093	2.23	1
High	Master Protein	G7J0N4	Protein phosphatase 2C family protein OS=Medicago truncatula GN=MTR_3g031360 PE=4 SV=1	0	5.378	4.20712	1	1	1	1	309	33.7	5.27	Not Found	Not Found	Not Found	Not Found	Not Found	High	Not Found	Not Found		0	0.136	4.44	1
Low	Master Protein	G7L7S5	Uncharacterized protein OS=Medicago truncatula GN=MTR_8g045370 PE=4 SV=2	0.127	0.566	4.20712	1	1	1	1	309	35.6	6.43	Not Found	Not Found	Not Found	Not Found	Not Found	Not Found	Not Found	Medium		0	0	2.14	1
High	Master Protein	A0A072TUH1	Nucleotide/sugar transporter family protein OS=Medicago truncatula GN=MTR_8g090130 PE=4 SV=1	0	4.703	4.20712	1	1	1	1	309	33.7	9.52	Not Found	Not Found	Not Found	High	Not Found	Not Found	Not Found	Not Found		0	0.129	2.59	1
Medium	Master Protein	G7J4Q0	Cytokinin riboside 5'-monophosphate phosphoribohydrolase OS=Medicago truncatula GN=MTR_3g113710 PE=3 SV=2	0.018	1.457	4.20168	1	1	1	1	238	26.6	7.23	Not Found	Not Found	Not Found	Not Found	Not Found	High	Not Found	Not Found	Deamidated [Q5; Q6]	0	0.212	3.38	1
High	Master Protein	A0A072V0V4	Cytochrome P450 family 71 protein OS=Medicago truncatula GN=MTR_4g104610 PE=3 SV=1	0.009	1.796	4.2	2	2	1	1	500	56.5	7.18	Not Found	Not Found	Not Found	Not Found	Not Found	Not Found	Medium	Not Found		0	0.136	4.89	2
High	Master Protein	A0A072U0R8	NAD(P)-binding rossmann-fold protein OS=Medicago truncatula GN=MTR_7g076660 PE=3 SV=1	0	4.807	4.18118	1	1	1	1	287	31.9	7.74	Not Found	Not Found	Not Found	Not Found	High	Not Found	Not Found	Not Found		0	0.101	3.59	1
High	Master Protein	I3SPB7	Rhomboid-like protein OS=Medicago truncatula GN=MTR_4g123573 PE=2 SV=1	0	6.101	4.1791	1	1	1	1	335	38	9.63	Not Found	Not Found	Not Found	Not Found	Not Found	High	Not Found	Not Found		0	0.129	4.07	1
High	Master Protein	G7JNP6	HAD-family hydrolase IIA OS=Medicago truncatula GN=MTR_4g087590 PE=4 SV=1	0	5.254	4.16667	1	1	1	1	312	33.9	6.29	Not Found	Not Found	Not Found	Not Found	Not Found	High	Not Found	Not Found		0	0.129	3.56	1
Low	Master Protein	A0A072UIG3	TatD-related deoxyribonuclease OS=Medicago truncatula GN=MTR_6g033025 PE=4 SV=1	0.17	0.393	4.16667	1	2	1	1	312	34.4	6.13	Not Found	Not Found	Not Found	Not Found	Not Found	Medium	Not Found	Not Found		0	0.136	2.54	1
Medium	Master Protein	I3SHZ2	Calcium ion-binding protein, putative OS=Medicago truncatula GN=MTR_8g006765 PE=2 SV=1	0.024	1.323	4.16667	1	1	1	1	168	18.7	8.79	Not Found	Not Found	Not Found	High	Not Found	Not Found	Not Found	Not Found		0	0.259	2.11	1
Low	Master Protein	G7IN87	Uncharacterized protein OS=Medicago truncatula GN=MTR_2g005790 PE=4 SV=1	0.116	0.615	4.16667	1	2	1	1	192	22	5.62	Medium	Not Found	Medium	Not Found	Not Found	Not Found	Not Found	Not Found		0	0.233	4	1
High	Master Protein	A0A072VFS3	ENTH/VHS/GAT family protein OS=Medicago truncatula GN=MTR_1g026840 PE=4 SV=1	0	9.081	4.1543	2	2	2	1	674	72.8	5.52	Not Found	Not Found	Not Found	High	High	Not Found	Not Found	Not Found		0	0.16	7.39	2
Medium	Master Protein	G7K2S3	WAT1-related protein OS=Medicago truncatula GN=MTR_5g034970 PE=3 SV=1	0.012	1.646	4.1543	1	1	1	1	337	36.5	8.57	Not Found	Not Found	Not Found	Not Found	High	Not Found	Not Found	Not Found		0	0.136	2.78	1
High	Master Protein	G7KIS7	Polyol/monosaccharide transporter 1 OS=Medicago truncatula GN=MTR_6g007340 PE=3 SV=1	0	5.353	4.15094	2	2	2	1	530	57.4	5.82	Not Found	Not Found	Not Found	High	Not Found	High	Not Found	Not Found		0	0.155	6.05	2
High	Master Protein	G7I551	Plant/F12B17-70 protein OS=Medicago truncatula GN=MTR_1g009030 PE=4 SV=1	0.004	2.139	4.14747	1	1	1	1	217	24.5	9.2	Not Found	High	Not Found	Not Found	Not Found	Not Found	Not Found	Not Found		0	0.194	2.5	1
Medium	Master Protein	G7KX04	Photosystem I P700 chlorophyll A apoprotein OS=Medicago truncatula GN=MTR_7g051460 PE=4 SV=1	0.036	1.103	4.14747	1	9	1	1	217	24.8	9.35	Not Found	Medium	Medium	Medium	Medium	Not Found	Medium	Not Found		0	0.359	19.27	1
Low	Master Protein	A0A072UDR8	Grave disease carrier protein OS=Medicago truncatula GN=MTR_6g091800 PE=3 SV=1	0.152	0.466	4.12979	1	1	1	1	339	37.7	9.67	Not Found	Medium	Not Found	Not Found	Not Found	Not Found	Not Found	Not Found		0	0.096	2.25	1
Medium	Master Protein	G7I744	DUF4283 domain protein OS=Medicago truncatula GN=MTR_1g024800 PE=4 SV=2	0.037	1.083	4.12844	1	3	1	1	218	24.7	7.34	Not Found	Not Found	Not Found	Not Found	Not Found	Medium	Medium	Not Found		0	0.468	8.24	1
High	Master Protein	G7IVL0	Sugar porter (SP) family MFS transporter OS=Medicago truncatula GN=MTR_3g008160 PE=3 SV=1	0.003	2.27	4.12574	3	4	3	1	509	55.9	9.33	Not Found	Not Found	High	Medium	Medium	Medium	Not Found	Not Found		0	0.318	5.16	3
High	Master Protein	G7J2Z9	Nucleotide/sugar transporter family protein OS=Medicago truncatula GN=MTR_3g072380 PE=4 SV=1	0	7.327	4.11765	1	2	1	1	340	38.5	8.98	Not Found	Not Found	Not Found	Not Found	High	Not Found	Not Found	Not Found		0	0.311	9.36	1
High	Master Protein	A0A072UI11	Proton-dependent oligopeptide transport family protein OS=Medicago truncatula GN=MTR_4g033310 PE=4 SV=1	0	15.128	4.11449	2	4	2	1	559	62.5	6.86	Medium	High	High	Not Found	Not Found	Not Found	Not Found	Not Found		0	0.269	16.55	2
High	Master Protein	A0A072VKF6	Calmodulin-binding protein OS=Medicago truncatula GN=MTR_2g078210 PE=4 SV=1	0	5.491	4.11392	1	1	1	1	316	36.7	10.02	Not Found	Not Found	Not Found	Not Found	High	Not Found	Not Found	Not Found		0	0.136	4.43	1
High	Master Protein	A0A072VAA6	Sodium bile acid symporter family protein OS=Medicago truncatula GN=MTR_2g073190 PE=3 SV=1	0	3.613	4.1116	3	3	3	1	681	73.6	8.46	High	Not Found	Not Found	Not Found	Medium	High	Not Found	Not Found		0	0.189	8.09	3
Low	Master Protein	B7FGX5	Glutathione S-transferase, amino-terminal domain protein OS=Medicago truncatula GN=MTR_2g070070 PE=2 SV=1	0.14	0.509	4.10959	1	1	1	1	219	25.7	6.02	Not Found	Not Found	Not Found	Not Found	Medium	Not Found	Not Found	Not Found		0	0.179	2.93	1
High	Master Protein	A0A072TKB2	Glycerol-3-phosphate transporter OS=Medicago truncatula GN=MTR_0004s0650 PE=4 SV=1	0	4.209	4.10156	1	1	1	1	512	55	8.44	High	Not Found	Not Found	Not Found	Not Found	Not Found	Not Found	Not Found		0	0.08	5.87	1
High	Master Protein	G7LCN3	dTDP-4-dehydrorhamnose dehydrogenase OS=Medicago truncatula GN=MTR_8g032270 PE=4 SV=1	0	5.065	4.10095	1	1	1	1	317	34.9	6.57	High	Not Found	Not Found	Not Found	Not Found	Not Found	Not Found	Not Found		0	0.136	3.73	1
High	Master Protein	G7K7G9	Centromere/kinetochore zw10-like protein OS=Medicago truncatula GN=MTR_5g084830 PE=4 SV=1	0	9	4.09982	2	2	2	1	561	64	5.1	Not Found	Not Found	Not Found	High	Not Found	High	Not Found	Not Found		0	0.125	7.24	2
Low	Master Protein	G7KRF9	DUF247 domain protein OS=Medicago truncatula GN=MTR_7g068160 PE=4 SV=1	0.057	0.88	4.09683	2	2	2	1	537	61.4	6.15	Not Found	Not Found	Medium	Not Found	Not Found	Not Found	Medium	Not Found		0	0.145	4.94	2
High	Master Protein	G7I8F4	Nucleotide/sugar transporter family protein OS=Medicago truncatula GN=MTR_1g030320 PE=4 SV=1	0	8.999	4.09357	2	5	2	1	342	38.6	9.11	Not Found	Not Found	Not Found	Not Found	High	High	Not Found	Not Found		0	0.438	18.12	2
Low	Master Protein	G7ZZI9	NAC transcription factor-like protein OS=Medicago truncatula GN=MTR_8g023880 PE=4 SV=1	0.144	0.493	4.08922	1	1	1	1	269	30.5	5.85	Not Found	Not Found	Not Found	Not Found	Not Found	Not Found	Medium	Not Found		0	0.194	2.15	1
Low	Master Protein	G7J874	Homeobox associated leucine zipper protein OS=Medicago truncatula GN=MTR_3g092150 PE=4 SV=2	0.138	0.517	4.08163	1	2	1	1	245	29	5.53	Not Found	Not Found	Not Found	Not Found	Not Found	Not Found	Medium	Not Found		0	0.274	5.9	1
High	Master Protein	A0A072USJ4	Dirigent protein OS=Medicago truncatula GN=MTR_4g013350 PE=3 SV=1	0.009	1.746	4.06091	1	1	1	1	197	22	8.76	Not Found	Not Found	Not Found	High	Not Found	Not Found	Not Found	Not Found		0	0.179	2.62	1
Low	Master Protein	A2Q293	Cytochrome c, monohaem OS=Medicago truncatula GN=MTR_4g083990 PE=4 SV=1	0.12	0.597	4.04624	1	1	1	1	173	19.2	7.99	Not Found	Not Found	Not Found	Medium	Not Found	Not Found	Not Found	Not Found		0	0.233	1.68	1
Low	Master Protein	A0A072VL99	Sec-independent protein translocase TatB-like protein, putative OS=Medicago truncatula GN=MTR_1g070900 PE=4 SV=1	0.21	0.28	4.03587	1	1	1	1	223	23.8	6.39	Not Found	Medium	Not Found	Not Found	Not Found	Not Found	Not Found	Not Found		0	0.155	1.68	1
Medium	Master Protein	A0A072UF24	Short-chain dehydrogenase/reductase OS=Medicago truncatula GN=MTR_7g107670 PE=4 SV=1	0.024	1.312	4.02685	1	1	1	1	298	32	6.98	Not Found	High	Not Found	Not Found	Not Found	Not Found	Not Found	Not Found		0	0.129	2.4	1
High	Master Protein	G7I823	Translocon at the outer membrane ofs-like protein OS=Medicago truncatula GN=MTR_1g082750 PE=2 SV=1	0	4.149	4.01891	1	1	1	1	423	45.7	6.06	Not Found	Not Found	High	Not Found	Not Found	Not Found	Not Found	Not Found		0	0.089	4.6	1
Low	Master Protein	G7IH11	Galactose oxidase/kelch repeat protein OS=Medicago truncatula GN=MTR_2g069030 PE=4 SV=1	0.104	0.666	4	1	1	1	1	325	35	5.2	Not Found	Not Found	Not Found	Not Found	Not Found	Medium	Not Found	Not Found		0	0.105	2.99	1
High	Master Protein	G7K2S5	WAT1-related protein OS=Medicago truncatula GN=MTR_5g034980 PE=3 SV=1	0	4.369	4	1	2	1	1	350	37.8	8.76	Not Found	Not Found	Not Found	High	Not Found	High	Not Found	Not Found		0	0.122	7.82	1
Medium	Master Protein	G7KNL3	COP9 signalosome complex subunit-like protein OS=Medicago truncatula GN=MTR_6g023350 PE=4 SV=1	0.043	1.002	4	1	1	1	1	425	48.1	6.34	Not Found	Not Found	High	Not Found	Not Found	Not Found	Not Found	Not Found		0	0.089	3.66	1
High	Master Protein	A0A072VKN4	Protein DETOXIFICATION OS=Medicago truncatula GN=MTR_2g079020 PE=3 SV=1	0	6.223	3.99202	2	3	2	1	501	55.3	8	Not Found	Not Found	High	High	Not Found	Not Found	High	Not Found		0	0.186	8.68	2
High	Master Protein	A0A072TTL4	Clathrin assembly protein OS=Medicago truncatula GN=MTR_8g089850 PE=4 SV=1	0	3.818	3.98773	1	1	1	1	326	36.8	7.81	Not Found	Not Found	High	Not Found	Not Found	Not Found	Not Found	Not Found		0	0.122	3.1	1
Low	Master Protein	A0A072U819	Plant/F1M20-13 protein OS=Medicago truncatula GN=MTR_6g037000 PE=4 SV=1	0.155	0.451	3.97878	1	1	1	1	377	43	8.12	Not Found	Not Found	Not Found	Not Found	Not Found	Not Found	Medium	Not Found		0	0.077	2.77	1
Low	Master Protein	G7IM40	Tonoplast dicarboxylate transporter OS=Medicago truncatula GN=MTR_2g026030 PE=4 SV=2	0.076	0.809	3.97727	2	2	2	1	528	57.4	6.11	Medium	Not Found	Not Found	Not Found	Not Found	Not Found	Medium	Not Found		0	0.222	4.34	2
Low	Master Protein	G7JV35	Magnesium-dependent phosphatase-like protein OS=Medicago truncatula GN=MTR_4g093560 PE=4 SV=1	0.124	0.582	3.97727	1	2	1	1	176	20.1	8.7	Not Found	Medium	Medium	Not Found	Not Found	Not Found	Not Found	Not Found		0	0.179	0	1
High	Master Protein	G7KGX5	Auxin influx transporter OS=Medicago truncatula GN=MTR_5g082220 PE=4 SV=1	0	7.844	3.9666	1	1	1	1	479	54.2	8.25	Not Found	Not Found	High	Not Found	Not Found	Not Found	Not Found	Not Found		0	0.101	5.12	1
High	Master Protein	A0A072UCV8	Na+-bile acid cotransporter OS=Medicago truncatula GN=MTR_5g011440 PE=4 SV=1	0.003	2.164	3.93519	2	2	2	1	432	46.3	9.07	Not Found	Not Found	High	Not Found	Not Found	High	Not Found	Not Found		0	0.233	4.56	2
High	Master Protein	A0A072VJB4	Calcium-binding EF-hand protein OS=Medicago truncatula GN=MTR_1g051895 PE=4 SV=1	0	4.027	3.93443	1	1	1	1	305	32.6	6.87	Not Found	Not Found	High	Not Found	Not Found	Not Found	Not Found	Not Found		0	0.292	3.69	1
High	Master Protein	G7JY96	Methionine aminopeptidase OS=Medicago truncatula GN=MTR_5g053940 PE=3 SV=2	0.001	3.204	3.93258	1	1	1	1	356	39	6.89	Not Found	Not Found	Not Found	Not Found	High	Not Found	Not Found	Not Found		0	0.105	3.35	1
Medium	Master Protein	G7K3D8	Transmembrane protein, putative OS=Medicago truncatula GN=MTR_5g091790 PE=4 SV=1	0.015	1.552	3.91061	2	3	2	1	358	41.2	6.95	High	High	Not Found	Medium	Not Found	Not Found	Not Found	Not Found		0	0.179	3.49	2
Medium	Master Protein	G7L0E6	AAA-type ATPase family protein OS=Medicago truncatula GN=MTR_7g075520 PE=3 SV=1	0.034	1.132	3.90947	1	4	1	1	486	54.2	9.42	High	High	Not Found	Not Found	Not Found	Not Found	Not Found	Not Found	Deamidated [R435; Q448; R450]; Phospho [S439]; Carboxymethyl [K445]	1	0.086	7.74	1
High	Master Protein	A0A072V0F2	Uncharacterized protein OS=Medicago truncatula GN=MTR_3g081440 PE=4 SV=1	0	3.612	3.89105	1	1	1	1	257	29.2	7.85	High	Not Found	Not Found	Not Found	Not Found	Not Found	Not Found	Not Found		0	0.136	2.9	1
Low	Master Protein	Q1RU64	Glutaredoxin (GRX) family protein OS=Medicago truncatula GN=MTR_8g038440 PE=4 SV=1	0.191	0.332	3.89105	1	1	1	1	257	28.7	8.72	Not Found	Not Found	Not Found	Medium	Not Found	Not Found	Not Found	Not Found		0	0.122	2.45	1
Low	Master Protein	G7IXV5	Uncharacterized protein OS=Medicago truncatula GN=MTR_3g047590 PE=4 SV=1	0.175	0.376	3.88889	1	3	1	1	180	19.9	8.88	Not Found	Medium	Medium	Medium	Not Found	Not Found	Not Found	Not Found		0	0.155	0	1
Low	Master Protein	G7KDF5	F-box protein interaction domain protein OS=Medicago truncatula GN=MTR_5g010660 PE=4 SV=1	0.165	0.409	3.87931	1	1	1	1	464	53.7	8.94	Not Found	Not Found	Not Found	Medium	Not Found	Not Found	Not Found	Not Found		0	0.089	2	1
Medium	Master Protein	Q2HSI9	Uncharacterized protein OS=Medicago truncatula GN=MTR_2g087180 PE=4 SV=1	0.022	1.368	3.8674	1	1	1	1	181	19.7	9.31	Not Found	Not Found	Not Found	Not Found	Not Found	Not Found	Not Found	High		0	0.233	2.24	1
Low	Master Protein	A0A072TGY3	Arginase family protein OS=Medicago truncatula GN=MTR_0088s0100 PE=3 SV=1	0.124	0.582	3.8674	1	1	1	1	362	40.4	7.42	Not Found	Not Found	Not Found	Not Found	Not Found	Medium	Not Found	Not Found		0	0.122	2.17	1
High	Master Protein	A0A072U994	Histidinol-phosphate aminotransferase OS=Medicago truncatula GN=MTR_6g033540 PE=3 SV=1	0	7.578	3.86473	1	1	1	1	414	46.2	6.57	High	Not Found	Not Found	Not Found	Not Found	Not Found	Not Found	Not Found		0	0.11	3.57	1
High	Master Protein	G7KG47	ATP-dependent Clp protease OS=Medicago truncatula GN=MTR_5g011550 PE=4 SV=1	0.005	2.042	3.86266	1	1	1	1	233	25.6	9.13	Not Found	Not Found	Not Found	Not Found	Not Found	Not Found	High	Not Found		0	0.145	2.23	1
High	Master Protein	G7JFE9	Hemolysin-III-like protein OS=Medicago truncatula GN=MTR_4g115580 PE=4 SV=2	0	6.286	3.83562	1	1	1	1	365	42	8.44	Not Found	Not Found	Not Found	Not Found	Not Found	High	Not Found	Not Found		0	0.105	4.23	1
High	Master Protein	G7L615	Purple acid phosphatase OS=Medicago truncatula GN=MTR_7g104330 PE=3 SV=1	0	7.179	3.82883	1	2	1	1	444	50.8	6.04	Not Found	Not Found	High	High	Not Found	Not Found	Not Found	Not Found		0	0.083	12.08	1
Low	Master Protein	A0A072USS6	Uncharacterized protein OS=Medicago truncatula GN=MTR_4g017750 PE=4 SV=1	0.168	0.396	3.81679	1	1	1	1	262	30.1	6.11	Not Found	Not Found	Not Found	Not Found	Not Found	Not Found	Medium	Not Found		0	0.155	2.49	1
Medium	Master Protein	G7K2G3	Galactosyl transferase GMA12/MNN10 family protein OS=Medicago truncatula GN=MTR_5g015260 PE=4 SV=1	0.042	1.016	3.81166	1	1	1	1	446	51.9	6.49	Not Found	Not Found	Not Found	Not Found	High	Not Found	Not Found	Not Found		0	0.089	2.65	1
Low	Master Protein	G7L1K7	Uncharacterized protein OS=Medicago truncatula GN=MTR_7g086760 PE=4 SV=1	0.154	0.454	3.80952	1	1	1	1	315	35.6	5.01	Not Found	Medium	Not Found	Not Found	Not Found	Not Found	Not Found	Not Found		0	0.129	2.39	1
Medium	Master Protein	A0A072U3S2	Translin-like protein OS=Medicago truncatula GN=MTR_7g101760 PE=4 SV=1	0.024	1.325	3.80623	1	1	1	1	289	33.2	7.55	Not Found	Not Found	Not Found	Not Found	Not Found	Not Found	High	Not Found		0	0.136	2.45	1
Low	Master Protein	A0A072VES1	PHD finger alfin-like protein OS=Medicago truncatula GN=MTR_1g015185 PE=4 SV=1	0.203	0.302	3.80228	1	1	1	1	263	29.6	5.12	Not Found	Not Found	Not Found	Not Found	Medium	Not Found	Not Found	Not Found		0	0.259	2.11	1
High	Master Protein	A0A072U9U4	Cytochrome P450 family 71 protein OS=Medicago truncatula GN=MTR_6g035100 PE=3 SV=1	0	6.756	3.8	1	1	1	1	500	56.9	8.47	Not Found	High	Not Found	Not Found	Not Found	Not Found	Not Found	Not Found		0	0.077	4.72	1
Medium	Master Protein	A0A072VLL2	Plant/F12B17-70 protein OS=Medicago truncatula GN=MTR_1g077210 PE=4 SV=1	0.026	1.28	3.79747	1	1	1	1	237	26.7	9	Not Found	High	Not Found	Not Found	Not Found	Not Found	Not Found	Not Found		0	0.194	2.87	1
High	Master Protein	A0A072UH37	GDSL-like lipase/acylhydrolase OS=Medicago truncatula GN=MTR_4g019880 PE=4 SV=1	0	5.161	3.78378	1	1	1	1	370	40.8	5.34	Not Found	Not Found	Not Found	Not Found	High	Not Found	Not Found	Not Found		0	0.136	3.88	1
High	Master Protein	G7K9P5	Peptide/nitrate transporter OS=Medicago truncatula GN=MTR_5g038060 PE=4 SV=1	0.001	2.764	3.78289	2	2	2	1	608	67.8	8.57	Not Found	Not Found	Not Found	Not Found	High	High	Not Found	Not Found		0	0.141	4.79	2
Medium	Master Protein	G7KQZ2	Zinc finger constans-like protein OS=Medicago truncatula GN=MTR_7g108150 PE=4 SV=1	0.037	1.088	3.76344	1	3	1	1	372	41.6	6.67	Not Found	Medium	High	Not Found	Medium	Not Found	Not Found	Not Found		0	0.129	8.13	1
High	Master Protein	A0A072U082	Trihelix transcription factor GT-3a, putative OS=Medicago truncatula GN=MTR_7g068770 PE=4 SV=1	0.001	2.703	3.75427	1	1	1	1	293	35.3	7.11	Not Found	Not Found	Not Found	Not Found	High	Not Found	Not Found	Not Found		0	0.179	3.25	1
Low	Master Protein	A0A072TW59	Myb transcription factor OS=Medicago truncatula GN=MTR_8g098860 PE=4 SV=1	0.198	0.311	3.75	1	1	1	1	320	36.5	6.29	Not Found	Medium	Not Found	Not Found	Not Found	Not Found	Not Found	Not Found		0	0	1.67	1
High	Master Protein	A0A072V910	Na+-bile acid cotransporter OS=Medicago truncatula GN=MTR_2g073070 PE=4 SV=1	0.006	1.976	3.75	1	1	1	1	240	24.8	9.07	Not Found	Not Found	Not Found	Not Found	High	Not Found	Not Found	Not Found		0	0.194	2.39	1
High	Master Protein	A0A072V2D6	UBA/TS-N domain protein OS=Medicago truncatula GN=MTR_3g093720 PE=4 SV=1	0.006	1.924	3.72881	1	1	1	1	295	33.2	4.67	Not Found	Not Found	Not Found	Not Found	Not Found	High	Not Found	Not Found		0	0.129	2.93	1
Medium	Master Protein	G7IK98	Ngg1 interacting factor-like 1 binding protein OS=Medicago truncatula GN=MTR_2g015520 PE=2 SV=1	0.036	1.112	3.71901	1	1	1	1	242	27.5	5.24	Not Found	Not Found	Not Found	Not Found	Not Found	Not Found	High	Not Found	Carboxymethyl [K135]	0	0.145	2.55	1
High	Master Protein	G7K2G4	Heptahelical protein OS=Medicago truncatula GN=MTR_5g015270 PE=4 SV=1	0.001	3.366	3.69393	1	1	1	1	379	43.1	7.69	High	Not Found	Not Found	Not Found	Not Found	Not Found	Not Found	Not Found		0	0.116	2.8	1
Low	Master Protein	G7KBY0	HXXXD-type acyl-transferase family protein OS=Medicago truncatula GN=MTR_5g081960 PE=4 SV=1	0.098	0.7	3.68098	2	2	2	1	489	54.5	8.63	Medium	Not Found	Medium	Not Found	Not Found	Not Found	Not Found	Not Found		0	0.179	4.76	2
High	Master Protein	G7JDI5	Succinate dehydrogenase subunit 3 OS=Medicago truncatula GN=MTR_4g048070 PE=2 SV=1	0.001	3.196	3.67347	1	1	1	1	245	26.7	9.95	Not Found	Not Found	Not Found	High	Not Found	Not Found	Not Found	Not Found		0	0.166	3.22	1
High	Master Protein	G7JAM5	Transmembrane amino acid transporter family protein OS=Medicago truncatula GN=MTR_3g069960 PE=4 SV=1	0	4.426	3.66972	2	6	2	1	436	47.4	9.06	High	Not Found	High	High	High	High	High	Not Found		0	0.194	14.48	2
Low	Master Protein	A0A072V2A7	Mannan endo-1,4-beta-mannosidase-like protein OS=Medicago truncatula GN=MTR_3g112060 PE=3 SV=1	0.057	0.88	3.65854	1	1	1	1	410	46.5	6.02	Not Found	Not Found	Not Found	Not Found	High	Not Found	Not Found	Not Found	Carboxymethyl [K185]	0	0.145	3.66	1
High	Master Protein	G7I278	Haloacid dehalogenase-like hydrolase OS=Medicago truncatula GN=MTR_1g007320 PE=3 SV=2	0.002	2.477	3.65854	2	2	2	1	574	63.5	5.44	Not Found	Not Found	Not Found	High	Not Found	Not Found	Not Found	Not Found		0	0.141	5.39	2
High	Master Protein	G7IKU9	ADP-ribosylation factor GTPase-activating protein AGD10 OS=Medicago truncatula GN=MTR_2g030230 PE=4 SV=1	0.001	2.749	3.64742	1	1	1	1	329	36.6	5.38	Not Found	Not Found	High	Not Found	Not Found	Not Found	Not Found	Not Found		0	0.11	2.59	1
Low	Master Protein	G7I3H9	PPR superfamily protein OS=Medicago truncatula GN=MTR_1g008030 PE=4 SV=1	0.121	0.592	3.64742	1	1	1	1	329	38	8.46	Medium	Not Found	Not Found	Not Found	Not Found	Not Found	Not Found	Not Found		0	0.11	2.29	1
High	Master Protein	G7K8G7	Purple acid phosphatase OS=Medicago truncatula GN=MTR_5g092360 PE=3 SV=1	0	5.346	3.64465	1	1	1	1	439	50.3	6.48	Not Found	Not Found	Not Found	High	Not Found	Not Found	Not Found	Not Found		0	0.083	4.49	1
High	Master Protein	A0A072UY68	Transmembrane protein, putative OS=Medicago truncatula GN=MTR_4g082350 PE=4 SV=1	0	5.825	3.63128	1	1	1	1	358	39.4	7.2	Not Found	Not Found	High	Not Found	Not Found	Not Found	Not Found	Not Found		0	0.101	3.7	1
High	Master Protein	G7ISF7	Myosin heavy chain-like protein, putative OS=Medicago truncatula GN=MTR_2g014440 PE=4 SV=1	0.002	2.474	3.62319	1	1	1	1	276	31.9	7.37	Not Found	Not Found	Not Found	Not Found	Not Found	High	Not Found	Not Found		0	0.145	2.48	1
High	Master Protein	G7KER6	Glucose-methanol-choline (GMC) oxidoreductase family protein OS=Medicago truncatula GN=MTR_5g011010 PE=4 SV=1	0	6.869	3.62069	2	2	2	1	580	63.6	8.24	Not Found	High	Not Found	High	Not Found	Not Found	Not Found	Not Found		0	0.129	6.1	2
High	Master Protein	G7IYG6	Trehalose 6-phosphate phosphatase OS=Medicago truncatula GN=MTR_3g008500 PE=3 SV=1	0	4.099	3.60825	1	1	1	1	388	42.9	6.48	Not Found	High	Not Found	Not Found	Not Found	Not Found	Not Found	Not Found		0	0.101	3.54	1
Low	Master Protein	G7JKH8	DUF506 family protein OS=Medicago truncatula GN=MTR_4g132970 PE=4 SV=1	0.083	0.762	3.60656	1	3	1	1	305	35.2	6.81	Not Found	Medium	Not Found	Medium	Medium	Not Found	Not Found	Not Found		0	0.122	7.57	1
Low	Master Protein	A0A072UH33	Uncharacterized protein OS=Medicago truncatula GN=MTR_4g019840 PE=4 SV=1	0.074	0.82	3.60656	1	1	1	1	305	35.1	9.64	Not Found	Not Found	Not Found	Not Found	Not Found	High	Not Found	Not Found	Deamidated [Q288]; Carboxymethyl [K287]	0	0.122	1.97	1
High	Master Protein	A0A072VM97	Flap endonuclease 1 OS=Medicago truncatula GN=FEN1 PE=3 SV=1	0	5.596	3.60577	1	1	1	1	416	46.6	8.59	Not Found	Not Found	Not Found	Not Found	Not Found	High	Not Found	Not Found		0	0.093	3.93	1
High	Master Protein	G7IHS5	Protein prenyltransferase alpha subunit repeat protein OS=Medicago truncatula GN=MTR_2g098650 PE=4 SV=1	0.003	2.19	3.6036	1	1	1	1	333	38.8	5.39	Not Found	Not Found	Not Found	Not Found	Not Found	Not Found	High	Not Found		0	0.11	2.97	1
Low	Master Protein	G7JRB1	Adenylate kinase OS=Medicago truncatula GN=MTR_4g035170 PE=2 SV=1	0.088	0.731	3.59477	1	1	1	1	306	33.6	8.69	Not Found	Not Found	Not Found	Not Found	Not Found	Medium	Not Found	Not Found		0	0.116	2.31	1
Low	Master Protein	G7JD48	Uncharacterized protein OS=Medicago truncatula GN=MTR_4g128950 PE=4 SV=1	0.077	0.804	3.59281	1	1	1	1	167	19	9.45	High	Not Found	Not Found	Not Found	Not Found	Not Found	Not Found	Not Found		0	0.233	2.04	1
High	Master Protein	A0A072TI23	Uncharacterized protein OS=Medicago truncatula GN=MTR_0082s0050 PE=4 SV=1	0	12.603	3.59281	1	9	1	1	334	36.8	9.92	High	High	High	High	High	Not Found	Not Found	Not Found		0	0.259	44.04	1
High	Master Protein	A0A072TYB8	Metacaspase-like protein OS=Medicago truncatula GN=MTR_7g451400 PE=4 SV=1	0.001	3.204	3.58127	1	2	1	1	363	39.2	6.99	High	High	Not Found	Not Found	Not Found	Not Found	Not Found	Not Found		0	0.116	5.81	1
Medium	Master Protein	G7KWY3	Maternal effect embryo arrest protein OS=Medicago truncatula GN=MTR_7g051210 PE=4 SV=2	0.043	1.013	3.57143	1	1	1	1	196	21	7.91	Not Found	Not Found	Not Found	Not Found	Not Found	High	Not Found	Not Found		0	0.179	1.65	1
Medium	Master Protein	G7IS13	PPR superfamily protein OS=Medicago truncatula GN=MTR_2g099400 PE=4 SV=1	0.025	1.307	3.57143	1	1	1	1	280	31.1	5.49	Not Found	Not Found	Not Found	Not Found	High	Not Found	Not Found	Not Found		0	0.145	2.19	1
High	Master Protein	G7KPU7	Casein kinase I-like protein OS=Medicago truncatula GN=MTR_6g087070 PE=3 SV=1	0	8.545	3.53774	1	1	1	1	424	47.8	9.47	Not Found	Not Found	Not Found	Not Found	Not Found	High	Not Found	Not Found		0	0.093	6.16	1
High	Master Protein	A0A072UZQ8	7-dehydrocholesterol reductase-like protein OS=Medicago truncatula GN=MTR_4g094512 PE=4 SV=1	0.001	3.062	3.53535	1	2	1	1	396	45.5	8.28	Not Found	Not Found	Not Found	Not Found	High	Not Found	Not Found	Not Found		0	0.292	7.82	1
Low	Master Protein	A0A072U9T4	F-box protein interaction domain protein OS=Medicago truncatula GN=MTR_7g055987 PE=4 SV=1	0.157	0.443	3.52304	1	1	1	1	369	42.2	7.02	Not Found	Not Found	Not Found	Not Found	Not Found	Medium	Not Found	Not Found		0	0.11	1.94	1
High	Master Protein	A0A072TME5	Purine transporter, putative OS=Medicago truncatula GN=MTR_8g024620 PE=4 SV=1	0.006	1.932	3.51351	1	1	1	1	370	40.1	7.37	Not Found	Not Found	Not Found	Not Found	Not Found	Not Found	High	Not Found		0	0.145	3.7	1
High	Master Protein	G7K1Q0	Senescence-associated protein, putative OS=Medicago truncatula GN=MTR_5g078290 PE=4 SV=1	0	6.159	3.51288	1	1	1	1	427	47.5	6.48	Not Found	Not Found	Not Found	Not Found	Not Found	High	Not Found	Not Found		0	0.086	3.71	1
High	Master Protein	G7LHY8	Neutral amino acid transporter OS=Medicago truncatula GN=MTR_8g085630 PE=4 SV=1	0	4.55	3.5124	2	2	2	1	484	53.7	5.3	High	Not Found	Not Found	Not Found	High	Not Found	Not Found	Not Found		0	0.274	4.96	2
Low	Master Protein	G7IYC8	Uncharacterized protein OS=Medicago truncatula GN=MTR_3g005230 PE=4 SV=2	0.079	0.783	3.4749	1	1	1	1	259	30.3	7.62	Not Found	Not Found	Not Found	Not Found	Not Found	Medium	Not Found	Not Found		0	0.122	1.91	1
High	Master Protein	G7L9L8	Cationic amino acid transporter OS=Medicago truncatula GN=MTR_8g089340 PE=4 SV=2	0.001	2.586	3.47072	1	1	1	1	461	50.5	8.12	Not Found	Not Found	Not Found	Not Found	Not Found	Not Found	High	Not Found		0	0.096	2.66	1
Low	Master Protein	G7JTW3	Transmembrane protein, putative OS=Medicago truncatula GN=MTR_4g078690 PE=4 SV=2	0.13	0.556	3.46535	1	1	1	1	202	22.7	7.75	Not Found	Not Found	Not Found	Not Found	Not Found	Not Found	Medium	Not Found		0	0.212	1.75	1
High	Master Protein	G7L269	Cytochrome P450 family flavone synthase OS=Medicago truncatula GN=MTR_7g027960 PE=3 SV=1	0	9.672	3.46154	1	2	1	1	520	59.3	7.65	Not Found	Not Found	High	High	Not Found	Not Found	Not Found	Not Found		0	0.068	10.95	1
High	Master Protein	G7L2P5	ELMO/CED-12 family protein OS=Medicago truncatula GN=MTR_7g087440 PE=4 SV=1	0.001	3.132	3.45912	1	1	1	1	318	36.6	5.58	Not Found	Not Found	Not Found	Not Found	Not Found	Not Found	High	Not Found		0	0.116	3.18	1
High	Master Protein	A0A072TNA5	Fructosamine kinase OS=Medicago truncatula GN=MTR_8g032700 PE=4 SV=1	0.005	2.089	3.44828	1	1	1	1	319	35.6	6.54	Not Found	Not Found	Not Found	Not Found	Not Found	High	Not Found	Not Found		0	0.129	2.81	1
Low	Master Protein	A0A072TCY1	Ig family protein OS=Medicago truncatula GN=MTR_2148s0010 PE=4 SV=1	0.112	0.634	3.44828	1	1	1	1	232	24.7	8.4	Not Found	Not Found	Not Found	Not Found	Not Found	Medium	Not Found	Not Found		0	0.194	0	1
Low	Master Protein	G7J9N9	MFS transporter OS=Medicago truncatula GN=MTR_3g093270 PE=4 SV=1	0.15	0.476	3.44086	1	1	1	1	465	50.4	8.37	Not Found	Not Found	Not Found	Not Found	Not Found	Medium	Not Found	Not Found		0	0.101	1.88	1
Medium	Master Protein	G7I942	Core-2/I-branching enzyme OS=Medicago truncatula GN=MTR_1g031080 PE=4 SV=1	0.014	1.569	3.42466	1	1	1	1	292	33.5	6.34	Not Found	Not Found	Not Found	Not Found	Not Found	Not Found	High	Not Found		0	0.194	2.3	1
High	Master Protein	G7IKW2	3-hydroxyisobutyrate dehydrogenase OS=Medicago truncatula GN=MTR_2g030400 PE=3 SV=1	0.002	2.524	3.40909	1	1	1	1	352	37.5	6.92	Not Found	Not Found	Not Found	Not Found	Not Found	High	Not Found	Not Found		0	0.096	1.84	1
High	Master Protein	G7J999	Chitinase (Class I) / Hevein OS=Medicago truncatula GN=MTR_3g118390 PE=4 SV=2	0	8.726	3.40314	1	5	1	1	382	41.7	8	High	High	High	Not Found	Not Found	Not Found	Not Found	Not Found		0	0.245	21.55	1
High	Master Protein	A0A072TP83	1-acylglycerophosphocholine O-acyltransferase-like protein OS=Medicago truncatula GN=MTR_8g033180 PE=4 SV=1	0	9.161	3.39623	1	2	1	1	530	60.5	8.07	Not Found	Not Found	High	High	Not Found	Not Found	Not Found	Not Found		0	0.089	13.86	1
Low	Master Protein	G7ITU0	Calcium-binding EF-hand protein OS=Medicago truncatula GN=MTR_2g086560 PE=4 SV=1	0.211	0.278	3.39623	1	1	1	1	265	30	7.11	Not Found	Medium	Not Found	Not Found	Not Found	Not Found	Not Found	Not Found		0	0.259	1.67	1
Medium	Master Protein	G7J8U7	Transmembrane protein, putative OS=Medicago truncatula GN=MTR_3g082680 PE=4 SV=1	0.013	1.593	3.39506	1	2	1	1	324	36.4	8.84	Not Found	Not Found	High	Not Found	High	Not Found	Not Found	Not Found		0	0.145	6.02	1
Low	Master Protein	G7KN34	Disease resistance protein (TIR-NBS-LRR class) OS=Medicago truncatula GN=MTR_6g084370 PE=4 SV=1	0.051	0.922	3.39426	1	1	1	1	383	44.1	7.33	Not Found	Not Found	High	Not Found	Not Found	Not Found	Not Found	Not Found	Deamidated [Q166]; Phospho [S159]	1	0.086	3.04	1
High	Master Protein	G7LA28	Serine/Threonine-kinase OS=Medicago truncatula GN=MTR_8g052520 PE=4 SV=2	0.002	2.381	3.38542	2	3	1	1	384	43.6	7.28	Not Found	Not Found	Not Found	Medium	Medium	High	Not Found	Not Found		0	0.101	6.65	2
High	Master Protein	G7J8X9	CTC-interacting domain protein OS=Medicago truncatula GN=MTR_3g092550 PE=4 SV=1	0.001	3.141	3.38542	1	1	1	1	384	42.4	7.08	High	Not Found	Not Found	Not Found	Not Found	Not Found	Not Found	Not Found		0	0.129	3.37	1
Low	Master Protein	G7ZVL3	TIR-NBS-LRR type disease resistance protein, putative OS=Medicago truncatula GN=MTR_8g469680 PE=4 SV=1	0.18	0.365	3.37838	1	2	1	1	296	34.6	8.47	Not Found	Not Found	Medium	Not Found	Not Found	Not Found	Not Found	Not Found		0	0.136	4.3	1
Medium	Master Protein	G7KKZ0	DUF1997 family protein OS=Medicago truncatula GN=MTR_6g012830 PE=4 SV=1	0.011	1.675	3.37553	1	1	1	1	237	27.9	9.38	Not Found	Not Found	Not Found	Not Found	High	Not Found	Not Found	Not Found		0	0.155	2.24	1
Low	Master Protein	A0A072TZJ3	F-box protein interaction domain protein OS=Medicago truncatula GN=MTR_7g061940 PE=4 SV=1	0.173	0.382	3.37079	1	1	1	1	267	31.4	8.22	Not Found	Not Found	Not Found	Not Found	Medium	Not Found	Not Found	Not Found		0	0.122	0	1
High	Master Protein	A0A072TSF9	Whirly transcription factor OS=Medicago truncatula GN=MTR_8g468570 PE=4 SV=1	0.003	2.265	3.37079	1	1	1	1	267	29.6	9.23	Not Found	Not Found	Not Found	Not Found	Not Found	High	Not Found	Not Found		0	0.129	2.36	1
Low	Master Protein	Q9M7I2	Cell cycle switch protein CCS52a OS=Medicago truncatula GN=CCS52 PE=4 SV=1	0.148	0.486	3.36842	1	1	1	1	475	52.4	8.59	Medium	Not Found	Not Found	Not Found	Not Found	Not Found	Not Found	Not Found		0	0.083	2.17	1
High	Master Protein	G7KC88	Protein phosphatase 2C family protein OS=Medicago truncatula GN=MTR_5g019790 PE=4 SV=1	0	6.985	3.33333	1	1	1	1	450	48.2	8.09	Not Found	Not Found	Not Found	Not Found	High	Not Found	Not Found	Not Found		0	0.093	4.68	1
High	Master Protein	G7JL86	LAG1 longevity assurance-like protein OS=Medicago truncatula GN=MTR_4g086150 PE=4 SV=1	0.001	3.354	3.32326	1	1	1	1	331	38.6	9.22	Not Found	Not Found	Not Found	Not Found	High	Not Found	Not Found	Not Found		0	0.145	2.78	1
Medium	Master Protein	A0A072UG11	Plant/F8L15-130 protein OS=Medicago truncatula GN=MTR_6g004030 PE=4 SV=1	0.03	1.176	3.32226	1	1	1	1	301	34	8.24	Not Found	Not Found	Not Found	Not Found	Not Found	Not Found	High	Not Found		0	0.136	1.78	1
High	Master Protein	Q2HTW1	UDP-galactose transporter homolog 1, related OS=Medicago truncatula GN=MTR_5g038900 PE=4 SV=1	0.001	3.403	3.31325	1	4	1	1	332	36.7	9.44	High	High	High	High	Not Found	Not Found	Not Found	Not Found		0	0.145	9.08	1
Medium	Master Protein	A0A072UKC5	UDP-glucosyltransferase family protein OS=Medicago truncatula GN=MTR_4g064987 PE=4 SV=1	0.029	1.191	3.30396	1	1	1	1	454	50.9	6.87	High	Not Found	Not Found	Not Found	Not Found	Not Found	Not Found	Not Found		0	0.086	2.34	1
High	Master Protein	G7LJG3	LRR receptor-like kinase family protein OS=Medicago truncatula GN=MTR_8g086590 PE=4 SV=1	0	4.024	3.27869	1	1	1	1	427	46.2	8.35	Not Found	Not Found	High	Not Found	Not Found	Not Found	Not Found	Not Found		0	0.116	3.13	1
High	Master Protein	G7I4Z8	S-acyltransferase OS=Medicago truncatula GN=MTR_1g094610 PE=2 SV=1	0.005	2.082	3.27273	1	1	1	1	275	31.7	8.92	Not Found	Not Found	Not Found	High	Not Found	Not Found	Not Found	Not Found		0	0.166	2.59	1
High	Master Protein	G7JE19	Adenylyl-sulfate kinase OS=Medicago truncatula GN=MTR_4g097010 PE=3 SV=1	0.002	2.558	3.26797	1	1	1	1	306	33.8	8.4	Not Found	Not Found	Not Found	Not Found	Not Found	High	Not Found	Not Found		0	0.145	2.79	1
Medium	Master Protein	A0A072UM78	Pentatricopeptide (PPR) repeat protein OS=Medicago truncatula GN=MTR_6g080160 PE=4 SV=1	0.023	1.356	3.26087	1	1	1	1	276	31.8	8.29	Not Found	Not Found	Not Found	Not Found	High	Not Found	Not Found	Not Found	Deamidated [Q198]	0	0.145	2.3	1
Low	Master Protein	A0A072UB96	DUF1262 family protein OS=Medicago truncatula GN=MTR_6g472110 PE=4 SV=1	0.163	0.416	3.25815	1	3	1	1	399	45.7	7.5	Not Found	Medium	Medium	Not Found	Medium	Not Found	Not Found	Not Found		0	0.089	8.63	1
Low	Master Protein	G7JHD6	3-oxoacyl-(Acyl-carrier) reductase, putative OS=Medicago truncatula GN=MTR_4g070500 PE=4 SV=1	0.164	0.411	3.24074	1	1	1	1	216	23	5.63	Not Found	Not Found	Not Found	Not Found	Not Found	Not Found	Not Found	Medium		0	0.179	0	1
Medium	Master Protein	A0A072V7M5	Fasciclin-like arabinogalactan protein OS=Medicago truncatula GN=MTR_2g437700 PE=4 SV=1	0.036	1.107	3.24074	1	1	1	1	432	46.2	5.53	Not Found	Not Found	Not Found	High	Not Found	Not Found	Not Found	Not Found		0	0.179	3.53	1
High	Master Protein	G7JHC4	Phenylcoumaran benzylic ether reductase-like protein OS=Medicago truncatula GN=MTR_4g070360 PE=4 SV=1	0.003	2.217	3.23625	1	1	1	1	309	34.2	5.88	Not Found	Not Found	Not Found	Not Found	High	Not Found	Not Found	Not Found		0	0.116	2.22	1
Medium	Master Protein	A0A072URD5	Clathrin adaptor complexes medium subunit family protein OS=Medicago truncatula GN=MTR_4g118010 PE=4 SV=1	0.028	1.211	3.23625	1	1	1	1	618	67.4	6.43	Not Found	Not Found	Not Found	Not Found	High	Not Found	Not Found	Not Found		0	0.064	3.71	1
Medium	Master Protein	G7JZY8	CAAX protease self-immunity protein OS=Medicago truncatula GN=MTR_5g014430 PE=4 SV=1	0.041	1.021	3.2345	1	1	1	1	371	40.9	8.22	Not Found	Not Found	Not Found	Not Found	Not Found	Not Found	Not Found	High		0	0.122	2.87	1
High	Master Protein	A0A072VN24	Metal tolerance-like protein OS=Medicago truncatula GN=MTR_1g088870 PE=4 SV=1	0.005	2.079	3.23232	1	1	1	1	495	53.7	6.87	Not Found	Not Found	Not Found	Not Found	Not Found	Not Found	High	Not Found		0	0.083	3.28	1
High	Master Protein	A0A072VJC4	U2 small nuclear ribonucleoprotein B, putative OS=Medicago truncatula GN=MTR_1g055405 PE=4 SV=1	0.005	2.058	3.22581	1	1	1	1	279	31.1	8.32	Not Found	Not Found	High	Not Found	Not Found	Not Found	Not Found	Not Found		0	0.145	2.25	1
High	Master Protein	G7JGR3	Importin subunit alpha OS=Medicago truncatula GN=MTR_4g131000 PE=3 SV=2	0.008	1.86	3.21888	1	1	1	1	466	51.1	4.96	Not Found	Not Found	Not Found	Not Found	Not Found	Not Found	High	Not Found		0	0.086	3.87	1
High	Master Protein	G7LBD2	Nucleotide/sugar transporter family protein OS=Medicago truncatula GN=MTR_8g092190 PE=4 SV=1	0	3.603	3.21637	1	1	1	1	342	37.4	8.38	Not Found	Not Found	High	Not Found	Not Found	Not Found	Not Found	Not Found		0	0.155	2.67	1
High	Master Protein	A0A072U4A6	Phytochelatin synthase OS=Medicago truncatula GN=MTR_7g097190 PE=4 SV=1	0	4.828	3.19361	1	1	1	1	501	55.3	6.65	Not Found	High	Not Found	Not Found	Not Found	Not Found	Not Found	Not Found		0	0.08	3.25	1
Low	Master Protein	G7KQG9	Stress up-regulated Nod 19 protein OS=Medicago truncatula GN=MTR_6g089930 PE=4 SV=1	0.173	0.384	3.17848	1	1	1	1	409	46.2	7.85	Medium	Not Found	Not Found	Not Found	Not Found	Not Found	Not Found	Not Found		0	0.093	2.1	1
High	Master Protein	G7KBC1	Phosphate-responsive 1 family protein OS=Medicago truncatula GN=MTR_5g064360 PE=4 SV=1	0.001	3.014	3.16456	1	1	1	1	316	33.8	9.22	Not Found	Not Found	High	Not Found	Not Found	Not Found	Not Found	Not Found		0	0.129	2.5	1
High	Master Protein	A0A072VSD2	C2H2 zinc finger protein, putative OS=Medicago truncatula GN=MTR_1g112270 PE=4 SV=1	0	4.438	3.15236	1	1	1	1	571	60.2	9.17	Not Found	Not Found	Not Found	Not Found	Not Found	High	Not Found	Not Found	Phospho [S63]	1	0.08	4.89	1
Medium	Master Protein	G7IUL3	MFS transporter OS=Medicago truncatula GN=MTR_2g100400 PE=4 SV=2	0.031	1.162	3.14233	2	3	2	1	541	59.9	7.05	Medium	Medium	Medium	Not Found	Not Found	Not Found	Not Found	Not Found		0	0.179	7.37	2
Low	Master Protein	A0A072TDV8	Sulfatase (Fragment) OS=Medicago truncatula GN=MTR_1210s0010 PE=4 SV=1	0.057	0.877	3.1405	1	1	1	1	605	66.6	7.3	Not Found	High	Not Found	Not Found	Not Found	Not Found	Not Found	Not Found	Deamidated [Q51]	0	0.059	2.11	1
High	Master Protein	G7K3U9	Casein kinase II subunit alpha-like protein OS=Medicago truncatula GN=MTR_5g015830 PE=3 SV=2	0	8.832	3.1401	1	2	1	1	414	48.3	9.01	Not Found	Not Found	Not Found	High	Not Found	Not Found	Not Found	Not Found		0	0.179	6.53	1
High	Master Protein	G7LGD1	50S ribosomal protein L25, putative OS=Medicago truncatula GN=MTR_8g079680 PE=4 SV=1	0.003	2.146	3.13725	1	1	1	1	255	28.6	9.22	Not Found	Not Found	Not Found	Not Found	High	Not Found	Not Found	Not Found		0	0.129	2.25	1
Medium	Master Protein	G7J4X1	TRAM, LAG1 and CLN8 (TLC) lipid-sensing domain protein OS=Medicago truncatula GN=MTR_3g088060 PE=4 SV=1	0.032	1.158	3.13589	1	2	1	1	287	33.1	9.39	High	Not Found	High	Not Found	Not Found	Not Found	Not Found	Not Found		0	0.212	5	1
Low	Master Protein	A0A072UPS8	Plastid phosphate translocator OS=Medicago truncatula GN=MTR_4g105630 PE=4 SV=1	0.072	0.836	3.13316	1	1	1	1	383	41.9	9.67	Not Found	Not Found	High	Not Found	Not Found	Not Found	Not Found	Not Found		0	0.155	3.12	1
High	Master Protein	A0A072UAP2	DUF247 domain protein OS=Medicago truncatula GN=MTR_7g059540 PE=4 SV=1	0	6.859	3.13152	1	1	1	1	479	55.1	7.9	Not Found	Not Found	Not Found	High	Not Found	Not Found	Not Found	Not Found	Deamidated [Q177]	0	0.089	4.14	1
High	Master Protein	A0A072VR03	2,4-dihydroxyhept-2-ene-1,7-dioic acid aldolase, putative OS=Medicago truncatula GN=MTR_1g031790 PE=4 SV=1	0	4.432	3.125	1	1	1	1	352	38.4	5.62	Not Found	Not Found	Not Found	High	Not Found	Not Found	Not Found	Not Found		0	0.116	3.72	1
High	Master Protein	A0A072UD23	Protein DETOXIFICATION OS=Medicago truncatula GN=MTR_6g081410 PE=3 SV=1	0	3.948	3.125	1	1	1	1	480	52	7.8	Not Found	High	Not Found	Not Found	Not Found	Not Found	Not Found	Not Found		0	0.083	4.85	1
Low	Master Protein	A0A072TKE2	MADS-box transcription factor OS=Medicago truncatula GN=MTR_0003s0590 PE=4 SV=1	0.158	0.435	3.125	1	1	1	1	256	29.2	7.39	Not Found	Not Found	Not Found	Not Found	Not Found	Medium	Not Found	Not Found		0	0.136	1.85	1
Medium	Master Protein	G7IED6	PPR containing plant protein OS=Medicago truncatula GN=MTR_1g072300 PE=4 SV=2	0.026	1.271	3.125	1	1	1	1	512	57.9	8.73	Not Found	Not Found	Not Found	Not Found	Not Found	High	Not Found	Not Found		0	0.059	2.33	1
High	Master Protein	A0A072TQT5	C-type cytochrome biogenesis protein OS=Medicago truncatula GN=MTR_8g464410 PE=4 SV=1	0	4.534	3.125	1	3	1	1	384	40.1	9.01	High	High	High	Not Found	Not Found	Not Found	Not Found	Not Found		0	0.155	8.47	1
Low	Master Protein	G7I516	HXXXD-type acyl-transferase family protein OS=Medicago truncatula GN=MTR_1g094790 PE=4 SV=2	0.051	0.921	3.11804	1	4	1	1	449	51	5.63	Not Found	Not Found	Medium	Medium	Medium	High	Not Found	Not Found	Phospho [S54]	1	0.096	11.11	1
High	Master Protein	A0A072TU91	Alpha-galactosidase OS=Medicago truncatula GN=MTR_8g089745 PE=3 SV=1	0	9.832	3.11526	1	1	1	1	642	72.3	8.5	Not Found	Not Found	High	Not Found	Not Found	Not Found	Not Found	Not Found		0	0.059	6.72	1
High	Master Protein	A0A072ULE3	Protein DETOXIFICATION OS=Medicago truncatula GN=MTR_6g066380 PE=3 SV=1	0	4.385	3.11203	1	1	1	1	482	52.4	8.4	Not Found	High	Not Found	Not Found	Not Found	Not Found	Not Found	Not Found		0	0.086	4.71	1
High	Master Protein	G7L9H5	2OG-Fe(II) oxygenase family oxidoreductase OS=Medicago truncatula GN=MTR_8g074050 PE=3 SV=1	0.001	2.615	3.10734	1	1	1	1	354	41	5.58	Not Found	High	Not Found	Not Found	Not Found	Not Found	Not Found	Not Found		0	0.101	2.84	1
High	Master Protein	A0A072U8V4	Integral membrane protein, putative OS=Medicago truncatula GN=MTR_6g048050 PE=4 SV=1	0	5.619	3.09735	1	1	1	1	452	47.7	9.51	Not Found	Not Found	Not Found	Not Found	Not Found	Not Found	High	Not Found		0	0.122	4.15	1
Low	Master Protein	A0A072V7S3	F-box protein interaction domain protein OS=Medicago truncatula GN=MTR_2g461450 PE=4 SV=1	0.109	0.648	3.08123	1	1	1	1	357	41.9	9.2	Not Found	Not Found	Not Found	Not Found	Not Found	Medium	Not Found	Not Found		0	0.11	2.15	1
High	Master Protein	G7K191	Transmembrane amino acid transporter family protein OS=Medicago truncatula GN=MTR_5g024300 PE=4 SV=1	0	4.781	3.08057	2	4	2	1	422	46.2	6.34	Not Found	Not Found	Not Found	Not Found	High	High	High	Not Found		0	0.202	11.56	2
High	Master Protein	A0A072VNJ3	Heparan-alpha-glucosaminide N-acetyltransferase-like protein OS=Medicago truncatula GN=MTR_1g087750 PE=4 SV=1	0.001	3.394	3.04762	2	4	2	1	525	58.7	6.52	High	High	High	Not Found	High	Not Found	Not Found	Not Found		0	0.186	8.61	2
Low	Master Protein	G7IFN3	Transmembrane protein, putative OS=Medicago truncatula GN=MTR_2g020850 PE=4 SV=1	0.108	0.654	3.0303	1	1	1	1	198	21.3	7.83	Not Found	Medium	Not Found	Not Found	Not Found	Not Found	Not Found	Not Found		0	0.259	0	1
High	Master Protein	A0A072UWA1	Transmembrane amino acid transporter family protein OS=Medicago truncatula GN=MTR_3g461440 PE=4 SV=1	0	5.631	3.02376	1	1	1	1	463	51.4	8.95	Not Found	Not Found	High	Not Found	Not Found	Not Found	Not Found	Not Found		0	0.122	3.65	1
Low	Master Protein	A0A072VJK1	Lipase OS=Medicago truncatula GN=MTR_1g054670 PE=4 SV=1	0.2	0.308	3.02198	1	1	1	1	364	40.4	7.52	Not Found	Not Found	Not Found	Not Found	Not Found	Not Found	Not Found	Medium		0	0.093	2.75	1
High	Master Protein	G7JZT5	Pentatricopeptide (PPR) repeat protein OS=Medicago truncatula GN=MTR_5g013950 PE=4 SV=1	0.003	2.227	2.9932	2	15	2	1	735	83.1	5.78	Medium	Medium	Medium	High	Not Found	Not Found	Not Found	Medium	Deamidated [Q2]; Phospho [T8]	0	0.122	34.5	2
Medium	Master Protein	G7KDS1	Tetraspanin family protein OS=Medicago truncatula GN=MTR_5g030070 PE=3 SV=1	0.036	1.112	2.97398	1	1	1	1	269	30.5	8.51	Not Found	Not Found	Not Found	Not Found	High	Not Found	Not Found	Not Found		0	0.179	1.92	1
Low	Master Protein	G7JYM3	Calcineurin B-like protein OS=Medicago truncatula GN=MTR_5g013560 PE=4 SV=1	0.162	0.419	2.9703	1	2	1	1	202	23.1	4.74	Not Found	Not Found	Not Found	Medium	Medium	Not Found	Not Found	Not Found		0	0.155	1.62	1
High	Master Protein	A2Q687	O-acyltransferase OS=Medicago truncatula GN=MTR_2g039940 PE=3 SV=1	0.001	2.581	2.96846	1	1	1	1	539	61.6	7.88	Not Found	Not Found	Not Found	High	Not Found	Not Found	Not Found	Not Found		0	0.066	5.29	1
Medium	Master Protein	Q2HS23	Myosin heavy chain-like protein OS=Medicago truncatula GN=MTR_2g097780 PE=4 SV=1	0.026	1.284	2.96804	1	2	1	1	438	49.4	5.57	Not Found	Not Found	Not Found	Not Found	Not Found	Medium	High	Not Found	Deamidated [Q334; R339]	0	0.077	6.16	1
Low	Master Protein	A0A072VL21	Rho termination factor, putative OS=Medicago truncatula GN=MTR_1g069855 PE=4 SV=1	0.15	0.475	2.96496	1	1	1	1	371	41.3	6.09	Not Found	Not Found	Not Found	Not Found	Medium	Not Found	Not Found	Not Found		0	0.116	1.97	1
High	Master Protein	G7IAX9	PRLI-interacting factor A OS=Medicago truncatula GN=MTR_1g116330 PE=4 SV=1	0	5.726	2.95749	1	1	1	1	541	61.1	4.79	Not Found	Not Found	Not Found	Not Found	Not Found	Not Found	High	Not Found		0	0.072	4.21	1
High	Master Protein	G7J7Y5	Uncharacterized protein OS=Medicago truncatula GN=MTR_3g064460 PE=4 SV=1	0.001	3.402	2.95699	1	1	1	1	372	42.7	5.58	Not Found	Not Found	Not Found	Not Found	Not Found	High	Not Found	Not Found		0	0.145	2.51	1
Low	Master Protein	G7K5L8	Two-component response regulator ARR3-like protein OS=Medicago truncatula GN=MTR_5g036480 PE=4 SV=1	0.058	0.873	2.95359	1	1	1	1	237	25.5	4.83	Not Found	High	Not Found	Not Found	Not Found	Not Found	Not Found	Not Found		0	0.212	2.23	1
High	Master Protein	A0A072VJP7	Importin subunit alpha OS=Medicago truncatula GN=MTR_1g053470 PE=4 SV=1	0.004	2.13	2.94906	1	1	1	1	373	41.5	5.34	Not Found	Not Found	Not Found	Not Found	Not Found	Not Found	High	Not Found	Deamidated [Q331; Q332]	0	0.122	2.8	1
High	Master Protein	G7IML7	FAD-binding berberine family protein OS=Medicago truncatula GN=MTR_2g031390 PE=4 SV=1	0	6.279	2.93578	1	1	1	1	545	61.4	8.19	Not Found	Not Found	Not Found	Not Found	High	Not Found	Not Found	Not Found		0	0.07	4.03	1
Low	Master Protein	G7JV76	MADS-box transcription factor OS=Medicago truncatula GN=MTR_4g093970 PE=4 SV=1	0.139	0.512	2.92887	1	1	1	1	239	27.8	8.88	Medium	Not Found	Not Found	Not Found	Not Found	Not Found	Not Found	Not Found		0	0.145	0	1
High	Master Protein	B7FM35	Homoserine dehydrogenase OS=Medicago truncatula GN=MTR_3g079330 PE=2 SV=1	0.001	3.43	2.92553	1	1	1	1	376	40.3	5.76	Not Found	Not Found	Not Found	Not Found	High	Not Found	Not Found	Not Found		0	0.086	3.01	1
High	Master Protein	G7IDW3	CAAX amino terminal protease family protein OS=Medicago truncatula GN=MTR_1g099420 PE=4 SV=1	0.001	3.463	2.92398	1	1	1	1	342	38.8	9.25	High	Not Found	Not Found	Not Found	Not Found	Not Found	Not Found	Not Found		0	0.105	3.43	1
High	Master Protein	G7JZD5	Peptide/nitrate transporter OS=Medicago truncatula GN=MTR_5g055000 PE=4 SV=1	0.001	3.398	2.91096	1	1	1	1	584	65.2	9.04	Not Found	Not Found	Not Found	Not Found	Not Found	Not Found	High	Not Found		0	0.07	3.84	1
Medium	Master Protein	G7KWQ4	Solute carrier family 35 protein OS=Medicago truncatula GN=MTR_7g006080 PE=4 SV=1	0.028	1.215	2.90698	1	1	1	1	344	38.1	8.18	Not Found	Not Found	Not Found	High	Not Found	Not Found	Not Found	Not Found		0	0.122	2.67	1
Low	Master Protein	G7IKS0	Ribosomal RNA processing protein OS=Medicago truncatula GN=MTR_2g093790 PE=4 SV=2	0.143	0.498	2.89855	1	1	1	1	276	31.5	6.64	Not Found	Not Found	Not Found	Not Found	Not Found	Not Found	Medium	Not Found		0	0.145	1.61	1
High	Master Protein	A0A072TJE0	Equilibrative nucleoside transporter 6 OS=Medicago truncatula GN=MTR_0008s0130 PE=4 SV=1	0.003	2.216	2.89855	1	3	1	1	414	45.4	8.85	High	High	Not Found	Not Found	Not Found	Not Found	Not Found	Not Found		0	0.212	8.58	1
Medium	Master Protein	A0A072U0H4	PHD finger alfin-like protein OS=Medicago truncatula GN=MTR_7g068590 PE=4 SV=1	0.031	1.172	2.89256	1	1	1	1	242	27.5	5.34	Not Found	Not Found	Not Found	Not Found	Not Found	High	Not Found	Not Found		0	0.292	1.84	1
High	Master Protein	G7KQ07	MAP kinase kinase OS=Medicago truncatula GN=MTR_6g005210 PE=4 SV=1	0	6.019	2.89017	1	1	1	1	519	58	5.62	High	Not Found	Not Found	Not Found	Not Found	Not Found	Not Found	Not Found		0	0.075	4.32	1
High	Master Protein	A2Q4X4	ENTH/ANTH/VHS superfamily protein OS=Medicago truncatula GN=MTR_7g006280 PE=4 SV=1	0.001	2.933	2.88958	2	2	2	1	969	102.9	5.39	Not Found	High	High	Not Found	Not Found	Not Found	Not Found	Not Found	Deamidated [R833]	0	0.145	5.29	2
High	Master Protein	G7L7V3	WAT1-related protein OS=Medicago truncatula GN=MTR_8g072350 PE=3 SV=1	0.001	2.96	2.88714	1	1	1	1	381	41.1	9	Not Found	Not Found	Not Found	Not Found	Not Found	High	Not Found	Not Found		0	0.116	3.62	1
High	Master Protein	G7KMT1	Membrane protein OS=Medicago truncatula GN=MTR_6g021510 PE=4 SV=2	0.006	1.95	2.8777	1	1	1	1	278	31	9.61	High	Not Found	Not Found	Not Found	Not Found	Not Found	Not Found	Not Found		0	0.166	2.51	1
High	Master Protein	A0A072U131	DNA repair and recombination protein OS=Medicago truncatula GN=MTR_8g461220 PE=3 SV=1	0.008	1.82	2.87081	1	1	1	1	418	45.4	7.46	Not Found	Not Found	Not Found	Not Found	Not Found	Not Found	High	Not Found		0	0.089	2.67	1
High	Master Protein	A0A072UCR1	Beta-amylase OS=Medicago truncatula GN=MTR_6g477780 PE=3 SV=1	0	3.951	2.86458	1	1	1	1	384	44	5.48	Not Found	Not Found	High	Not Found	Not Found	Not Found	Not Found	Not Found		0	0.083	3.02	1
High	Master Protein	G7LDX3	SAM-dependent carboxyl methyltransferase OS=Medicago truncatula GN=MTR_8g077030 PE=4 SV=2	0	5.915	2.85714	1	1	1	1	525	58.3	9.31	Not Found	Not Found	Not Found	Not Found	Not Found	High	Not Found	Not Found		0	0.072	4.35	1
High	Master Protein	G7IK18	DNA-binding storekeeper protein-related transcriptional regulator, putative OS=Medicago truncatula GN=MTR_2g010790 PE=4 SV=1	0	3.909	2.85714	1	1	1	1	420	45.7	5.3	Not Found	Not Found	Not Found	Not Found	Not Found	High	Not Found	Not Found		0	0.093	2.97	1
High	Master Protein	G7ITX9	Phenylpropenal double-bond reductase OS=Medicago truncatula GN=MTR_2g088200 PE=4 SV=1	0.001	3.227	2.85714	1	1	1	1	350	38.8	5.21	Not Found	Not Found	Not Found	High	Not Found	Not Found	Not Found	Not Found		0	0.136	3.47	1
High	Master Protein	G7JVM7	Glutamyl-tRNA reductase-binding protein OS=Medicago truncatula GN=MTR_4g006200 PE=4 SV=1	0.006	1.978	2.85714	1	1	1	1	315	36	6.55	Not Found	Not Found	Not Found	Not Found	High	Not Found	Not Found	Not Found		0	0.116	2.46	1
Low	Master Protein	G7LDP3	LRR receptor-like kinase OS=Medicago truncatula GN=MTR_8g036870 PE=4 SV=1	0.187	0.342	2.85036	1	1	1	1	421	47.8	6.9	Medium	Not Found	Not Found	Not Found	Not Found	Not Found	Not Found	Not Found		0	0.11	2.1	1
High	Master Protein	G7JBR3	Copper ion-binding protein, putative OS=Medicago truncatula GN=MTR_3g108100 PE=4 SV=1	0	4.2	2.8481	1	2	1	1	316	35	5.19	Not Found	Not Found	Not Found	Not Found	Not Found	High	Not Found	Not Found		0	0.468	6.4	1
High	Master Protein	922383709	LRR receptor-like kinase |657395954|gb|KEH36110.1| LRR receptor-like kinase	0.002	2.458	2.84738	2	4	1	1	878	97.2	6.47	Not Found	Medium	Not Found	Not Found	Not Found	Not Found	Not Found	Not Found		0	0.084	6.61	2
High	Master Protein	A2Q297	Plant/F14N23-6 protein OS=Medicago truncatula GN=MTR_4g083940 PE=4 SV=1	0	4.859	2.84605	2	2	2	1	773	86.3	4.78	Not Found	Not Found	Not Found	Not Found	Not Found	High	Medium	Not Found		0	0.093	4.91	2
High	Master Protein	G7L2M4	Presenilin OS=Medicago truncatula GN=MTR_7g087200 PE=2 SV=2	0.01	1.737	2.83688	1	1	1	1	423	46.4	4.59	Not Found	Not Found	Not Found	Not Found	High	Not Found	Not Found	Not Found		0	0.116	2.5	1
High	Master Protein	G7IJ19	Structural maintenance of chromosomes domain protein OS=Medicago truncatula GN=MTR_2g060900 PE=4 SV=1	0.001	2.713	2.82132	1	1	1	1	319	35.2	7.24	Not Found	Not Found	Not Found	Not Found	Not Found	Not Found	High	Not Found		0	0.116	2.69	1
Low	Master Protein	G7K879	Acyl:CoA ligase OS=Medicago truncatula GN=MTR_5g027500 PE=4 SV=1	0.181	0.362	2.8169	1	3	1	1	568	62.5	8.7	Not Found	Not Found	Not Found	Not Found	Not Found	Medium	Not Found	Not Found		0	0.072	2.66	1
Low	Master Protein	A0A072VQL3	Glucosamine-6-phosphate isomerase/6-phosphogluconolactonase OS=Medicago truncatula GN=MTR_1g028320 PE=4 SV=1	0.12	0.6	2.8125	1	1	1	1	320	35.5	8.18	Not Found	Not Found	Not Found	Not Found	Not Found	Medium	Not Found	Not Found		0	0.116	2.42	1
Low	Master Protein	G7IWC3	Cytochrome C biogenesis protein ccsA, putative OS=Medicago truncatula GN=MTR_3g023490 PE=4 SV=2	0.116	0.617	2.80374	1	3	1	1	428	48.8	9.73	Not Found	Not Found	Not Found	Medium	Not Found	Not Found	Not Found	Not Found		0	0	0	1
High	Master Protein	G7L503	D-mannose-binding lectin protein, putative OS=Medicago truncatula GN=MTR_7g103870 PE=4 SV=1	0.005	2.08	2.8	1	1	1	1	500	55.4	7.18	Not Found	Not Found	Not Found	Not Found	High	Not Found	Not Found	Not Found		0	0.08	4.66	1
High	Master Protein	B7FIM0	Caffeic acid O-methyltransferase OS=Medicago truncatula GN=MTR_3g096050 PE=2 SV=1	0.001	3.285	2.7933	1	1	1	1	358	39.7	5.97	Not Found	High	Not Found	Not Found	Not Found	Not Found	Not Found	Not Found		0	0.101	2.42	1
Low	Master Protein	A0A072TU15	Cellulose synthase-like protein OS=Medicago truncatula GN=MTR_0049s0090 PE=4 SV=1	0.208	0.285	2.7933	1	2	1	1	358	41.6	9.04	Not Found	Not Found	Medium	Not Found	Not Found	Not Found	Not Found	Not Found		0	0.116	2.35	1
High	Master Protein	G7LJ04	Hydroxyproline-rich glycoprotein family protein OS=Medicago truncatula GN=MTR_8g018800 PE=4 SV=1	0	4	2.77778	1	1	1	1	684	78.1	8.85	Not Found	Not Found	Not Found	High	Not Found	Not Found	Not Found	Not Found		0	0.064	3.33	1
Medium	Master Protein	A0A072UK73	NB-ARC domain disease resistance protein OS=Medicago truncatula GN=MTR_4g051688 PE=3 SV=1	0.021	1.399	2.77411	2	3	1	1	757	87.3	6.61	Not Found	Not Found	Not Found	Not Found	High	Not Found	Not Found	Not Found	Deamidated [Q295]; Phospho [S304]	1	0.046	2.91	2
High	Master Protein	A0A072TTT6	Glutamate-rich WD repeat protein OS=Medicago truncatula GN=MTR_8g080700 PE=4 SV=1	0	5.459	2.77186	1	1	1	1	469	52	5.12	Not Found	Not Found	Not Found	Not Found	Not Found	High	Not Found	Not Found		0	0.105	3.35	1
High	Master Protein	A0A072UP05	Splicing factor 3B subunit 2 OS=Medicago truncatula GN=MTR_4g089085 PE=4 SV=1	0.005	2.057	2.76339	1	1	1	1	579	66.7	5.22	Not Found	Not Found	Not Found	Not Found	High	Not Found	Not Found	Not Found		0	0.093	3.43	1
High	Master Protein	G7J3I6	Transmembrane amino acid transporter family protein OS=Medicago truncatula GN=MTR_3g110420 PE=4 SV=2	0	6.558	2.76008	1	1	1	1	471	51.9	8.79	High	Not Found	Not Found	Not Found	Not Found	Not Found	Not Found	Not Found		0	0.101	4.03	1
High	Master Protein	G7J716	Carboxyl-terminal peptidase OS=Medicago truncatula GN=MTR_3g103980 PE=4 SV=1	0.009	1.751	2.75862	1	1	1	1	435	49.1	8.72	Not Found	Not Found	Not Found	Not Found	Not Found	Not Found	High	Not Found		0	0.096	3.48	1
High	Master Protein	G7JLM6	Tonoplast dicarboxylate transporter-like protein OS=Medicago truncatula GN=MTR_4g133230 PE=4 SV=1	0.003	2.209	2.73723	1	2	1	1	548	59.7	7.27	High	High	Not Found	Not Found	Not Found	Not Found	Not Found	Not Found		0	0.089	7.84	1
High	Master Protein	G7I9G8	SART-1 family protein OS=Medicago truncatula GN=MTR_1g083910 PE=4 SV=2	0	7.075	2.7366	2	2	1	1	877	100.8	5.77	Not Found	Not Found	Not Found	Not Found	Not Found	Not Found	High	Not Found		0	0.05	6.61	2
Low	Master Protein	A0A072VMI5	4-hydroxy-tetrahydrodipicolinate synthase OS=Medicago truncatula GN=MTR_1g088775 PE=4 SV=1	0.172	0.388	2.73224	1	1	1	1	366	40.5	7.31	Medium	Not Found	Not Found	Not Found	Not Found	Not Found	Not Found	Not Found		0	0.089	2.29	1
High	Master Protein	G7I7H3	Protein translocase family protein OS=Medicago truncatula GN=MTR_1g082380 PE=2 SV=1	0.01	1.734	2.72109	1	2	1	1	294	34.1	10.1	Not Found	Not Found	Not Found	High	High	Not Found	Not Found	Not Found		0	0.166	3.38	1
High	Master Protein	G7KLW6	UDP-glucosyltransferase OS=Medicago truncatula GN=MTR_6g014186 PE=4 SV=1	0.005	2.087	2.72109	1	3	1	1	441	49.6	6.92	Not Found	Not Found	Not Found	Not Found	High	High	High	Not Found	Deamidated [R387]	0	0.116	9.92	1
Low	Master Protein	G7II33	Kinesin-like protein OS=Medicago truncatula GN=MTR_2g101990 PE=3 SV=1	0.192	0.325	2.71429	1	1	1	1	700	77.9	6.43	Medium	Not Found	Not Found	Not Found	Not Found	Not Found	Not Found	Not Found		0	0.061	3.48	1
Low	Master Protein	G7IME2	Carboxy-terminal domain cyclin OS=Medicago truncatula GN=MTR_2g102520 PE=3 SV=2	0.209	0.282	2.71399	1	1	1	1	479	53.9	7.58	Not Found	Not Found	Not Found	Medium	Not Found	Not Found	Not Found	Not Found		0	0.077	1.83	1
Low	Master Protein	A0A072TZY4	DUF674 family protein OS=Medicago truncatula GN=MTR_7g066310 PE=4 SV=1	0.164	0.411	2.70936	1	1	1	1	406	45.7	7.99	Not Found	Not Found	Not Found	Not Found	Not Found	Not Found	Medium	Not Found		0	0.083	2.64	1
High	Master Protein	A0A072V2D3	Interferon-related developmental regulator-like protein OS=Medicago truncatula GN=MTR_3g103090 PE=4 SV=1	0	4.099	2.7088	1	1	1	1	443	48.8	6.86	Not Found	High	Not Found	Not Found	Not Found	Not Found	Not Found	Not Found		0	0.093	3.54	1
High	Master Protein	G7JKS8	Anion transporter 4 OS=Medicago truncatula GN=MTR_4g030900 PE=4 SV=2	0.002	2.43	2.7088	1	1	1	1	443	48.2	9.47	High	Not Found	Not Found	Not Found	Not Found	Not Found	Not Found	Not Found		0	0.086	2.65	1
High	Master Protein	A0A072U6V0	Disease resistance protein (TIR-NBS-LRR class) OS=Medicago truncatula GN=MTR_6g015695 PE=4 SV=1	0.008	1.829	2.69517	3	4	2	1	1076	122.3	7.65	Not Found	Not Found	Not Found	Not Found	Not Found	Not Found	Medium	Not Found		0	0.105	2.58	3
Low	Master Protein	G7IIC4	E3 ubiquitin-protein ligase OS=Medicago truncatula GN=MTR_2g038420 PE=3 SV=2	0.094	0.712	2.68657	1	1	1	1	335	37.7	8.05	Not Found	Not Found	Not Found	Not Found	Not Found	Not Found	Medium	Not Found		0	0.11	2.12	1
Low	Master Protein	G7KC24	Bromo-adjacent-like (BAH) domain protein OS=Medicago truncatula GN=MTR_5g010190 PE=4 SV=1	0.141	0.506	2.68456	1	1	1	1	596	68	5.86	Not Found	Not Found	Not Found	Not Found	Medium	Not Found	Not Found	Not Found		0	0.059	2.68	1
Medium	Master Protein	G7KWQ1	Casein kinase I-like protein OS=Medicago truncatula GN=MTR_7g006030 PE=4 SV=1	0.014	1.563	2.67112	1	1	1	1	599	67.5	8.94	Not Found	Not Found	Not Found	Not Found	Not Found	Not Found	High	Not Found		0	0.059	2.27	1
Low	Master Protein	G7J4G9	Clathrin assembly protein OS=Medicago truncatula GN=MTR_3g099670 PE=2 SV=1	0.175	0.376	2.67062	1	1	1	1	337	38.5	7.81	Not Found	Not Found	Not Found	Not Found	Medium	Not Found	Not Found	Not Found		0	0.11	2.39	1
Low	Master Protein	G7JI95	Uncharacterized protein OS=Medicago truncatula GN=MTR_4g027930 PE=4 SV=2	0.079	0.787	2.66667	1	2	1	1	225	25.3	4.6	Not Found	Not Found	High	Medium	Not Found	Not Found	Not Found	Not Found	Deamidated [Q90]	0	0.166	1.75	1
Low	Master Protein	G7KEH7	Ribosomal RNA small subunit methyltransferase B OS=Medicago truncatula GN=MTR_5g096020 PE=3 SV=2	0.164	0.412	2.6465	1	2	1	1	529	58.6	8.63	Medium	Not Found	Not Found	Not Found	Medium	Not Found	Not Found	Not Found		0	0.066	5.67	1
High	Master Protein	A0A072V4K7	Core-2/I-branching enzyme OS=Medicago truncatula GN=MTR_2g024120 PE=4 SV=1	0.001	3.281	2.6455	1	1	1	1	378	43.5	9.48	Not Found	Not Found	Not Found	High	Not Found	Not Found	Not Found	Not Found		0	0.136	2.48	1
High	Master Protein	G7JDS4	DnaJ heat shock amino-terminal domain protein OS=Medicago truncatula GN=MTR_4g080350 PE=4 SV=1	0.005	2.049	2.6393	1	2	1	1	341	38.7	7.25	Not Found	Not Found	Not Found	High	High	Not Found	Not Found	Not Found		0	0.122	4.53	1
Low	Master Protein	G7K2Q2	PPR repeat protein OS=Medicago truncatula GN=MTR_5g025200 PE=4 SV=1	0.21	0.281	2.63158	1	1	1	1	418	46.9	8.66	Not Found	Medium	Not Found	Not Found	Not Found	Not Found	Not Found	Not Found		0	0.089	0	1
High	Master Protein	A0A072VR82	Nucleotidyltransferase OS=Medicago truncatula GN=MTR_1g109590 PE=4 SV=1	0.001	2.736	2.6178	1	1	1	1	382	42.1	6.86	Not Found	High	Not Found	Not Found	Not Found	Not Found	Not Found	Not Found		0	0.105	2.12	1
High	Master Protein	G7KUL6	Outward rectifying potassium channel protein OS=Medicago truncatula GN=MTR_7g110600 PE=4 SV=1	0.001	2.886	2.6178	1	1	1	1	382	43	9.03	Not Found	High	Not Found	Not Found	Not Found	Not Found	Not Found	Not Found		0	0.129	3.03	1
Low	Master Protein	A0A072VG92	B3 DNA-binding domain protein OS=Medicago truncatula GN=MTR_1g035520 PE=4 SV=1	0.077	0.804	2.61097	1	1	1	1	383	43.3	6.25	Not Found	Not Found	Not Found	Not Found	Not Found	Not Found	Not Found	High	Deamidated [Q248; Q251]	0	0.089	2.29	1
High	Master Protein	A0A072U748	Transmembrane amino acid transporter family protein OS=Medicago truncatula GN=MTR_6g016275 PE=4 SV=1	0.001	2.745	2.6087	1	1	1	1	460	49.7	8.47	Not Found	Not Found	Not Found	High	Not Found	Not Found	Not Found	Not Found		0	0.11	3.65	1
High	Master Protein	G7L8S7	Glycosyltransferase OS=Medicago truncatula GN=MTR_8g088560 PE=3 SV=1	0.003	2.248	2.6087	1	1	1	1	460	51.8	5.96	Not Found	Not Found	Not Found	Not Found	High	Not Found	Not Found	Not Found		0	0.089	3.48	1
Low	Master Protein	A0A072V754	Armadillo/beta-catenin-like repeat protein OS=Medicago truncatula GN=MTR_3g056580 PE=4 SV=1	0.13	0.557	2.6087	1	1	1	1	460	50.3	5.96	Not Found	Not Found	Not Found	Not Found	Medium	Not Found	Not Found	Not Found		0	0.096	2.41	1
Low	Master Protein	G7LAK4	PPR containing plant-like protein OS=Medicago truncatula GN=MTR_8g105210 PE=4 SV=1	0.054	0.903	2.60688	2	3	2	1	959	107.9	8.48	Not Found	Not Found	Not Found	Medium	Medium	Medium	Not Found	Not Found		0	0.07	7.83	2
High	Master Protein	A0A072V8B4	Reticulon-like protein OS=Medicago truncatula GN=MTR_2g460800 PE=4 SV=1	0	6.653	2.60417	1	1	1	1	576	65.4	7.55	Not Found	Not Found	Not Found	Not Found	Not Found	Not Found	High	Not Found		0	0.058	4.22	1
High	Master Protein	G7KKB5	Plastid division protein CDP1 OS=Medicago truncatula GN=MTR_6g077830 PE=4 SV=2	0	5.746	2.59259	1	1	1	1	810	89.6	7.39	Not Found	Not Found	Not Found	Not Found	Not Found	High	Not Found	Not Found		0	0.044	5.4	1
Medium	Master Protein	A0A072VMZ1	ATP-dependent Clp protease ATP-binding subunit OS=Medicago truncatula GN=MTR_1g076440 PE=4 SV=1	0.045	0.98	2.58065	1	1	1	1	310	34.6	5.54	Not Found	Not Found	Not Found	Not Found	High	Not Found	Not Found	Not Found	Deamidated [Q223]	0	0.122	1.82	1
Low	Master Protein	A0A072VBP3	HXXXD-type acyl-transferase family protein OS=Medicago truncatula GN=MTR_2g089735 PE=4 SV=1	0.176	0.374	2.57511	1	1	1	1	466	53.4	7.15	Not Found	Not Found	Not Found	Not Found	Medium	Not Found	Not Found	Not Found		0	0.083	0	1
High	Master Protein	A0A072U2E7	Cytochrome P450 family 94 protein OS=Medicago truncatula GN=MTR_7g096320 PE=4 SV=1	0	4.856	2.57426	1	1	1	1	505	58.3	9.09	Not Found	Not Found	High	Not Found	Not Found	Not Found	Not Found	Not Found		0	0.072	3.41	1
High	Master Protein	G7JSU9	Glycoside hydrolase family 5 protein OS=Medicago truncatula GN=MTR_4g078230 PE=3 SV=2	0.001	2.865	2.57009	1	1	1	1	428	49.4	6.47	Not Found	Not Found	Not Found	Not Found	High	Not Found	Not Found	Not Found		0	0.096	4.1	1
Low	Master Protein	G7IRZ8	Protein DETOXIFICATION OS=Medicago truncatula GN=MTR_2g097900 PE=3 SV=1	0.125	0.578	2.5641	1	1	1	1	507	54.3	6.79	Not Found	Not Found	Not Found	Medium	Not Found	Not Found	Not Found	Not Found		0	0.096	2.67	1
High	Master Protein	Q2HTI8	AT3g20300/MQC12_5 OS=Medicago truncatula GN=MTR_2g025160 PE=4 SV=1	0.001	2.954	2.5522	1	1	1	1	431	49.4	8.25	Not Found	Not Found	Not Found	Not Found	Not Found	Not Found	High	Not Found		0	0.096	3.47	1
High	Master Protein	G7JUZ3	DEAD-box ATP-dependent RNA helicase OS=Medicago truncatula GN=MTR_4g079320 PE=4 SV=1	0	6.713	2.5413	1	2	1	1	787	88.2	9.74	Not Found	Not Found	Not Found	Not Found	High	Not Found	Not Found	Not Found		0	0.094	7.08	1
High	Master Protein	G7J4X7	Replication factor C subunit 5 OS=Medicago truncatula GN=MTR_3g088120 PE=4 SV=1	0.004	2.124	2.53521	1	1	1	1	355	39.6	8.37	Not Found	High	Not Found	Not Found	Not Found	Not Found	Not Found	Not Found		0	0.083	2.27	1
High	Master Protein	922354739	LRR receptor-like kinase family protein |657383510|gb|KEH27211.1| LRR receptor-like kinase family protein	0.003	2.223	2.53456	2	2	2	1	868	98.3	6.81	Medium	Not Found	High	Not Found	Not Found	Not Found	Not Found	Not Found		0	0.078	5.42	2
Low	Master Protein	G7KYD1	HXXXD-type acyl-transferase family protein OS=Medicago truncatula GN=MTR_7g084910 PE=4 SV=1	0.191	0.331	2.52874	1	1	1	1	435	48.8	7.08	Not Found	Medium	Not Found	Not Found	Not Found	Not Found	Not Found	Not Found		0	0.077	0	1
Medium	Master Protein	I3T0T2	Bidirectional sugar transporter SWEET OS=Medicago truncatula GN=MTR_8g096310 PE=2 SV=1	0.044	0.991	2.51799	1	2	1	1	278	31.4	8.32	Not Found	High	Not Found	Medium	Not Found	Not Found	Not Found	Not Found		0	0.212	3.67	1
Low	Master Protein	A0A072V4A8	Ubiquitin-protein ligase OS=Medicago truncatula GN=MTR_3g112230 PE=4 SV=1	0.095	0.71	2.51142	1	1	1	1	438	48.2	9.03	Medium	Not Found	Not Found	Not Found	Not Found	Not Found	Not Found	Not Found		0	0.086	2.34	1
Low	Master Protein	G7J4D2	Trafficking protein particle complex subunit-like protein OS=Medicago truncatula GN=MTR_3g087760 PE=4 SV=1	0.202	0.303	2.50696	1	1	1	1	359	41	6.54	Not Found	Not Found	Medium	Not Found	Not Found	Not Found	Not Found	Not Found		0	0.101	2.36	1
Low	Master Protein	A0A072VKN5	Transmembrane protein, putative OS=Medicago truncatula GN=MTR_1g070315 PE=4 SV=1	0.168	0.399	2.5	1	7	1	1	240	28.4	9.79	Medium	Medium	Medium	Medium	Not Found	Not Found	Not Found	Not Found		0	0.129	4.86	1
Medium	Master Protein	A0A072V5G9	Non-specific serine/threonine protein kinase OS=Medicago truncatula GN=MTR_2g016280 PE=3 SV=1	0.013	1.573	2.4948	1	1	1	1	481	53.7	6.16	Not Found	Not Found	Not Found	Not Found	High	Not Found	Not Found	Not Found		0	0.086	2.6	1
High	Master Protein	A0A072TXY8	Terpene cyclase/mutase family member OS=Medicago truncatula GN=MTR_8g016975 PE=3 SV=1	0	3.747	2.49344	2	2	1	1	762	87.8	6.68	Not Found	Not Found	Not Found	Not Found	Not Found	Not Found	Medium	Not Found		0	0.096	4.82	2
Low	Master Protein	G7J316	WAT1-related protein OS=Medicago truncatula GN=MTR_3g072530 PE=3 SV=1	0.186	0.342	2.47934	1	1	1	1	363	39.8	9.58	Not Found	Not Found	Not Found	Not Found	Not Found	Medium	Not Found	Not Found		0	0.122	1.97	1
High	Master Protein	G7L0Q1	Lung seven transmembrane receptor family protein OS=Medicago truncatula GN=MTR_7g100360 PE=4 SV=1	0	6.948	2.47748	1	8	1	1	444	50.9	6.44	High	High	High	High	High	High	Not Found	Not Found		0	0.233	23.56	1
Low	Master Protein	A0A072UB95	Uncharacterized protein OS=Medicago truncatula GN=MTR_6g453050 PE=4 SV=1	0.178	0.368	2.47678	1	1	1	1	323	37.2	8.76	Not Found	Not Found	Not Found	Not Found	Not Found	Not Found	Medium	Not Found		0	0.116	0	1
High	Master Protein	G7IAD6	Peptide/nitrate transporter OS=Medicago truncatula GN=MTR_1g085090 PE=4 SV=1	0	6.863	2.47525	1	1	1	1	606	67.7	8.47	Not Found	Not Found	Not Found	Not Found	High	Not Found	Not Found	Not Found		0	0.066	4.5	1
Low	Master Protein	A0A072UNH3	Phosphatase 2C family protein OS=Medicago truncatula GN=MTR_4g094542 PE=3 SV=1	0.085	0.743	2.47253	1	1	1	1	364	40.3	5.06	Not Found	Not Found	Not Found	Medium	Not Found	Not Found	Not Found	Not Found		0	0	0	1
Low	Master Protein	G7IBA4	Uncharacterized protein OS=Medicago truncatula GN=MTR_1g016740 PE=4 SV=2	0.185	0.344	2.47148	1	1	1	1	526	58.1	6.3	Not Found	Not Found	Medium	Not Found	Not Found	Not Found	Not Found	Not Found		0	0.066	2.59	1
Medium	Master Protein	A0A072U170	Subtilisin-like serine protease OS=Medicago truncatula GN=MTR_7g481600 PE=4 SV=1	0.046	0.962	2.457	1	1	1	1	814	87.8	7.43	Not Found	Not Found	Not Found	Not Found	High	Not Found	Not Found	Not Found		0	0.055	4.01	1
High	Master Protein	G7IMX5	Glycosyltransferase OS=Medicago truncatula GN=MTR_2g034990 PE=3 SV=1	0	5.105	2.44399	1	2	1	1	491	55.1	6.32	High	Not Found	Not Found	Not Found	Not Found	Not Found	Not Found	Not Found		0	0.179	7.07	1
High	Master Protein	G7JU12	Global transcription factor group protein OS=Medicago truncatula GN=MTR_4g092900 PE=4 SV=1	0	4.506	2.43902	1	1	1	1	533	59.2	8.28	Not Found	Not Found	Not Found	Not Found	Not Found	High	Not Found	Not Found		0	0.072	3.5	1
High	Master Protein	A0A072U929	Glycosyltransferase OS=Medicago truncatula GN=MTR_6g035185 PE=3 SV=1	0.005	2.089	2.43408	1	1	1	1	493	55.6	6.87	High	Not Found	Not Found	Not Found	Not Found	Not Found	Not Found	Not Found		0	0.089	3.12	1
Medium	Master Protein	A0A072TV73	BTB/POZ domain plant protein OS=Medicago truncatula GN=MTR_8g098485 PE=4 SV=1	0.044	0.988	2.41228	1	1	1	1	456	49.9	6.37	Not Found	Not Found	High	Not Found	Not Found	Not Found	Not Found	Not Found		0	0.086	2.2	1
High	Master Protein	A0A072VPQ5	UDP-glycosyltransferase family protein OS=Medicago truncatula GN=MTR_1g090860 PE=4 SV=1	0	9.16	2.40848	2	2	2	1	1038	118.1	6.25	Not Found	Not Found	High	Not Found	Not Found	Not Found	High	Not Found		0	0.075	6.48	2
High	Master Protein	G7J3D7	SWI/SNF complex protein OS=Medicago truncatula GN=MTR_3g099000 PE=4 SV=1	0	4.828	2.40741	1	1	1	1	540	60	5.27	Not Found	Not Found	Not Found	Not Found	Not Found	Not Found	High	Not Found		0	0.068	2.98	1
High	Master Protein	G7K0Q0	Phenylalanine ammonia-lyase OS=Medicago truncatula GN=MTR_5g098720 PE=3 SV=1	0	7.959	2.40113	1	1	1	1	708	77.8	6.68	Not Found	Not Found	Not Found	Not Found	Not Found	High	Not Found	Not Found		0	0.05	4.89	1
High	Master Protein	G7LJ67	DUF247 domain protein OS=Medicago truncatula GN=MTR_8g042170 PE=4 SV=1	0	3.742	2.3913	1	1	1	1	460	54.3	5.82	Not Found	Not Found	Not Found	Not Found	High	Not Found	Not Found	Not Found		0	0.089	2.73	1
Low	Master Protein	Q2HVG9	4/1 protein short form protein OS=Medicago truncatula GN=MTR_2g038090 PE=4 SV=1	0.191	0.331	2.39044	1	1	1	1	251	29.4	5.87	Not Found	Not Found	Not Found	Not Found	Not Found	Medium	Not Found	Not Found		0	0.11	0	1
Low	Master Protein	A0A072TEF3	Peptidase M16 inactive domain protein (Fragment) OS=Medicago truncatula GN=MTR_1218s0010 PE=4 SV=1	0.158	0.441	2.38095	1	1	1	1	378	40.3	8.09	Not Found	Not Found	Not Found	Not Found	Not Found	Not Found	Medium	Not Found		0	0.08	2.15	1
High	Master Protein	A0A072VNI7	Plastid transcriptionally active protein OS=Medicago truncatula GN=MTR_1g079525 PE=4 SV=1	0.001	2.595	2.37557	2	2	2	1	884	100.4	5.08	Not Found	Not Found	Not Found	High	Not Found	Medium	Not Found	Not Found		0	0.099	4.96	2
Low	Master Protein	A0A072V3T9	F-box protein interaction domain protein OS=Medicago truncatula GN=MTR_3g006570 PE=4 SV=1	0.163	0.417	2.3622	1	2	1	1	381	44.4	9.31	Medium	Not Found	Not Found	Not Found	Not Found	Not Found	Not Found	Medium		0	0.093	4.42	1
Low	Master Protein	A0A072VS70	Ovate transcriptional repressor OS=Medicago truncatula GN=MTR_1g111640 PE=4 SV=1	0.085	0.736	2.3622	1	2	1	1	254	28.3	4.83	Medium	Not Found	Medium	Not Found	Not Found	Not Found	Not Found	Not Found		0	0.233	3.61	1
Low	Master Protein	A0A072U6X2	Transmembrane protein, putative OS=Medicago truncatula GN=MTR_6g022250 PE=4 SV=1	0.113	0.626	2.34899	1	1	1	1	298	34.1	9.69	Medium	Not Found	Not Found	Not Found	Not Found	Not Found	Not Found	Not Found		0	0.129	0	1
Low	Master Protein	A0A072TR76	MYND finger protein OS=Medicago truncatula GN=MTR_8g447290 PE=4 SV=1	0.172	0.388	2.34834	1	1	1	1	511	59.4	6.37	Not Found	Not Found	Medium	Not Found	Not Found	Not Found	Not Found	Not Found		0	0.083	2.23	1
Low	Master Protein	G7K452	Resistance domain protein, putative OS=Medicago truncatula GN=MTR_5g035450 PE=4 SV=1	0.152	0.464	2.34742	1	1	1	1	426	49.4	8.51	Not Found	Not Found	Not Found	Not Found	Medium	Not Found	Not Found	Not Found		0	0.086	2.03	1
High	Master Protein	G7IKL2	EXS (ERD1/XPR1/SYG1) family protein OS=Medicago truncatula GN=MTR_2g088870 PE=4 SV=1	0	3.534	2.34542	1	1	1	1	469	54.8	7.93	Not Found	High	Not Found	Not Found	Not Found	Not Found	Not Found	Not Found		0	0.083	3.08	1
High	Master Protein	G7J6Y7	SPla/RYanodine receptor (SPRY) domain protein OS=Medicago truncatula GN=MTR_3g102120 PE=4 SV=1	0.001	3.104	2.34542	1	1	1	1	469	51.9	7.55	High	Not Found	Not Found	Not Found	Not Found	Not Found	Not Found	Not Found		0	0.07	2.77	1
Low	Master Protein	G7KE23	Global transcription factor group protein OS=Medicago truncatula GN=MTR_5g069490 PE=4 SV=2	0.126	0.571	2.33918	1	2	1	1	342	39.3	7.5	Medium	Medium	Not Found	Not Found	Not Found	Not Found	Not Found	Not Found		0	0.105	3.46	1
Medium	Master Protein	G7IJ93	Cytochrome P450 family 71 protein OS=Medicago truncatula GN=MTR_2g065360 PE=3 SV=1	0.027	1.253	2.32558	1	1	1	1	473	53.4	6.81	Not Found	High	Not Found	Not Found	Not Found	Not Found	Not Found	Not Found		0	0.083	2.49	1
Medium	Master Protein	G7JBE8	CobB/CobQ-like glutamine amidotransferase domain protein OS=Medicago truncatula GN=MTR_3g085010 PE=4 SV=2	0.026	1.268	2.32258	2	2	1	1	775	85.4	6.13	Not Found	Not Found	Not Found	Not Found	Not Found	Not Found	Medium	Not Found		0	0.087	3.87	2
High	Master Protein	A0A072UNB9	O-fucosyltransferase family protein OS=Medicago truncatula GN=MTR_4g084570 PE=4 SV=1	0	5.008	2.31729	1	2	1	1	561	63.3	9.66	Not Found	Not Found	Not Found	Not Found	Not Found	High	High	Not Found		0	0.066	6.73	1
Low	Master Protein	G7JFR0	Uncharacterized protein OS=Medicago truncatula GN=MTR_4g009470 PE=4 SV=1	0.184	0.349	2.31579	1	1	1	1	475	55.6	8.34	Not Found	Not Found	Not Found	Medium	Not Found	Not Found	Not Found	Not Found		0	0.101	2.04	1
Low	Master Protein	G7LB94	Cytochrome P450 family 71 protein OS=Medicago truncatula GN=MTR_8g091690 PE=3 SV=1	0.158	0.437	2.30608	1	1	1	1	477	54.1	8.24	Not Found	Not Found	Not Found	Medium	Not Found	Not Found	Not Found	Not Found		0	0.068	2.02	1
High	Master Protein	A0A072U465	mRNA-decapping enzyme-like protein OS=Medicago truncatula GN=MTR_7g105250 PE=4 SV=1	0.004	2.109	2.29885	1	1	1	1	348	38.9	5.8	High	Not Found	Not Found	Not Found	Not Found	Not Found	Not Found	Not Found		0	0.179	2.79	1
Medium	Master Protein	G7J8D0	Substrate carrier family protein OS=Medicago truncatula GN=MTR_3g104810 PE=3 SV=1	0.026	1.292	2.29885	1	1	1	1	348	38.1	9.22	Not Found	Not Found	Not Found	High	Not Found	Not Found	Not Found	Not Found		0	0.122	1.78	1
Low	Master Protein	G7L2L1	Alpha/beta fold hydrolase OS=Medicago truncatula GN=MTR_7g087070 PE=4 SV=1	0.209	0.284	2.29358	1	1	1	1	436	49.4	7.93	Not Found	Not Found	Not Found	Medium	Not Found	Not Found	Not Found	Not Found		0	0.089	1.69	1
High	Master Protein	A0A072U7M1	C4-dicarboxylate transporter/malic acid transporter OS=Medicago truncatula GN=MTR_6g034030 PE=4 SV=1	0	6.453	2.28013	1	1	1	1	614	69.5	7.87	Not Found	Not Found	Not Found	Not Found	High	Not Found	Not Found	Not Found		0	0.058	3.97	1
Low	Master Protein	B4Y0U1	Anthocyanin 5-aromatic acyltransferase OS=Medicago truncatula GN=MAT3 PE=2 SV=1	0.131	0.553	2.27743	1	1	1	1	483	54.5	5.83	Not Found	Not Found	Not Found	Not Found	Medium	Not Found	Not Found	Not Found		0	0.08	2.14	1
High	Master Protein	G7JC19	Urease OS=Medicago truncatula GN=MTR_3g085640 PE=3 SV=1	0	3.77	2.27273	2	2	2	1	836	90.3	5.92	Not Found	Not Found	Not Found	Not Found	Not Found	High	Not Found	Not Found		0	0.105	4.33	2
High	Master Protein	A0A072VBE0	PPR containing plant protein OS=Medicago truncatula GN=MTR_2g090290 PE=4 SV=1	0	4.111	2.27273	1	1	1	1	484	55.1	8.31	Not Found	Not Found	Not Found	Not Found	Not Found	Not Found	High	Not Found		0	0.068	3.81	1
High	Master Protein	A0A072VJT0	PPR containing plant-like protein OS=Medicago truncatula GN=MTR_2g069680 PE=4 SV=1	0	5.745	2.26876	1	1	1	1	573	64.7	8.28	Not Found	Not Found	High	Not Found	Not Found	Not Found	Not Found	Not Found		0	0.072	4.43	1
High	Master Protein	G7L9Q3	N6-adenosine-methyltransferase MT-A70-like protein OS=Medicago truncatula GN=MTR_8g104280 PE=3 SV=2	0	6.595	2.26667	1	1	1	1	750	83.5	7.05	Not Found	Not Found	Not Found	Not Found	Not Found	High	Not Found	Not Found		0	0.044	4.67	1
High	Master Protein	G7JCT8	Ribonuclease III domain protein OS=Medicago truncatula GN=MTR_4g095410 PE=4 SV=1	0	4.229	2.26415	1	1	1	1	530	61.8	9.54	Not Found	Not Found	Not Found	High	Not Found	Not Found	Not Found	Not Found		0	0.072	2.88	1
Medium	Master Protein	G7L275	Four ACT domain ACT domain protein which protein OS=Medicago truncatula GN=MTR_7g028050 PE=4 SV=1	0.032	1.161	2.26244	1	1	1	1	442	50	6.28	Not Found	Not Found	Not Found	Not Found	Not Found	Not Found	High	Not Found	Phospho [T399]	1	0.083	1.78	1
High	Master Protein	A0A072VQ43	Protein DETOXIFICATION OS=Medicago truncatula GN=MTR_1g109060 PE=3 SV=1	0	3.818	2.2541	1	1	1	1	488	53.1	7.43	Not Found	High	Not Found	Not Found	Not Found	Not Found	Not Found	Not Found		0	0.105	2.67	1
High	Master Protein	A0A072UQL2	FAD-binding berberine family protein OS=Medicago truncatula GN=MTR_4g094520 PE=4 SV=1	0	5.166	2.23881	1	1	1	1	536	59.9	9.6	Not Found	Not Found	Not Found	Not Found	Not Found	High	Not Found	Not Found		0	0.077	3.75	1
High	Master Protein	A0A072VIM5	BTB/POZ ankyrin repeat protein OS=Medicago truncatula GN=MTR_1g051025 PE=4 SV=1	0.007	1.896	2.23577	1	1	1	1	492	54.1	6.65	Not Found	Not Found	Not Found	Not Found	Not Found	Not Found	High	Not Found		0	0.077	2	1
Low	Master Protein	G7JBJ6	BTB/POZ domain plant protein OS=Medicago truncatula GN=MTR_3g096160 PE=4 SV=1	0.122	0.59	2.23464	1	1	1	1	537	60.6	7.96	Not Found	Medium	Not Found	Not Found	Not Found	Not Found	Not Found	Not Found		0	0.066	2.14	1
Low	Master Protein	A0A072TRP6	Helix loop helix DNA-binding domain protein OS=Medicago truncatula GN=MTR_8g069740 PE=4 SV=1	0.108	0.655	2.23048	1	1	1	1	269	29.9	5.91	Not Found	Not Found	Medium	Not Found	Not Found	Not Found	Not Found	Not Found		0	0.145	2.1	1
Medium	Master Protein	G7KPT8	Down syndrome critical region protein, putative OS=Medicago truncatula GN=MTR_6g069620 PE=4 SV=2	0.043	1.011	2.22222	1	1	1	1	315	35.3	8.62	Not Found	Not Found	High	Not Found	Not Found	Not Found	Not Found	Not Found		0	0.116	2	1
Low	Master Protein	G7IKS5	Carboxyl-terminal peptidase OS=Medicago truncatula GN=MTR_2g093840 PE=4 SV=1	0.12	0.6	2.22222	1	1	1	1	360	40.1	6.99	Medium	Not Found	Not Found	Not Found	Not Found	Not Found	Not Found	Not Found		0	0.166	0	1
Low	Master Protein	A0A072VBJ8	DUF4283 domain protein OS=Medicago truncatula GN=MTR_2g090640 PE=4 SV=1	0.131	0.553	2.20994	1	1	1	1	543	64.4	5.71	Not Found	Not Found	Not Found	Not Found	Not Found	Medium	Not Found	Not Found		0	0.07	2.48	1
High	Master Protein	G7KG73	LRR receptor-like kinase OS=Medicago truncatula GN=MTR_5g011840 PE=4 SV=1	0	5.067	2.19619	1	1	1	1	683	74.6	6.48	Not Found	Not Found	High	Not Found	Not Found	Not Found	Not Found	Not Found		0	0.058	3.8	1
Low	Master Protein	A0A072UK66	F-box protein interaction domain protein OS=Medicago truncatula GN=MTR_6g048120 PE=4 SV=1	0.132	0.544	2.19512	1	1	1	1	410	47.5	8.37	Not Found	Not Found	Not Found	Medium	Not Found	Not Found	Not Found	Not Found		0	0.086	2.35	1
Medium	Master Protein	G7IBV3	Nucleotide/sugar transporter family protein OS=Medicago truncatula GN=MTR_1g098240 PE=4 SV=1	0.028	1.213	2.1875	1	1	1	1	320	35.1	9.41	Not Found	Not Found	High	Not Found	Not Found	Not Found	Not Found	Not Found		0	0.129	1.68	1
Low	Master Protein	G7KEC3	Cinnamoyl-CoA reductase-like protein OS=Medicago truncatula GN=MTR_5g072620 PE=4 SV=1	0.052	0.913	2.1875	1	1	1	1	320	35.4	6.23	Not Found	Not Found	Not Found	High	Not Found	Not Found	Not Found	Not Found		0	0.116	1.73	1
Low	Master Protein	G7JB65	Nematode resistance HSPRO2-like protein OS=Medicago truncatula GN=MTR_3g070230 PE=4 SV=1	0.122	0.589	2.18341	1	1	1	1	458	52.5	6.18	Not Found	Not Found	Medium	Not Found	Not Found	Not Found	Not Found	Not Found		0	0.068	0	1
Low	Master Protein	A0A072TCH3	Papd-like transmembrane protein, putative OS=Medicago truncatula GN=MTR_2132s0010 PE=4 SV=1	0.201	0.306	2.18069	1	1	1	1	321	36.1	5.73	Not Found	Medium	Not Found	Not Found	Not Found	Not Found	Not Found	Not Found		0	0.233	0	1
High	Master Protein	G7K481	Chaperone DnaJ domain protein OS=Medicago truncatula GN=MTR_5g035770 PE=4 SV=1	0.001	2.563	2.17391	1	1	1	1	414	47	8.51	High	Not Found	Not Found	Not Found	Not Found	Not Found	Not Found	Not Found		0	0.086	2.23	1
Low	Master Protein	G7K3T4	BTB/POZ and TAZ domain protein OS=Medicago truncatula GN=MTR_5g015680 PE=4 SV=2	0.184	0.352	2.17391	1	1	1	1	414	47.4	9	Not Found	Not Found	Not Found	Not Found	Not Found	Medium	Not Found	Not Found		0	0	2.64	1
High	Master Protein	A0A072UNE4	Reticuline oxidase-like protein OS=Medicago truncatula GN=MTR_4g094498 PE=4 SV=1	0	3.69	2.16998	1	1	1	1	553	62.1	7.33	Not Found	Not Found	Not Found	High	Not Found	Not Found	Not Found	Not Found		0	0.077	3.31	1
High	Master Protein	G7J474	Cytochrome P450 family 71 protein OS=Medicago truncatula GN=MTR_3g076530 PE=3 SV=2	0	4.528	2.1611	1	1	1	1	509	57.8	6.48	High	Not Found	Not Found	Not Found	Not Found	Not Found	Not Found	Not Found		0	0.086	4.31	1
High	Master Protein	G7J6A3	Polyadenylate-binding protein RBP47C OS=Medicago truncatula GN=MTR_3g101370 PE=4 SV=1	0.006	1.925	2.14286	1	1	1	1	420	46.4	7.52	Not Found	Not Found	Not Found	Not Found	High	Not Found	Not Found	Not Found		0	0.086	2.23	1
Low	Master Protein	G7KNZ9	RING-H2 finger protein ATL4J OS=Medicago truncatula GN=MTR_6g087150 PE=4 SV=2	0.187	0.338	2.12766	1	1	1	1	376	43.6	8.62	Not Found	Not Found	Not Found	Medium	Not Found	Not Found	Not Found	Not Found		0	0	0	1
High	Master Protein	G7IUA4	CCR4-NOT transcription complex subunit 2 OS=Medicago truncatula GN=MTR_2g096180 PE=4 SV=2	0.001	2.812	2.12766	1	1	1	1	658	70.4	7.85	Not Found	High	Not Found	Not Found	Not Found	Not Found	Not Found	Not Found		0	0.072	3.44	1
Low	Master Protein	G7JJ45	Crooked neck protein/cell cycle protein, putative OS=Medicago truncatula GN=MTR_4g119010 PE=4 SV=1	0.206	0.293	2.12766	1	1	1	1	423	49.8	7.23	Not Found	Not Found	Not Found	Not Found	Not Found	Not Found	Not Found	Medium		0	0.08	0	1
High	Master Protein	G7ZW19	Sulfite exporter TauE/SafE family protein OS=Medicago truncatula GN=MTR_5g019950 PE=4 SV=1	0.001	3.256	2.12766	1	1	1	1	470	51.9	8.68	High	Not Found	Not Found	Not Found	Not Found	Not Found	Not Found	Not Found		0	0.089	3.01	1
Low	Master Protein	A0A072TVL2	Mannose-6-phosphate isomerase OS=Medicago truncatula GN=MTR_7g007320 PE=3 SV=1	0.156	0.448	2.12264	1	1	1	1	424	47.1	5.4	Not Found	Not Found	Not Found	Not Found	Medium	Not Found	Not Found	Not Found		0	0.083	2.24	1
Medium	Master Protein	A0A072V7D3	Choline/ethanolamine kinase OS=Medicago truncatula GN=MTR_2g054370 PE=4 SV=1	0.012	1.654	2.12202	1	1	1	1	377	43.7	5.71	Not Found	Not Found	Not Found	High	Not Found	Not Found	Not Found	Not Found		0	0.11	2.03	1
High	Master Protein	G8A1N0	NAD-dependent protein deacylase OS=Medicago truncatula GN=MTR_3g096710 PE=3 SV=1	0.005	2.067	2.08877	1	1	1	1	383	41.8	8.31	Not Found	Not Found	Not Found	Not Found	Not Found	High	Not Found	Not Found		0	0.105	2.06	1
High	Master Protein	A0A072TK33	DUF247 domain protein OS=Medicago truncatula GN=MTR_8g006525 PE=4 SV=1	0.001	3.115	2.08817	1	1	1	1	431	51.3	6.84	Not Found	High	Not Found	Not Found	Not Found	Not Found	Not Found	Not Found		0	0.093	3.58	1
High	Master Protein	Q84YG8	Auxin efflux carrier component OS=Medicago truncatula GN=PIN2 PE=3 SV=1	0.001	3.046	2.08	1	2	1	1	625	68.3	9.11	Not Found	Not Found	Not Found	High	High	Not Found	Not Found	Not Found		0	0.055	6.29	1
High	Master Protein	A0A072UKL1	Transcription factor bHLH122-like protein OS=Medicago truncatula GN=MTR_4g065870 PE=4 SV=1	0.002	2.372	2.07852	1	1	1	1	433	47.4	6.47	Not Found	Not Found	Not Found	Not Found	High	Not Found	Not Found	Not Found		0	0.093	2.27	1
Low	Master Protein	A0A072UTQ9	NAC transcription factor-like protein OS=Medicago truncatula GN=MTR_4g134460 PE=4 SV=1	0.194	0.319	2.07373	1	1	1	1	434	48.6	6.62	Not Found	Not Found	Not Found	Medium	Not Found	Not Found	Not Found	Not Found		0	0.089	1.85	1
Low	Master Protein	A2Q222	PPR containing plant-like protein OS=Medicago truncatula GN=MTR_2g021710 PE=4 SV=1	0.132	0.548	2.06327	1	1	1	1	727	80.5	7.62	Not Found	Not Found	Not Found	Not Found	Not Found	Medium	Not Found	Not Found		0	0.043	2.6	1
Medium	Master Protein	G7K322	CRT (Chloroquine-resistance transporter)-like transporter, putative OS=Medicago truncatula GN=MTR_5g089340 PE=4 SV=2	0.015	1.528	2.0595	1	1	1	1	437	46.2	9.03	Not Found	Not Found	Not Found	Not Found	High	Not Found	Not Found	Not Found		0	0.136	1.83	1
Low	Master Protein	G7J8R9	Zinc finger, C3HC4 type (RING finger) protein OS=Medicago truncatula GN=MTR_3g065180 PE=4 SV=1	0.195	0.317	2.05882	1	1	1	1	340	37.4	5.05	Not Found	Not Found	Not Found	Not Found	Medium	Not Found	Not Found	Not Found		0	0.122	2.21	1
Medium	Master Protein	A0A072UD87	Chalcone and stilbene synthase family protein OS=Medicago truncatula GN=MTR_5g007717 PE=3 SV=1	0.034	1.137	2.05656	1	1	1	1	389	42.8	6.27	Not Found	Not Found	Not Found	Not Found	High	Not Found	Not Found	Not Found		0	0.105	1.87	1
Low	Master Protein	A0A072TUL8	Plant/F1M20-13 protein OS=Medicago truncatula GN=MTR_8g098895 PE=4 SV=1	0.056	0.889	2.04082	1	1	1	1	392	43.7	6.65	Not Found	Not Found	Not Found	Not Found	High	Not Found	Not Found	Not Found		0	0.086	0	1
Medium	Master Protein	G7J211	GRAS family transcription factor OS=Medicago truncatula GN=MTR_3g056110 PE=3 SV=1	0.017	1.475	2.02952	1	1	1	1	542	61.8	5.22	Not Found	Not Found	Not Found	High	Not Found	Not Found	Not Found	Not Found		0	0.08	2.54	1
Low	Master Protein	G7KMS8	Monoglyceride lipase OS=Medicago truncatula GN=MTR_6g018490 PE=4 SV=1	0.175	0.377	2.02312	1	1	1	1	346	39	6.32	Not Found	Not Found	Not Found	Not Found	Not Found	Medium	Not Found	Not Found		0	0.11	2	1
High	Master Protein	G7IEM7	Transmembrane protein OS=Medicago truncatula GN=MTR_1g100120 PE=4 SV=2	0	5.184	2.01342	2	4	2	1	447	46.5	9.76	Not Found	High	High	High	Not Found	High	Not Found	Not Found		0	0.233	10.84	2
High	Master Protein	A0A072VBS6	Transcription factor bHLH122-like protein OS=Medicago truncatula GN=MTR_2g098310 PE=4 SV=1	0.002	2.461	2.01342	1	1	1	1	447	50.3	6.64	Not Found	Not Found	Not Found	Not Found	High	Not Found	Not Found	Not Found		0	0.096	2.72	1
Medium	Master Protein	A0A072U5G3	Nodulin MtN21/EamA-like transporter family protein OS=Medicago truncatula GN=MTR_6g007753 PE=4 SV=1	0.028	1.212	2.00927	2	2	2	1	647	69.8	8.35	Medium	Medium	Not Found	Not Found	Not Found	Not Found	Not Found	Not Found		0	0.194	3.57	2
High	Master Protein	G7K2B7	Chloride channel protein OS=Medicago truncatula GN=MTR_5g005990 PE=3 SV=1	0	7.734	2.0025	1	1	1	1	799	87.9	8.29	Not Found	Not Found	Not Found	Not Found	Not Found	High	Not Found	Not Found		0	0.049	5.07	1
High	Master Protein	G7KED4	UDP-glucosyltransferase family protein OS=Medicago truncatula GN=MTR_5g072820 PE=4 SV=1	0.007	1.892	2	1	1	1	1	450	50.9	5.45	Not Found	High	Not Found	Not Found	Not Found	Not Found	Not Found	Not Found		0	0.101	2.46	1
High	Master Protein	A0A072UZM9	Raffinose synthase or seed inhibition protein OS=Medicago truncatula GN=MTR_3g075510 PE=4 SV=1	0	5.386	1.99734	1	1	1	1	751	83.1	5.74	Not Found	High	Not Found	Not Found	Not Found	Not Found	Not Found	Not Found		0	0.058	3.16	1
Low	Master Protein	A0A072VDJ2	PPR containing plant-like protein OS=Medicago truncatula GN=MTR_1g021955 PE=4 SV=1	0.159	0.431	1.9774	1	1	1	1	354	40.6	9.2	Not Found	Not Found	Not Found	Not Found	Not Found	Not Found	Not Found	Medium		0	0	1.68	1
High	Master Protein	G7J1D1	DEAD-box ATP-dependent RNA helicase OS=Medicago truncatula GN=MTR_3g049990 PE=3 SV=2	0	4.149	1.97368	1	1	1	1	760	85.1	9.1	Not Found	Not Found	Not Found	Not Found	Not Found	Not Found	High	Not Found		0	0.053	4.18	1
Low	Master Protein	G7IHW5	23S rRNA (Uracil-5)-methyltransferase RumA OS=Medicago truncatula GN=MTR_2g100500 PE=3 SV=1	0.124	0.581	1.96429	1	1	1	1	560	62.2	7.69	Not Found	Not Found	Not Found	Medium	Not Found	Not Found	Not Found	Not Found		0	0.064	1.67	1
High	Master Protein	A0A072UM21	Armadillo/beta-catenin repeat protein OS=Medicago truncatula GN=PUB2 PE=2 SV=1	0	4.517	1.96375	1	1	1	1	662	72	5.48	Not Found	Not Found	Not Found	Not Found	High	Not Found	Not Found	Not Found		0	0.055	3.87	1
Low	Master Protein	A0A072UDW8	BZIP family transcription factor OS=Medicago truncatula GN=MTR_5g054900 PE=4 SV=1	0.128	0.565	1.95652	1	1	1	1	460	51.6	6.86	Not Found	Not Found	Not Found	Not Found	Not Found	Medium	Not Found	Not Found		0	0.093	2.39	1
Low	Master Protein	G7KPR4	Pentatricopeptide (PPR) repeat protein OS=Medicago truncatula GN=MTR_6g069300 PE=4 SV=1	0.167	0.401	1.9544	1	3	1	1	614	68.9	8.06	Not Found	Medium	Medium	Medium	Not Found	Not Found	Not Found	Not Found		0	0.058	6.32	1
Low	Master Protein	A0A072UCK4	RNA-dependent RNA polymerase OS=Medicago truncatula GN=MTR_6g088660 PE=3 SV=1	0.198	0.31	1.95072	1	1	1	1	974	110.4	6.76	Not Found	Not Found	Medium	Not Found	Not Found	Not Found	Not Found	Not Found		0	0.037	2.79	1
Low	Master Protein	G7KVB9	Myb-like DNA-binding domain, shaqkyf class protein OS=Medicago truncatula GN=MTR_7g093010 PE=4 SV=2	0.077	0.802	1.94986	1	1	1	1	359	41.2	7.83	Not Found	Not Found	Not Found	Not Found	Not Found	Not Found	High	Not Found	Deamidated [Q294]	0	0.11	1.78	1
High	Master Protein	Q2MJ11	Cytochrome P450 family monooxygenase OS=Medicago truncatula GN=CYP93E2 PE=2 SV=1	0	3.923	1.94553	1	1	1	1	514	58.1	8.69	Not Found	Not Found	High	Not Found	Not Found	Not Found	Not Found	Not Found		0	0.077	3.64	1
Medium	Master Protein	G7J4D9	SAP domain protein OS=Medicago truncatula GN=MTR_3g087830 PE=4 SV=1	0.036	1.092	1.94444	2	2	2	1	720	79.2	4.81	Not Found	Not Found	Not Found	Not Found	Not Found	Not Found	Medium	Medium		0	0.101	4.08	2
Medium	Master Protein	A0A072VP11	DNA-binding protein PD2 OS=Medicago truncatula GN=MTR_1g090853 PE=4 SV=1	0.014	1.559	1.94175	1	1	1	1	515	56.9	5.64	Not Found	Not Found	Not Found	High	Not Found	Not Found	Not Found	Not Found		0	0.066	2.85	1
High	Master Protein	G7KXF7	Pre-mRNA-processing factor 39 OS=Medicago truncatula GN=MTR_7g098430 PE=4 SV=2	0	8.685	1.93705	1	1	1	1	826	91.3	4.83	Not Found	Not Found	Not Found	High	Not Found	Not Found	Not Found	Not Found		0	0.059	5.73	1
High	Master Protein	A0A072UCP0	Cyclic nucleotide gated channel protein OS=Medicago truncatula GN=MTR_6g075390 PE=4 SV=1	0	3.591	1.92878	1	1	1	1	674	76.4	8.4	Not Found	Not Found	Not Found	Not Found	Not Found	High	Not Found	Not Found		0	0.054	2.07	1
Low	Master Protein	G7KDM1	PIF1-like helicase OS=Medicago truncatula GN=MTR_5g020340 PE=4 SV=1	0.167	0.401	1.92837	1	3	1	1	363	40.4	7.66	Not Found	Not Found	Medium	Not Found	Medium	Not Found	Medium	Not Found		0	0.11	1.64	1
High	Master Protein	A0A072UX85	HXXXD-type acyl-transferase family protein OS=Medicago truncatula GN=MTR_3g465880 PE=4 SV=1	0.001	2.686	1.92308	1	1	1	1	468	51.8	6.32	Not Found	Not Found	Not Found	Not Found	Not Found	High	Not Found	Not Found		0	0.083	3.45	1
Low	Master Protein	G7JD52	Receptor-like kinase OS=Medicago truncatula GN=MTR_4g128990 PE=4 SV=2	0.127	0.566	1.91304	1	1	1	1	575	64.3	7.18	Not Found	Not Found	Not Found	Not Found	Not Found	Medium	Not Found	Not Found		0	0.07	2.24	1
High	Master Protein	A0A072U7A4	Cationic amino acid transporter 2, vacuolar protein OS=Medicago truncatula GN=MTR_6g027630 PE=4 SV=1	0.001	2.671	1.91083	1	1	1	1	628	67	7.06	Not Found	Not Found	Not Found	High	Not Found	Not Found	Not Found	Not Found		0	0.062	2.93	1
Low	Master Protein	G7JL30	Aldo/keto reductase family oxidoreductase OS=Medicago truncatula GN=MTR_4g072320 PE=4 SV=1	0.145	0.49	1.90476	1	1	1	1	315	35.8	6.33	Not Found	Not Found	Not Found	Medium	Not Found	Not Found	Not Found	Not Found		0	0.105	2.05	1
High	Master Protein	A0A072UVX7	High affinity nitrate transporter 2.7 OS=Medicago truncatula GN=MTR_4g057865 PE=4 SV=1	0	5.584	1.90114	1	2	1	1	526	57	9.04	Not Found	Not Found	Not Found	Not Found	High	Not Found	Not Found	Not Found		0	0.145	5.27	1
Low	Master Protein	G7IS10	Uncharacterized protein OS=Medicago truncatula GN=MTR_2g099360 PE=4 SV=1	0.104	0.666	1.89873	1	1	1	1	316	32.5	9.11	Not Found	Not Found	Not Found	Medium	Not Found	Not Found	Not Found	Not Found		0	0.145	1.96	1
Low	Master Protein	G7JCJ7	CMV 1a interacting protein OS=Medicago truncatula GN=MTR_4g079750 PE=4 SV=1	0.102	0.675	1.89189	1	1	1	1	370	41.1	7.34	Not Found	Not Found	Not Found	Not Found	Not Found	Medium	Not Found	Not Found		0	0.105	1.71	1
Low	Master Protein	G7LHU9	Cation/H+ exchanger 3 OS=Medicago truncatula GN=MTR_8g085260 PE=4 SV=1	0.102	0.675	1.88917	1	2	1	1	794	88	6.68	Not Found	Medium	Medium	Not Found	Not Found	Not Found	Not Found	Not Found		0	0.046	5.72	1
Medium	Master Protein	G7I803	Zinc finger, C3HC4 type (RING finger) protein, putative OS=Medicago truncatula GN=MTR_1g082550 PE=2 SV=1	0.035	1.121	1.87668	1	2	1	1	373	41	8.48	Medium	High	Not Found	Not Found	Not Found	Not Found	Not Found	Not Found		0	0.122	1.79	1
High	Master Protein	A0A072VLX3	ADP-ribosylation factor GTPase-activating protein AGD10 OS=Medicago truncatula GN=MTR_1g069000 PE=4 SV=1	0.007	1.871	1.8711	1	1	1	1	481	52.4	8.28	Not Found	Not Found	Not Found	Not Found	High	Not Found	Not Found	Not Found		0	0.061	2.35	1
High	Master Protein	G7I6C9	FAD/NAD(P)-binding oxidoreductase family protein OS=Medicago truncatula GN=MTR_1g011690 PE=4 SV=1	0.009	1.793	1.86916	1	1	1	1	428	47.7	6.95	Not Found	High	Not Found	Not Found	Not Found	Not Found	Not Found	Not Found		0	0.105	2.03	1
Medium	Master Protein	G7KUF1	Exo-polyalpha-D-galacturonosidase-like protein OS=Medicago truncatula GN=MTR_7g092470 PE=3 SV=1	0.015	1.532	1.86722	1	1	1	1	482	54	6.74	Not Found	Not Found	Not Found	Not Found	Not Found	Not Found	High	Not Found		0	0.105	3.05	1
Medium	Master Protein	Q2HTB5	Caffeic acid O-methyltransferase OS=Medicago truncatula GN=MTR_7g118300 PE=3 SV=1	0.034	1.13	1.86667	1	1	1	1	375	41.4	6	Not Found	Not Found	Not Found	High	Not Found	Not Found	Not Found	Not Found		0	0.11	2.1	1
High	Master Protein	G7I669	Vacuolar protein sorting-associated protein OS=Medicago truncatula GN=MTR_1g079770 PE=4 SV=1	0.002	2.415	1.8598	1	1	1	1	699	80.1	5.81	Not Found	Not Found	Not Found	Not Found	High	Not Found	Not Found	Not Found		0	0.05	2.72	1
High	Master Protein	G7K6K0	Transferring glycosyl group transferase OS=Medicago truncatula GN=MTR_5g008060 PE=4 SV=1	0.001	3.156	1.85874	1	1	1	1	538	61.5	8.73	Not Found	Not Found	Not Found	Not Found	Not Found	High	Not Found	Not Found		0	0.075	2.98	1
High	Master Protein	A0A072TV91	Signal transducer, putative OS=Medicago truncatula GN=MTR_8g089935 PE=4 SV=1	0.003	2.181	1.85811	1	1	1	1	592	67.6	7.42	Not Found	Not Found	Not Found	Not Found	Not Found	High	Not Found	Not Found		0	0.064	2.36	1
Low	Master Protein	G7IPG6	101 kDa heat shock protein OS=Medicago truncatula GN=MTR_2g006950 PE=4 SV=2	0.072	0.836	1.84874	1	1	1	1	595	67	6.55	Not Found	Not Found	Not Found	Not Found	Not Found	High	Not Found	Not Found		0	0.072	1.9	1
Low	Master Protein	G7JA61	Purple acid phosphatase OS=Medicago truncatula GN=MTR_3g083820 PE=3 SV=2	0.072	0.835	1.84843	1	1	1	1	541	60.7	5.14	Not Found	Not Found	Not Found	Not Found	High	Not Found	Not Found	Not Found		0	0.089	2.04	1
High	Master Protein	G7KTG8	Glycosyltransferase family 61 protein OS=Medicago truncatula GN=MTR_7g091280 PE=4 SV=1	0.005	2.037	1.84843	1	1	1	1	541	62.1	7.61	Not Found	Not Found	Not Found	Not Found	High	Not Found	Not Found	Not Found		0	0.066	2.29	1
Low	Master Protein	G7KPU6	Uncharacterized protein OS=Medicago truncatula GN=MTR_6g088340 PE=4 SV=1	0.098	0.7	1.84758	1	1	1	1	433	51.2	9.26	Not Found	Not Found	Not Found	Not Found	Not Found	Medium	Not Found	Not Found		0	0.077	2.3	1
Low	Master Protein	G7K3G0	PPR protein OS=Medicago truncatula GN=MTR_5g092030 PE=4 SV=2	0.164	0.411	1.84397	1	1	1	1	705	81.4	7.18	Not Found	Not Found	Not Found	Not Found	Not Found	Not Found	Medium	Not Found		0	0.054	2.52	1
High	Master Protein	G7K8N7	Calcium-binding EF hand protein OS=Medicago truncatula GN=MTR_5g093720 PE=3 SV=1	0	3.636	1.84162	1	1	1	1	543	61	7.84	Not Found	Not Found	High	Not Found	Not Found	Not Found	Not Found	Not Found		0	0.075	2.56	1
High	Master Protein	G7KY80	ZIP metal ion transporter family protein OS=Medicago truncatula GN=MTR_7g074060 PE=4 SV=1	0.001	3.508	1.83639	1	2	1	1	599	62.2	7.65	Not Found	Not Found	High	High	Not Found	Not Found	Not Found	Not Found		0	0.083	5.75	1
Medium	Master Protein	A0A072U5Y3	Disease resistance protein (TIR-NBS-LRR class) OS=Medicago truncatula GN=MTR_6g015490 PE=4 SV=1	0.027	1.236	1.82609	2	3	1	1	1150	130.2	6.8	Not Found	Not Found	Medium	Not Found	Not Found	Not Found	Not Found	Not Found		0	0.068	3.78	2
High	Master Protein	G7L9L7	Cationic amino acid transporter-like protein OS=Medicago truncatula GN=MTR_8g089320 PE=4 SV=1	0	3.542	1.82119	1	1	1	1	604	66	6.9	Not Found	Not Found	Not Found	Not Found	Not Found	Not Found	High	Not Found		0	0.072	3.42	1
High	Master Protein	G7K5C7	LRR receptor-like kinase OS=Medicago truncatula GN=MTR_5g025930 PE=3 SV=1	0.003	2.147	1.80412	2	3	1	1	1164	130.2	7.44	Not Found	Not Found	Not Found	High	High	High	Not Found	Not Found	Phospho [S163]	1	0.068	7.26	2
High	Master Protein	G7IFA8	Sphingolipid transporter spinster-like protein, putative OS=Medicago truncatula GN=MTR_2g010350 PE=4 SV=2	0.009	1.756	1.79641	1	1	1	1	501	54.5	6.52	Not Found	Not Found	Not Found	High	Not Found	Not Found	Not Found	Not Found		0	0.089	1.89	1
Low	Master Protein	G7LIP3	Pentatricopeptide (PPR) repeat protein OS=Medicago truncatula GN=MTR_8g086040 PE=4 SV=1	0.197	0.312	1.78571	1	1	1	1	616	68.8	8.18	Not Found	Medium	Not Found	Not Found	Not Found	Not Found	Not Found	Not Found		0	0.058	4.02	1
Low	Master Protein	G7JHG0	Sec14p-like phosphatidylinositol transfer family protein OS=Medicago truncatula GN=MTR_4g070790 PE=4 SV=2	0.192	0.324	1.78117	1	1	1	1	393	45.2	6.9	Medium	Not Found	Not Found	Not Found	Not Found	Not Found	Not Found	Not Found		0	0.105	0	1
Medium	Master Protein	A2Q4Y5	Peptidase S26A, signal peptidase I; Esterase/lipase/thioesterase; Lipase, class 3 OS=Medicago truncatula GN=MTR_7g006400 PE=4 SV=1	0.05	0.931	1.77866	1	1	1	1	506	56.4	8.38	Not Found	Not Found	High	Not Found	Not Found	Not Found	Not Found	Not Found	Carboxymethyl [K352]	0	0.077	2.29	1
Low	Master Protein	A0A072VNE2	Cystathionine beta-lyase/cystathionine gamma-synthase OS=Medicago truncatula GN=MTR_1g077890 PE=3 SV=1	0.052	0.913	1.77778	1	1	1	1	450	49.1	6.68	Not Found	Not Found	Not Found	Not Found	High	Not Found	Not Found	Not Found		0	0.07	1.8	1
High	Master Protein	G7KHH3	3-hydroxy-3-methylglutaryl coenzyme A reductase OS=Medicago truncatula GN=MTR_5g087550 PE=3 SV=1	0.001	3.359	1.76991	1	1	1	1	565	60.6	7.58	High	Not Found	Not Found	Not Found	Not Found	Not Found	Not Found	Not Found		0	0.105	3.44	1
Low	Master Protein	A0A072UW39	Transcription factor OS=Medicago truncatula GN=MTR_3g449770 PE=4 SV=1	0.144	0.493	1.76125	1	1	1	1	511	57.1	7.52	Not Found	Not Found	Medium	Not Found	Not Found	Not Found	Not Found	Not Found		0	0.096	1.76	1
Low	Master Protein	G7J383	Uncharacterized protein OS=Medicago truncatula GN=MTR_3g086890 PE=4 SV=1	0.206	0.294	1.75747	1	1	1	1	569	65.6	5.66	Not Found	Not Found	Not Found	Not Found	Not Found	Not Found	Medium	Not Found		0	0.061	2.4	1
High	Master Protein	G7KMY7	LRR receptor-like kinase OS=Medicago truncatula GN=MTR_6g060230 PE=4 SV=2	0	3.539	1.75439	1	1	1	1	684	75	7.84	Not Found	Not Found	Not Found	Not Found	High	Not Found	Not Found	Not Found		0	0.049	2.86	1
High	Master Protein	G7IPE5	Cleavage and polyadenylation specificity factor OS=Medicago truncatula GN=MTR_2g006180 PE=4 SV=1	0.001	3.229	1.73913	1	1	1	1	690	76.9	6.4	Not Found	Not Found	Not Found	Not Found	High	Not Found	Not Found	Not Found		0	0.056	2.26	1
Low	Master Protein	F6LPU5	RHO guanyl-nucleotide exchange factor OS=Medicago truncatula GN=MTR_5g081410 PE=2 SV=1	0.211	0.278	1.73611	1	3	1	1	576	64.5	8.35	Not Found	Medium	Medium	Medium	Not Found	Not Found	Not Found	Not Found		0	0.062	7.86	1
Low	Master Protein	A0A072U8N5	Lipase OS=Medicago truncatula GN=MTR_6g033965 PE=3 SV=1	0.059	0.864	1.73267	1	1	1	1	404	45.2	6.42	Not Found	Not Found	Not Found	High	Not Found	Not Found	Not Found	Not Found		0	0.093	1.93	1
High	Master Protein	922395343	LRR receptor-like kinase family protein |657400829|gb|AES59193.2| LRR receptor-like kinase family protein	0	7.242	1.72589	1	1	1	1	985	108.1	6.09	Not Found	High	Not Found	Not Found	Not Found	Not Found	Not Found	Not Found		0	0.04	5.26	1
High	Master Protein	G7LC83	Ribonucleoside-diphosphate reductase OS=Medicago truncatula GN=MTR_8g092510 PE=3 SV=2	0	3.875	1.72414	1	1	1	1	812	91.1	7.06	Not Found	Not Found	Not Found	Not Found	Not Found	High	Not Found	Not Found		0	0.043	3.46	1
Medium	Master Protein	A0A072UC05	Disease resistance protein (TIR-NBS-LRR class) OS=Medicago truncatula GN=MTR_6g488300 PE=4 SV=1	0.035	1.121	1.72414	2	2	2	1	1334	150.5	6.19	Not Found	Not Found	Not Found	Not Found	Medium	Medium	Not Found	Not Found		0	0.027	5.27	2
Low	Master Protein	A0A072VU57	HXXXD-type acyl-transferase family protein OS=Medicago truncatula GN=MTR_1g053315 PE=4 SV=1	0.127	0.566	1.72043	1	1	1	1	465	52	5.71	Not Found	Not Found	Not Found	Not Found	Not Found	Not Found	Not Found	Medium		0	0	2	1
High	Master Protein	922382548	leucine-rich receptor-like kinase family protein |657395124|gb|KEH35536.1| leucine-rich receptor-like kinase family protein	0	4.215	1.71891	2	2	2	1	989	106.6	7.37	Not Found	Not Found	Not Found	High	Not Found	Not Found	Medium	Not Found		0	0.086	5.06	2
High	Master Protein	G7L2C5	General transcription factor 3C-like protein OS=Medicago truncatula GN=MTR_7g059160 PE=4 SV=2	0.001	2.65	1.71233	1	1	1	1	584	66.7	5.01	High	Not Found	Not Found	Not Found	Not Found	Not Found	Not Found	Not Found		0	0.077	1.82	1
High	Master Protein	A0A072UHV6	Disease resistance protein (TIR-NBS-LRR class), putative OS=Medicago truncatula GN=MTR_4g021023 PE=4 SV=1	0.002	2.35	1.71091	4	5	1	1	1695	193.1	5.59	Medium	Not Found	Not Found	Not Found	Not Found	Medium	Not Found	Not Found		0	0.091	3.86	4
High	Master Protein	G7J2Q1	Suppressor OF protein silencing protein OS=Medicago truncatula GN=MTR_3g098260 PE=4 SV=1	0	4.552	1.70807	1	1	1	1	644	74.2	6.04	Not Found	Not Found	Not Found	Not Found	Not Found	High	Not Found	Not Found		0	0.056	3.81	1
High	Master Protein	G7JRB4	LRR receptor-like kinase family protein OS=Medicago truncatula GN=MTR_4g035200 PE=4 SV=1	0.003	2.172	1.70279	1	1	1	1	646	71.2	8.38	Not Found	Not Found	Not Found	Not Found	Not Found	High	Not Found	Not Found		0	0.07	3.4	1
Low	Master Protein	A0A072UMJ9	PPR containing plant-like protein OS=Medicago truncatula GN=MTR_4g084940 PE=4 SV=1	0.089	0.725	1.68067	1	1	1	1	476	54.3	9.11	Not Found	Not Found	Not Found	Not Found	Not Found	Medium	Not Found	Not Found		0	0.083	1.95	1
Low	Master Protein	A0A072TLS9	Lipid-A-disaccharide synthase OS=Medicago truncatula GN=MTR_8g012965 PE=4 SV=1	0.095	0.709	1.67715	1	2	1	1	477	53.1	8.6	Not Found	Not Found	Not Found	Not Found	Not Found	Medium	Medium	Not Found		0	0.077	1.67	1
Low	Master Protein	G7LDX0	Transcription initiation factor IIE, putative OS=Medicago truncatula GN=MTR_8g077000 PE=4 SV=2	0.114	0.624	1.67015	1	5	1	1	479	54.1	5.24	Not Found	Medium	Medium	Medium	Medium	Medium	Not Found	Not Found		0	0.077	9.52	1
Low	Master Protein	G7IL94	Uncharacterized protein OS=Medicago truncatula GN=MTR_2g008130 PE=4 SV=1	0.121	0.592	1.66667	1	1	1	1	420	47.4	9.44	Not Found	Not Found	Not Found	Not Found	Not Found	Not Found	Not Found	Medium		0	0.096	0	1
Low	Master Protein	A0A072UHW9	UVR3 AtUVR3-like 6-4 DNA photolyase OS=Medicago truncatula GN=MTR_4g011370 PE=4 SV=1	0.207	0.292	1.66052	1	1	1	1	542	61.6	8.51	Not Found	Not Found	Medium	Not Found	Not Found	Not Found	Not Found	Not Found		0	0.068	1.8	1
High	Master Protein	A0A072UXB8	GTP-binding protein EngB, putative OS=Medicago truncatula GN=MTR_3g466440 PE=3 SV=1	0.006	1.943	1.65663	1	1	1	1	664	76.6	9.7	Not Found	Not Found	Not Found	Not Found	High	Not Found	Not Found	Not Found		0	0.058	2.49	1
High	Master Protein	A0A072V633	Transmembrane protein, putative OS=Medicago truncatula GN=MTR_2g040580 PE=4 SV=1	0.006	1.989	1.65441	1	1	1	1	544	60.9	10.07	Not Found	Not Found	Not Found	Not Found	Not Found	High	Not Found	Not Found		0	0.093	1.95	1
Low	Master Protein	A0A072VE49	F-box SKIP23-like protein OS=Medicago truncatula GN=MTR_1g026850 PE=4 SV=1	0.139	0.512	1.64835	1	2	1	1	364	41.5	6.14	Not Found	Not Found	Medium	Medium	Not Found	Not Found	Not Found	Not Found		0	0.093	0	1
High	Master Protein	Q2HUY0	Sieve element occlusion e OS=Medicago truncatula GN=SEOe PE=2 SV=1	0	4.769	1.64609	1	1	1	1	729	84	6.2	Not Found	Not Found	Not Found	Not Found	Not Found	Not Found	High	Not Found		0	0.051	4.41	1
Low	Master Protein	G7JNW2	PsbB mRNA maturation factor Mbb1 OS=Medicago truncatula GN=MTR_4g122060 PE=4 SV=2	0.207	0.289	1.64179	1	1	1	1	670	76.5	8.95	Not Found	Not Found	Not Found	Not Found	Not Found	Medium	Not Found	Not Found		0	0	0	1
Medium	Master Protein	A0A072VQJ7	Myosin heavy chain-like protein OS=Medicago truncatula GN=MTR_1g100633 PE=4 SV=1	0.048	0.946	1.64127	2	2	1	1	853	97.4	5.31	Not Found	Not Found	Not Found	Not Found	Not Found	Not Found	Medium	Not Found		0	0.041	1.68	2
High	Master Protein	G7K5A2	Glycosyltransferase OS=Medicago truncatula GN=MTR_5g016660 PE=3 SV=1	0.007	1.89	1.62933	1	1	1	1	491	55.7	6.55	Not Found	Not Found	Not Found	Not Found	Not Found	High	Not Found	Not Found		0	0.08	2.42	1
Medium	Master Protein	G7K880	ERD (Early-responsive to dehydration stress) family protein OS=Medicago truncatula GN=MTR_5g027510 PE=4 SV=1	0.039	1.038	1.62703	1	1	1	1	799	92.1	9.32	Not Found	High	Not Found	Not Found	Not Found	Not Found	Not Found	Not Found		0	0.049	1.8	1
Medium	Master Protein	G7JJM0	Fatty acyl-CoA reductase OS=Medicago truncatula GN=MTR_4g053880 PE=2 SV=2	0.047	0.95	1.62602	1	1	1	1	492	56	7.66	Not Found	Not Found	Not Found	Not Found	High	Not Found	Not Found	Not Found		0	0.07	1.77	1
Low	Master Protein	A0A072U054	Endonuclease/exonuclease/phosphatase family protein OS=Medicago truncatula GN=MTR_8g442690 PE=4 SV=1	0.129	0.563	1.62272	1	2	1	1	493	57.6	9.23	Not Found	Not Found	Not Found	Not Found	Not Found	Not Found	Medium	Medium		0	0.068	3.88	1
High	Master Protein	G7KC53	MFS transporter OS=Medicago truncatula GN=MTR_5g019490 PE=4 SV=2	0.003	2.15	1.61616	1	1	1	1	495	54	8.07	Not Found	Not Found	Not Found	Not Found	High	Not Found	Not Found	Not Found		0	0.08	2.46	1
Medium	Master Protein	G7JEK5	Glycosyltransferase OS=Medicago truncatula GN=MTR_4g024020 PE=3 SV=2	0.013	1.611	1.60643	1	2	1	1	498	56.4	6.23	Not Found	Not Found	Not Found	Not Found	Not Found	High	High	Not Found		0	0.075	3.31	1
Medium	Master Protein	G7J309	Histone chaperone domain CHZ protein OS=Medicago truncatula GN=MTR_3g072480 PE=4 SV=1	0.027	1.243	1.60321	1	1	1	1	499	55.7	5.01	Not Found	Not Found	Not Found	Not Found	Not Found	Not Found	High	Not Found		0	0.07	2.3	1
Medium	Master Protein	A0A072TWN3	Pmr5/Cas1p GDSL/SGNH-like acyl-esterase family protein OS=Medicago truncatula GN=MTR_7g019120 PE=4 SV=1	0.029	1.195	1.59817	1	1	1	1	438	51.2	8.15	Not Found	Not Found	Not Found	Not Found	Not Found	High	Not Found	Not Found		0	0.101	2.07	1
Low	Master Protein	G8A219	PPR containing plant-like protein OS=Medicago truncatula GN=MTR_1g100593 PE=4 SV=1	0.169	0.394	1.59681	1	1	1	1	501	57.4	8.5	Not Found	Not Found	Not Found	Not Found	Not Found	Medium	Not Found	Not Found		0	0.08	1.65	1
Low	Master Protein	A0A072TQS2	Rab3 GTPase-activating protein non-catalytic subunit OS=Medicago truncatula GN=MTR_8g464030 PE=4 SV=1	0.182	0.355	1.59681	1	1	1	1	501	55.8	9.19	Not Found	Not Found	Not Found	Not Found	Medium	Not Found	Not Found	Not Found		0	0.077	0	1
High	Master Protein	A0A072VED8	Sec14p-like phosphatidylinositol transfer family protein OS=Medicago truncatula GN=MTR_1g022480 PE=4 SV=1	0.001	2.805	1.5949	1	1	1	1	627	71.7	8.09	Not Found	Not Found	Not Found	Not Found	High	Not Found	Not Found	Not Found		0	0.058	3.1	1
High	Master Protein	G7LJ03	Puromycin-sensitive aminopeptidase-like protein OS=Medicago truncatula GN=MTR_8g018790 PE=4 SV=1	0	5.465	1.57835	1	1	1	1	887	101	5.2	Not Found	Not Found	Not Found	Not Found	Not Found	High	Not Found	Not Found		0	0.042	4.02	1
Medium	Master Protein	G7K3A6	NB-ARC domain protein OS=Medicago truncatula GN=MTR_5g090870 PE=4 SV=2	0.019	1.407	1.57343	2	2	1	1	1144	129.9	8.05	Not Found	Not Found	Not Found	Medium	Medium	Not Found	Not Found	Not Found		0	0.063	3.39	2
Low	Master Protein	G7KPP7	Ser/thr phosphatase family protein OS=Medicago truncatula GN=MTR_6g069050 PE=4 SV=1	0.192	0.325	1.57068	1	1	1	1	382	44.3	6.87	Not Found	Not Found	Not Found	Medium	Not Found	Not Found	Not Found	Not Found		0	0.101	0	1
Low	Master Protein	G7K3W5	MFS transporter OS=Medicago truncatula GN=MTR_5g016080 PE=4 SV=1	0.08	0.78	1.566	1	1	1	1	447	50.3	7.37	Not Found	Not Found	Not Found	Not Found	Not Found	Medium	Not Found	Not Found		0	0.101	1.79	1
Low	Master Protein	A0A072V993	tRNA dimethylallyltransferase OS=Medicago truncatula GN=MTR_2g078120 PE=3 SV=1	0.077	0.8	1.55902	1	1	1	1	449	51.2	8.35	Not Found	Not Found	Not Found	Not Found	High	Not Found	Not Found	Not Found		0	0.075	1.68	1
High	Master Protein	A0A072VN16	Trichome birefringence-like protein OS=Medicago truncatula GN=MTR_1g076690 PE=4 SV=1	0.009	1.797	1.55172	1	1	1	1	580	63.5	6.19	Not Found	Not Found	Not Found	High	Not Found	Not Found	Not Found	Not Found		0	0.093	2.58	1
Low	Master Protein	G7JI01	Pre-mRNA processing protein PRP39, putative OS=Medicago truncatula GN=MTR_4g131710 PE=4 SV=1	0.055	0.897	1.53584	1	1	1	1	586	65.5	9.44	Not Found	Not Found	Not Found	Not Found	Not Found	Not Found	High	Not Found	Deamidated [Q273; Q274]	0	0.059	2.13	1
Low	Master Protein	A0A072VMB2	Lysine ketoglutarate reductase trans-splicing-like protein OS=Medicago truncatula GN=MTR_1g078290 PE=4 SV=1	0.167	0.401	1.53453	1	1	1	1	391	44.8	8.79	Not Found	Not Found	Not Found	Not Found	Medium	Not Found	Not Found	Not Found		0	0.116	0	1
High	Master Protein	G7ICB7	TPR 7B-like protein OS=Medicago truncatula GN=MTR_1g018040 PE=4 SV=2	0	3.743	1.53417	1	1	1	1	717	80.1	5.24	Not Found	High	Not Found	Not Found	Not Found	Not Found	Not Found	Not Found		0	0.051	3.37	1
High	Master Protein	G7KLC0	Purple acid phosphatase OS=Medicago truncatula GN=MTR_6g013050 PE=3 SV=2	0.001	3.144	1.53322	1	1	1	1	587	66.1	6.61	Not Found	Not Found	High	Not Found	Not Found	Not Found	Not Found	Not Found		0	0.061	3	1
High	Master Protein	G7KJD3	Group IIA intron splicing facilitator CRS1 OS=Medicago truncatula GN=MTR_6g008410 PE=4 SV=2	0.006	1.967	1.5311	1	1	1	1	1045	117.1	7.81	Not Found	Not Found	Not Found	Not Found	High	Not Found	Not Found	Not Found	Deamidated [R958]; Carboxymethyl [K954]	0	0.038	4.56	1
Medium	Master Protein	G7L8P0	MLO-like protein OS=Medicago truncatula GN=MLO PE=3 SV=1	0.022	1.391	1.53061	1	1	1	1	588	67.1	8.78	Not Found	Not Found	Not Found	Not Found	Not Found	High	Not Found	Not Found		0	0.07	2.13	1
High	Master Protein	G7J3L8	OSBP(Oxysterol-binding protein)-related protein 1C OS=Medicago truncatula GN=MTR_3g073040 PE=4 SV=1	0	5.056	1.52866	1	1	1	1	785	90.1	6.48	Not Found	Not Found	Not Found	Not Found	Not Found	Not Found	High	Not Found		0	0.044	3.67	1
Low	Master Protein	G7K5F8	HXXXD-type acyl-transferase family protein OS=Medicago truncatula GN=MTR_5g026320 PE=4 SV=1	0.161	0.427	1.52838	1	1	1	1	458	51.8	7.5	Not Found	Not Found	Not Found	Not Found	Not Found	Not Found	Medium	Not Found		0	0.096	1.68	1
Medium	Master Protein	A0A072TYH8	Glucan endo-1,3-beta-glucosidase-like protein OS=Medicago truncatula GN=MTR_7g053500 PE=3 SV=1	0.027	1.257	1.51188	1	1	1	1	463	51.7	9.44	Not Found	Not Found	High	Not Found	Not Found	Not Found	Not Found	Not Found		0	0.089	0	1
Low	Master Protein	G7K4V0	Transmembrane amino acid transporter family protein OS=Medicago truncatula GN=MTR_5g096850 PE=4 SV=1	0.06	0.852	1.51188	1	1	1	1	463	50.9	6.98	Not Found	Not Found	Not Found	Not Found	Not Found	Not Found	High	Not Found		0	0.11	2.14	1
Low	Master Protein	A0A072V8J3	Cytochrome P450 family protein OS=Medicago truncatula GN=MTR_2g061200 PE=3 SV=1	0.101	0.679	1.49533	1	1	1	1	535	61.1	8.97	Not Found	Not Found	Medium	Not Found	Not Found	Not Found	Not Found	Not Found		0	0.061	0	1
Medium	Master Protein	A0A072U697	Metal-dependent phosphohydrolase OS=Medicago truncatula GN=MTR_6g007210 PE=4 SV=1	0.034	1.139	1.49254	1	1	1	1	469	54.2	6.8	Not Found	Not Found	Not Found	Not Found	Not Found	High	Not Found	Not Found		0	0.072	1.83	1
Low	Master Protein	G7JAU9	Recombination initiation defect protein, putative OS=Medicago truncatula GN=MTR_3g084640 PE=4 SV=1	0.11	0.642	1.48903	1	2	1	1	1276	142.3	5.06	Not Found	Not Found	Not Found	Medium	Medium	Not Found	Not Found	Not Found		0	0.03	5.81	1
High	Master Protein	A0A072UQ25	Peptide/nitrate transporter plant OS=Medicago truncatula GN=MTR_4g107530 PE=4 SV=1	0.002	2.362	1.4876	1	1	1	1	605	67.2	8.75	Not Found	Not Found	Not Found	Not Found	Not Found	High	Not Found	Not Found		0	0.075	2.09	1
Low	Master Protein	A0A072VRQ3	F-box protein interaction domain protein OS=Medicago truncatula GN=MTR_1g115185 PE=4 SV=1	0.123	0.585	1.48515	1	2	1	1	404	46.3	7.69	Not Found	Not Found	Not Found	Not Found	Medium	Medium	Not Found	Not Found		0	0.083	3.54	1
Low	Master Protein	A0A072U406	Alkaline/neutral invertase OS=Medicago truncatula GN=MTR_7g111890 PE=4 SV=1	0.172	0.385	1.47783	1	1	1	1	609	69.3	6.49	Not Found	Not Found	Not Found	Not Found	Not Found	Medium	Not Found	Not Found		0	0.059	1.68	1
Low	Master Protein	G7LAD1	Aspartate aminotransferase OS=Medicago truncatula GN=MTR_8g091280 PE=4 SV=2	0.143	0.5	1.47368	1	1	1	1	475	51.3	7.69	Not Found	Not Found	Not Found	Medium	Not Found	Not Found	Not Found	Not Found		0	0.083	0	1
High	Master Protein	G7IE98	ATP-dependent RNA helicase DHX8 OS=Medicago truncatula GN=MTR_1g114490 PE=4 SV=1	0	7.944	1.47314	1	1	1	1	1154	131.7	6.16	Not Found	Not Found	Not Found	Not Found	High	Not Found	Not Found	Not Found		0	0.032	4.8	1
Low	Master Protein	A0A072UI00	Cyclin-like F-box protein OS=Medicago truncatula GN=MTR_6g022500 PE=4 SV=1	0.156	0.449	1.46444	1	1	1	1	478	54.5	8.41	Not Found	Not Found	Not Found	Not Found	Not Found	Medium	Not Found	Not Found		0	0.075	0	1
Low	Master Protein	A0A072TKS0	Pentatricopeptide (PPR) repeat protein OS=Medicago truncatula GN=MTR_0014s0180 PE=4 SV=1	0.181	0.36	1.45985	1	1	1	1	548	61.5	8.38	Medium	Not Found	Not Found	Not Found	Not Found	Not Found	Not Found	Not Found		0	0.064	0	1
High	Master Protein	G7K981	Fatty acyl-CoA synthetase family protein OS=Medicago truncatula GN=MTR_5g008820 PE=4 SV=1	0.001	2.827	1.45985	1	6	1	1	548	59.9	6.38	High	Not Found	Not Found	Not Found	Not Found	Not Found	Medium	High	Deamidated [Q357; Q360]	0	0.16	11.82	1
High	Master Protein	G7KJ72	Regulator of Vps4 activity in the MVB pathway protein OS=Medicago truncatula GN=MTR_6g091690 PE=4 SV=2	0	6.032	1.44648	1	1	1	1	1037	113.1	5.97	Not Found	Not Found	Not Found	Not Found	Not Found	Not Found	High	Not Found		0	0.039	4.87	1
High	Master Protein	A0A072UBX6	Triacylglycerol lipase SDP1 OS=Medicago truncatula GN=MTR_6g080170 PE=4 SV=1	0	4.088	1.43713	1	1	1	1	835	94	7.23	Not Found	Not Found	Not Found	Not Found	Not Found	High	Not Found	Not Found		0	0.046	3.2	1
Low	Master Protein	A0A072UWK7	Uncharacterized protein OS=Medicago truncatula GN=MTR_3g453030 PE=4 SV=1	0.179	0.366	1.41844	1	2	1	1	423	47.3	4.96	Medium	Medium	Not Found	Not Found	Not Found	Not Found	Not Found	Not Found		0	0.101	0	1
High	Master Protein	G7IEM8	Oxidoreductase/ferric-chelate reductase OS=Medicago truncatula GN=MTR_1g100130 PE=4 SV=2	0.001	3.171	1.41443	1	1	1	1	707	81.3	9.09	Not Found	Not Found	Not Found	Not Found	High	Not Found	Not Found	Not Found		0	0.055	2.78	1
Low	Master Protein	G7J1L7	Disease resistance protein (CC-NBS-LRR class) family protein OS=Medicago truncatula GN=MTR_3g022920 PE=3 SV=1	0.121	0.593	1.40969	1	2	1	1	1135	130.5	5.94	Not Found	Not Found	Not Found	Not Found	Not Found	Medium	Medium	Not Found		0	0.031	5.23	1
Medium	Master Protein	A0A072V497	Sec14p-like phosphatidylinositol transfer family protein OS=Medicago truncatula GN=MTR_3g112150 PE=4 SV=1	0.012	1.653	1.3986	1	1	1	1	572	64.8	8.57	Not Found	Not Found	Not Found	Not Found	Not Found	Not Found	High	Not Found	Deamidated [Q233; Q235]	0	0.059	2.44	1
Low	Master Protein	A0A072VAE7	Transducin/WD-like repeat-protein OS=Medicago truncatula GN=MTR_2g079740 PE=4 SV=1	0.074	0.825	1.3986	1	2	1	1	858	94.9	6.64	Not Found	Not Found	Not Found	Not Found	High	High	Not Found	Not Found		0	0.049	3.53	1
High	Master Protein	A0A072UXW3	Rab3 GTPase-activating protein catalytic subunit OS=Medicago truncatula GN=MTR_3g465600 PE=4 SV=1	0	4.006	1.36555	1	1	1	1	952	108	4.94	Not Found	Not Found	Not Found	Not Found	High	Not Found	Not Found	Not Found		0	0.04	3.67	1
Low	Master Protein	G7JBQ9	PPR containing plant-like protein OS=Medicago truncatula GN=MTR_3g108060 PE=4 SV=2	0.155	0.45	1.36054	1	1	1	1	441	50.8	9.36	Not Found	Not Found	Not Found	Not Found	Medium	Not Found	Not Found	Not Found		0	0.083	0	1
Low	Master Protein	A0A072UED0	Plant/F24K9-26 protein OS=Medicago truncatula GN=MTR_7g105430 PE=4 SV=1	0.158	0.441	1.34731	1	1	1	1	668	75.7	9.22	Not Found	Not Found	Not Found	Not Found	Not Found	Not Found	Medium	Not Found		0	0.053	0	1
Low	Master Protein	G7IU94	OTU-like cysteine protease OS=Medicago truncatula GN=MTR_2g096070 PE=4 SV=1	0.132	0.547	1.34639	1	1	1	1	817	94.2	8.79	Medium	Not Found	Not Found	Not Found	Not Found	Not Found	Not Found	Not Found		0	0.047	2.07	1
Low	Master Protein	G7KAU8	Pectate lyase OS=Medicago truncatula GN=MTR_5g019170 PE=3 SV=2	0.195	0.316	1.34228	1	1	1	1	447	50	9.33	Not Found	Medium	Not Found	Not Found	Not Found	Not Found	Not Found	Not Found		0	0.089	0	1
Medium	Master Protein	G7L432	Plant organelle RNA recognition domain protein OS=Medicago truncatula GN=MTR_7g117270 PE=4 SV=1	0.046	0.967	1.32075	1	1	1	1	530	61.8	6.79	Not Found	Not Found	Not Found	Not Found	Not Found	Not Found	Not Found	High		0	0	2.34	1
High	Master Protein	G7JXN2	GPI ethanolamine phosphate transferase OS=Medicago truncatula GN=MTR_5g032210 PE=4 SV=2	0	4.566	1.3198	1	1	1	1	985	109.4	7.18	Not Found	Not Found	High	Not Found	Not Found	Not Found	Not Found	Not Found		0	0.044	2.83	1
High	Master Protein	G7KYC8	Transportin-like protein OS=Medicago truncatula GN=MTR_7g084880 PE=3 SV=2	0	4.818	1.31712	1	1	1	1	987	108.6	6.21	Not Found	Not Found	Not Found	Not Found	Not Found	High	Not Found	Not Found		0	0.044	2.6	1
Low	Master Protein	A0A072TEL9	Clathrin assembly protein OS=Medicago truncatula GN=MTR_0530s0020 PE=4 SV=1	0.072	0.84	1.31579	1	1	1	1	532	59.5	5.11	Not Found	Not Found	Not Found	Not Found	Not Found	Not Found	Not Found	High		0	0.07	1.85	1
Medium	Master Protein	G7J931	NAC transcription factor-like protein OS=Medicago truncatula GN=MTR_3g093050 PE=4 SV=1	0.013	1.572	1.29032	1	1	1	1	620	69.7	5.77	Not Found	Not Found	Not Found	Not Found	Not Found	Not Found	High	Not Found		0	0.072	2.05	1
Low	Master Protein	G7KUL5	Condensin-2 complex subunit D3-like protein OS=Medicago truncatula GN=MTR_7g110590 PE=4 SV=1	0.139	0.512	1.28806	1	1	1	1	854	94.3	8.7	Not Found	Not Found	Not Found	Not Found	Not Found	Medium	Not Found	Not Found		0	0.044	2.77	1
Low	Master Protein	G7IPB1	Bromo adjacent-like domain protein OS=Medicago truncatula GN=MTR_2g026390 PE=4 SV=1	0.113	0.629	1.28571	1	2	1	1	700	78.3	5.74	Not Found	Not Found	Not Found	Not Found	Medium	Medium	Not Found	Not Found		0	0.064	0	1
Low	Master Protein	G7K5T0	Cation/H+ exchanger 2 OS=Medicago truncatula GN=MTR_5g074380 PE=4 SV=1	0.079	0.782	1.28056	1	1	1	1	859	96.5	8.87	Not Found	Not Found	Not Found	Not Found	Not Found	Not Found	Not Found	Medium		0	0.039	2	1
Low	Master Protein	G7IK16	Kinesin-like protein OS=Medicago truncatula GN=MTR_2g010760 PE=3 SV=2	0.182	0.356	1.27389	1	1	1	1	785	87.5	6.81	Not Found	Not Found	Not Found	Not Found	Not Found	Not Found	Not Found	Medium		0	0	0	1
High	Master Protein	A0A072VRU4	Ubiquitin-conjugating enzyme E2 OS=Medicago truncatula GN=MTR_1g112730 PE=3 SV=1	0	4.425	1.26812	1	1	1	1	1104	121.5	4.79	Not Found	High	Not Found	Not Found	Not Found	Not Found	Not Found	Not Found		0	0.042	2.19	1
Low	Master Protein	G7JM71	RING/FYVE/PHD zinc finger protein OS=Medicago truncatula GN=MTR_4g056990 PE=4 SV=2	0.168	0.396	1.26582	1	1	1	1	632	72.3	9.14	Not Found	Not Found	Not Found	Not Found	Not Found	Not Found	Medium	Not Found		0	0.058	0	1
High	Master Protein	G7K253	Nucleotide-binding protein, putative OS=Medicago truncatula GN=MTR_5g082840 PE=4 SV=2	0.001	2.61	1.26582	1	1	1	1	1106	122.7	5.12	Not Found	Not Found	Not Found	Not Found	Not Found	Not Found	High	Not Found		0	0.04	2.93	1
Low	Master Protein	A0A072VGT3	PPR containing plant-like protein OS=Medicago truncatula GN=MTR_1g040705 PE=4 SV=1	0.089	0.727	1.26227	1	1	1	1	713	81.5	7.01	Not Found	Not Found	Not Found	Not Found	Not Found	Not Found	Not Found	Medium		0	0.048	2.56	1
Low	Master Protein	A0A072TTK3	NADH-quinone oxidoreductase protein OS=Medicago truncatula GN=MTR_0082s0090 PE=4 SV=1	0.095	0.709	1.25899	1	1	1	1	556	61.5	9.73	Not Found	Not Found	Not Found	Not Found	Not Found	Medium	Not Found	Not Found		0	0.075	1.63	1
High	Master Protein	A0A072U5H4	BAH domain-containing protein OS=Medicago truncatula GN=MTR_6g007787 PE=4 SV=1	0	8.792	1.25865	1	1	1	1	1589	170.2	6.4	Not Found	Not Found	Not Found	Not Found	Not Found	High	Not Found	Not Found		0	0.022	5.43	1
Medium	Master Protein	A0A072VN36	Chromatin remodeling complex subunit OS=Medicago truncatula GN=MTR_1g081750 PE=4 SV=1	0.013	1.598	1.25448	2	2	2	1	1116	127.7	6.29	Not Found	Not Found	Not Found	Not Found	Not Found	Not Found	High	Not Found		0	0.033	3.96	2
High	Master Protein	G7JG42	SWI/SNF complex subunit SWI3D OS=Medicago truncatula GN=MTR_4g069830 PE=4 SV=1	0	3.741	1.2488	1	1	1	1	1041	112.8	4.98	Not Found	Not Found	Not Found	Not Found	Not Found	Not Found	High	Not Found		0	0.036	3.43	1
Low	Master Protein	G7KGZ0	LRR receptor-like kinase OS=Medicago truncatula GN=MTR_5g082370 PE=4 SV=1	0.143	0.498	1.24827	1	1	1	1	721	79	9.25	Not Found	Not Found	Not Found	Medium	Not Found	Not Found	Not Found	Not Found		0	0.062	2.08	1
Low	Master Protein	A0A072UMU0	Mitotic checkpoint Serine/Threonine-kinase BUB1-like protein OS=Medicago truncatula GN=MTR_4g078555 PE=4 SV=1	0.119	0.602	1.24777	1	1	1	1	561	64.5	7.88	Not Found	Not Found	Not Found	Medium	Not Found	Not Found	Not Found	Not Found		0	0.064	1.83	1
Low	Master Protein	G7I3J9	Cytochrome P450 family ABA 8'-hydroxylase OS=Medicago truncatula GN=MTR_1g019410 PE=3 SV=2	0.186	0.343	1.24481	1	1	1	1	482	55.2	9.35	Not Found	Not Found	Not Found	Not Found	Medium	Not Found	Not Found	Not Found		0	0.07	0	1
High	Master Protein	E7ELN7	Nitrate reductase OS=Medicago truncatula GN=NR2 PE=2 SV=1	0	3.604	1.24434	1	1	1	1	884	99.8	6.9	Not Found	Not Found	Not Found	Not Found	Not Found	High	Not Found	Not Found		0	0.046	3.5	1
Medium	Master Protein	G8A0T0	Myb/SANT-like DNA-binding domain protein OS=Medicago truncatula GN=MTR_6g035370 PE=4 SV=1	0.026	1.297	1.23839	1	1	1	1	646	72.1	6	Not Found	Not Found	Not Found	Not Found	High	Not Found	Not Found	Not Found		0	0.089	2.15	1
Low	Master Protein	A0A072VHG5	Armadillo/beta-catenin-like repeat protein OS=Medicago truncatula GN=MTR_1g051125 PE=4 SV=1	0.138	0.519	1.23692	1	1	1	1	1051	119.8	6.65	Not Found	Not Found	Not Found	Not Found	Medium	Not Found	Not Found	Not Found		0	0.033	2.43	1
Low	Master Protein	A0A072VME2	p-loop nucleoside triphosphate hydrolase superfamily protein OS=Medicago truncatula GN=MTR_1g070385 PE=4 SV=1	0.136	0.53	1.23001	1	1	1	1	813	90.3	8.76	Not Found	Not Found	Not Found	Medium	Not Found	Not Found	Not Found	Not Found		0	0.059	2.19	1
Low	Master Protein	A0A072TPK7	Cysteine-rich RLK (Receptor-like kinase) protein OS=Medicago truncatula GN=MTR_8g442290 PE=4 SV=1	0.169	0.395	1.22807	1	2	1	1	570	64.3	7.24	Not Found	Not Found	Medium	Medium	Not Found	Not Found	Not Found	Not Found		0	0.064	0	1
Low	Master Protein	G7JVA3	Serine/Threonine kinase family protein OS=Medicago truncatula GN=MTR_4g113790 PE=4 SV=1	0.088	0.728	1.22449	1	1	1	1	490	55.8	9.11	Not Found	Not Found	Not Found	Not Found	Not Found	Medium	Not Found	Not Found		0	0.077	1.65	1
Low	Master Protein	A0A072VP04	LRR receptor-like kinase family protein OS=Medicago truncatula GN=MTR_1g102500 PE=3 SV=1	0.177	0.37	1.20846	1	1	1	1	993	109.8	6.51	Not Found	Not Found	Medium	Not Found	Not Found	Not Found	Not Found	Not Found		0	0.048	2.12	1
Low	Master Protein	G7J8D2	RWP-RK domain protein OS=Medicago truncatula GN=MTR_3g104830 PE=4 SV=1	0.211	0.279	1.20482	1	1	1	1	498	56.3	5.27	Not Found	Not Found	Not Found	Not Found	Not Found	Not Found	Medium	Not Found		0	0.096	1.75	1
Low	Master Protein	A0A072VH07	Peptide transporter OS=Medicago truncatula GN=MTR_1g041875 PE=4 SV=1	0.164	0.412	1.20069	1	1	1	1	583	64.9	9.03	Not Found	Not Found	Not Found	Medium	Not Found	Not Found	Not Found	Not Found		0	0.075	2.06	1
Low	Master Protein	G7IZH1	F-box SKIP23-like protein OS=Medicago truncatula GN=MTR_3g029650 PE=4 SV=1	0.193	0.324	1.19681	1	1	1	1	752	86.4	7.68	Not Found	Not Found	Not Found	Not Found	Not Found	Not Found	Medium	Not Found		0	0.046	2.39	1
Low	Master Protein	A0A072UQL3	Autophagy-related protein OS=Medicago truncatula GN=MTR_5g068710 PE=4 SV=1	0.111	0.638	1.19658	1	3	1	1	585	65.7	9.09	Medium	Not Found	Medium	Medium	Not Found	Not Found	Not Found	Not Found		0	0.066	3.56	1
High	Master Protein	G7IEG1	Uncharacterized protein OS=Medicago truncatula GN=MTR_1g072560 PE=4 SV=1	0.009	1.793	1.18871	1	1	1	1	673	73.9	4.46	Not Found	Not Found	Not Found	Not Found	High	Not Found	Not Found	Not Found		0	0.061	2	1
Low	Master Protein	G7K2P2	Kinesin-like calmodulin-binding protein OS=Medicago truncatula GN=MTR_5g025100 PE=3 SV=2	0.167	0.4	1.18577	1	1	1	1	1265	143.4	7.08	Not Found	Not Found	Medium	Not Found	Not Found	Not Found	Not Found	Not Found		0	0.028	2.33	1
Low	Master Protein	A0A072TLA6	Occludin-like domain protein OS=Medicago truncatula GN=MTR_8g015610 PE=4 SV=1	0.058	0.872	1.17994	1	1	1	1	1017	114.7	8.35	Not Found	Not Found	Not Found	Not Found	Not Found	High	Not Found	Not Found		0	0.035	3.1	1
Medium	Master Protein	A0A072VUA9	Helicase OS=Medicago truncatula GN=MTR_1g053955 PE=4 SV=1	0.023	1.367	1.17417	2	3	2	1	2044	233.5	5.25	Not Found	Not Found	Medium	Not Found	Medium	Medium	Not Found	Not Found		0	0.036	7.31	2
Medium	Master Protein	G7ILH3	U3 small nucleolar RNA-associated-like protein OS=Medicago truncatula GN=MTR_2g012650 PE=4 SV=2	0.05	0.934	1.17035	1	1	1	1	769	88.7	7.14	Not Found	Not Found	Not Found	Not Found	Not Found	Not Found	Not Found	High		0	0.05	2.06	1
Low	Master Protein	G7K4X6	DWNN domain, A CCHC-type zinc finger protein OS=Medicago truncatula GN=MTR_5g097760 PE=4 SV=2	0.203	0.302	1.15681	1	1	1	1	778	87.3	7.53	Not Found	Not Found	Not Found	Medium	Not Found	Not Found	Not Found	Not Found		0	0.046	1.93	1
Medium	Master Protein	A0A072TPR8	LRR receptor-like kinase family protein OS=Medicago truncatula GN=MTR_8g047220 PE=4 SV=1	0.022	1.384	1.15425	1	1	1	1	953	107.2	8.02	Not Found	Not Found	Not Found	Not Found	Not Found	High	Not Found	Not Found	Deamidated [R388]; Phospho [T381]	1	0.038	2.7	1
Low	Master Protein	G7IRA7	Ubiquitin ligase cop1, putative OS=Medicago truncatula GN=MTR_2g085210 PE=4 SV=1	0.198	0.309	1.14286	1	1	1	1	875	98.1	5.71	Not Found	Not Found	Not Found	Not Found	Not Found	Not Found	Medium	Not Found		0	0.041	2.05	1
Low	Master Protein	A0A072U4F3	Armadillo/beta-catenin-like repeat protein OS=Medicago truncatula GN=MTR_7g106190 PE=4 SV=1	0.187	0.337	1.14286	1	1	1	1	875	98.8	7.4	Medium	Not Found	Not Found	Not Found	Not Found	Not Found	Not Found	Not Found		0	0.039	1.74	1
Low	Master Protein	G7L1R9	DEAD-box ATP-dependent RNA helicase OS=Medicago truncatula GN=MTR_7g100820 PE=4 SV=1	0.195	0.316	1.13086	1	2	1	1	619	70.2	9.64	Not Found	Not Found	Not Found	Not Found	Medium	Medium	Not Found	Not Found		0	0.058	1.66	1
Low	Master Protein	G7KGV1	Uncharacterized protein OS=Medicago truncatula GN=MTR_5g080700 PE=4 SV=1	0.057	0.882	1.12721	1	1	1	1	621	71.9	5.29	Not Found	Not Found	Not Found	Not Found	High	Not Found	Not Found	Not Found		0	0.062	1.79	1
Medium	Master Protein	G7JUT4	GRAS family transcription factor OS=Medicago truncatula GN=MTR_4g064120 PE=3 SV=1	0.031	1.166	1.11465	1	1	1	1	628	71.7	6.19	Not Found	Not Found	Not Found	Not Found	Not Found	High	Not Found	Not Found		0	0.064	2.2	1
Low	Master Protein	G7JTM9	PIF1-like helicase OS=Medicago truncatula GN=MTR_4g062370 PE=4 SV=2	0.15	0.479	1.09589	1	1	1	1	730	82.3	7.17	Not Found	Not Found	Not Found	Not Found	Medium	Not Found	Not Found	Not Found		0	0.054	1.8	1
Low	Master Protein	A0A072TKZ8	Tyrosine kinase OS=Medicago truncatula GN=MTR_8g013025 PE=3 SV=1	0.123	0.584	1.08359	1	1	1	1	646	73.1	7.75	Medium	Not Found	Not Found	Not Found	Not Found	Not Found	Not Found	Not Found		0	0.05	0	1
Low	Master Protein	G7KA24	High affinity sulfate transporter OS=Medicago truncatula GN=MTR_5g061880 PE=3 SV=1	0.135	0.535	1.0687	1	1	1	1	655	72.3	8.81	Not Found	Not Found	Not Found	Medium	Not Found	Not Found	Not Found	Not Found		0	0.055	1.88	1
Low	Master Protein	A0A072U860	DNA (Cytosine-5)-methyltransferase CMT1 OS=Medicago truncatula GN=MTR_6g037900 PE=3 SV=1	0.154	0.457	1.06762	1	1	1	1	843	95.2	7.37	Not Found	Not Found	Not Found	Not Found	Not Found	Not Found	Medium	Not Found		0	0.043	2.3	1
Medium	Master Protein	G7IZF9	Pentatricopeptide (PPR) repeat protein OS=Medicago truncatula GN=MTR_3g029530 PE=4 SV=1	0.028	1.211	1.06667	1	1	1	1	1125	126.4	7.17	Not Found	Not Found	Not Found	Not Found	Not Found	High	Not Found	Not Found		0	0.036	2.49	1
Low	Master Protein	G7K9N1	LRR and NB-ARC domain disease resistance protein, putative OS=Medicago truncatula GN=MTR_5g028290 PE=3 SV=2	0.207	0.291	1.06289	1	1	1	1	1129	128.5	5.83	Medium	Not Found	Not Found	Not Found	Not Found	Not Found	Not Found	Not Found		0	0	0	1
Low	Master Protein	G7K1A4	LRR receptor-like kinase family protein OS=Medicago truncatula GN=MTR_5g024450 PE=3 SV=2	0.165	0.405	1.05062	1	1	1	1	1047	115.8	6.65	Not Found	Medium	Not Found	Not Found	Not Found	Not Found	Not Found	Not Found		0	0.041	0	1
Low	Master Protein	A0A072TJ07	Amino acid permease OS=Medicago truncatula GN=MTR_0031s0060 PE=4 SV=1	0.089	0.725	1.0479	1	1	1	1	668	74.2	9.39	Not Found	Medium	Not Found	Not Found	Not Found	Not Found	Not Found	Not Found		0	0.059	1.8	1
Low	Master Protein	G8D2D1	MLO-like protein OS=Medicago truncatula GN=MLO1 PE=2 SV=1	0.185	0.345	1.0453	1	1	1	1	574	66	8.87	Not Found	Not Found	Not Found	Not Found	Not Found	Medium	Not Found	Not Found		0	0.083	0	1
Medium	Master Protein	G7KGC8	Transmembrane and coiled-coil protein OS=Medicago truncatula GN=MTR_5g021430 PE=4 SV=2	0.025	1.305	1.04167	1	1	1	1	672	72.9	5.1	Not Found	Not Found	High	Not Found	Not Found	Not Found	Not Found	Not Found		0	0.083	2.02	1
Low	Master Protein	A0A072TZ61	SNF2 family amino-terminal protein OS=Medicago truncatula GN=MTR_7g450780 PE=4 SV=1	0.053	0.907	1.03627	1	1	1	1	1351	152.4	5.14	Not Found	Not Found	Not Found	Not Found	Not Found	Not Found	Not Found	High		0	0.028	2.83	1
Medium	Master Protein	G7J1S0	LRR receptor-like kinase family protein OS=Medicago truncatula GN=MTR_3g026990 PE=4 SV=2	0.022	1.381	1.03359	1	1	1	1	774	86.5	6.52	Not Found	Not Found	Not Found	Not Found	Not Found	Not Found	Not Found	High		0	0.055	0	1
Low	Master Protein	A0A072UZ24	Spotted leaf protein, putative OS=Medicago truncatula GN=MTR_3g078160 PE=4 SV=1	0.115	0.619	1.02489	1	1	1	1	683	76	8.03	Not Found	Not Found	Not Found	Not Found	Not Found	Medium	Not Found	Not Found		0	0.062	1.87	1
Low	Master Protein	G7ILK0	LRR receptor-like kinase family protein OS=Medicago truncatula GN=MTR_2g017480 PE=4 SV=1	0.143	0.502	1.02041	1	1	1	1	980	109.8	6.96	Not Found	Not Found	Not Found	Not Found	Medium	Not Found	Not Found	Not Found		0	0.041	2.03	1
Low	Master Protein	G7LE99	Pentatricopeptide (PPR) repeat protein OS=Medicago truncatula GN=MTR_8g107740 PE=4 SV=1	0.157	0.445	1.01911	1	1	1	1	785	88.2	8.48	Not Found	Not Found	Not Found	Not Found	Medium	Not Found	Not Found	Not Found		0	0	2.05	1
Low	Master Protein	G7IWV8	Cation/H+ exchanger 3 OS=Medicago truncatula GN=MTR_3g031030 PE=4 SV=1	0.207	0.29	1.01781	1	1	1	1	786	87.5	6.65	Not Found	Not Found	Not Found	Not Found	Not Found	Medium	Not Found	Not Found		0	0.049	1.67	1
Low	Master Protein	G7J7X1	Zinc finger CCCH domain protein OS=Medicago truncatula GN=MTR_3g064270 PE=4 SV=2	0.11	0.641	1.01394	1	1	1	1	789	89.3	7.14	Not Found	Not Found	Not Found	Not Found	Not Found	Not Found	Not Found	Medium		0	0.045	2.14	1
High	Master Protein	G7L0R1	HASTY-like protein OS=Medicago truncatula GN=MTR_7g114260 PE=3 SV=1	0.001	3.514	1.00756	1	1	1	1	1191	132.6	6.55	Not Found	Not Found	Not Found	High	Not Found	Not Found	Not Found	Not Found		0	0.031	3.02	1
Low	Master Protein	G7K8W4	DIS3-like exonuclease 2 OS=Medicago truncatula GN=MTR_5g059080 PE=3 SV=2	0.115	0.619	0.993677	1	1	1	1	1107	123.3	6.1	Not Found	Not Found	Medium	Not Found	Not Found	Not Found	Not Found	Not Found		0	0	3	1
Low	Master Protein	A0A072TDN8	Conjugal transfer protein TrbG (Fragment) OS=Medicago truncatula GN=MTR_0666s0020 PE=4 SV=1	0.152	0.464	0.981405	1	1	1	1	1936	202.8	7.59	Medium	Not Found	Not Found	Not Found	Not Found	Not Found	Not Found	Not Found		0	0.021	2.32	1
High	Master Protein	G7JTL7	Oberon-like protein OS=Medicago truncatula GN=MTR_4g039650 PE=4 SV=2	0	4.334	0.970874	1	1	1	1	1236	137.8	6.77	Not Found	Not Found	Not Found	Not Found	High	Not Found	Not Found	Not Found		0	0.028	3	1
High	Master Protein	G7ZZ86	Mediator of RNA polymerase II transcription subunit 16 OS=Medicago truncatula GN=MTR_4g088965 PE=4 SV=1	0	5.043	0.963855	1	1	1	1	1245	135.6	6.48	Not Found	Not Found	Not Found	Not Found	High	Not Found	Not Found	Not Found		0	0.034	3.31	1
Low	Master Protein	G7IWW7	Exocyst subunit exo70 family protein OS=Medicago truncatula GN=MTR_3g031130 PE=4 SV=2	0.185	0.345	0.955414	1	1	1	1	628	71.3	5.26	Not Found	Not Found	Not Found	Not Found	Not Found	Not Found	Medium	Not Found		0	0.056	0	1
Medium	Master Protein	G7J037	NB-ARC domain disease resistance protein OS=Medicago truncatula GN=MTR_3g055210 PE=3 SV=1	0.031	1.162	0.944206	1	4	1	1	1165	132.8	6.19	Medium	Not Found	Medium	High	High	Not Found	Not Found	Not Found	Deamidated [Q166; R172]	0	0.028	10.96	1
Medium	Master Protein	G7JP58	Leucine-rich receptor-like kinase family protein, putative OS=Medicago truncatula GN=MTR_4g016850 PE=4 SV=2	0.046	0.957	0.930714	1	4	1	1	967	109.8	6.32	Medium	High	Medium	Medium	Not Found	Not Found	Not Found	Not Found		0	0.047	10.33	1
High	Master Protein	A0A072USV1	DNA polymerase III subunit gamma/tau OS=Medicago truncatula GN=MTR_4g134530 PE=4 SV=1	0	4.733	0.914381	1	1	1	1	1203	132.6	8.47	Not Found	Not Found	Not Found	High	Not Found	Not Found	Not Found	Not Found		0	0.033	3.84	1
Medium	Master Protein	G7I8S2	DUF1399 family protein OS=Medicago truncatula GN=MTR_1g083540 PE=4 SV=1	0.015	1.545	0.906736	1	1	1	1	772	88.6	6.77	Not Found	Not Found	Not Found	High	Not Found	Not Found	Not Found	Not Found		0	0.046	2.03	1
High	Master Protein	A0A072UKM0	Eukaryotic translation initiation factor 2c OS=Medicago truncatula GN=MTR_4g056470 PE=4 SV=1	0.003	2.199	0.892857	1	1	1	1	1008	112.4	9.32	Not Found	Not Found	Not Found	Not Found	Not Found	Not Found	High	Not Found		0	0.038	2.47	1
Low	Master Protein	A0A072UMY4	PPR containing plant-like protein OS=Medicago truncatula GN=MTR_4g068900 PE=4 SV=1	0.103	0.67	0.882353	1	2	1	1	680	76.5	8.05	Not Found	Medium	Not Found	Medium	Not Found	Not Found	Not Found	Not Found		0	0.055	4.84	1
Low	Master Protein	G7KTL9	RING/FYVE/PHD zinc finger protein OS=Medicago truncatula GN=MTR_7g109640 PE=4 SV=1	0.208	0.288	0.879397	1	1	1	1	796	89.1	8.25	Not Found	Not Found	Not Found	Not Found	Not Found	Medium	Not Found	Not Found		0	0	0	1
Low	Master Protein	A0A072TJ92	Importin 9 OS=Medicago truncatula GN=MTR_0010s0220 PE=4 SV=1	0.138	0.52	0.878049	1	1	1	1	1025	113.3	4.81	Not Found	Not Found	Medium	Not Found	Not Found	Not Found	Not Found	Not Found		0	0.042	1.87	1
Low	Master Protein	A0A072TSF3	DNA topoisomerase type I OS=Medicago truncatula GN=MTR_0172s0010 PE=4 SV=1	0.083	0.762	0.877193	1	1	1	1	912	103.3	8.97	Not Found	Not Found	Not Found	Not Found	Not Found	Medium	Not Found	Not Found		0	0.041	2.21	1
Low	Master Protein	G7K3C1	Anaphase-promoting complex subunit 5 OS=Medicago truncatula GN=MTR_5g091020 PE=4 SV=2	0.116	0.613	0.867679	1	1	1	1	922	101.7	6.05	Medium	Not Found	Not Found	Not Found	Not Found	Not Found	Not Found	Not Found		0	0.044	0	1
Low	Master Protein	G7IM44	Disease resistance protein (TIR-NBS-LRR class), putative OS=Medicago truncatula GN=MTR_2g083520 PE=4 SV=2	0.187	0.342	0.858034	1	1	1	1	1282	146.3	6.32	Not Found	Not Found	Medium	Not Found	Not Found	Not Found	Not Found	Not Found		0	0.03	2.34	1
High	Master Protein	A0A072VHJ8	Rpp4C4 OS=Medicago truncatula GN=MTR_1g051625 PE=4 SV=1	0.001	2.81	0.851466	1	1	1	1	1057	122.2	6.23	Not Found	Not Found	Not Found	High	Not Found	Not Found	Not Found	Not Found		0	0.031	2.77	1
Low	Master Protein	G7LIB5	LRR receptor-like kinase family protein OS=Medicago truncatula GN=MTR_8g040925 PE=4 SV=2	0.08	0.779	0.840336	1	1	1	1	833	94.1	5.59	Not Found	Medium	Not Found	Not Found	Not Found	Not Found	Not Found	Not Found		0	0.049	1.65	1
Low	Master Protein	A0A072VEK4	NB-ARC domain disease resistance protein OS=Medicago truncatula GN=MTR_1g028720 PE=3 SV=1	0.13	0.557	0.83632	1	2	1	1	837	96	6.01	Not Found	Not Found	Not Found	Not Found	Not Found	Not Found	Not Found	Medium		0	0.046	4.49	1
Low	Master Protein	A0A072U191	Meiosis chromosome segregation family protein OS=Medicago truncatula GN=MTR_7g083230 PE=4 SV=1	0.154	0.454	0.834327	1	1	1	1	839	92.3	8.29	Not Found	Not Found	Not Found	Not Found	Medium	Not Found	Not Found	Not Found		0	0.04	1.74	1
Low	Master Protein	A0A072UIC3	Disease resistance protein (TIR-NBS-LRR class), putative OS=Medicago truncatula GN=MTR_4g036080 PE=4 SV=1	0.17	0.393	0.81448	1	2	1	1	1105	126.5	7.12	Medium	Not Found	Not Found	Medium	Not Found	Not Found	Not Found	Not Found		0	0.031	5.11	1
Low	Master Protein	G7JBC7	DNA topoisomerase OS=Medicago truncatula GN=MTR_3g084800 PE=3 SV=2	0.163	0.414	0.813953	1	1	1	1	860	96.2	8.15	Not Found	Not Found	Not Found	Not Found	Not Found	Medium	Not Found	Not Found		0	0.045	1.74	1
Medium	Master Protein	357483697	LRR receptor-like kinase family protein |355513470|gb|AES95093.1| LRR receptor-like kinase family protein	0.032	1.16	0.795756	1	1	1	1	1131	122.6	6.25	Not Found	Not Found	Not Found	Not Found	High	Not Found	Not Found	Not Found	Deamidated [Q354]	0	0.04	1.84	1
Low	Master Protein	G7LCK5	Enhanced downy mildew protein OS=Medicago truncatula GN=MTR_8g009000 PE=4 SV=2	0.06	0.848	0.772947	1	2	1	1	1035	119	5.47	Medium	Not Found	Not Found	Not Found	Not Found	Not Found	Medium	Not Found		0	0.076	1.89	1
Low	Master Protein	G7KEK4	Receptor-like protein OS=Medicago truncatula GN=MTR_5g096340 PE=4 SV=1	0.205	0.297	0.76118	1	1	1	1	1051	117.7	7.47	Not Found	Not Found	Not Found	Not Found	Not Found	Medium	Not Found	Not Found		0	0.044	1.88	1
Low	Master Protein	G7I8S9	Phospholipase D p2-like protein OS=Medicago truncatula GN=MTR_1g083620 PE=4 SV=2	0.208	0.286	0.743494	1	1	1	1	1076	122.7	6.54	Not Found	Medium	Not Found	Not Found	Not Found	Not Found	Not Found	Not Found		0	0.033	2.28	1
High	Master Protein	A0A072VFJ4	Mediator of RNA polymerase II transcription subunit 23 OS=Medicago truncatula GN=MTR_1g031910 PE=4 SV=1	0.008	1.83	0.743034	2	4	1	1	1615	180.5	6.9	Not Found	Not Found	Not Found	High	Not Found	Not Found	Not Found	Not Found		0	0.052	8.04	2
Medium	Master Protein	G7L6S0	Disease resistance protein (TIR-NBS-LRR class) OS=Medicago truncatula GN=MTR_8g020300 PE=4 SV=2	0.039	1.035	0.735294	1	1	1	1	1088	124.9	8.88	Not Found	Not Found	Not Found	High	Not Found	Not Found	Not Found	Not Found		0	0.032	1.94	1
Medium	Master Protein	G7L0T7	5'-3' exoribonuclease OS=Medicago truncatula GN=MTR_7g114570 PE=4 SV=1	0.027	1.253	0.732218	1	1	1	1	956	109.8	7.01	Not Found	Not Found	Not Found	Not Found	High	Not Found	Not Found	Not Found		0	0.04	1.92	1
Low	Master Protein	A0A072USV5	Envelope-like protein, putative OS=Medicago truncatula GN=MTR_3g009370 PE=4 SV=1	0.157	0.443	0.720072	1	1	1	1	1111	125.8	7.3	Not Found	Not Found	Not Found	Not Found	Not Found	Medium	Not Found	Not Found		0	0.032	0	1
Medium	Master Protein	A0A072VBZ5	DNA-binding and zinc-finger protein OS=Medicago truncatula GN=MTR_2g084615 PE=4 SV=1	0.031	1.17	0.719895	1	3	1	1	1528	172.2	6.29	Not Found	Not Found	Medium	High	High	Not Found	Not Found	Not Found	Phospho [S107]	1	0.028	9.07	1
Low	Master Protein	G7KZJ7	DUF3741 family protein OS=Medicago truncatula GN=MTR_7g099410 PE=4 SV=1	0.202	0.303	0.712831	1	1	1	1	982	109.8	6.4	Not Found	Not Found	Not Found	Not Found	Not Found	Medium	Not Found	Not Found		0	0.036	1.81	1
Medium	Master Protein	A0A072VAM2	Disease resistance protein (CC-NBS-LRR class) family protein OS=Medicago truncatula GN=MTR_2g071890 PE=3 SV=1	0.037	1.08	0.706033	1	1	1	1	1558	178.2	6.19	Not Found	Not Found	Not Found	Not Found	High	Not Found	Not Found	Not Found		0	0.025	2.31	1
Low	Master Protein	A0A072U030	Receptor-like kinase S.2 OS=Medicago truncatula GN=MTR_7g451040 PE=4 SV=1	0.198	0.31	0.701754	1	1	1	1	855	97	8.87	Not Found	Not Found	Not Found	Medium	Not Found	Not Found	Not Found	Not Found		0	0.044	1.62	1
Low	Master Protein	A0A072U8G6	Pentatricopeptide (PPR) repeat protein OS=Medicago truncatula GN=MTR_6g022140 PE=4 SV=1	0.116	0.616	0.700117	1	1	1	1	857	95.7	8.03	Not Found	Not Found	Not Found	Not Found	Medium	Not Found	Not Found	Not Found		0	0.045	0	1
Low	Master Protein	G7JTV9	Putative rRNA methyltransferase OS=Medicago truncatula GN=MTR_4g078640 PE=3 SV=1	0.12	0.601	0.691244	1	2	1	1	868	97.1	8.81	Not Found	Medium	Not Found	Not Found	Not Found	Medium	Not Found	Not Found		0	0.047	3.48	1
Low	Master Protein	G7JPJ9	PPR containing plant-like protein OS=Medicago truncatula GN=MTR_4g075270 PE=4 SV=2	0.139	0.51	0.674916	1	1	1	1	889	100.3	7.24	Not Found	Not Found	Not Found	Not Found	Not Found	Not Found	Not Found	Medium		0	0.043	0	1
Low	Master Protein	A0A072TUM4	Disease resistance protein (TIR-NBS-LRR class), putative OS=Medicago truncatula GN=MTR_8g090280 PE=4 SV=1	0.073	0.828	0.669856	1	1	1	1	1045	119.9	6.54	Not Found	Not Found	Not Found	Not Found	Not Found	High	Not Found	Not Found		0	0.034	0	1
Medium	Master Protein	A2Q2R2	Histidine acid phosphatase OS=Medicago truncatula GN=MTR_7g009060 PE=3 SV=1	0.036	1.115	0.661626	1	1	1	1	1058	120.1	6.46	Not Found	Not Found	Not Found	High	Not Found	Not Found	Not Found	Not Found		0	0.034	1.96	1
Low	Master Protein	A0A072UKQ2	Receptor-like protein OS=Medicago truncatula GN=MTR_4g046920 PE=4 SV=1	0.179	0.366	0.660377	1	1	1	1	1060	118.1	6.58	Not Found	Not Found	Not Found	Not Found	Medium	Not Found	Not Found	Not Found		0	0.056	1.87	1
Low	Master Protein	G7KPZ5	Protein resurrection protein, putative OS=Medicago truncatula GN=MTR_6g005010 PE=4 SV=2	0.135	0.537	0.652174	1	2	1	1	1840	204.7	6.55	Not Found	Medium	Not Found	Not Found	Not Found	Not Found	Not Found	Not Found		0	0.02	0	1
Low	Master Protein	G7KAZ7	CC-NBS-LRR resistance protein, putative OS=Medicago truncatula GN=MTR_5g028750 PE=3 SV=1	0.141	0.505	0.649351	1	6	1	1	1078	123.3	6.05	Medium	Medium	Medium	Medium	Medium	Medium	Not Found	Not Found		0	0.031	8.73	1
Medium	Master Protein	G7ZYR2	BAG domain protein OS=Medicago truncatula GN=MTR_8g028265 PE=4 SV=1	0.043	1.006	0.647549	1	1	1	1	1081	121.5	5.16	Not Found	Not Found	Not Found	Not Found	Not Found	High	Not Found	Not Found		0	0.037	0	1
Low	Master Protein	A0A072U9R1	Chromosome condensation regulator RCC1 repeat protein OS=Medicago truncatula GN=MTR_6g034795 PE=4 SV=1	0.184	0.352	0.626118	1	2	1	1	1118	120.7	8.59	Not Found	Not Found	Not Found	Not Found	Not Found	Medium	Not Found	Not Found		0	0.032	1.69	1
Medium	Master Protein	A0A072US37	Endoribonuclease dicer-like protein OS=Medicago truncatula GN=MTR_4g116860 PE=3 SV=1	0.019	1.429	0.615385	1	3	1	1	1625	182.3	6.68	High	Not Found	Not Found	High	Not Found	Not Found	Not Found	Not Found		0	0.021	4.75	1
Low	Master Protein	A0A072VGM3	CW-type zinc-finger protein OS=Medicago truncatula GN=MTR_2g437350 PE=4 SV=1	0.121	0.596	0.600601	1	1	1	1	1665	182.3	8.75	Not Found	Not Found	Not Found	Medium	Not Found	Not Found	Not Found	Not Found		0	0.021	0	1
Medium	Master Protein	G7JR14	DNA-directed RNA polymerase subunit beta OS=Medicago truncatula GN=MTR_4g124030 PE=3 SV=2	0.046	0.96	0.587741	1	2	1	1	1191	134	8.68	Medium	Not Found	Not Found	High	Not Found	Not Found	Not Found	Not Found		0	0.032	1.65	1
Medium	Master Protein	A0A072VPW0	Fanconi anemia, complementation group M protein OS=Medicago truncatula GN=MTR_1g103260 PE=4 SV=1	0.039	1.049	0.584307	1	1	1	1	1198	134.5	6.01	Not Found	Not Found	Not Found	Not Found	Not Found	Not Found	High	Not Found	Deamidated [Q505]	0	0.03	2.26	1
Low	Master Protein	A0A072U5B3	Disease resistance protein (TIR-NBS-LRR class) OS=Medicago truncatula GN=MTR_6g008140 PE=4 SV=1	0.168	0.398	0.580913	1	1	1	1	1205	136.8	6.83	Not Found	Not Found	Not Found	Not Found	Not Found	Medium	Not Found	Not Found		0	0.03	0	1
Low	Master Protein	G7JUC1	Heavy metal transporting P-type ATPase, putative OS=Medicago truncatula GN=MTR_4g127580 PE=3 SV=2	0.189	0.336	0.580833	1	2	1	1	1033	111.7	7.11	Not Found	Medium	Medium	Not Found	Not Found	Not Found	Not Found	Not Found		0	0.036	0	1
Low	Master Protein	A0A072VNF4	Transcription factor jumonji family protein OS=Medicago truncatula GN=MTR_1g078070 PE=4 SV=1	0.072	0.836	0.568643	1	3	1	1	1231	137.8	7.52	Medium	Medium	High	Not Found	Not Found	Not Found	Not Found	Not Found		0	0.031	0	1
Low	Master Protein	A0A072U0Q3	Helicase/SANT-associated, DNA-binding protein, putative OS=Medicago truncatula GN=MTR_7g056603 PE=4 SV=1	0.095	0.707	0.551932	1	1	1	1	1993	216.2	7.9	Not Found	Not Found	Not Found	Not Found	Medium	Not Found	Not Found	Not Found		0	0.026	2.87	1
Low	Master Protein	A0A072VHH5	Condensin complex subunit 1 OS=Medicago truncatula GN=MTR_1g051230 PE=3 SV=1	0.193	0.323	0.50578	1	2	1	1	1384	153.7	5.63	Not Found	Not Found	Medium	Medium	Not Found	Not Found	Not Found	Not Found		0	0.027	3.43	1
Low	Master Protein	A0A072TF05	Bacteriophage regulatory protein, putative (Fragment) OS=Medicago truncatula GN=MTR_0723s0010 PE=4 SV=1	0.192	0.327	0.497512	1	1	1	1	1809	192	5.76	Not Found	Not Found	Not Found	Not Found	Not Found	Not Found	Medium	Not Found		0	0.023	1.72	1
Low	Master Protein	G7LGX2	F/Y rich carboxy-terminal protein OS=Medicago truncatula GN=MTR_8g066290 PE=4 SV=2	0.182	0.358	0.48	1	1	1	1	1250	137.2	5.57	Not Found	Not Found	Not Found	Not Found	Not Found	Medium	Not Found	Not Found		0	0.03	1.78	1
Low	Master Protein	A0A072VGK3	NBS-LRR type disease resistance protein OS=Medicago truncatula GN=MTR_1g031830 PE=3 SV=1	0.119	0.604	0.469484	1	1	1	1	1917	218.2	5.5	Not Found	Not Found	Not Found	Not Found	Not Found	Not Found	Not Found	Medium		0	0	2.45	1
Low	Master Protein	G7JRI2	Uncharacterized protein OS=Medicago truncatula GN=MTR_4g061110 PE=4 SV=2	0.208	0.287	0.454545	1	1	1	1	1540	167.4	4.96	Not Found	Not Found	Not Found	Not Found	Medium	Not Found	Not Found	Not Found		0	0.027	2.01	1
Low	Master Protein	A0A072UA03	Stretchin-mlck protein OS=Medicago truncatula GN=MTR_6g037200 PE=4 SV=1	0.162	0.419	0.448143	1	1	1	1	1562	179.9	5.44	Not Found	Not Found	Not Found	Not Found	Not Found	Medium	Not Found	Not Found		0	0.022	1.73	1
Low	Master Protein	A0A072VCQ8	Enhancer of polycomb-like transcription factor protein OS=Medicago truncatula GN=MTR_1g010290 PE=4 SV=1	0.085	0.738	0.421687	1	1	1	1	1660	185.8	9.16	Not Found	Not Found	Not Found	Not Found	Not Found	Not Found	Not Found	Medium		0	0.024	1.68	1
Low	Master Protein	A0A072TPQ4	Uncharacterized protein OS=Medicago truncatula GN=MTR_0812s0020 PE=4 SV=1	0.177	0.369	0.4158	1	1	1	1	1443	157.8	5.4	Not Found	Not Found	Not Found	Not Found	Medium	Not Found	Not Found	Not Found		0	0.025	0	1
Medium	Master Protein	G7JMI4	Kinesin motor domain protein OS=Medicago truncatula GN=MTR_4g087040 PE=3 SV=2	0.024	1.326	0.398118	1	1	1	1	2763	315.1	5.12	Not Found	Not Found	Not Found	Not Found	Not Found	High	Not Found	Not Found		0	0.011	2.63	1
Low	Master Protein	A0A072V8U3	Disease resistance protein (CC-NBS-LRR class) family protein OS=Medicago truncatula GN=MTR_2g071850 PE=3 SV=1	0.072	0.833	0.394477	1	1	1	1	1521	173.7	7.11	Not Found	Not Found	Not Found	Not Found	High	Not Found	Not Found	Not Found		0	0.024	2.85	1
