# Supplementary material for: Improving the Identification and Coverage of Plant Transmembrane Proteins in Medicago Using Bottom–Up Proteomics
Source: Front Plant Sci. 2020 Dec 18;11:595726. doi: 10.3389/fpls.2020.595726 (PMC7775423; doi:10.3389/fpls.2020.595726)
Supplement: Supplementary file 8 [file Table_8.xlsx]

## Sheet: Proteins
Protein FDR Confidence: Combined	Master	Accession	Description	Exp. q-value: Combined	Sum PEP Score	Coverage [%]	# Peptides	# PSMs	# Unique Peptides	# AAs	MW [kDa]	calc. pI	Score Sequest HT: Sequest HT	# Peptides (by Search Engine): Sequest HT	Found in Sample: [S1] F1: Sample	Found in Sample: [S2] F2: Sample	Found in Sample: [S3] F3: Sample	Found in Sample: [S4] F4: Sample	Found in Sample: [S5] F5: Sample	Found in Sample: [S6] F6: Sample	Found in Sample: [S7] F7: Sample	Found in Sample: [S8] F8: Sample	Found in Sample: [S9] F9: Sample	Found in Sample: [S10] F10: Sample	Found in Sample: [S11] F11: Sample	Found in Sample: [S12] F12: Sample	Found in Sample: [S13] F13: Sample	Found in Sample: [S14] F14: Sample	Found in Sample: [S15] F15: Sample	Found in Sample: [S16] F16: Sample	Found in Sample: [S17] F17: Sample	Found in Sample: [S18] F18: Sample	Found in Sample: [S19] F19: Sample	Found in Sample: [S20] F20: Sample	Found in Sample: [S21] F21: Sample	Found in Sample: [S22] F22: Sample	Found in Sample: [S23] F23: Sample	Found in Sample: [S24] F24: Sample	Found in Sample: [S25] F25: Sample	Found in Sample: [S26] F26: Sample	Found in Sample: [S27] F27: Sample	Found in Sample: [S28] F28: Sample	Found in Sample: [S29] F29: Sample	Found in Sample: [S30] F30: Sample	Found in Sample: [S31] F31: Sample	Found in Sample: [S32] F32: Sample	Found in Sample: [S33] F33: Sample	Found in Sample: [S34] F34: Sample	Found in Sample: [S35] F35: Sample
High	Master Protein	I3T0H2	ATP synthase CF0 C subunit OS=Medicago truncatula GN=atpH PE=2 SV=1	0	114.386	100	6	110	6	81	8	4.44	627.2	6	High	High	High	High	Not Found	High	High	Not Found	High	Not Found	Not Found	Not Found	High	High	High	High	High	Not Found	Not Found	Not Found	Not Found	Not Found	High	Not Found	High	High	High	Not Found	High	High	High	High	High	High	High
High	None	A0A072VI67	60S acidic ribosomal protein OS=Medicago truncatula GN=MTR_1g044130 PE=4 SV=1	0	54.48	99	7	60	6	81	8.5	4.36	342.97	7	Not Found	Not Found	High	High	High	High	High	High	Not Found	Not Found	Not Found	Not Found	High	High	High	High	Not Found	Not Found	Not Found	Not Found	High	High	High	High	Not Found	Not Found	High	High	High	High	High	High	Not Found	High	Not Found
High	Master Protein Candidate	S4SYT3	Cytochrome b6-f complex subunit 5 OS=Medicago truncatula GN=petG PE=3 SV=1	0	4.102	97	1	1	1	37	4.1	4.75	5.07	1	Not Found	Not Found	Not Found	Not Found	Not Found	Not Found	Not Found	Not Found	Not Found	Not Found	Not Found	Not Found	Not Found	Not Found	Not Found	Not Found	Not Found	Not Found	Not Found	Not Found	Not Found	Not Found	Not Found	Not Found	Not Found	Not Found	Not Found	Not Found	Not Found	Not Found	Not Found	Not Found	Not Found	Not Found	Not Found
High	Master Protein	I3SPG1	Photosystem II reaction center protein H OS=Medicago truncatula GN=psbH PE=2 SV=1	0	96.391	93	8	424	8	72	7.8	5.11	1739.63	8	High	High	High	High	High	High	High	High	High	High	High	High	High	High	High	High	Not Found	High	High	High	High	High	High	High	High	High	High	High	High	High	High	High	High	High	High
High	Master Protein	G7I9M9	ATP synthase D chain OS=Medicago truncatula GN=MTR_1g095830 PE=2 SV=1	0	412.331	92	41	850	41	177	21	5.57	3273.26	41	High	High	High	High	High	High	High	High	High	High	High	High	High	High	High	High	High	High	High	High	High	High	High	High	High	High	High	High	High	High	High	High	High	High	High
High	Master Protein	G8A319	ATP synthase CF1 epsilon subunit OS=Medicago truncatula GN=atpE PE=3 SV=1	0	242.163	89	18	518	3	136	15.1	9.54	2021.12	18	High	High	High	High	High	High	High	High	High	Not Found	High	Not Found	High	High	High	High	Not Found	Not Found	High	High	High	High	High	High	Not Found	High	High	High	High	High	High	High	High	High	High
High	Master Protein	G7KYU2	Porin/voltage-dependent anion-selective channel protein OS=Medicago truncatula GN=MTR_7g009330 PE=4 SV=1	0	547.043	89	29	890	28	277	29.6	8.88	4461.24	29	High	High	High	High	High	High	High	High	High	High	High	High	High	High	High	High	High	High	High	High	High	High	High	High	High	High	High	High	High	High	High	High	High	High	High
High	Master Protein	S4T055	ATP synthase subunit beta OS=Medicago truncatula GN=atpB PE=3 SV=1	0	917.497	87	58	1475	2	490	52.7	5.39	6176.93	58	High	Not Found	Not Found	Not Found	Not Found	High	Not Found	Not Found	Not Found	Not Found	Not Found	Not Found	Not Found	Not Found	Not Found	High	Not Found	Not Found	Not Found	Not Found	Not Found	Not Found	Not Found	Not Found	Not Found	High	High	High	Not Found	High	High	High	Not Found	High	Medium
High	Master Protein	G7INB7	ABA-responsive protein OS=Medicago truncatula GN=MTR_2g035320 PE=2 SV=1	0	150.132	86	14	171	4	157	16.6	5.08	734.73	14	Not Found	High	High	High	High	High	High	High	High	High	High	High	High	High	High	High	High	High	High	High	High	High	High	High	Not Found	Not Found	High	High	High	Not Found	Not Found	Not Found	Not Found	Not Found	High
High	Master Protein	S4T0R9	Photosystem I reaction center subunit VIII OS=Medicago truncatula GN=psaI PE=3 SV=1	0	14.022	85	2	15	2	34	3.8	10.01	67.55	2	Not Found	Not Found	Not Found	Not Found	Not Found	Not Found	Not Found	Not Found	Not Found	Not Found	Not Found	Not Found	Not Found	Not Found	Not Found	Not Found	Not Found	Not Found	Not Found	Not Found	Not Found	Not Found	Not Found	Not Found	Not Found	Not Found	Not Found	High	High	High	High	High	Not Found	Not Found	Not Found
High	Master Protein	I3SSC7	Outer envelope pore protein OS=Medicago truncatula GN=MTR_2g096920 PE=2 SV=1	0	145.079	85	12	156	12	146	15.5	8.68	687.38	12	High	High	High	High	High	High	High	High	High	High	High	High	High	High	High	High	High	High	High	High	High	High	High	High	High	High	High	High	High	High	High	High	High	High	High
High	None	G8A318	ATP synthase subunit beta OS=Medicago truncatula GN=MTR_4g451275 PE=3 SV=1	0	855.393	85	53	1405	2	490	52.6	5.47	5907.04	53	High	Not Found	Not Found	Not Found	Not Found	High	Not Found	Not Found	Not Found	Not Found	Not Found	Not Found	Not Found	Not Found	Not Found	High	Not Found	Not Found	Not Found	Not Found	Not Found	Not Found	Not Found	Not Found	Not Found	High	High	High	Not Found	High	High	High	Not Found	High	Medium
High	None	G7I9N0	ATP synthase D chain OS=Medicago truncatula GN=MTR_1g095830 PE=4 SV=1	0	208.198	84	26	581	26	144	16.8	5.73	1970.37	26	High	High	High	High	High	High	High	High	High	High	High	High	High	High	High	High	High	High	High	High	High	High	High	High	High	High	High	High	High	High	High	High	High	High	High
High	Master Protein	G7IIU5	Uncharacterized protein OS=Medicago truncatula GN=MTR_2g049330 PE=4 SV=2	0	283.561	84	26	222	26	290	31.2	4.79	982.02	26	High	High	High	High	High	High	High	High	High	High	High	High	High	High	High	High	High	High	High	High	High	High	High	High	Not Found	High	High	High	High	Not Found	High	High	High	High	High
High	None	A0A072UWK6	ATP synthase, delta/epsilon chain, long alpha-helix protein OS=Medicago truncatula GN=MTR_3g035733 PE=4 SV=1	0	132.756	84	11	380	0	74	8.2	9.41	1329.29	11	Not Found	Not Found	Not Found	Not Found	Not Found	Not Found	Not Found	Not Found	Not Found	Not Found	Not Found	Not Found	Not Found	Not Found	Not Found	Not Found	Not Found	Not Found	Not Found	Not Found	Not Found	Not Found	Not Found	Not Found	Not Found	Not Found	Not Found	Not Found	Not Found	Not Found	Not Found	Not Found	Not Found	Not Found	Not Found
High	None	G7L519	ATP synthase subunit beta OS=Medicago truncatula GN=MTR_7g117920 PE=4 SV=1	0	602.444	84	43	1146	2	316	33.8	8.69	4751.8	43	High	Not Found	Not Found	Not Found	Not Found	High	Not Found	Not Found	Not Found	Not Found	Not Found	Not Found	Not Found	Not Found	Not Found	High	Not Found	Not Found	Not Found	Not Found	Not Found	Not Found	Not Found	Not Found	Not Found	High	High	High	Not Found	High	High	High	Not Found	High	Medium
High	Master Protein	B7FH09	DREPP plasma membrane protein OS=Medicago truncatula GN=MTR_2g437530 PE=2 SV=1	0	318.971	82	29	262	29	214	23.8	4.92	1099.93	29	High	High	High	High	High	High	High	High	High	High	High	High	High	High	High	High	High	High	High	High	High	High	High	High	High	High	High	High	High	Not Found	High	Not Found	High	High	High
High	Master Protein	G7K2J4	Porin/voltage-dependent anion-selective channel protein OS=Medicago truncatula GN=MTR_5g015580 PE=2 SV=1	0	380.905	82	28	640	26	276	29.5	9.41	2843.6	28	High	High	High	High	High	High	High	High	High	High	High	High	High	High	High	High	High	High	High	High	High	High	High	High	Not Found	High	High	High	High	High	High	High	High	High	High
High	Master Protein	G7IT86	Phosphoglycerate kinase OS=Medicago truncatula GN=MTR_2g066120 PE=3 SV=1	0	215.547	81	32	265	24	401	42.4	6.01	921.77	32	High	High	High	High	High	High	High	High	High	High	High	High	High	High	High	High	High	High	High	High	High	High	High	High	Not Found	High	High	High	High	High	High	High	Medium	High	High
High	Master Protein	G7KTU9	F0F1-type ATP synthase, beta subunit OS=Medicago truncatula GN=MTR_7g021780 PE=3 SV=2	0	1049.16	81	69	1862	0	598	64.6	6.07	7591.34	69	Not Found	Not Found	Not Found	Not Found	Not Found	Not Found	Not Found	Not Found	Not Found	Not Found	Not Found	Not Found	Not Found	Not Found	Not Found	Not Found	Not Found	Not Found	Not Found	Not Found	Not Found	Not Found	Not Found	Not Found	Not Found	Not Found	Not Found	Not Found	Not Found	Not Found	Not Found	Not Found	Not Found	Not Found	Not Found
High	Master Protein	A0A072TYG3	Processing peptidase OS=Medicago truncatula GN=MTR_7g053330 PE=3 SV=1	0	900.478	81	73	1326	72	532	59.6	6.93	5731.89	73	High	High	High	High	High	High	High	High	High	High	High	High	High	High	High	High	High	High	High	High	High	High	High	High	High	High	High	High	High	High	High	High	High	High	High
High	None	G7J108	ATP synthase subunit beta OS=Medicago truncatula GN=MTR_3g035730 PE=3 SV=2	0	832.011	81	51	1312	2	490	52.6	5.3	5555.62	51	High	Not Found	Not Found	Not Found	Not Found	High	Not Found	Not Found	Not Found	Not Found	Not Found	Not Found	Not Found	Not Found	Not Found	High	Not Found	Not Found	Not Found	Not Found	Not Found	Not Found	Not Found	Not Found	Not Found	High	High	High	Not Found	High	High	High	Not Found	High	Medium
High	Master Protein	A0A072UBA6	Photosystem II reaction center protein D OS=Medicago truncatula GN=MTR_6g077905 PE=4 SV=1	0	91.643	81	7	262	3	72	8.1	4.56	1016.84	7	Not Found	Not Found	Not Found	Not Found	Not Found	Not Found	Not Found	Not Found	Not Found	Not Found	Not Found	Not Found	Not Found	Not Found	Not Found	Not Found	Not Found	Not Found	Not Found	Not Found	Not Found	Not Found	Not Found	Not Found	Not Found	Not Found	Not Found	Not Found	High	High	Not Found	Not Found	Not Found	Not Found	Not Found
High	Master Protein	P93333	Class-10 pathogenesis-related protein 1 OS=Medicago truncatula GN=PR10-1 PE=2 SV=1	0	135.385	80	11	103	9	157	16.6	4.73	468.47	11	High	High	High	High	High	High	High	Not Found	High	Not Found	High	High	High	High	Not Found	High	High	High	High	High	High	High	High	High	Not Found	Not Found	High	High	High	High	Not Found	Not Found	High	High	High
High	Master Protein	B7FGY9	Uncharacterized protein OS=Medicago truncatula GN=MTR_4g031650 PE=2 SV=1	0	90.631	80	10	73	10	136	15.7	6.8	256.04	10	Not Found	High	High	High	High	High	High	High	Not Found	High	Not Found	High	High	High	High	High	Not Found	Not Found	Not Found	High	High	High	High	High	Not Found	High	Not Found	High	High	High	Not Found	High	Not Found	High	Not Found
High	None	G7LI77	Polyubiquitin 3 OS=Medicago truncatula GN=MTR_8g018230 PE=4 SV=1	0	115.172	80	10	317	0	533	59.7	7.62	1180.74	10	Not Found	Not Found	Not Found	Not Found	Not Found	Not Found	Not Found	Not Found	Not Found	Not Found	Not Found	Not Found	Not Found	Not Found	Not Found	Not Found	Not Found	Not Found	Not Found	Not Found	Not Found	Not Found	Not Found	Not Found	Not Found	Not Found	Not Found	Not Found	Not Found	Not Found	Not Found	Not Found	Not Found	Not Found	Not Found
High	None	G7JDX2	Polyubiquitin 3 OS=Medicago truncatula GN=MTR_4g081010 PE=4 SV=1	0	115.172	80	10	317	0	533	59.7	7.62	1180.74	10	Not Found	Not Found	Not Found	Not Found	Not Found	Not Found	Not Found	Not Found	Not Found	Not Found	Not Found	Not Found	Not Found	Not Found	Not Found	Not Found	Not Found	Not Found	Not Found	Not Found	Not Found	Not Found	Not Found	Not Found	Not Found	Not Found	Not Found	Not Found	Not Found	Not Found	Not Found	Not Found	Not Found	Not Found	Not Found
High	Master Protein	A0A072UNZ7	RAB GTPase-like protein B1C OS=Medicago truncatula GN=MTR_4g098950 PE=4 SV=1	0	113.952	80	19	130	8	206	23	7.14	407.98	19	High	High	High	High	Not Found	High	High	High	High	Not Found	Not Found	High	High	High	High	High	Not Found	Not Found	Not Found	High	High	High	High	High	Not Found	Not Found	High	Not Found	High	Medium	Not Found	Not Found	Not Found	Not Found	Not Found
High	None	A0A072TY05	Polyubiquitin 3 OS=Medicago truncatula GN=MTR_8g018230 PE=4 SV=1	0	115.172	80	10	317	0	457	51.2	7.61	1180.74	10	Not Found	Not Found	Not Found	Not Found	Not Found	Not Found	Not Found	Not Found	Not Found	Not Found	Not Found	Not Found	Not Found	Not Found	Not Found	Not Found	Not Found	Not Found	Not Found	Not Found	Not Found	Not Found	Not Found	Not Found	Not Found	Not Found	Not Found	Not Found	Not Found	Not Found	Not Found	Not Found	Not Found	Not Found	Not Found
High	None	G7JDX3	Polyubiquitin 3 OS=Medicago truncatula GN=MTR_4g081010 PE=4 SV=1	0	115.172	80	10	317	0	381	42.7	7.58	1180.74	10	Not Found	Not Found	Not Found	Not Found	Not Found	Not Found	Not Found	Not Found	Not Found	Not Found	Not Found	Not Found	Not Found	Not Found	Not Found	Not Found	Not Found	Not Found	Not Found	Not Found	Not Found	Not Found	Not Found	Not Found	Not Found	Not Found	Not Found	Not Found	Not Found	Not Found	Not Found	Not Found	Not Found	Not Found	Not Found
High	None	A0A072TT81	Polyubiquitin 3 OS=Medicago truncatula GN=MTR_8g081020 PE=4 SV=1	0	115.172	80	10	317	0	381	42.6	7.58	1180.74	10	Not Found	Not Found	Not Found	Not Found	Not Found	Not Found	Not Found	Not Found	Not Found	Not Found	Not Found	Not Found	Not Found	Not Found	Not Found	Not Found	Not Found	Not Found	Not Found	Not Found	Not Found	Not Found	Not Found	Not Found	Not Found	Not Found	Not Found	Not Found	Not Found	Not Found	Not Found	Not Found	Not Found	Not Found	Not Found
High	None	G7LI78	Polyubiquitin 3 OS=Medicago truncatula GN=MTR_4g080797 PE=4 SV=2	0	115.172	80	10	317	0	381	42.7	7.58	1180.74	10	Not Found	Not Found	Not Found	Not Found	Not Found	Not Found	Not Found	Not Found	Not Found	Not Found	Not Found	Not Found	Not Found	Not Found	Not Found	Not Found	Not Found	Not Found	Not Found	Not Found	Not Found	Not Found	Not Found	Not Found	Not Found	Not Found	Not Found	Not Found	Not Found	Not Found	Not Found	Not Found	Not Found	Not Found	Not Found
High	None	G7JDW9	Polyubiquitin 3 OS=Medicago truncatula GN=MTR_4g081010 PE=4 SV=2	0	115.172	80	10	317	0	305	34.2	7.53	1180.74	10	Not Found	Not Found	Not Found	Not Found	Not Found	Not Found	Not Found	Not Found	Not Found	Not Found	Not Found	Not Found	Not Found	Not Found	Not Found	Not Found	Not Found	Not Found	Not Found	Not Found	Not Found	Not Found	Not Found	Not Found	Not Found	Not Found	Not Found	Not Found	Not Found	Not Found	Not Found	Not Found	Not Found	Not Found	Not Found
High	None	G7L2X4	Polyubiquitin 3 OS=Medicago truncatula GN=MTR_7g116360 PE=4 SV=1	0	115.172	80	10	317	0	229	25.7	7.49	1180.74	10	Not Found	Not Found	Not Found	Not Found	Not Found	Not Found	Not Found	Not Found	Not Found	Not Found	Not Found	Not Found	Not Found	Not Found	Not Found	Not Found	Not Found	Not Found	Not Found	Not Found	Not Found	Not Found	Not Found	Not Found	Not Found	Not Found	Not Found	Not Found	Not Found	Not Found	Not Found	Not Found	Not Found	Not Found	Not Found
High	Master Protein	G7JSU6	Prohibitin complex protein OS=Medicago truncatula GN=MTR_4g078200 PE=4 SV=1	0	336.721	80	27	453	15	293	32.3	9.32	1831.64	27	High	High	High	High	High	High	High	High	High	High	High	Not Found	High	High	High	High	High	High	High	High	High	High	High	High	Not Found	High	High	High	High	High	High	High	High	High	High
High	Master Protein	A0A072VDB9	Gamma carbonic anhydrase-like protein OS=Medicago truncatula GN=MTR_3g112020 PE=4 SV=1	0	386.92	80	27	495	24	272	29.3	6.81	2590.3	27	High	High	High	High	High	High	High	High	High	High	High	High	High	High	High	High	High	High	High	High	High	High	High	High	Not Found	High	High	High	High	High	High	High	High	High	High
High	Master Protein Rejected	G7JIM4	Histone H2B OS=Medicago truncatula GN=MTR_4g070240 PE=2 SV=1	0	122.107	80	17	331	0	148	16.2	10.08	1064.16	17	High	High	High	High	High	High	High	High	High	High	High	High	High	High	High	High	High	High	High	High	High	High	High	High	High	High	Not Found	Not Found	Not Found	Not Found	Not Found	Not Found	High	High	Not Found
High	Master Protein	G7JYQ0	RAB GTPase-like protein B1C OS=Medicago truncatula GN=MTR_5g013900 PE=4 SV=2	0	96.813	80	19	107	6	207	23	7.9	342.98	19	Not Found	High	High	High	Not Found	Not Found	Not Found	Not Found	Not Found	High	High	Not Found	High	Not Found	Not Found	Not Found	Not Found	High	High	High	Not Found	High	High	Not Found	Not Found	Not Found	Not Found	Not Found	Not Found	Not Found	Not Found	Not Found	Not Found	High	Not Found
High	Master Protein	B7FGY5	Cytochrome b-c1 complex subunit 7 OS=Medicago truncatula GN=MTR_1g011880 PE=2 SV=1	0	157.847	80	18	126	18	122	14.4	9.45	532.65	18	Not Found	Not Found	High	High	High	High	High	High	Not Found	Not Found	Not Found	High	High	High	High	Not Found	Not Found	Not Found	Not Found	High	High	High	High	High	Not Found	Not Found	High	High	High	High	High	High	Not Found	High	High
High	None	A0A072UMK2	Polyubiquitin 3 OS=Medicago truncatula GN=MTR_4g088495 PE=4 SV=1	0	115.172	79	10	317	0	837	93.8	8	1180.74	10	Not Found	Not Found	Not Found	Not Found	Not Found	Not Found	Not Found	Not Found	Not Found	Not Found	Not Found	Not Found	Not Found	Not Found	Not Found	Not Found	Not Found	Not Found	Not Found	Not Found	Not Found	Not Found	Not Found	Not Found	Not Found	Not Found	Not Found	Not Found	Not Found	Not Found	Not Found	Not Found	Not Found	Not Found	Not Found
High	Master Protein	A0A072V9Z1	Peroxisomal (S)-2-hydroxy-acid oxidase GLO1 OS=Medicago truncatula GN=MTR_2g070420 PE=3 SV=1	0	429.07	79	42	504	42	372	40.8	9.13	1902.08	42	High	High	High	High	High	High	High	High	High	High	High	High	High	High	High	High	High	High	High	High	High	High	High	High	Not Found	High	High	High	High	High	High	High	High	High	High
High	Master Protein	G7IT85	Phosphoglycerate kinase OS=Medicago truncatula GN=MTR_2g066110 PE=3 SV=1	0	353.408	79	40	456	32	479	50	7.14	1922.56	40	High	High	High	High	High	High	High	High	High	High	High	High	High	High	High	High	High	High	High	High	High	High	High	High	Not Found	High	High	High	High	High	High	High	High	High	High
High	Master Protein	B7FH20	ATP synthase OS=Medicago truncatula GN=MTR_8g092040 PE=2 SV=1	0	291.577	79	36	416	36	244	27.7	8.12	1464.66	36	High	High	High	High	High	High	High	High	High	High	High	High	High	High	High	High	High	High	High	High	High	High	High	High	Medium	High	High	High	High	High	High	High	Not Found	High	High
High	None	G7IBK6	Pentameric polyubiquitin OS=Medicago truncatula GN=MTR_1g066390 PE=2 SV=2	0	115.172	79	10	317	0	233	26	6.39	1180.74	10	Not Found	Not Found	Not Found	Not Found	Not Found	Not Found	Not Found	Not Found	Not Found	Not Found	Not Found	Not Found	Not Found	Not Found	Not Found	Not Found	Not Found	Not Found	Not Found	Not Found	Not Found	Not Found	Not Found	Not Found	Not Found	Not Found	Not Found	Not Found	Not Found	Not Found	Not Found	Not Found	Not Found	Not Found	Not Found
High	Master Protein Candidate	A0A072UZ56	Polyubiquitin 3 OS=Medicago truncatula GN=MTR_4g091580 PE=4 SV=1	0	118.525	78	11	318	1	381	42.7	7.58	1182.91	11	Not Found	Not Found	Not Found	Not Found	Not Found	Not Found	Not Found	Not Found	Not Found	Not Found	Not Found	High	Not Found	Not Found	Not Found	Not Found	Not Found	Not Found	Not Found	Not Found	Not Found	Not Found	Not Found	Not Found	Not Found	Not Found	Not Found	Not Found	Not Found	Not Found	Not Found	Not Found	Not Found	Not Found	Not Found
High	None	A0A072ULN0	Prohibitin complex protein OS=Medicago truncatula GN=MTR_4g078200 PE=4 SV=1	0	269.933	78	21	400	11	232	25.9	7.5	1641.9	21	High	High	High	High	High	High	High	High	High	High	High	Not Found	High	High	High	High	High	High	High	High	High	High	High	High	Not Found	High	High	High	High	High	High	High	High	High	High
High	Master Protein	G7JSV9	Polyubiquitin 3 OS=Medicago truncatula GN=MTR_4g091580 PE=4 SV=1	0	118.525	78	11	318	1	533	59.7	7.62	1182.91	11	Not Found	Not Found	Not Found	Not Found	Not Found	Not Found	Not Found	Not Found	Not Found	Not Found	Not Found	High	Not Found	Not Found	Not Found	Not Found	Not Found	Not Found	Not Found	Not Found	Not Found	Not Found	Not Found	Not Found	Not Found	Not Found	Not Found	Not Found	Not Found	Not Found	Not Found	Not Found	Not Found	Not Found	Not Found
High	Master Protein	A0A072UYT5	Ribulose bisphosphate carboxylase/oxygenase activase OS=Medicago truncatula GN=MTR_3g068030 PE=4 SV=1	0	777.655	78	58	1376	33	422	46.6	6.83	5577.6	58	High	High	High	High	High	High	High	High	High	High	High	High	High	High	High	High	High	High	High	High	High	High	High	High	High	High	High	High	High	High	High	High	High	High	High
High	Master Protein	B7FMX5	NADH dehydrogenase [ubiquinone] 1 alpha subcomplex subunit 6 OS=Medicago truncatula GN=MTR_8g040150 PE=2 SV=1	0	95.581	78	14	139	14	133	15.2	9.5	471.22	14	Not Found	High	High	High	High	High	High	High	Not Found	Not Found	High	High	High	High	High	High	High	High	High	High	High	High	High	High	Not Found	High	High	High	High	High	High	High	Not Found	High	High
High	Master Protein	I3S1P8	Porin/voltage-dependent anion-selective channel protein OS=Medicago truncatula GN=MTR_6g011390 PE=2 SV=1	0	419.111	78	30	863	26	278	30	9.03	4112.22	30	High	High	High	High	High	High	High	High	High	High	High	High	High	High	High	High	High	High	High	High	High	High	High	High	High	High	High	High	High	High	High	High	High	High	High
High	Master Protein	I3S066	60S acidic ribosomal protein OS=Medicago truncatula GN=MTR_1g060600 PE=2 SV=1	0	80.413	78	6	32	6	112	11.3	4.54	184.61	6	Not Found	Not Found	Not Found	Not Found	High	Not Found	Not Found	Not Found	Not Found	Not Found	High	Not Found	High	High	Not Found	Not Found	Not Found	Not Found	High	High	High	High	Not Found	Not Found	Not Found	Not Found	Not Found	High	High	Not Found	Not Found	High	Not Found	Not Found	Not Found
High	None	G7KLK6	ATP synthase subunit beta OS=Medicago truncatula GN=MTR_6g055020 PE=4 SV=1	0	429.91	78	35	896	2	281	30.1	6.61	3653.59	35	High	Not Found	Not Found	Not Found	Not Found	High	Not Found	Not Found	Not Found	Not Found	Not Found	Not Found	Not Found	Not Found	Not Found	High	Not Found	Not Found	Not Found	Not Found	Not Found	Not Found	Not Found	Not Found	Not Found	High	High	High	Not Found	High	High	High	Not Found	High	Medium
High	Master Protein	G7JML2	Glyceraldehyde-3-phosphate dehydrogenase OS=Medicago truncatula GN=MTR_4g103920 PE=3 SV=1	0	328.563	77	32	525	19	339	36.6	7.05	1998.79	32	High	High	High	High	High	High	High	High	High	High	High	High	High	High	High	High	High	High	High	High	High	High	High	High	High	High	High	High	High	High	High	High	High	High	High
High	Master Protein	G7IG85	Fiber protein Fb15 OS=Medicago truncatula GN=MTR_2g037990 PE=2 SV=2	0	119.323	77	13	124	13	88	10.3	9.17	449.79	13	Not Found	High	Not Found	Not Found	High	High	High	High	Not Found	High	Not Found	High	High	High	High	High	Not Found	High	Not Found	High	High	High	High	High	Not Found	High	High	High	High	High	High	High	High	High	Not Found
High	None	A0A072VAQ7	Glyceraldehyde-3-phosphate dehydrogenase OS=Medicago truncatula GN=MTR_3g085850 PE=3 SV=1	0	231.309	77	30	312	18	295	32	6.71	1051.97	30	High	High	High	High	High	High	High	High	High	High	High	High	High	High	High	High	High	Not Found	Not Found	High	High	High	High	High	High	High	Not Found	High	High	High	High	High	Not Found	Medium	High
High	Master Protein	G7JGC9	Nodulin-like protein OS=Medicago truncatula GN=MTR_4g082860 PE=2 SV=1	0	72.276	77	8	74	6	125	12.7	4.91	318.09	8	Not Found	High	High	High	High	High	Not Found	Not Found	Not Found	Not Found	High	High	High	Not Found	Not Found	High	Not Found	Not Found	High	High	High	High	High	High	Not Found	Not Found	High	High	Not Found	Not Found	High	Not Found	Not Found	High	High
High	None	A0A072TMK5	Polyubiquitin 3 OS=Medicago truncatula GN=MTR_8g018230 PE=4 SV=1	0	115.172	77	10	317	0	270	30.3	8.65	1180.74	10	Not Found	Not Found	Not Found	Not Found	Not Found	Not Found	Not Found	Not Found	Not Found	Not Found	Not Found	Not Found	Not Found	Not Found	Not Found	Not Found	Not Found	Not Found	Not Found	Not Found	Not Found	Not Found	Not Found	Not Found	Not Found	Not Found	Not Found	Not Found	Not Found	Not Found	Not Found	Not Found	Not Found	Not Found	Not Found
High	Master Protein	B7FJH0	Prohibitin complex protein OS=Medicago truncatula GN=MTR_3g008250 PE=2 SV=1	0	286.509	77	25	406	17	278	30.3	8.88	1705.31	25	High	High	High	High	High	High	High	High	High	High	High	High	High	High	High	High	High	High	High	High	High	High	High	High	Not Found	High	High	High	High	High	High	High	High	High	High
High	Master Protein	Q2HW16	Cupin, RmlC-type OS=Medicago truncatula GN=MTR_7g079820 PE=4 SV=1	0	419.251	76	36	447	5	471	53.7	5.9	1854.85	36	High	High	High	Not Found	Not Found	Not Found	High	High	Not Found	High	High	Not Found	High	High	High	High	Not Found	High	High	High	High	Not Found	High	High	Not Found	High	Not Found	Not Found	Not Found	Not Found	Not Found	High	Not Found	High	Not Found
High	None	A0A072TYW0	RPM1 interacting protein 4 transcript protein OS=Medicago truncatula GN=MTR_7g056147 PE=4 SV=1	0	154.36	76	13	138	13	211	23.2	8.03	592.51	13	High	High	High	High	High	High	High	High	High	High	High	High	High	High	High	High	High	High	High	High	High	High	Not Found	Not Found	Not Found	High	High	High	High	Not Found	High	Not Found	Not Found	High	High
High	Master Protein	A0A072URM9	Archaeal/vacuolar-type H+-ATPase subunit A OS=Medicago truncatula GN=MTR_4g005410 PE=3 SV=1	0	790.915	76	67	983	67	624	68.7	5.34	4522.62	67	High	High	High	High	High	High	High	High	Not Found	High	High	High	High	High	High	High	High	High	High	High	High	High	High	High	High	High	High	High	High	High	High	High	High	High	High
High	Master Protein	G7KFV1	UTP-glucose-1-phosphate uridylyltransferase OS=Medicago truncatula GN=MTR_5g077000 PE=4 SV=1	0	219.299	76	29	156	28	470	51.4	5.4	637.38	29	Not Found	Not Found	High	High	High	High	High	High	Not Found	Not Found	High	High	High	High	High	High	Not Found	High	High	High	High	High	High	High	Not Found	High	High	High	High	High	High	High	Not Found	Not Found	High
High	Master Protein	A0A072VC55	Syntaxin of plants 122 protein OS=Medicago truncatula GN=MTR_2g088700 PE=4 SV=1	0	254.314	76	28	245	28	307	34.6	6.57	966.33	28	High	High	High	High	High	High	High	High	High	High	High	High	High	High	High	High	High	High	High	High	High	High	High	High	Not Found	High	High	High	High	High	High	High	High	High	High
High	Master Protein Candidate	A0A072UZ59	Ribulose bisphosphate carboxylase/oxygenase activase OS=Medicago truncatula GN=MTR_3g068030 PE=4 SV=1	0	777.655	76	58	1376	33	436	47.9	7.33	5577.6	58	High	High	High	High	High	High	High	High	High	High	High	High	High	High	High	High	High	High	High	High	High	High	High	High	High	High	High	High	High	High	High	High	High	High	High
High	Master Protein	A0A072UP63	NAD(P)H:quinone oxidoreductase, type IV protein OS=Medicago truncatula GN=MTR_4g091900 PE=4 SV=1	0	126.545	76	12	137	8	192	20.1	6.18	564.16	12	Not Found	High	High	High	High	High	High	High	Not Found	Not Found	Not Found	High	High	High	High	High	Not Found	Not Found	Not Found	High	High	High	High	High	Not Found	High	Not Found	High	High	High	High	High	Not Found	Not Found	High
High	Master Protein	A0A072UTX7	Patellin-like protein OS=Medicago truncatula GN=MTR_4g033435 PE=4 SV=1	0	506.902	75	53	487	48	595	66.2	4.74	2155.34	53	High	High	High	High	High	High	High	High	High	High	High	High	High	High	High	High	High	High	High	High	High	High	High	High	Not Found	High	High	High	High	High	High	High	High	High	High
High	Master Protein	G7JVH4	Porin/voltage-dependent anion-selective channel protein OS=Medicago truncatula GN=MTR_4g128300 PE=4 SV=1	0	261.315	75	24	361	23	279	30	9.17	1543.18	24	High	High	High	High	High	High	High	High	High	High	High	High	High	High	High	High	High	High	High	High	High	High	High	High	Not Found	High	High	High	High	High	High	High	Not Found	High	High
High	None	A0A072UMU4	Pentameric polyubiquitin OS=Medicago truncatula GN=MTR_4g088485 PE=4 SV=1	0	115.172	75	10	317	0	214	24	8.27	1180.74	10	Not Found	Not Found	Not Found	Not Found	Not Found	Not Found	Not Found	Not Found	Not Found	Not Found	Not Found	Not Found	Not Found	Not Found	Not Found	Not Found	Not Found	Not Found	Not Found	Not Found	Not Found	Not Found	Not Found	Not Found	Not Found	Not Found	Not Found	Not Found	Not Found	Not Found	Not Found	Not Found	Not Found	Not Found	Not Found
High	Master Protein	Q2HW18	Cupin, RmlC-type OS=Medicago truncatula GN=MTR_7g079780 PE=4 SV=1	0	363.076	75	33	423	4	464	53.2	5.8	1788.9	33	Not Found	High	Not Found	High	High	Not Found	Not Found	Not Found	Not Found	High	Not Found	High	High	High	High	Not Found	Not Found	High	Not Found	High	High	Not Found	High	Not Found	Not Found	Not Found	Not Found	High	High	High	Not Found	Not Found	Not Found	Not Found	Not Found
High	Master Protein	G7JUY1	ATP synthase subunit alpha OS=Medicago truncatula GN=MTR_4g079170 PE=4 SV=1	0	140.871	75	11	338	2	147	15.9	4.94	1313.72	11	Not Found	Not Found	Not Found	High	High	Not Found	Not Found	High	Not Found	Not Found	Not Found	High	High	High	High	High	Not Found	Not Found	Not Found	High	High	High	High	High	Not Found	Not Found	Not Found	Not Found	Not Found	High	Not Found	Not Found	Not Found	Not Found	Not Found
High	Master Protein	A9YWS0	Serine hydroxymethyltransferase OS=Medicago truncatula GN=MTR_5g030950 PE=3 SV=1	0	310.339	75	38	313	24	518	57.4	8.31	1182.54	38	Not Found	High	High	High	High	High	High	High	High	High	High	High	High	High	High	High	High	High	High	High	High	High	High	High	Not Found	High	High	High	High	High	High	High	Not Found	High	High
High	Master Protein	A0A072VSL4	Archaeal/vacuolar-type H+-ATPase subunit B OS=Medicago truncatula GN=MTR_1g112870 PE=3 SV=1	0	422.191	75	45	494	4	489	54.1	5.1	2091.22	45	Not Found	Not Found	High	Not Found	High	High	High	High	Not Found	Not Found	Not Found	High	High	High	High	High	Not Found	Not Found	High	High	High	High	High	High	Not Found	High	Not Found	High	High	Not Found	Not Found	Not Found	Not Found	High	High
High	Master Protein	B7FHH5	50S ribosomal protein L16 OS=Medicago truncatula GN=MTR_4g034750 PE=2 SV=1	0	90.128	74	13	148	13	119	13.3	10.84	505.6	13	High	High	High	High	High	High	High	High	Not Found	High	High	High	High	High	High	High	Not Found	Not Found	High	High	High	High	High	High	Not Found	High	High	High	High	High	High	High	Not Found	High	High
High	Master Protein	A2Q5G2	RAB GTPase-like protein C2B OS=Medicago truncatula GN=MTR_2g027660 PE=2 SV=1	0	223.926	74	21	274	11	211	23.1	7.36	1142.1	21	Not Found	High	High	High	High	High	High	High	High	High	High	High	High	High	High	High	High	High	Not Found	High	High	High	High	High	High	High	Medium	High	High	High	High	High	High	High	High
High	Master Protein	I3SYR8	Adenine nucleotide alpha hydrolase superfamily protein OS=Medicago truncatula GN=MTR_4g064933 PE=2 SV=1	0	137.203	74	13	155	12	164	17.8	6.95	639.16	13	Not Found	High	High	High	High	High	High	High	Not Found	High	High	High	High	High	High	Not Found	High	High	Not Found	High	High	High	High	High	Not Found	High	High	High	High	High	High	High	Not Found	High	High
High	Master Protein	G7K2D0	Photosystem I reaction center subunit II OS=Medicago truncatula GN=MTR_5g006130 PE=2 SV=1	0	569.457	74	32	1309	22	209	23	9.57	5303.2	32	High	High	High	High	High	High	High	High	High	High	High	High	High	High	High	High	High	High	High	High	High	High	High	High	High	High	High	High	High	High	High	High	High	High	High
High	Master Protein	Q2HVG1	Mitochondrial pyruvate carrier OS=Medicago truncatula GN=MTR_2g025480 PE=2 SV=1	0	53.446	74	9	105	9	106	11.9	9.79	354.49	9	High	High	High	High	High	High	High	High	High	High	High	High	High	High	High	High	High	High	High	High	Not Found	High	High	High	High	Not Found	High	High	Not Found	High	High	High	High	High	High
High	Master Protein	A0A072VMU1	Outer envelope pore protein OS=Medicago truncatula GN=MTR_2g096900 PE=4 SV=1	0	114.765	73	11	189	11	147	15.3	8.94	792.71	11	High	High	High	High	High	High	High	High	High	High	High	High	High	High	High	High	High	High	High	High	High	High	High	High	High	High	High	High	High	High	High	High	High	High	High
High	None	G7KNT6	Pentameric polyubiquitin OS=Medicago truncatula GN=MTR_6g061930 PE=4 SV=1	0	115.172	73	10	317	0	290	32.6	8.63	1180.74	10	Not Found	Not Found	Not Found	Not Found	Not Found	Not Found	Not Found	Not Found	Not Found	Not Found	Not Found	Not Found	Not Found	Not Found	Not Found	Not Found	Not Found	Not Found	Not Found	Not Found	Not Found	Not Found	Not Found	Not Found	Not Found	Not Found	Not Found	Not Found	Not Found	Not Found	Not Found	Not Found	Not Found	Not Found	Not Found
High	Master Protein	G7IM71	RAB GTPase-like protein A1D OS=Medicago truncatula GN=MTR_2g083860 PE=4 SV=1	0	130.519	73	22	164	16	218	24.1	6.09	525.41	22	Not Found	High	High	High	High	High	High	High	Not Found	Not Found	High	High	High	High	Not Found	High	High	High	High	High	High	High	High	High	Not Found	Not Found	High	High	Not Found	High	Not Found	High	High	High	High
High	Master Protein	I3SIG9	Chlorophyll a-b binding protein, chloroplastic OS=Medicago truncatula GN=MTR_4g094605 PE=2 SV=1	0	400.647	73	21	1449	8	266	28.3	5.66	5958.2	21	High	High	High	High	High	High	High	High	High	High	High	High	High	High	High	High	High	High	High	High	High	High	High	High	High	High	High	High	High	High	High	High	High	High	High
High	Master Protein	B7FHR0	60S ribosomal L4-like protein OS=Medicago truncatula GN=MTR_5g025120 PE=2 SV=1	0	348.141	73	45	474	13	408	44.9	10.4	1773.37	45	Not Found	High	High	High	High	High	High	High	Not Found	Not Found	High	High	High	High	High	High	Not Found	Not Found	High	High	High	High	High	High	Not Found	High	High	High	High	High	High	High	Not Found	High	High
High	Master Protein	G7JPM2	Uro-adherence factor A, putative OS=Medicago truncatula GN=MTR_4g076030 PE=4 SV=1	0	1050.61	73	112	576	112	1322	149.6	4.75	2658.22	112	High	High	High	High	High	High	High	High	High	High	High	High	High	High	High	High	High	High	High	High	High	High	High	High	Not Found	High	High	High	High	Not Found	Not Found	High	Not Found	High	High
High	Master Protein	A0A072W1H5	ATP synthase subunit beta OS=Medicago truncatula GN=MTR_1g108765 PE=3 SV=1	0	583.608	73	48	709	10	559	59.9	6.15	3114.74	48	Not Found	High	High	High	High	High	High	High	Not Found	Not Found	High	High	High	High	High	High	Not Found	Not Found	High	High	High	High	High	High	Not Found	Not Found	Not Found	High	High	High	High	High	High	High	High
High	Master Protein Candidate	B7FGR2	RPM1 interacting protein 4 transcript protein OS=Medicago truncatula GN=MTR_7g056147 PE=2 SV=1	0	174.947	73	15	147	15	248	27.5	8.68	638.14	15	High	High	High	High	High	High	High	High	High	High	High	High	High	High	High	High	High	High	High	High	High	High	Not Found	Not Found	Not Found	High	High	High	High	Not Found	High	Not Found	Not Found	High	High
High	Master Protein	I3SPL5	40S ribosomal protein S17 OS=Medicago truncatula GN=MTR_1g058250 PE=2 SV=1	0	112.208	73	15	114	15	144	16.2	10.23	412.86	15	High	High	Not Found	High	High	High	High	High	High	Not Found	Not Found	Not Found	High	High	High	High	Not Found	Not Found	Not Found	High	High	High	High	High	Not Found	High	Not Found	High	High	High	High	High	High	High	Not Found
High	Master Protein	G7IPY3	Ribosomal protein S11 OS=Medicago truncatula GN=MTR_2g019670 PE=2 SV=2	0	207.957	73	16	261	4	151	16.3	10.59	1077.52	16	Not Found	Not Found	High	High	High	Not Found	Not Found	High	Not Found	Not Found	High	High	High	High	High	High	Not Found	Not Found	High	High	High	High	High	High	Not Found	Not Found	Not Found	High	High	Not Found	Not Found	Not Found	Not Found	Not Found	Not Found
High	Master Protein	B7FGP1	Ribosomal protein S11 OS=Medicago truncatula GN=MTR_4g096790 PE=2 SV=1	0	210.003	73	16	260	4	151	16.3	10.59	1092.78	16	Not Found	Not Found	High	High	High	Not Found	High	High	Not Found	Not Found	Not Found	High	High	High	High	High	Not Found	Not Found	Not Found	High	High	High	High	High	Not Found	Not Found	Not Found	High	High	High	Not Found	Not Found	Not Found	Not Found	High
High	Master Protein	A0A072UGT3	Chlorophyll a-b binding protein, chloroplastic OS=Medicago truncatula GN=MTR_6g011870 PE=3 SV=1	0	372.086	73	20	1068	1	265	28.2	5.66	4086.73	20	Not Found	Not Found	Not Found	Not Found	Not Found	Not Found	Not Found	Not Found	Not Found	Not Found	Not Found	Not Found	Not Found	Not Found	Not Found	Not Found	Not Found	Not Found	Not Found	Not Found	Not Found	Not Found	Not Found	Not Found	Not Found	Not Found	Not Found	High	Medium	Not Found	Not Found	Not Found	Not Found	Not Found	Not Found
High	Master Protein Candidate	G7JG19	Ribulose bisphosphate carboxylase large chain domain protein OS=Medicago truncatula GN=MTR_4g051270 PE=3 SV=1	0	703.468	73	59	1678	12	456	50.6	6.68	6294.82	59	High	High	High	High	High	High	High	High	High	High	High	High	High	High	High	High	High	High	High	High	High	High	High	High	High	High	Not Found	High	High	High	High	High	Not Found	High	High
High	Master Protein	G7KU87	RAB GTPase-like protein B1C OS=Medicago truncatula GN=MTR_7g081700 PE=4 SV=1	0	112.852	73	17	171	5	202	22.5	5.16	539.03	17	Not Found	Not Found	Not Found	Not Found	High	High	High	High	Not Found	Not Found	Not Found	Not Found	Not Found	High	High	Not Found	Not Found	Not Found	Not Found	Not Found	Not Found	High	High	High	Not Found	High	Not Found	High	High	High	High	High	Not Found	Not Found	High
High	None	G7IRF7	50S ribosomal protein L16 OS=Medicago truncatula GN=MTR_2g087560 PE=4 SV=1	0	54.691	73	9	50	9	66	7.3	10.11	169.63	9	Not Found	High	Not Found	Not Found	High	High	High	High	Not Found	Not Found	High	Not Found	Not Found	High	High	High	Not Found	Not Found	Not Found	Not Found	High	High	High	High	Not Found	High	High	High	Not Found	High	High	High	Not Found	High	High
High	Master Protein	A0A072U6I0	SPFH/band 7/PHB domain membrane-associated family protein OS=Medicago truncatula GN=MTR_6g011380 PE=4 SV=1	0	391.029	73	39	731	30	286	31.3	5.43	2953.85	39	High	High	High	High	High	High	High	High	High	High	High	High	High	High	High	High	High	High	High	High	High	High	High	High	High	High	High	High	High	High	High	High	High	High	High
High	Master Protein	A0A072TZJ4	RPM1 interacting protein 4 transcript protein OS=Medicago truncatula GN=MTR_7g056147 PE=4 SV=1	0	174.947	73	15	147	15	249	27.6	8.25	638.14	15	High	High	High	High	High	High	High	High	High	High	High	High	High	High	High	High	High	High	High	High	High	High	Not Found	Not Found	Not Found	High	High	High	High	Not Found	High	Not Found	Not Found	High	High
High	None	A0A072TEE4	Phosphoglycerate kinase OS=Medicago truncatula GN=MTR_1242s0010 PE=3 SV=1	0	88.211	73	17	118	10	226	23.4	4.92	387.31	17	Not Found	High	Not Found	High	High	High	High	High	Not Found	High	Not Found	High	High	High	High	High	Not Found	High	Not Found	High	High	High	High	High	Not Found	High	Not Found	Not Found	High	High	High	High	Not Found	Not Found	Not Found
High	Master Protein	G7JAX4	Actin 2 OS=Medicago truncatula GN=MTR_3g095530 PE=2 SV=2	0	327.942	72	36	492	12	377	41.7	5.49	1924.88	36	Medium	High	High	High	High	High	High	High	Medium	Not Found	High	High	High	High	High	High	Not Found	High	High	High	High	High	High	High	Not Found	High	High	High	High	High	High	High	Not Found	High	High
High	Master Protein	Q2HW22	Cupin, RmlC-type OS=Medicago truncatula GN=MTR_7g079730 PE=4 SV=1	0	371.492	72	36	349	15	464	53.1	5.53	1398.4	36	Not Found	High	High	High	Not Found	Not Found	High	High	Not Found	High	High	High	High	High	High	Not Found	Not Found	High	High	Not Found	High	High	High	High	Not Found	High	Not Found	Not Found	Not Found	High	High	Not Found	Not Found	High	High
High	Master Protein	A0A072UM43	Core histone H2A/H2B/H3/H4 OS=Medicago truncatula GN=MTR_4g070245 PE=3 SV=1	0	104.771	72	15	290	6	148	16.3	10.02	929.84	15	High	High	High	High	High	High	High	High	High	High	High	High	High	High	High	High	High	High	High	High	High	High	High	High	High	High	Not Found	Not Found	Not Found	Not Found	Not Found	Not Found	High	High	Not Found
High	None	A0A072UHV1	Patellin-like protein OS=Medicago truncatula GN=MTR_4g033435 PE=4 SV=1	0	370.752	72	42	303	37	464	51.8	4.64	1304.97	42	High	High	High	High	High	High	High	High	High	High	High	High	High	High	High	High	High	High	High	High	High	High	High	High	Not Found	High	High	High	High	High	High	High	High	High	High
High	Master Protein	I3T4W9	Small GTPase family RAB protein OS=Medicago truncatula GN=MTR_1g094220 PE=2 SV=1	0	67.674	72	11	47	9	199	21.7	5.73	161.7	11	Not Found	High	High	High	High	High	Not Found	High	High	Not Found	High	Not Found	High	High	High	Not Found	Not Found	Not Found	Not Found	High	High	High	High	High	Not Found	Not Found	High	Not Found	High	Not Found	High	Not Found	Not Found	High	High
High	Master Protein	A0A072TFV7	50S ribosomal protein L6 OS=Medicago truncatula GN=MTR_0316s0010 PE=3 SV=1	0	91.849	72	15	82	15	163	18.3	9.72	270.12	15	Not Found	Not Found	Not Found	High	High	High	High	High	Not Found	Not Found	High	High	High	High	High	High	High	Not Found	High	High	High	High	High	High	High	Not Found	High	High	High	High	High	High	High	Medium	Not Found
High	Master Protein	B5BLW2	Carotenoid cleavage dioxygenase OS=Medicago truncatula GN=ccd1 PE=2 SV=1	0	399.068	72	44	395	44	540	60.9	6.79	1707.14	44	High	High	High	High	High	High	High	High	High	High	High	High	High	High	High	High	Not Found	High	High	High	High	High	High	High	Not Found	High	High	High	High	High	High	High	Not Found	High	High
High	Master Protein	A0A072VRS4	RAB GTPase-like protein A5B OS=Medicago truncatula GN=MTR_1g115325 PE=4 SV=1	0	114.714	72	18	223	4	215	23.8	7.83	638.7	18	Not Found	Not Found	High	High	High	High	High	High	High	High	High	Not Found	Not Found	Not Found	Not Found	High	Not Found	High	High	High	Not Found	Not Found	Not Found	Not Found	High	Not Found	High	Not Found	High	High	High	High	Not Found	High	High
High	Master Protein	A0A072VJR8	60S ribosomal L4-like protein OS=Medicago truncatula GN=MTR_1g066990 PE=4 SV=1	0	423.067	72	45	725	16	405	44.6	10.37	2898.01	45	High	High	High	High	High	High	High	High	High	High	High	High	High	High	High	High	High	High	High	High	High	High	High	High	Not Found	High	High	High	High	High	High	High	High	High	High
High	Master Protein	G7JG73	RNA-binding (RRM/RBD/RNP motif) family protein OS=Medicago truncatula GN=MTR_4g070140 PE=4 SV=1	0	82.481	72	12	61	11	190	18.4	5.43	208.79	12	Not Found	High	High	High	High	High	High	High	Not Found	Not Found	Not Found	High	High	High	High	Not Found	Not Found	High	Not Found	High	High	High	High	Not Found	Not Found	Not Found	Not Found	High	High	Not Found	Not Found	Not Found	Not Found	High	Not Found
High	Master Protein	A0A072TZF0	Carboxy-terminal region remorin OS=Medicago truncatula GN=MTR_8g031370 PE=4 SV=1	0	276.822	72	25	417	22	200	21.6	8.73	1770.13	25	High	High	High	High	High	High	High	High	High	High	High	High	High	High	High	High	High	High	High	High	High	High	High	High	Not Found	High	High	High	High	High	High	High	Not Found	High	High
High	Master Protein	A0A072U4T2	RAB GTPase-like protein B1C OS=Medicago truncatula GN=MTR_8g090215 PE=4 SV=1	0	68.166	71	16	76	8	207	23.2	7.14	214.79	16	High	Not Found	Medium	High	Not Found	High	High	Not Found	Not Found	Not Found	Not Found	High	Not Found	Not Found	Not Found	Not Found	High	Not Found	Not Found	High	High	Not Found	Not Found	Not Found	Not Found	Not Found	Not Found	Not Found	Not Found	Not Found	Not Found	Not Found	Not Found	Not Found	Not Found
High	Master Protein	G7JNF5	L-ascorbate peroxidase OS=Medicago truncatula GN=MTR_4g073410 PE=2 SV=1	0	425.045	71	33	712	30	287	31.7	6.74	3026.18	33	High	High	High	High	High	High	High	High	High	High	High	High	High	High	High	High	High	High	High	High	High	High	High	High	High	High	High	High	High	High	High	High	High	High	High
High	Master Protein	A0A072VM16	Prohibitin complex protein OS=Medicago truncatula GN=MTR_2g090760 PE=4 SV=1	0	252.797	71	25	428	13	287	31.4	9.64	1667.85	25	Not Found	High	High	High	High	High	High	High	Not Found	Not Found	High	High	High	High	High	High	Not Found	High	High	High	High	High	High	High	Not Found	High	High	High	High	High	High	High	High	High	High
High	Master Protein	I3S6I7	Vacuolar (H+)-ATPase G subunit OS=Medicago truncatula GN=MTR_1g064540 PE=2 SV=1	0	91.545	71	12	96	12	112	12.4	8.37	363.85	12	High	High	Not Found	High	High	High	High	High	High	High	High	High	High	Not Found	High	High	High	High	High	High	High	High	High	High	High	High	High	High	High	High	Not Found	High	High	High	High
High	Master Protein	G7JG44	RAB GTPase-like protein A1D OS=Medicago truncatula GN=MTR_4g069850 PE=4 SV=1	0	169.238	71	19	233	8	206	23.1	5.08	853.02	19	Not Found	High	High	High	High	High	High	High	Not Found	Not Found	High	High	High	High	Not Found	High	Not Found	Not Found	High	High	High	High	High	High	Not Found	High	High	High	High	High	High	High	High	High	High
High	Master Protein	A0A072U6K7	Chlorophyll a-b binding protein, chloroplastic OS=Medicago truncatula GN=MTR_6g011880 PE=3 SV=1	0	364.865	71	18	1000	1	265	28.2	5.43	3935.92	18	Not Found	High	High	High	High	High	High	Not Found	Not Found	Not Found	Not Found	Not Found	High	High	High	High	Not Found	Not Found	Not Found	High	High	High	High	High	Not Found	High	High	Not Found	High	High	High	High	High	High	Not Found
High	Master Protein Candidate	G7ILZ4	Mitochondrial pyruvate carrier OS=Medicago truncatula GN=MTR_2g025470 PE=3 SV=2	0	35.438	71	6	31	6	94	10.7	9.92	103.05	6	Not Found	Not Found	Not Found	Not Found	Not Found	Not Found	Not Found	High	Not Found	Not Found	Not Found	Not Found	Not Found	Not Found	High	High	Not Found	Not Found	Not Found	Not Found	Not Found	Not Found	Not Found	High	Not Found	Not Found	Not Found	Not Found	Not Found	Not Found	High	High	Not Found	Not Found	Not Found
High	Master Protein	G7KSI7	Archaeal/vacuolar-type H+-ATPase subunit B OS=Medicago truncatula GN=MTR_7g081010 PE=3 SV=1	0	409.808	71	44	471	3	487	54.1	5.15	2021.57	44	Not Found	Not Found	Not Found	High	Not Found	Not Found	Not Found	Not Found	Not Found	Not Found	Not Found	Not Found	Not Found	High	Not Found	Not Found	Not Found	Not Found	High	High	Not Found	Not Found	Not Found	Not Found	Not Found	Not Found	Not Found	High	Not Found	Not Found	High	Not Found	Not Found	Not Found	Not Found
High	Master Protein	Q2HW21	Cupin, RmlC-type OS=Medicago truncatula GN=MTR_7g079740 PE=4 SV=1	0	328.14	71	30	379	2	473	54.2	5.94	1597.8	30	High	Not Found	Not Found	Not Found	Not Found	Not Found	Not Found	High	Not Found	Not Found	Not Found	Not Found	Not Found	High	Not Found	Not Found	High	High	Not Found	Not Found	Not Found	Not Found	Not Found	Not Found	Not Found	Not Found	Not Found	Not Found	Not Found	Not Found	High	High	Not Found	High	Not Found
High	Master Protein Rejected	A0A072TXD2	F0F1-type ATP synthase, beta subunit OS=Medicago truncatula GN=MTR_7g033765 PE=3 SV=1	0	897.02	71	60	1637	0	579	62.8	5.91	6575.91	60	High	High	Not Found	High	High	High	High	High	High	Not Found	Not Found	Not Found	High	High	High	High	Not Found	Not Found	Not Found	High	High	High	High	High	Not Found	High	High	High	High	High	High	High	High	High	Medium
High	Master Protein	G7L017	Actin-97 OS=Medicago truncatula GN=MTR_7g026230 PE=3 SV=1	0	263.786	71	30	356	5	377	41.8	5.4	1403.26	30	Not Found	Not Found	High	High	High	Not Found	Not Found	Not Found	Not Found	Not Found	High	High	High	Not Found	Not Found	Not Found	Not Found	Not Found	High	High	High	High	Not Found	Not Found	Not Found	Not Found	Not Found	High	High	Not Found	Not Found	High	Not Found	Not Found	High
High	Master Protein Candidate	A0A072UN88	NAD(P)H:quinone oxidoreductase, type IV protein OS=Medicago truncatula GN=MTR_4g091900 PE=3 SV=1	0	126.545	71	12	137	8	204	21.6	6.54	564.16	12	Not Found	High	High	High	High	High	High	High	Not Found	Not Found	Not Found	High	High	High	High	High	Not Found	Not Found	Not Found	High	High	High	High	High	Not Found	High	Not Found	High	High	High	High	High	Not Found	Not Found	High
High	None	A0A072VDD3	Outer envelope pore protein OS=Medicago truncatula GN=MTR_2g096920 PE=4 SV=1	0	70.866	71	8	113	8	114	12.6	8.75	419.62	8	High	High	High	High	High	High	High	Not Found	High	High	High	High	High	High	High	High	High	High	High	High	High	High	High	High	High	High	High	High	High	High	High	High	High	High	High
High	Master Protein	I3SPW7	RAB GTPase-like protein A1D OS=Medicago truncatula GN=MTR_4g088090 PE=2 SV=1	0	88.331	71	16	132	6	217	24.1	5.69	410.69	16	Not Found	High	High	Not Found	Not Found	Not Found	Not Found	Not Found	Not Found	Not Found	High	Not Found	Not Found	Not Found	Not Found	Not Found	Not Found	Not Found	High	Not Found	Not Found	Not Found	Not Found	Not Found	Not Found	High	High	Not Found	Not Found	Not Found	Not Found	Not Found	Not Found	High	High
High	Master Protein	G7J7T5	NADH ubiquinone oxidoreductase B22-like subunit OS=Medicago truncatula GN=MTR_3g117550 PE=2 SV=1	0	132.589	71	12	77	12	117	13.7	8.43	373.25	12	Not Found	High	High	High	High	High	High	High	Not Found	Not Found	Not Found	High	High	High	High	Not Found	Not Found	Not Found	High	High	High	High	High	High	Not Found	Not Found	High	High	High	High	Not Found	Not Found	Not Found	High	High
High	Master Protein	A0A072U6U8	Plant-specific import receptor subunit TOM20 OS=Medicago truncatula GN=MTR_6g024140 PE=4 SV=1	0	261.018	71	20	266	20	206	22.8	5.86	1355.57	20	High	High	High	High	High	High	High	High	Not Found	High	High	High	High	High	High	High	High	High	High	High	High	High	High	High	Not Found	High	High	High	High	High	High	High	Not Found	High	High
High	Master Protein	G7IL85	Actin-related protein 4A OS=Medicago truncatula GN=MTR_2g008050 PE=3 SV=1	0	289.873	71	32	399	12	377	41.6	5.49	1542.61	32	Not Found	High	High	High	High	High	High	High	Not Found	Not Found	High	High	High	High	High	High	Not Found	High	High	High	High	High	High	High	Not Found	Not Found	High	High	High	High	High	High	Not Found	High	High
High	Master Protein	G7IBZ5	ABA/WDS induced protein OS=Medicago truncatula GN=MTR_1g098680 PE=4 SV=1	0	76.604	71	8	36	8	257	27.3	5.35	184.21	8	Not Found	High	High	High	Not Found	High	High	High	High	High	Not Found	Not Found	High	High	Not Found	Not Found	High	High	High	High	Not Found	High	Not Found	Not Found	Not Found	High	High	Not Found	High	Not Found	High	High	Not Found	High	High
High	Master Protein	A0A072U338	Phosphopyruvate hydratase OS=Medicago truncatula GN=MTR_7g103620 PE=3 SV=1	0	359.541	71	33	239	29	444	47.8	5.8	1128.82	33	Not Found	High	High	High	High	High	High	High	Not Found	High	High	High	High	High	High	High	Not Found	High	High	High	High	High	High	High	Not Found	High	High	High	High	High	High	High	Not Found	High	High
High	Master Protein Rejected	A0A072TWJ2	RAB GTPase-like protein A5D OS=Medicago truncatula GN=MTR_8g006970 PE=4 SV=1	0	112.348	71	17	164	0	181	20.4	4.86	528.41	17	High	Not Found	Not Found	High	High	High	High	High	High	Not Found	Not Found	Not Found	High	Not Found	Not Found	Not Found	Not Found	Not Found	Not Found	Not Found	High	High	High	High	Not Found	High	Not Found	High	High	High	High	High	Not Found	High	High
High	None	G7KFV2	UTP-glucose-1-phosphate uridylyltransferase OS=Medicago truncatula GN=MTR_5g077000 PE=4 SV=1	0	205.294	71	27	148	26	478	52.8	5.66	602.32	27	Not Found	Not Found	Not Found	High	High	High	High	High	Not Found	Not Found	High	High	High	High	High	High	Not Found	High	High	High	High	High	High	High	Not Found	High	Medium	High	High	High	High	High	Not Found	Not Found	High
High	None	A0A072UPF9	Glyceraldehyde-3-phosphate dehydrogenase OS=Medicago truncatula GN=MTR_4g103920 PE=3 SV=1	0	226.452	70	24	357	13	267	28.7	9.11	1286.28	24	High	High	High	High	High	High	High	High	High	High	High	High	High	High	High	High	High	High	High	High	High	High	High	High	Medium	High	High	High	High	High	High	High	High	High	High
High	Master Protein	G7KVE1	Actin-97 OS=Medicago truncatula GN=MTR_7g093260 PE=3 SV=1	0	275.78	70	31	350	5	377	41.7	5.49	1380.4	31	Not Found	Not Found	High	High	High	Not Found	Not Found	Not Found	Not Found	Not Found	Not Found	High	High	Not Found	Not Found	Not Found	Not Found	Not Found	Not Found	High	High	Not Found	Not Found	Not Found	Not Found	Not Found	High	High	Not Found	Not Found	Not Found	Not Found	Not Found	Not Found	High
High	Master Protein	I3S111	RAB GTPase-like protein A1D OS=Medicago truncatula GN=MTR_4g064897 PE=2 SV=1	0	93.533	70	14	125	9	215	23.7	6.68	452.64	14	High	High	High	High	High	High	High	High	High	Not Found	Not Found	High	High	High	High	High	High	Not Found	High	High	High	High	High	Not Found	Not Found	Not Found	High	High	High	High	Not Found	Not Found	High	Not Found	High
High	Master Protein	G7ZVI4	Photosystem II oxygen-evolving enhancer protein OS=Medicago truncatula GN=MTR_8g078870 PE=4 SV=1	0	469.147	70	30	820	13	329	35	6.62	4091.87	30	High	High	High	High	High	High	High	High	High	High	High	High	High	High	High	High	High	High	High	High	High	High	High	High	Not Found	High	High	High	High	High	High	High	High	High	High
High	Master Protein	G7KEN2	Chlorophyll a-b binding protein, chloroplastic OS=Medicago truncatula GN=MTR_5g097280 PE=3 SV=1	0	256.427	70	17	769	10	265	28.7	5.44	2961.38	17	High	High	High	High	High	High	High	High	High	High	Not Found	High	High	High	High	High	High	High	High	High	High	High	High	High	High	High	High	High	High	High	High	High	High	High	High
High	None	A0A072UNB4	Heat shock 70 kDa protein OS=Medicago truncatula GN=MTR_4g092920 PE=3 SV=1	0	296.321	70	40	201	25	541	58	5.19	785.7	40	High	High	High	Not Found	High	High	High	High	Not Found	High	High	Not Found	High	High	High	High	Not Found	High	High	High	High	High	High	High	Not Found	High	High	High	High	High	Not Found	High	High	Not Found	Not Found
High	Master Protein	Q1SL05	RAB GTPase-like protein A1D OS=Medicago truncatula GN=MTR_2g005510 PE=4 SV=1	0	138.407	70	17	155	12	220	24.3	7.84	608.97	17	Not Found	Not Found	High	High	High	High	High	High	High	High	High	High	High	High	Not Found	High	High	High	High	High	High	High	High	Not Found	High	Not Found	High	High	High	High	High	Not Found	Not Found	High	High
High	Master Protein	A0A072V0J2	Protein disulfide-isomerase OS=Medicago truncatula GN=MTR_3g088220 PE=3 SV=1	0	519.972	70	43	664	40	513	57	5.1	2679.04	43	High	High	High	High	High	High	High	High	High	High	High	High	High	High	High	High	High	High	High	High	High	High	High	High	High	High	High	High	High	High	High	High	High	High	High
High	Master Protein	G7I6N5	60S ribosomal L4-like protein OS=Medicago truncatula GN=MTR_1g045410 PE=4 SV=1	0	341.202	70	45	489	12	406	44.7	10.43	1906.06	45	Not Found	High	High	High	High	Not Found	Not Found	Medium	Not Found	High	High	High	High	Not Found	Not Found	Not Found	Not Found	Not Found	High	High	High	Not Found	High	High	Not Found	Not Found	High	High	High	Not Found	Not Found	Not Found	Not Found	Not Found	High
High	Master Protein	G7J9M6	60S ribosomal protein L6 OS=Medicago truncatula GN=MTR_3g093110 PE=2 SV=1	0	212.682	70	21	279	19	193	21.7	9.28	1074.77	21	High	High	High	High	High	High	High	High	Not Found	High	High	High	High	High	High	High	High	High	High	High	High	High	High	High	Not Found	High	High	High	High	High	High	High	High	High	High
High	Master Protein Candidate	G7L520	Ribulose bisphosphate carboxylase large chain domain protein OS=Medicago truncatula GN=MTR_7g117930 PE=3 SV=1	0	703.468	70	59	1678	12	475	52.6	6.7	6294.82	59	High	High	High	High	High	High	High	High	High	High	High	High	High	High	High	High	High	High	High	High	High	High	High	High	High	High	Not Found	High	High	High	High	High	Not Found	High	High
High	Master Protein	S4T017	Ribulose bisphosphate carboxylase large chain OS=Medicago truncatula GN=rbcL PE=3 SV=1	0	703.468	70	59	1678	12	475	52.6	6.58	6294.82	59	High	High	High	High	High	High	High	High	High	High	High	High	High	High	High	High	High	High	High	High	High	High	High	High	High	High	Not Found	High	High	High	High	High	Not Found	High	High
High	Master Protein	G7J2H2	Glyceraldehyde-3-phosphate dehydrogenase OS=Medicago truncatula GN=MTR_3g085850 PE=3 SV=1	0	234.463	70	32	340	19	340	37	7.47	1111.89	32	High	High	High	High	High	High	High	High	High	High	High	High	High	High	High	High	High	Not Found	Not Found	High	High	High	High	High	High	High	Not Found	High	High	High	High	High	Not Found	Medium	High
High	Master Protein	A0A072V7Q9	Elongation factor 1-beta OS=Medicago truncatula GN=MTR_2g461200 PE=3 SV=1	0	95.184	70	12	56	5	231	25.3	4.54	209.56	12	Not Found	High	High	Not Found	Not Found	Not Found	Not Found	High	Not Found	Not Found	Not Found	High	Not Found	Not Found	Not Found	Not Found	Not Found	Not Found	Not Found	High	Not Found	Not Found	Not Found	Not Found	Not Found	High	High	High	Not Found	Not Found	Not Found	Not Found	Not Found	Not Found	High
High	None	A0A072VAK2	Chlorophyll a-b binding protein, chloroplastic OS=Medicago truncatula GN=MTR_2g081090 PE=3 SV=1	0	177.386	70	14	447	13	237	25.8	5.08	1639.55	14	High	High	High	High	High	High	High	High	High	High	High	High	High	High	High	High	High	High	High	High	High	High	High	High	High	High	High	High	High	High	High	High	High	High	High
High	Master Protein	G7KGT1	Ribulose bisphosphate carboxylase/oxygenase activase OS=Medicago truncatula GN=MTR_5g080450 PE=4 SV=1	0	507.199	70	51	806	14	476	52.3	6.46	3021.79	51	High	High	High	High	High	High	High	High	Not Found	High	High	Not Found	Not Found	High	High	High	High	High	High	High	Not Found	Not Found	High	High	High	High	High	Not Found	Not Found	High	High	High	Not Found	High	High
High	Master Protein	A0A072TNC4	Syntaxin of plants protein OS=Medicago truncatula GN=MTR_8g031190 PE=4 SV=1	0	164.448	69	20	105	2	229	25.6	8.27	403.23	20	Not Found	High	High	High	Not Found	Not Found	Not Found	Not Found	Not Found	Not Found	High	Not Found	Not Found	Not Found	Not Found	Not Found	Not Found	Not Found	High	Not Found	Not Found	Not Found	Not Found	Not Found	Not Found	Not Found	High	Not Found	Not Found	Not Found	Not Found	Not Found	Not Found	High	High
High	Master Protein	S4SZP6	Ribosomal protein S8 OS=Medicago truncatula GN=rps8 PE=3 SV=1	0	55.256	69	13	94	3	134	15.6	10.35	268.26	13	Not Found	Not Found	Not Found	Not Found	High	High	High	High	Not Found	Not Found	Not Found	Not Found	Not Found	High	High	Not Found	Not Found	Not Found	Not Found	Not Found	Not Found	High	High	Not Found	Not Found	Not Found	Not Found	Not Found	High	Not Found	High	High	Not Found	Not Found	Not Found
High	Master Protein	G7JRA5	SOUL heme-binding family protein OS=Medicago truncatula GN=MTR_4g019150 PE=4 SV=1	0	95.993	69	15	85	14	202	22.5	5.85	306.43	15	High	High	High	High	High	High	High	High	Not Found	High	High	High	High	High	High	High	High	High	High	High	High	High	High	High	Not Found	High	High	High	High	Not Found	High	High	Not Found	High	High
High	Master Protein	B7FIY3	General regulatory factor 2 OS=Medicago truncatula GN=MTR_5g064580 PE=2 SV=1	0	152.264	69	20	154	13	260	29.2	4.78	442.04	20	Not Found	High	High	High	High	High	High	Not Found	High	High	High	High	High	Not Found	Not Found	Not Found	Not Found	High	High	High	High	Not Found	Not Found	Not Found	Not Found	Not Found	High	High	Not Found	Not Found	Not Found	Not Found	Not Found	High	Not Found
High	Master Protein	G7L7C9	Processing peptidase OS=Medicago truncatula GN=MTR_8g102230 PE=3 SV=1	0	493.213	69	38	585	35	510	54.9	6.05	2530.83	38	High	High	High	High	High	High	High	High	High	High	High	High	High	High	High	High	High	High	High	High	High	High	High	High	High	High	High	High	High	High	High	High	High	High	High
High	Master Protein	A0A072U9H4	Chlorophyll a-b binding protein, chloroplastic OS=Medicago truncatula GN=MTR_6g060175 PE=3 SV=1	0	497.07	69	28	1134	28	289	31	6	4878.44	28	High	High	High	High	High	High	High	High	High	High	High	High	High	High	High	High	High	High	High	High	High	High	High	High	High	High	High	High	High	High	High	High	High	High	High
High	Master Protein	A0A072USV6	Elongation factor 1-beta OS=Medicago truncatula GN=MTR_4g019610 PE=3 SV=1	0	110.922	69	12	68	5	233	25.5	4.59	269.53	12	Not Found	High	High	High	High	Not Found	High	High	Not Found	Not Found	High	High	Not Found	Not Found	Not Found	Not Found	Not Found	Not Found	High	High	High	Not Found	Not Found	Not Found	Not Found	High	High	High	Not Found	Not Found	Not Found	Not Found	Not Found	Not Found	High
High	Master Protein	B7FL29	40S ribosomal protein S4 OS=Medicago truncatula GN=MTR_5g018940 PE=2 SV=1	0	203.72	69	29	603	13	265	29.9	10.23	2070.98	29	High	High	High	High	High	High	High	High	High	High	High	High	High	High	High	High	High	High	High	High	High	High	High	High	Not Found	High	High	High	High	High	High	High	High	High	High
High	Master Protein	A2Q5N9	Galactose mutarotase-like OS=Medicago truncatula GN=MTR_7g085490 PE=4 SV=1	0	206.135	69	25	328	25	355	39.2	7.84	1149.3	25	High	High	High	High	High	High	High	High	Not Found	High	High	High	High	High	High	High	High	High	High	High	High	High	High	High	Not Found	High	High	High	High	High	High	High	Not Found	High	High
High	Master Protein	Q2HRW5	Syntaxin of plants protein OS=Medicago truncatula GN=MTR_7g084590 PE=4 SV=1	0	170.129	69	18	82	18	266	29.6	6.16	390.37	18	High	High	High	High	High	Not Found	Not Found	Not Found	High	Not Found	High	High	High	High	High	High	High	Medium	High	High	High	High	High	Not Found	Not Found	High	High	High	High	High	Not Found	Not Found	High	High	High
High	Master Protein	G7IMZ3	ABA-responsive protein OS=Medicago truncatula GN=MTR_2g035190 PE=3 SV=1	0	120.139	69	13	104	3	157	16.6	5.07	472.49	13	Not Found	Not Found	Not Found	Not Found	Not Found	Not Found	Not Found	Not Found	Not Found	High	Not Found	Not Found	Not Found	Not Found	Not Found	Not Found	Not Found	High	Not Found	Not Found	Not Found	Not Found	Not Found	Not Found	Not Found	High	Not Found	Not Found	Not Found	Not Found	Not Found	Not Found	Not Found	Not Found	Not Found
High	Master Protein	B7FNA2	EF hand calcium-binding family protein OS=Medicago truncatula GN=MTR_5g011850 PE=2 SV=1	0	78.786	69	12	72	12	147	16.6	4.81	280.81	12	Not Found	High	High	High	High	High	High	High	Not Found	Not Found	Not Found	High	High	High	High	High	Not Found	Not Found	Not Found	High	High	High	High	High	Not Found	Not Found	Not Found	High	High	High	High	Not Found	Not Found	Not Found	Not Found
High	Master Protein	G7JH61	30S ribosomal protein S19P OS=Medicago truncatula GN=rps19 PE=3 SV=1	0	30.665	68	6	33	6	92	10.6	10.62	115.29	6	Not Found	High	Not Found	High	High	High	High	High	Not Found	Not Found	Not Found	High	High	High	High	High	Not Found	Not Found	Not Found	Not Found	High	High	High	High	Not Found	Not Found	Not Found	High	High	High	High	Not Found	Not Found	Not Found	Not Found
High	Master Protein	A0A072UPA7	Copper ion-binding protein, putative OS=Medicago truncatula GN=MTR_4g102330 PE=4 SV=1	0	45.817	68	8	32	8	168	19	8.63	102.07	8	High	High	High	High	Not Found	Not Found	High	High	Not Found	High	High	Not Found	Not Found	High	High	High	High	High	High	High	Not Found	High	High	High	Not Found	High	Not Found	Not Found	Not Found	Not Found	Not Found	Not Found	Not Found	High	High
High	None	A0A072VIV7	Elongation factor 1-beta OS=Medicago truncatula GN=MTR_2g461200 PE=4 SV=1	0	82.933	68	9	47	3	183	20	4.58	184.78	9	Not Found	High	High	Not Found	Not Found	Not Found	Not Found	Not Found	Not Found	Not Found	Not Found	High	Not Found	Not Found	Not Found	Not Found	Not Found	Not Found	Not Found	High	Not Found	Not Found	Not Found	Not Found	Not Found	High	High	Not Found	Not Found	Not Found	Not Found	Not Found	Not Found	Not Found	High
High	Master Protein	I3SQV1	Acytochrome-C oxidase/electron carrier protein OS=Medicago truncatula GN=MTR_2g085045 PE=2 SV=1	0	18.822	68	4	8	4	69	7.8	9.82	23.51	4	Not Found	Not Found	Not Found	Not Found	Not Found	Not Found	High	Not Found	Not Found	Not Found	Not Found	Not Found	Not Found	High	Not Found	Not Found	Not Found	Not Found	Not Found	Medium	High	High	Not Found	Not Found	Not Found	Not Found	Not Found	Not Found	High	Not Found	High	Not Found	Not Found	Not Found	Not Found
High	None	A0A072UKT9	Chlorophyll a-b binding protein, chloroplastic OS=Medicago truncatula GN=MTR_6g060175 PE=3 SV=1	0	462.98	68	26	1036	26	279	29.8	5.73	4585.49	26	High	High	High	High	High	High	High	High	High	High	High	High	High	High	High	High	High	High	High	High	High	High	High	High	High	High	High	High	High	High	High	High	High	High	High
High	None	G7JDX0	Polyubiquitin 3 OS=Medicago truncatula GN=MTR_4g081010 PE=4 SV=2	0	115.172	68	10	317	0	278	31.2	8.69	1180.74	10	Not Found	Not Found	Not Found	Not Found	Not Found	Not Found	Not Found	Not Found	Not Found	Not Found	Not Found	Not Found	Not Found	Not Found	Not Found	Not Found	Not Found	Not Found	Not Found	Not Found	Not Found	Not Found	Not Found	Not Found	Not Found	Not Found	Not Found	Not Found	Not Found	Not Found	Not Found	Not Found	Not Found	Not Found	Not Found
High	None	A0A072TTZ3	Dicarboxylate carrier protein OS=Medicago truncatula GN=MTR_8g086070 PE=3 SV=1	0	222.532	68	23	496	23	212	22.3	9.48	1749.95	23	High	High	High	High	High	High	High	High	High	High	High	High	High	High	High	High	High	High	High	High	High	High	High	High	High	High	High	High	High	High	High	High	High	High	High
High	Master Protein	G7ZW80	30S ribosomal protein S4 OS=Medicago truncatula GN=rps4 PE=3 SV=1	0	163.992	68	23	195	23	201	23.2	10.39	709.49	23	Not Found	High	High	High	High	High	High	High	Not Found	High	High	High	High	High	High	High	Not Found	High	High	High	High	High	High	High	Not Found	High	High	High	High	High	High	High	Not Found	High	High
High	Master Protein Candidate	B7FGY0	Cytochrome b5-like heme/steroid-binding domain protein OS=Medicago truncatula GN=MTR_8g027080 PE=2 SV=1	0	139.486	68	8	119	8	142	15.6	5	675.93	8	High	High	High	High	High	High	High	Not Found	Not Found	Not Found	High	High	High	High	High	High	Not Found	Not Found	High	High	High	High	High	High	Not Found	High	High	High	High	High	High	High	High	High	High
High	Master Protein	G7J5Z3	Outer envelope pore protein OS=Medicago truncatula GN=MTR_3g115990 PE=2 SV=1	0	185.31	67	18	171	18	178	20.8	9.51	759.57	18	Not Found	High	High	High	High	High	High	High	Not Found	Not Found	Not Found	High	High	High	High	High	High	High	Not Found	High	High	High	High	High	Not Found	Not Found	Not Found	High	High	High	High	High	Not Found	Not Found	Not Found
High	None	A0A072V9D8	Phosphoinositide phospholipase C OS=Medicago truncatula GN=MTR_3g070720 PE=4 SV=1	0	263.492	67	33	359	10	420	47.5	6.07	1349.91	33	Not Found	High	High	High	High	High	High	High	Not Found	High	High	High	High	High	High	High	Not Found	High	High	High	High	High	High	High	Not Found	High	High	High	High	High	High	Not Found	Not Found	High	High
High	None	A0A072TV65	Phosphotransferase OS=Medicago truncatula GN=MTR_8g102460 PE=3 SV=1	0	282.087	67	27	346	21	363	39.4	5.31	1543.33	27	High	High	High	High	High	High	High	High	Not Found	Not Found	High	High	High	High	High	High	Not Found	Not Found	Not Found	High	High	High	High	High	Not Found	High	High	High	High	High	High	High	High	High	High
High	None	G7LB05	Photosystem II CP43 chlorophyll apoprotein OS=Medicago truncatula GN=MTR_8g056790 PE=4 SV=1	0	67.021	67	4	112	3	64	7	5.67	485.67	4	High	Not Found	Not Found	High	High	High	High	Not Found	Not Found	Not Found	Not Found	High	High	Not Found	High	High	Not Found	Not Found	Not Found	High	High	High	High	High	High	High	High	High	High	High	High	High	High	High	High
High	Master Protein Candidate	G7LAT7	Cytochrome b5-like heme/steroid-binding domain protein OS=Medicago truncatula GN=MTR_8g027080 PE=3 SV=2	0	139.486	67	8	119	8	143	15.8	5	675.93	8	High	High	High	High	High	High	High	Not Found	Not Found	Not Found	High	High	High	High	High	High	Not Found	Not Found	High	High	High	High	High	High	Not Found	High	High	High	High	High	High	High	High	High	High
High	Master Protein	B7FIZ5	Chlorophyll a-b binding protein, chloroplastic OS=Medicago truncatula GN=MTR_4g015570 PE=2 SV=1	0	334.983	67	24	1167	23	289	31.5	6.57	4410.43	24	High	High	High	High	High	High	High	High	High	High	High	High	High	High	High	High	High	High	High	High	High	High	High	High	High	High	High	High	High	High	High	High	High	High	High
High	Master Protein	A0A072TTN3	RAB GTPase-like protein A1D OS=Medicago truncatula GN=MTR_8g089985 PE=4 SV=1	0	123.912	67	18	147	11	225	24.9	5.99	416.18	18	High	High	High	High	Not Found	High	High	Not Found	Not Found	Not Found	High	High	High	High	High	High	High	High	High	High	High	High	Not Found	High	Not Found	High	High	Not Found	Not Found	High	High	High	Not Found	High	High
High	Master Protein	B7FN18	Adenylate kinase OS=Medicago truncatula GN=MTR_4g103800 PE=2 SV=1	0	207.123	67	24	298	24	243	26.7	7.81	1198.17	24	High	High	High	High	High	High	High	High	High	High	High	High	High	High	High	High	High	High	High	High	High	High	High	High	Not Found	High	High	High	High	High	High	High	High	High	High
High	Master Protein	G7JVL8	30S ribosomal protein S15 OS=Medicago truncatula GN=rps15 PE=3 SV=1	0	42.427	67	8	67	1	91	10.8	10.42	207.48	8	Not Found	Not Found	Not Found	Not Found	High	Not Found	Not Found	Not Found	Not Found	Not Found	Not Found	Not Found	High	High	Not Found	Not Found	Not Found	Not Found	Not Found	Not Found	Not Found	High	High	High	Not Found	Not Found	Not Found	Not Found	Not Found	Not Found	Not Found	Not Found	Not Found	Not Found	Not Found
High	Master Protein	G7KN51	40S ribosomal S7-like protein OS=Medicago truncatula GN=MTR_6g021670 PE=2 SV=1	0	124.467	67	20	176	20	191	21.9	9.89	568.19	20	Not Found	High	High	High	High	High	High	High	Not Found	High	High	High	High	High	High	High	High	Not Found	High	High	High	High	High	High	Not Found	High	High	High	High	High	High	High	High	High	High
High	Master Protein Candidate	B7FGT0	40S ribosomal S7-like protein OS=Medicago truncatula GN=MTR_6g085000 PE=2 SV=1	0	124.467	67	20	176	20	191	21.9	9.89	568.19	20	Not Found	High	High	High	High	High	High	High	Not Found	High	High	High	High	High	High	High	High	Not Found	High	High	High	High	High	High	Not Found	High	High	High	High	High	High	High	High	High	High
High	None	A0A072UJJ1	MAR-binding filament-like protein, putative OS=Medicago truncatula GN=MTR_4g054960 PE=4 SV=1	0	799.51	67	78	661	78	709	80.1	5.11	2999.25	78	High	High	High	High	High	High	High	High	High	High	High	High	High	High	High	High	High	High	High	High	High	High	High	High	High	High	High	High	High	High	High	High	High	High	High
High	Master Protein	G7I7Q4	Heat shock protein 81-2 OS=Medicago truncatula GN=MTR_1g025430 PE=3 SV=1	0	621.079	67	69	706	66	818	94.1	4.89	2698.26	69	High	High	High	High	High	High	High	High	High	High	High	High	High	High	High	High	High	High	High	High	High	High	High	High	High	High	High	High	High	High	High	High	High	High	High
High	Master Protein	B7FMK2	Archaeal/vacuolar-type H+-ATPase subunit E OS=Medicago truncatula GN=MTR_5g009720 PE=2 SV=1	0	173.024	67	27	297	19	230	26.4	7.02	1040.12	27	High	High	High	High	High	High	High	High	High	High	High	High	High	High	High	High	High	High	High	High	High	High	High	High	Not Found	High	High	High	High	High	High	High	High	High	High
High	Master Protein	A0A072URD4	RAB GTPase-like protein A2D OS=Medicago truncatula GN=MTR_4g099470 PE=4 SV=1	0	103.975	67	15	111	8	178	19.7	5.4	369.63	15	Not Found	Not Found	High	High	High	High	High	High	Not Found	Not Found	Not Found	Not Found	High	High	High	High	Not Found	Not Found	Not Found	Not Found	High	High	High	High	Not Found	High	Not Found	High	High	High	High	High	Not Found	Not Found	Medium
High	Master Protein	G7IV48	26S protease regulatory subunit 6B OS=Medicago truncatula GN=MTR_3g062510 PE=3 SV=1	0	234.857	67	30	245	29	415	46.4	5.59	864.78	30	Not Found	High	High	High	High	High	High	High	Not Found	High	High	High	High	High	High	High	High	High	High	High	High	High	High	High	Not Found	High	High	High	High	High	High	High	Not Found	High	High
High	None	G7JTQ9	Histone H2B OS=Medicago truncatula GN=MTR_4g063240 PE=3 SV=1	0	114.815	67	15	326	0	147	16.1	10.05	1048.4	15	High	High	High	High	High	High	High	High	High	High	High	High	High	High	High	High	High	High	High	High	High	High	High	High	High	High	Not Found	Not Found	Not Found	Not Found	Not Found	Not Found	High	High	Not Found
High	Master Protein Candidate	G7JUJ2	Cytochrome b5-like heme/steroid-binding domain protein OS=Medicago truncatula GN=MTR_4g022350 PE=2 SV=1	0	80.708	67	9	97	8	135	15.2	5.29	451.45	9	High	High	High	High	High	Not Found	High	High	Not Found	Not Found	High	High	High	High	High	High	High	High	High	High	High	High	High	Not Found	Not Found	High	High	High	High	High	High	High	Not Found	High	High
High	Master Protein Candidate	A0A072VSY1	Pti1-like kinase OS=Medicago truncatula GN=MTR_1g116520 PE=3 SV=1	0	324.685	67	38	359	36	362	40	8.19	1351.11	38	High	High	High	High	High	High	High	High	High	High	High	High	High	High	High	High	High	High	High	High	High	High	High	High	Not Found	High	High	High	High	High	High	High	High	High	High
High	None	A0A072UYB6	Phosphoinositide phospholipase C OS=Medicago truncatula GN=MTR_3g070720 PE=4 SV=1	0	321.562	66	38	459	14	498	56.4	6.54	1760.94	38	Not Found	High	High	High	High	High	High	High	Not Found	High	High	High	High	High	High	High	Not Found	High	High	High	High	High	High	High	Not Found	High	High	High	High	High	High	High	Not Found	High	High
High	Master Protein	A0A072UQU8	ATP-dependent zinc metalloprotease FTSH protein OS=Medicago truncatula GN=MTR_4g094662 PE=3 SV=1	0	834.95	66	72	1377	36	694	74.5	5.57	5658.05	72	High	High	High	High	High	High	High	High	High	High	High	High	High	High	High	High	High	High	High	High	High	High	High	High	High	High	High	High	High	High	High	High	High	High	High
High	Master Protein Candidate Rejected	I3S6Z4	Histone H2B OS=Medicago truncatula GN=MTR_1g492910 PE=2 SV=1	0	72.916	66	13	242	0	137	15.2	10.05	706.56	13	Not Found	High	Not Found	Not Found	Not Found	Not Found	Not Found	Not Found	High	Not Found	Not Found	Not Found	Not Found	Not Found	Not Found	Not Found	Not Found	Not Found	Not Found	Not Found	Not Found	Not Found	Not Found	Not Found	Not Found	Not Found	Not Found	Not Found	Not Found	Not Found	Not Found	Not Found	Not Found	Not Found	Not Found
High	Master Protein Rejected	B3SGL7	Histone H2B OS=Medicago truncatula GN=MTR_1g090780 PE=3 SV=1	0	72.916	66	13	242	0	137	15.2	10.05	706.56	13	Not Found	High	Not Found	Not Found	Not Found	Not Found	Not Found	Not Found	High	Not Found	Not Found	Not Found	Not Found	Not Found	Not Found	Not Found	Not Found	Not Found	Not Found	Not Found	Not Found	Not Found	Not Found	Not Found	Not Found	Not Found	Not Found	Not Found	Not Found	Not Found	Not Found	Not Found	Not Found	Not Found	Not Found
High	None	G7L3R0	Translocon at the outer envelope membrane ofs protein OS=Medicago truncatula GN=MTR_7g088050 PE=4 SV=2	0	191.268	66	18	264	10	235	25.6	6.81	999.24	18	Not Found	High	High	High	High	High	High	High	Not Found	Not Found	High	High	High	High	High	High	Not Found	High	Not Found	High	High	High	High	High	Not Found	High	High	High	High	High	High	High	Not Found	High	High
High	Master Protein Candidate	A0A072VKC4	Syntaxin of plants protein OS=Medicago truncatula GN=MTR_1g066460 PE=3 SV=1	0	229.362	66	24	325	24	261	29.4	5.3	1312.27	24	Not Found	High	High	High	High	High	High	High	Not Found	High	High	High	High	High	High	High	High	High	High	High	High	High	High	High	Not Found	High	High	High	High	High	High	High	High	High	High
High	Master Protein	A0A072V3A8	Catalase OS=Medicago truncatula GN=MTR_3g115370 PE=3 SV=1	0	473.396	66	42	748	42	492	56.7	7.3	2908.76	42	High	High	High	High	High	High	High	High	High	High	High	High	High	High	High	High	High	High	High	High	High	High	High	High	Not Found	High	High	High	High	High	High	High	High	High	High
High	Master Protein	A0A072U2L5	Ozone-responsive stress-like protein OS=Medicago truncatula GN=MTR_7g091770 PE=4 SV=1	0	54.343	66	6	89	6	80	8.8	8.48	319.69	6	High	High	Not Found	High	High	High	High	High	Not Found	Not Found	High	High	Not Found	High	High	High	Not Found	Not Found	High	High	High	High	High	High	Not Found	High	High	High	High	High	High	High	Not Found	High	Not Found
High	Master Protein	G7L4P7	Uncharacterized protein OS=Medicago truncatula GN=MTR_7g077860 PE=4 SV=1	0	134.115	66	15	46	15	317	35.2	4.72	224.11	15	High	High	High	High	High	High	High	High	Not Found	High	High	High	Not Found	High	Not Found	High	Not Found	High	High	High	High	High	Not Found	Not Found	Not Found	Not Found	High	High	Not Found	Not Found	Not Found	Not Found	Not Found	High	High
High	Master Protein	A0A072V7S2	ATP-dependent zinc metalloprotease FTSH protein OS=Medicago truncatula GN=MTR_2g438140 PE=3 SV=1	0	621.045	66	66	995	33	690	74.1	6.44	3939.3	66	High	High	High	High	High	High	High	High	High	High	High	High	High	High	High	High	High	High	High	High	High	High	High	High	Medium	High	High	High	High	High	High	High	High	High	High
High	None	G7JTQ7	Histone H2B OS=Medicago truncatula GN=MTR_4g063200 PE=2 SV=1	0	114.815	66	15	326	0	148	16.2	10.08	1048.4	15	High	High	High	High	High	High	High	High	High	High	High	High	High	High	High	High	High	High	High	High	High	High	High	High	High	High	Not Found	Not Found	Not Found	Not Found	Not Found	Not Found	High	High	Not Found
High	Master Protein	G7JTQ1	RAB GTPase-like protein A5B OS=Medicago truncatula GN=MTR_4g063160 PE=4 SV=1	0	99.892	66	16	176	3	216	23.9	7.11	499.57	16	High	High	Not Found	Not Found	Not Found	Not Found	Not Found	Not Found	High	High	High	Not Found	Not Found	High	Not Found	Not Found	High	High	High	Not Found	Not Found	Not Found	Not Found	Not Found	High	High	Not Found	Not Found	Not Found	Not Found	Not Found	Not Found	High	High	Not Found
High	Master Protein	G7JQ41	Putative plant SNARE-like protein OS=Medicago truncatula GN=MTR_4g123910 PE=4 SV=1	0	177.231	66	24	154	13	269	30.1	6.62	614.22	24	High	High	Not Found	Not Found	High	High	High	High	Not Found	High	High	High	High	High	High	Not Found	Not Found	High	Not Found	Not Found	High	High	High	High	Not Found	High	High	Not Found	High	High	High	High	Not Found	High	High
High	Master Protein Candidate	A0A072V0E8	NADH-ubiquinone reductase complex 1 MLRQ subunit OS=Medicago truncatula GN=MTR_3g085890 PE=4 SV=1	0	20.953	66	4	19	4	62	7.2	9.82	56.97	4	High	High	Not Found	Not Found	Not Found	Not Found	Not Found	High	Not Found	High	Not Found	Not Found	Not Found	Not Found	Not Found	Not Found	High	High	Medium	Not Found	Not Found	Not Found	Not Found	Not Found	Not Found	High	Not Found	Not Found	Not Found	Not Found	High	Not Found	Not Found	High	Not Found
High	None	G7KLK5	Ribulose bisphosphate carboxylase large chain domain protein OS=Medicago truncatula GN=MTR_6g055010 PE=3 SV=1	0	610.854	66	55	1491	12	475	52.7	6.65	5407.29	55	High	High	High	High	High	High	High	High	High	High	High	High	High	High	High	High	High	High	High	High	High	High	High	High	High	High	Not Found	High	High	High	High	High	Not Found	High	High
High	None	G7J103	Ribulose bisphosphate carboxylase large chain OS=Medicago truncatula GN=MTR_3g035680 PE=4 SV=1	0	240.392	66	21	434	12	177	19.3	5.01	1511.43	21	High	High	High	High	High	High	High	High	High	High	High	High	High	High	High	High	High	High	High	High	High	High	High	High	High	High	Not Found	High	High	High	High	High	Not Found	High	High
High	Master Protein	G7IBY1	60S ribosomal protein L3B OS=Medicago truncatula GN=MTR_1g098540 PE=3 SV=2	0	309.004	66	47	597	30	389	44.5	10.18	1905.55	47	High	High	High	High	High	High	High	High	High	High	High	High	High	High	High	High	High	High	High	High	High	High	High	High	Not Found	High	High	High	High	High	High	High	High	High	High
High	None	G7L2X3	Polyubiquitin 3 OS=Medicago truncatula GN=MTR_7g116360 PE=4 SV=1	0	115.172	66	10	317	0	277	31.4	9.41	1180.74	10	Not Found	Not Found	Not Found	Not Found	Not Found	Not Found	Not Found	Not Found	Not Found	Not Found	Not Found	Not Found	Not Found	Not Found	Not Found	Not Found	Not Found	Not Found	Not Found	Not Found	Not Found	Not Found	Not Found	Not Found	Not Found	Not Found	Not Found	Not Found	Not Found	Not Found	Not Found	Not Found	Not Found	Not Found	Not Found
High	Master Protein	G7JW95	Ferredoxin--NADP reductase OS=Medicago truncatula GN=MTR_5g022300 PE=3 SV=1	0	429.933	66	42	889	42	361	40.3	8.21	3326.96	42	High	High	High	High	High	High	High	High	High	High	High	High	High	High	High	High	High	High	High	High	High	High	High	High	High	High	High	High	High	High	High	High	High	High	High
High	None	G7JPV9	SPFH/band 7/PHB domain membrane-associated family protein OS=Medicago truncatula GN=MTR_4g107700 PE=4 SV=2	0	51.911	66	8	92	3	88	9.4	6.52	296.81	8	Not Found	Not Found	Not Found	Not Found	Not Found	Not Found	Not Found	Not Found	Not Found	Not Found	Not Found	Not Found	Not Found	Not Found	Not Found	High	Not Found	Not Found	Not Found	Not Found	Not Found	Not Found	Not Found	High	Not Found	Not Found	Not Found	Not Found	Not Found	Not Found	Not Found	Not Found	Not Found	Not Found	Not Found
High	None	A2Q5A2	Ribulose bisphosphate carboxylase large chain domain protein OS=Medicago truncatula GN=MTR_7g021770 PE=3 SV=1	0	675.711	66	51	1576	8	475	52.5	6.58	6031.35	51	High	High	High	High	High	High	High	High	High	High	High	High	High	High	High	High	High	High	High	High	High	High	High	High	High	High	Not Found	High	High	High	High	High	Not Found	High	High
High	Master Protein	G7KN60	Small GTPase family RAB protein OS=Medicago truncatula GN=MTR_6g021790 PE=4 SV=1	0	166.971	66	20	178	10	211	23.2	7.34	675.46	20	High	Not Found	Not Found	High	High	High	Not Found	Not Found	Not Found	Not Found	Not Found	High	High	High	Not Found	Not Found	High	Not Found	Not Found	High	High	Not Found	Not Found	High	Medium	High	High	High	High	Not Found	Not Found	Not Found	Not Found	High	High
High	Master Protein	I3T8M7	60S ribosomal L21-like protein OS=Medicago truncatula GN=MTR_1g069905 PE=2 SV=1	0	125.594	66	18	174	2	164	18.7	10.49	673.43	18	Not Found	Not Found	Not Found	High	High	High	High	Not Found	Not Found	Not Found	Not Found	High	High	High	Not Found	Not Found	Not Found	Not Found	Not Found	High	High	Not Found	Not Found	Not Found	Not Found	Not Found	Not Found	High	High	Not Found	Not Found	Not Found	Not Found	Not Found	Not Found
High	Master Protein	G8A186	60S ribosomal L21-like protein OS=Medicago truncatula GN=MTR_7g107420 PE=2 SV=1	0	126.358	66	18	178	2	164	18.7	10.49	685.61	18	Not Found	Not Found	Not Found	High	Not Found	Not Found	Not Found	Not Found	Not Found	Not Found	Not Found	High	High	Not Found	Not Found	Not Found	Not Found	Not Found	Not Found	High	High	Not Found	Not Found	Not Found	Not Found	Not Found	Not Found	High	High	Not Found	Not Found	Not Found	Not Found	Not Found	Not Found
High	Master Protein Candidate	G7LAT8	Cytochrome b5-like heme/steroid-binding domain protein OS=Medicago truncatula GN=MTR_8g027080 PE=3 SV=2	0	139.486	66	8	119	8	146	16.1	5.02	675.93	8	High	High	High	High	High	High	High	Not Found	Not Found	Not Found	High	High	High	High	High	High	Not Found	Not Found	High	High	High	High	High	High	Not Found	High	High	High	High	High	High	High	High	High	High
High	Master Protein	Q1STQ6	NADH dehydrogenase [ubiquinone] 1 alpha subcomplex subunit 1 OS=Medicago truncatula GN=MTR_8g005360 PE=2 SV=1	0	24.864	66	6	42	6	64	7.2	8.24	121.65	6	High	Not Found	Not Found	Not Found	High	High	High	Not Found	High	Not Found	Not Found	Not Found	Not Found	Not Found	Not Found	Not Found	High	Not Found	Not Found	Not Found	Not Found	Not Found	Not Found	Not Found	Medium	Not Found	Medium	High	High	High	High	High	High	Not Found	High
High	None	A0A072VG61	ABA-responsive protein OS=Medicago truncatula GN=MTR_2g035320 PE=3 SV=1	0	63.663	66	7	95	4	122	13.4	6.55	340.78	7	Not Found	High	High	High	High	High	High	High	High	High	High	High	High	High	High	High	High	High	High	High	High	High	High	High	Not Found	Not Found	High	High	High	Not Found	Not Found	Not Found	Not Found	Not Found	High
High	Master Protein	G7JCF2	Plastid transcriptionally active protein OS=Medicago truncatula GN=MTR_4g064750 PE=4 SV=2	0	497.111	65	49	702	49	553	59.9	8.24	2835.39	49	High	High	High	High	High	High	High	High	High	High	High	High	High	High	High	High	High	High	High	High	High	High	High	High	High	High	High	High	High	High	High	High	High	High	High
High	Master Protein	A0A072V376	ATP-dependent zinc metalloprotease FTSH protein OS=Medicago truncatula GN=MTR_3g115110 PE=3 SV=1	0	786.141	65	70	1381	69	706	75.6	5.85	5733.48	70	High	High	High	High	High	High	High	High	High	High	High	High	High	High	High	High	High	High	High	High	High	High	High	High	High	High	High	High	High	High	High	High	High	High	High
High	Master Protein	G7JBW9	Outer membrane OMP85 family protein OS=Medicago truncatula GN=MTR_3g071450 PE=4 SV=1	0	241.938	65	39	333	38	516	57.7	6.55	1197.07	39	High	High	High	High	High	High	High	High	High	High	High	High	High	High	High	High	High	High	High	High	High	High	High	High	High	High	High	High	High	High	High	High	Not Found	High	High
High	Master Protein	G7IBL3	Syntaxin of plants protein OS=Medicago truncatula GN=MTR_1g066460 PE=3 SV=1	0	229.362	65	24	325	24	265	29.9	5.4	1312.27	24	Not Found	High	High	High	High	High	High	High	Not Found	High	High	High	High	High	High	High	High	High	High	High	High	High	High	High	Not Found	High	High	High	High	High	High	High	High	High	High
High	Master Protein	I3SCJ8	RW1-like protein, putative OS=Medicago truncatula GN=MTR_8g080630 PE=2 SV=1	0	117.022	65	8	92	8	92	11.1	8.16	522.27	8	Not Found	High	Not Found	High	High	High	High	High	Not Found	Not Found	Not Found	High	High	High	High	High	Not Found	Not Found	Not Found	High	High	High	High	High	Not Found	High	High	High	High	High	High	High	Not Found	Not Found	High
High	Master Protein Candidate	S4SZ13	Ribosomal protein L16 OS=Medicago truncatula GN=rpl16 PE=3 SV=1	0	90.128	65	13	148	13	135	15.3	11.55	505.6	13	High	High	High	High	High	High	High	High	Not Found	High	High	High	High	High	High	High	Not Found	Not Found	High	High	High	High	High	High	Not Found	High	High	High	High	High	High	High	Not Found	High	High
High	Master Protein	A0A072UQA3	26S proteasome regulatory particle triple-A ATPase protein OS=Medicago truncatula GN=MTR_4g094270 PE=3 SV=1	0	270.009	65	32	167	31	417	47.1	8.76	762.7	32	High	High	High	High	High	High	High	High	Not Found	High	High	High	High	High	High	High	Not Found	Not Found	High	High	High	High	High	High	High	High	Not Found	High	High	High	High	High	Not Found	High	Not Found
High	Master Protein	B7FIH3	Actin-97 OS=Medicago truncatula GN=MTR_0015s0130 PE=2 SV=1	0	247.254	65	28	329	3	377	41.6	5.49	1303.92	28	Not Found	Not Found	High	High	Not Found	Not Found	Not Found	Not Found	Not Found	Not Found	Not Found	High	Not Found	Not Found	Not Found	Not Found	Not Found	Not Found	Not Found	High	Not Found	Not Found	Not Found	Not Found	Not Found	Not Found	Not Found	High	Not Found	Not Found	Not Found	Not Found	Not Found	Not Found	Not Found
High	None	G7JVK4	Histone H2A OS=Medicago truncatula GN=MTR_4g005910 PE=4 SV=1	0	43.039	65	5	36	3	57	6.2	7.43	154.75	5	Not Found	Not Found	Not Found	Not Found	Not Found	Not Found	High	High	Not Found	Not Found	Not Found	Not Found	Not Found	Not Found	Not Found	Not Found	Not Found	Not Found	Not Found	Not Found	Not Found	Not Found	Not Found	Not Found	Not Found	Not Found	Not Found	High	Not Found	High	High	High	Not Found	Not Found	Not Found
High	Master Protein	A0A072V3P1	Outer envelope pore protein OS=Medicago truncatula GN=MTR_4g134950 PE=4 SV=1	0	233.516	65	22	216	22	336	37.8	7.9	1004.61	22	High	High	High	High	High	High	High	High	High	High	High	High	High	High	High	High	High	High	High	High	High	High	High	High	Medium	High	High	High	High	High	High	High	Not Found	High	High
High	Master Protein	G7L0L9	RAB GTPase-like protein A5B OS=Medicago truncatula GN=MTR_7g100020 PE=4 SV=1	0	85.775	65	16	195	2	216	23.9	7.83	538.16	16	Not Found	Not Found	Not Found	Not Found	Not Found	Not Found	Not Found	Not Found	Not Found	High	Not Found	Not Found	Not Found	Not Found	Not Found	Not Found	Not Found	High	Not Found	Not Found	Not Found	Not Found	Not Found	Not Found	Not Found	High	High	Not Found	High	High	High	High	Not Found	High	High
High	Master Protein	S4SZZ8	Cytochrome f OS=Medicago truncatula GN=petA PE=3 SV=1	0	500.568	65	40	1152	32	320	35.3	8.56	4796.01	40	High	High	High	High	High	High	High	High	High	High	High	High	High	High	High	High	High	High	High	High	High	High	High	High	High	High	High	High	High	High	High	High	High	High	High
High	Master Protein	G7KEZ8	Gamma carbonic anhydrase-like protein OS=Medicago truncatula GN=MTR_5g020850 PE=4 SV=1	0	306.948	64	21	266	18	270	29.2	6.54	1598.07	21	Not Found	High	High	High	High	High	High	High	Not Found	High	High	High	High	High	High	High	High	High	High	High	High	High	High	High	Not Found	High	High	High	High	High	High	High	Not Found	High	High
High	None	G7IKJ7	Syntaxin of plants 122 protein OS=Medicago truncatula GN=MTR_2g088700 PE=4 SV=2	0	236.25	64	26	242	26	306	34.5	6.67	951.86	26	High	High	High	High	High	High	High	High	High	High	High	High	High	High	High	High	High	High	High	High	High	High	High	High	Not Found	High	High	High	High	High	High	High	Not Found	High	High
High	Master Protein	G7JPW8	SPFH/band 7/PHB domain membrane-associated family protein OS=Medicago truncatula GN=MTR_4g107760 PE=4 SV=2	0	146.987	64	24	260	9	286	31.6	7.39	781.86	24	Not Found	High	High	High	High	High	High	High	Not Found	High	Not Found	Not Found	Not Found	High	High	High	Not Found	High	Not Found	High	Not Found	High	High	High	Not Found	High	Not Found	High	High	High	Not Found	Not Found	Not Found	Not Found	High
High	Master Protein	A0A072UX22	NAD-dependent epimerase/dehydratase family protein OS=Medicago truncatula GN=MTR_4g068970 PE=4 SV=1	0	631.646	64	42	605	42	641	68	5.67	3393.95	42	High	High	High	High	High	High	High	High	High	High	High	High	High	High	High	High	High	High	High	High	High	High	High	High	High	High	High	High	High	High	High	High	High	High	High
High	Master Protein	G7JJV9	Fructose-bisphosphate aldolase OS=Medicago truncatula GN=MTR_4g071860 PE=3 SV=1	0	240.755	64	28	420	25	400	43.2	7.3	1512.87	28	High	High	High	High	High	High	High	High	High	High	High	High	High	High	High	High	High	High	High	High	High	High	High	High	Not Found	High	High	High	High	High	High	High	High	High	High
High	Master Protein Candidate	A0A072UJW7	Fructose-bisphosphate aldolase OS=Medicago truncatula GN=MTR_4g057670 PE=3 SV=1	0	240.755	64	28	420	25	400	43.2	7.3	1512.87	28	High	High	High	High	High	High	High	High	High	High	High	High	High	High	High	High	High	High	High	High	High	High	High	High	Not Found	High	High	High	High	High	High	High	High	High	High
High	Master Protein	B7FGP5	Adenine nucleotide alpha hydrolase superfamily protein OS=Medicago truncatula GN=MTR_4g019800 PE=2 SV=1	0	112.955	64	18	96	17	165	18.4	6.05	328	18	Not Found	High	High	High	High	High	High	Not Found	Not Found	High	Not Found	High	High	High	High	High	Not Found	Not Found	Not Found	High	High	High	High	High	Not Found	Not Found	Not Found	High	High	High	Not Found	Not Found	Not Found	Not Found	Not Found
High	Master Protein	G7KRL3	Calreticulin OS=Medicago truncatula GN=MTR_7g080370 PE=3 SV=1	0	273.278	64	33	162	29	421	49.3	5.88	644.67	33	High	High	High	High	High	High	High	High	Not Found	High	High	High	High	High	High	High	Medium	High	High	High	High	High	High	High	Not Found	High	High	High	High	Not Found	High	High	Not Found	High	High
High	Master Protein	G7K2H2	ADP-ribosylation factor-like protein A1D OS=Medicago truncatula GN=MTR_5g015370 PE=2 SV=1	0	108.858	64	9	50	7	184	20.5	8.43	233.72	9	Not Found	Not Found	High	Not Found	High	High	High	High	Not Found	Not Found	High	Not Found	Not Found	High	High	High	Not Found	Not Found	High	High	Not Found	High	Not Found	High	Not Found	Not Found	High	High	High	High	High	High	Not Found	High	Not Found
High	None	A0A072V2N4	CBS/octicosapeptide/phox/Bemp1 (PB1) domain protein OS=Medicago truncatula GN=MTR_3g097010 PE=4 SV=1	0	350.909	64	30	376	25	458	49.4	5.44	1682.45	30	High	High	High	High	High	High	High	High	Not Found	High	High	High	High	High	High	High	High	High	High	High	High	High	High	High	Not Found	High	High	High	High	High	High	High	Not Found	High	High
High	None	G7I6E5	Cytochrome b-c1 complex subunit 7 OS=Medicago truncatula GN=MTR_1g011880 PE=3 SV=1	0	130.532	64	14	84	14	111	13.2	8.85	396.01	14	Not Found	Not Found	High	High	High	High	High	High	Not Found	Not Found	Not Found	Not Found	High	High	High	Not Found	Not Found	Not Found	Not Found	High	High	High	High	High	Not Found	Not Found	High	High	High	High	High	High	Not Found	High	High
High	Master Protein	G7KC69	NAD(P)H:quinone oxidoreductase, type IV protein OS=Medicago truncatula GN=MTR_5g019620 PE=4 SV=1	0	129.574	64	18	144	18	252	26.8	6.34	564.2	18	Not Found	High	High	High	High	High	High	High	Not Found	High	High	High	High	High	High	High	High	High	High	High	High	High	High	High	Not Found	High	High	High	High	High	High	High	Not Found	High	High
High	Master Protein	G7KFK1	Translocon at the inner envelope membrane ofs 110 protein OS=Medicago truncatula GN=MTR_5g074690 PE=4 SV=1	0	936.364	64	90	1055	89	993	109.7	6.34	4326.69	90	High	High	High	High	High	High	High	High	High	High	High	High	High	High	High	High	High	High	High	High	High	High	High	High	High	High	High	High	High	High	High	High	High	High	High
High	Master Protein	B7FH68	Histone H2B OS=Medicago truncatula GN=MTR_7g099960 PE=2 SV=1	0	54.638	64	12	189	3	138	15.4	10.08	495.73	12	Not Found	High	Not Found	Not Found	Not Found	Not Found	Not Found	Not Found	High	Not Found	High	Not Found	Not Found	Not Found	Not Found	Not Found	Not Found	Not Found	High	Not Found	Not Found	Not Found	Not Found	Not Found	Not Found	Not Found	Not Found	Not Found	Not Found	Not Found	Not Found	Not Found	Not Found	Not Found	Not Found
High	Master Protein	G7J0Y9	Ribulose 1,5-bisphosphate carboxylase, large subunit OS=Medicago truncatula GN=MTR_3g035490 PE=4 SV=2	0	175.306	64	22	647	1	204	23.5	9.69	2231.59	22	Not Found	Not Found	Not Found	High	High	Not Found	Not Found	Not Found	Not Found	Not Found	Not Found	Not Found	Not Found	Not Found	Not Found	Not Found	Not Found	Not Found	Not Found	Not Found	Not Found	Not Found	Not Found	Not Found	Not Found	Not Found	Not Found	Not Found	Not Found	Not Found	Not Found	Not Found	Not Found	Not Found	Not Found
High	Master Protein	A0A072TV74	40S ribosomal protein S2-4 OS=Medicago truncatula GN=MTR_8g105340 PE=3 SV=1	0	294.532	64	29	367	3	270	29.6	10.2	1391.78	29	High	High	Not Found	Not Found	High	Not Found	High	High	Not Found	Not Found	High	High	High	High	High	High	Not Found	Not Found	Not Found	High	High	High	High	High	Not Found	High	High	Not Found	Not Found	Not Found	High	High	High	High	Not Found
High	Master Protein	G7L8W8	Signal peptidase I family protein OS=Medicago truncatula GN=MTR_8g103470 PE=2 SV=1	0	266.557	64	27	272	27	292	32.5	9.17	1217.02	27	High	High	High	High	High	High	High	High	High	High	High	High	High	High	High	High	High	High	High	High	High	High	High	High	High	High	High	High	High	High	High	High	High	Medium	High
High	Master Protein	G7IR60	Chlorophyll a-b binding protein, chloroplastic OS=Medicago truncatula GN=MTR_2g081090 PE=3 SV=1	0	184.315	64	15	392	14	264	28.5	5.64	1448.89	15	High	High	High	High	High	High	High	High	High	High	High	High	High	High	High	High	High	High	High	High	High	High	High	High	High	High	High	High	High	High	High	High	High	High	High
High	None	A0A072TUL3	Plectin/S10 domain protein OS=Medicago truncatula GN=MTR_8g098850 PE=4 SV=1	0	46.054	64	9	89	2	132	14.4	9.91	275.38	9	Not Found	Not Found	High	High	High	Medium	High	High	Not Found	Not Found	Medium	Not Found	Medium	Not Found	Not Found	High	Not Found	Not Found	Not Found	Medium	Not Found	Not Found	Not Found	High	Not Found	Not Found	Not Found	Not Found	Not Found	Not Found	Not Found	Not Found	Not Found	Not Found	Not Found
High	None	A0A072UNJ0	Histone H2B OS=Medicago truncatula GN=MTR_4g088025 PE=3 SV=1	0	102.575	64	15	323	0	143	15.7	10.08	1031.42	15	High	High	High	High	High	High	High	High	High	High	High	High	High	High	High	High	High	High	High	High	High	High	High	High	High	High	Not Found	Not Found	Not Found	Not Found	Not Found	Not Found	High	High	Not Found
High	Master Protein	G7ITF9	RAB GTPase-like protein A1D OS=Medicago truncatula GN=MTR_2g075950 PE=2 SV=1	0	104.779	64	16	136	8	217	24	6.37	437.66	16	High	High	Not Found	Not Found	Not Found	Not Found	High	Not Found	High	High	Not Found	Not Found	Not Found	High	Not Found	Not Found	High	Not Found	Not Found	Not Found	Not Found	High	Not Found	Not Found	High	High	High	High	High	Not Found	Not Found	Not Found	Not Found	High	Not Found
High	Master Protein	G7IFI5	RAB GTPase-like protein A1D OS=Medicago truncatula GN=MTR_2g014990 PE=4 SV=1	0	83.225	64	15	127	5	217	24.2	5.53	397.24	15	Not Found	Not Found	High	Not Found	Not Found	Not Found	Not Found	Not Found	Not Found	Not Found	High	High	Not Found	Not Found	Not Found	Not Found	Not Found	Not Found	Not Found	High	Not Found	Not Found	Not Found	Not Found	Not Found	Not Found	High	High	High	Not Found	Not Found	Not Found	Not Found	Not Found	High
High	None	G7J3R3	RAB GTPase-like protein B1C OS=Medicago truncatula GN=MTR_3g087160 PE=4 SV=2	0	58.729	64	14	73	6	206	23.1	7.9	203.9	14	High	Not Found	Not Found	High	Not Found	Not Found	Not Found	Not Found	Not Found	Not Found	Not Found	High	Not Found	Not Found	Not Found	Not Found	High	Not Found	Not Found	High	High	Not Found	Not Found	Not Found	Not Found	Not Found	Not Found	Not Found	Not Found	Not Found	Not Found	Not Found	Not Found	Not Found	Not Found
High	Master Protein	G7I7R4	Calcium-dependent lipid-binding (CaLB domain) family protein OS=Medicago truncatula GN=MTR_1g025550 PE=4 SV=1	0	289.636	64	35	321	33	535	61	7.83	1306.89	35	High	High	High	High	High	High	High	High	Not Found	High	High	High	High	High	High	High	High	High	High	High	High	High	High	High	Not Found	High	High	High	High	High	High	High	High	High	High
High	Master Protein	I3SKN7	RuBisCO large subunit-binding protein OS=Medicago truncatula GN=MTR_4g057970 PE=2 SV=1	0	387.316	64	44	370	42	587	61.9	5.16	1457.19	44	High	High	High	High	High	High	High	High	High	High	High	High	High	High	High	High	High	High	High	High	High	High	High	High	High	High	High	High	High	High	High	High	High	High	High
High	Master Protein	G7KH12	Phosphoinositide phospholipase C OS=Medicago truncatula GN=MTR_5g082620 PE=4 SV=1	0	327.032	63	40	330	35	589	66.9	6.54	1208.48	40	High	High	High	High	High	High	High	High	High	Not Found	High	High	High	High	High	High	High	High	High	High	High	High	High	High	Not Found	High	High	High	High	High	High	High	Not Found	High	High
High	Master Protein	G7L6W7	Sad1/UNC-like protein OS=Medicago truncatula GN=MTR_8g043510 PE=4 SV=1	0	286.036	63	38	259	38	462	50.4	8.16	1018.96	38	High	High	High	High	High	High	High	High	High	High	High	High	High	High	High	High	High	High	High	High	High	High	High	High	Not Found	High	High	High	High	High	High	High	High	High	High
High	None	A0A072UXJ0	26S protease regulatory subunit 6B OS=Medicago truncatula GN=MTR_3g062510 PE=3 SV=1	0	168.662	63	24	187	23	371	41.5	5.95	683.13	24	Not Found	High	High	High	High	High	High	High	Not Found	High	High	High	High	High	High	High	High	High	High	High	High	High	High	High	Not Found	High	High	High	High	High	High	High	Not Found	High	High
High	None	A0A072VLC8	Vacuolar (H+)-ATPase G subunit OS=Medicago truncatula GN=MTR_1g064540 PE=4 SV=1	0	59.85	63	10	68	10	90	10.1	7.5	199.79	10	High	High	Not Found	High	High	High	High	High	High	High	Not Found	Not Found	Not Found	Not Found	Not Found	High	High	High	High	Not Found	High	High	High	High	High	High	High	Not Found	Not Found	High	Not Found	High	High	High	High
High	Master Protein	G7JKW2	MAR-binding filament-like protein, putative OS=Medicago truncatula GN=MTR_4g054960 PE=4 SV=1	0	818.323	63	80	677	80	768	86.7	5.48	3050.26	80	High	High	High	High	High	High	High	High	High	High	High	High	High	High	High	High	High	High	High	High	High	High	High	High	High	High	High	High	High	High	High	High	High	High	High
High	None	A0A072U156	Calreticulin OS=Medicago truncatula GN=MTR_7g080370 PE=3 SV=1	0	272.366	63	32	161	28	411	48	5.8	642.33	32	High	High	High	High	High	High	High	High	Not Found	High	High	High	High	High	High	High	Medium	High	High	High	High	High	High	High	Not Found	High	High	High	High	Not Found	High	High	Not Found	High	High
High	Master Protein	G7J9N5	SPFH domain/band 7 family protein OS=Medicago truncatula GN=MTR_3g093220 PE=4 SV=1	0	301.831	63	29	270	29	400	43.4	8.44	1348.5	29	High	High	High	High	High	High	High	High	Not Found	High	High	High	High	High	High	High	High	High	High	High	High	High	High	High	Not Found	High	Medium	High	High	High	High	High	Not Found	High	High
High	None	A0A072VNB2	Small GTPase family RAB protein OS=Medicago truncatula GN=MTR_1g094220 PE=4 SV=1	0	59.143	63	10	34	8	204	22.2	5.06	102.75	10	Not Found	High	Not Found	Not Found	Not Found	High	Not Found	High	High	Not Found	Not Found	Not Found	High	High	High	Not Found	Not Found	Not Found	Not Found	Not Found	High	High	High	High	Not Found	Not Found	High	Not Found	High	Not Found	High	Not Found	Not Found	High	Not Found
High	Master Protein	A0A072TV12	Heat shock cognate 70 kDa-like protein OS=Medicago truncatula GN=MTR_8g099945 PE=3 SV=1	0	589.933	63	64	759	19	669	73.6	5.12	2969.63	64	High	High	High	High	High	High	High	High	High	High	High	High	Not Found	High	High	High	High	High	Not Found	High	High	High	High	High	High	High	High	High	Not Found	Not Found	High	High	Not Found	High	High
High	Master Protein	Q2HVG0	Mitochondrial pyruvate carrier OS=Medicago truncatula GN=MTR_2g025470 PE=2 SV=1	0	35.438	63	6	31	6	106	12.1	9.66	103.05	6	Not Found	Not Found	Not Found	Not Found	Not Found	Not Found	Not Found	High	Not Found	Not Found	Not Found	Not Found	Not Found	Not Found	High	High	Not Found	Not Found	Not Found	Not Found	Not Found	Not Found	Not Found	High	Not Found	Not Found	Not Found	Not Found	Not Found	Not Found	High	High	Not Found	Not Found	Not Found
High	Master Protein Candidate	A0A072UX65	Ribosomal protein S25 OS=Medicago truncatula GN=MTR_4g070600 PE=4 SV=1	0	59.611	63	10	136	10	106	11.7	10.68	406.08	10	High	High	High	High	High	High	High	High	High	High	Medium	High	High	High	High	High	Not Found	High	High	High	High	High	High	High	Not Found	High	High	High	High	High	High	High	Not Found	High	High
High	Master Protein	A0A072TK26	RAB GTPase-like protein A5D OS=Medicago truncatula GN=MTR_8g006970 PE=4 SV=1	0	121.054	63	18	168	8	217	24	6.57	545.81	18	High	Not Found	Not Found	High	High	High	High	High	High	Not Found	Not Found	Not Found	High	Not Found	High	Not Found	Not Found	Not Found	Not Found	Not Found	High	High	High	High	Not Found	High	Not Found	High	High	High	High	High	Not Found	High	High
High	Master Protein	G7JU14	Heat shock 70 kDa protein OS=Medicago truncatula GN=MTR_4g092920 PE=3 SV=1	0	322.577	63	46	254	28	675	72.3	6.07	964.32	46	High	High	High	Not Found	High	High	High	High	Not Found	High	High	Not Found	High	High	High	High	Not Found	High	High	High	High	High	High	High	Not Found	High	High	High	High	High	Not Found	High	High	Not Found	Not Found
High	None	A0A072UTV3	Outer envelope pore protein OS=Medicago truncatula GN=MTR_4g134950 PE=4 SV=1	0	185.617	63	15	180	15	271	30.2	6.73	876.51	15	Not Found	High	High	High	High	High	High	High	Not Found	High	High	High	High	High	High	High	Not Found	High	High	High	High	High	High	High	Not Found	High	High	High	High	High	High	High	Not Found	High	High
High	Master Protein	Q38JD9	Temperature-induced lipocalin OS=Medicago truncatula GN=TIL' PE=2 SV=1	0	100.708	63	14	157	11	168	19.2	5.63	604.75	14	High	High	High	High	High	High	High	High	Not Found	High	High	High	High	High	High	High	Not Found	High	High	High	High	High	High	High	Not Found	High	High	High	High	High	High	High	Not Found	High	High
High	Master Protein	I3SJY8	Ribosomal protein S8 OS=Medicago truncatula GN=MTR_1g105415 PE=2 SV=1	0	80.569	63	11	103	11	130	14.8	9.89	367.65	11	Not Found	High	High	High	High	High	High	High	Not Found	Not Found	Not Found	High	High	High	High	High	High	High	High	High	High	High	High	High	Not Found	High	Not Found	High	High	High	High	High	Not Found	High	High
High	Master Protein Candidate	I3SUM7	Ribosomal protein S8 OS=Medicago truncatula GN=MTR_4g117470 PE=2 SV=1	0	80.569	63	11	103	11	130	14.8	9.89	367.65	11	Not Found	High	High	High	High	High	High	High	Not Found	Not Found	Not Found	High	High	High	High	High	High	High	High	High	High	High	High	High	Not Found	High	Not Found	High	High	High	High	High	Not Found	High	High
High	Master Protein	B7FHA8	Peptidyl-prolyl cis-trans isomerase OS=Medicago truncatula GN=MTR_1g094065 PE=2 SV=1	0	124.233	63	11	76	10	230	25.6	8.48	379.77	11	Not Found	High	High	High	High	High	High	High	Not Found	Not Found	High	Not Found	High	High	High	High	Not Found	Not Found	High	Not Found	High	High	High	High	Not Found	High	High	Not Found	High	Not Found	High	High	Not Found	High	High
High	Master Protein Candidate	A0A072V9M3	Elongation factor 1-beta OS=Medicago truncatula GN=MTR_2g461200 PE=3 SV=1	0	95.184	63	12	56	5	256	28.1	4.48	209.56	12	Not Found	High	High	Not Found	Not Found	Not Found	Not Found	High	Not Found	Not Found	Not Found	High	Not Found	Not Found	Not Found	Not Found	Not Found	Not Found	Not Found	High	Not Found	Not Found	Not Found	Not Found	Not Found	High	High	High	Not Found	Not Found	Not Found	Not Found	Not Found	Not Found	High
High	Master Protein Candidate	A0A072TMC3	Transmembrane protein, putative OS=Medicago truncatula GN=MTR_8g016210 PE=4 SV=1	0	104.948	63	11	102	8	140	15.8	9.42	425.64	11	Not Found	High	High	Not Found	High	High	High	Not Found	Not Found	Not Found	Not Found	Not Found	High	High	High	Not Found	Not Found	High	Not Found	Not Found	High	High	High	Not Found	Not Found	High	High	High	High	High	High	High	Not Found	High	Not Found
High	Master Protein	G7IHN1	Histone H2A OS=Medicago truncatula GN=MTR_2g096570 PE=2 SV=1	0	129.451	63	11	176	5	153	16.3	10.86	786.68	11	High	High	High	High	High	High	High	High	High	Not Found	High	High	High	High	High	High	Not Found	Not Found	High	High	High	High	High	High	Not Found	High	High	Not Found	High	High	High	High	High	High	Not Found
High	Master Protein	A0A072VL01	Succinate-CoA ligase subunit beta OS=Medicago truncatula GN=MTR_1g069645 PE=3 SV=1	0	227.318	63	31	198	31	421	45.1	5.91	759.85	31	High	High	High	High	High	High	High	High	High	High	High	High	High	High	High	High	High	High	High	High	High	High	High	High	High	High	High	High	High	High	High	High	High	High	High
High	Master Protein	G7J7R2	Dehydrin OS=Medicago truncatula GN=MTR_3g117290 PE=2 SV=1	0	129.525	63	14	96	14	209	23.5	5.8	390.83	14	High	High	High	High	Not Found	High	High	High	High	High	High	High	Not Found	High	High	High	High	High	High	High	High	Medium	High	High	High	High	Not Found	Not Found	Not Found	High	High	High	High	High	High
High	Master Protein	G7JJ97	Aminomethyltransferase OS=Medicago truncatula GN=MTR_4g132360 PE=2 SV=2	0	325.307	63	35	495	35	407	44.1	8.7	1901.1	35	High	High	High	High	High	High	High	High	High	High	High	High	High	High	High	High	High	High	High	High	High	High	High	High	Not Found	High	High	High	High	High	High	High	Not Found	High	High
High	Master Protein	G7I8P7	26S proteasome regulatory particle triple-A ATPase protein OS=Medicago truncatula GN=MTR_1g083330 PE=3 SV=1	0	273.078	63	31	149	30	423	47.4	5.11	589.76	31	Not Found	High	High	High	High	High	High	Not Found	Not Found	High	High	High	High	High	High	Not Found	Not Found	High	High	High	High	High	High	High	Not Found	High	High	High	High	High	High	High	Not Found	High	High
High	None	G7LDH1	Dynamin 1E-like protein OS=Medicago truncatula GN=MTR_8g009510 PE=3 SV=2	0	188.566	63	32	99	24	530	59.8	6.43	383.42	32	Not Found	High	High	High	High	High	High	High	Not Found	Not Found	High	High	High	High	High	High	Not Found	High	High	High	High	High	Not Found	High	Not Found	Not Found	High	High	Not Found	High	High	Not Found	Not Found	High	High
High	Master Protein	A0A072U5R4	Chlorophyll a-b binding protein, chloroplastic OS=Medicago truncatula GN=MTR_6g011890 PE=3 SV=1	0	333.262	63	17	1064	5	265	28.3	5.66	4076.22	17	High	High	High	High	High	High	High	High	High	High	Not Found	Medium	High	High	High	High	High	High	Not Found	High	High	High	High	High	Medium	High	High	High	High	High	High	High	High	High	High
High	Master Protein Candidate	B7FGM7	Ribosomal protein S25 OS=Medicago truncatula GN=MTR_2g086610 PE=2 SV=1	0	59.611	63	10	136	10	107	11.8	10.81	406.08	10	High	High	High	High	High	High	High	High	High	High	Medium	High	High	High	High	High	Not Found	High	High	High	High	High	High	High	Not Found	High	High	High	High	High	High	High	Not Found	High	High
High	Master Protein	B7FH10	Ribosomal protein S25 OS=Medicago truncatula GN=MTR_4g070600 PE=2 SV=1	0	59.611	63	10	136	10	107	11.8	10.7	406.08	10	High	High	High	High	High	High	High	High	High	High	Medium	High	High	High	High	High	Not Found	High	High	High	High	High	High	High	Not Found	High	High	High	High	High	High	High	Not Found	High	High
High	None	G7IT87	Phosphoglycerate kinase OS=Medicago truncatula GN=MTR_2g066130 PE=3 SV=1	0	167.557	63	24	214	17	401	42.6	5.83	741.25	24	Not Found	High	High	High	High	High	High	High	Not Found	High	High	High	High	High	High	High	Not Found	High	Medium	High	High	High	High	High	Not Found	High	High	High	High	High	High	High	Not Found	Not Found	Not Found
High	None	G7L4P8	Uncharacterized protein OS=Medicago truncatula GN=MTR_7g077860 PE=4 SV=2	0	127.641	63	12	41	12	283	31.4	4.53	209.7	12	High	High	High	High	High	High	High	High	Not Found	High	High	High	Not Found	High	Not Found	Not Found	Not Found	High	Not Found	High	High	High	Not Found	Not Found	Not Found	Not Found	High	High	Not Found	Not Found	Not Found	Not Found	Not Found	High	High
High	Master Protein	B7FN44	Calcineurin B-like protein OS=Medicago truncatula GN=MTR_5g096420 PE=2 SV=1	0	91.94	62	16	60	1	226	26	4.83	242.28	16	Not Found	Not Found	High	Not Found	Not Found	Not Found	Not Found	Not Found	Not Found	Not Found	Not Found	Not Found	Not Found	Not Found	Not Found	Not Found	Not Found	Not Found	Not Found	Not Found	Not Found	Not Found	Not Found	Not Found	Not Found	High	Not Found	Not Found	Not Found	Not Found	Not Found	Not Found	Not Found	Not Found	Not Found
High	Master Protein	G7JD38	Xylose isomerase OS=Medicago truncatula GN=MTR_4g128840 PE=3 SV=2	0	389.184	62	37	445	36	480	54.2	6.44	1764.58	37	High	High	High	High	High	High	High	High	Not Found	High	High	High	High	High	High	High	High	High	High	High	High	High	High	High	Not Found	High	High	High	High	High	High	High	Not Found	High	High
High	None	A0A072UZD3	Phosphoinositide phospholipase C OS=Medicago truncatula GN=MTR_3g070720 PE=4 SV=1	0	291.772	62	36	413	13	493	55.6	6.93	1561.38	36	Not Found	High	High	High	High	High	High	High	Not Found	High	High	High	High	High	High	High	Not Found	High	High	High	High	High	High	High	Not Found	High	High	High	High	High	High	High	Not Found	High	High
High	Master Protein	G7IBH6	Aminoacylase OS=Medicago truncatula GN=MTR_1g038920 PE=3 SV=2	0	194.097	62	30	204	24	449	50.2	6.55	676.58	30	High	High	High	High	High	High	High	High	Not Found	High	High	High	High	High	High	High	Not Found	High	High	High	High	High	High	High	Not Found	High	High	High	High	High	High	High	Medium	High	Medium
High	Master Protein	I3SZF4	Transmembrane protein, putative OS=Medicago truncatula GN=MTR_4g115740 PE=2 SV=1	0	30.55	62	6	24	6	95	10.5	8.81	78.26	6	Not Found	Not Found	High	High	High	High	Not Found	Not Found	Not Found	Not Found	Not Found	Not Found	Not Found	High	Not Found	Not Found	Not Found	Not Found	Not Found	Not Found	High	High	Not Found	High	Not Found	Not Found	High	High	High	High	High	Not Found	Not Found	Not Found	High
High	Master Protein	I3T0T7	Translocase of outer membrane complex, subunit TOM22 OS=Medicago truncatula GN=MTR_1g069560 PE=2 SV=1	0	45.856	62	5	24	5	95	10.2	9.7	111.37	5	Not Found	High	Not Found	Not Found	Not Found	Not Found	Not Found	Not Found	Not Found	Not Found	Not Found	Not Found	High	High	Not Found	Not Found	Not Found	High	High	Not Found	Not Found	High	Not Found	High	Not Found	High	High	High	High	Not Found	High	Not Found	Not Found	High	High
High	Master Protein	A0A072UK33	Mediator of RNA polymerase II transcription subunit 36a OS=Medicago truncatula GN=MTR_6g047580 PE=3 SV=1	0	153.194	62	17	87	4	277	29.7	9.76	366.49	17	Not Found	High	Not Found	Not Found	High	High	High	High	Not Found	Not Found	High	Not Found	High	High	High	High	Not Found	High	Not Found	Not Found	High	High	High	High	Not Found	Not Found	Not Found	Not Found	High	High	Not Found	Not Found	Not Found	Not Found	High
High	Master Protein	A0A072VF11	40S ribosomal protein S2-4 OS=Medicago truncatula GN=MTR_1g032450 PE=3 SV=1	0	253.47	62	29	328	3	277	30.4	10.32	1156.34	29	Not Found	Not Found	Not Found	Not Found	Not Found	High	Not Found	Not Found	Not Found	Not Found	Not Found	Not Found	Not Found	Not Found	Not Found	Not Found	Not Found	Not Found	Not Found	Not Found	Not Found	Not Found	Not Found	High	Not Found	Not Found	Not Found	Not Found	Not Found	Not Found	Not Found	Not Found	Not Found	High	High
High	Master Protein	G7LGX8	Syntaxin of plants protein OS=Medicago truncatula GN=MTR_8g066340 PE=3 SV=1	0	171.27	62	19	99	14	274	30.1	6.32	344.64	19	Not Found	High	Not Found	High	High	High	Medium	Not Found	Not Found	Not Found	Not Found	High	Not Found	High	Not Found	Not Found	Not Found	High	High	Not Found	High	High	High	High	Not Found	High	High	High	Not Found	High	Not Found	Not Found	Not Found	Not Found	High
High	None	A0A072VPC0	Small GTPase family RAB protein OS=Medicago truncatula GN=MTR_1g094220 PE=4 SV=1	0	59.143	62	10	34	8	208	22.9	5.44	102.75	10	Not Found	High	Not Found	Not Found	Not Found	High	Not Found	High	High	Not Found	Not Found	Not Found	High	High	High	Not Found	Not Found	Not Found	Not Found	Not Found	High	High	High	High	Not Found	Not Found	High	Not Found	High	Not Found	High	Not Found	Not Found	High	Not Found
High	Master Protein	A0A072UAG3	Oxidoreductase/transition metal ion-binding protein, putative OS=Medicago truncatula GN=MTR_6g053740 PE=4 SV=1	0	709.975	62	65	599	65	957	105.5	4.86	2916.32	65	High	High	High	High	High	High	High	High	High	High	High	High	High	High	High	High	High	High	High	High	High	High	High	High	Not Found	High	High	High	High	High	High	High	High	High	High
High	None	A0A072V4P4	Catalase OS=Medicago truncatula GN=MTR_3g115370 PE=3 SV=1	0	402.011	62	28	564	28	430	49.2	6.9	2358.71	28	High	High	High	High	High	High	High	High	High	High	High	High	High	High	High	High	High	High	High	High	High	High	High	High	Not Found	High	High	High	High	High	High	High	High	High	High
High	Master Protein	G7IBM3	Histone H2B OS=Medicago truncatula GN=MTR_1g068600 PE=2 SV=1	0	70.364	62	12	238	1	136	15.1	10.08	698.84	12	Not Found	High	Not Found	Not Found	Not Found	Not Found	Not Found	Not Found	Not Found	Not Found	Not Found	Not Found	Not Found	Not Found	Not Found	Not Found	Not Found	Not Found	Not Found	Not Found	Not Found	Not Found	Not Found	Not Found	Not Found	Not Found	Not Found	Not Found	Not Found	Not Found	Not Found	Not Found	Not Found	Not Found	Not Found
High	Master Protein	G7JT26	Extracellular calcium sensing receptor OS=Medicago truncatula GN=MTR_4g112530 PE=4 SV=2	0	304.158	62	28	713	28	392	41.6	9.51	3022.31	28	High	High	High	High	High	High	High	High	High	High	High	High	High	High	High	High	High	High	High	High	High	High	High	High	High	High	High	High	High	High	High	High	High	High	High
High	Master Protein	G7IEC9	RAN GTPase activating protein OS=Medicago truncatula GN=MTR_1g072250 PE=4 SV=1	0	278.679	62	34	214	34	533	57.8	4.65	858.46	34	High	High	High	High	High	High	High	High	High	High	High	High	High	High	High	High	High	High	High	High	High	High	High	High	Not Found	High	High	High	High	High	High	High	Not Found	High	High
High	Master Protein Candidate	A0A072VH72	Aminoacylase OS=Medicago truncatula GN=MTR_1g038920 PE=3 SV=1	0	194.097	62	30	204	24	452	50.5	6.55	676.58	30	High	High	High	High	High	High	High	High	Not Found	High	High	High	High	High	High	High	Not Found	High	High	High	High	High	High	High	Not Found	High	High	High	High	High	High	High	Medium	High	Medium
High	Master Protein	G7IAW2	ATP synthase subunit beta OS=Medicago truncatula GN=MTR_1g108770 PE=3 SV=2	0	417.902	62	40	498	2	559	60	6.02	2001.82	40	Not Found	Not Found	Not Found	High	High	High	High	Not Found	Not Found	Not Found	Not Found	Not Found	Not Found	Not Found	Not Found	Not Found	Not Found	Not Found	Not Found	Not Found	Not Found	Medium	Not Found	Not Found	Not Found	Not Found	Not Found	Not Found	Not Found	Not Found	Not Found	Not Found	Not Found	Not Found	Not Found
High	Master Protein	A0A072U201	Elongation factor Tu OS=Medicago truncatula GN=MTR_7g094460 PE=3 SV=1	0	254.437	62	31	227	29	449	48.9	6.87	897.82	31	Not Found	High	High	High	High	High	High	High	Not Found	High	High	High	High	High	High	High	Not Found	High	High	High	High	High	High	High	Not Found	High	High	High	High	High	High	High	Not Found	High	High
High	Master Protein	G7K3P1	40S ribosomal protein S3a OS=Medicago truncatula GN=MTR_5g006440 PE=3 SV=1	0	237.676	62	26	282	12	261	29.8	9.86	1222.1	26	High	High	High	High	High	High	High	High	Not Found	High	High	High	High	High	High	High	Not Found	Not Found	High	High	High	High	High	High	Not Found	High	Not Found	High	High	High	High	Not Found	High	High	High
High	Master Protein Candidate	G7LAL7	40S ribosomal protein S2-4 OS=Medicago truncatula GN=MTR_8g105340 PE=3 SV=1	0	294.532	62	29	367	3	279	30.4	10.32	1391.78	29	High	High	Not Found	Not Found	High	Not Found	High	High	Not Found	Not Found	High	High	High	High	High	High	Not Found	Not Found	Not Found	High	High	High	High	High	Not Found	High	High	Not Found	Not Found	Not Found	High	High	High	High	Not Found
High	Master Protein	G7IUL4	60S ribosomal L28-like protein OS=Medicago truncatula GN=MTR_2g100410 PE=4 SV=1	0	108.322	62	14	233	10	146	16.4	10.9	918.31	14	Not Found	Not Found	High	High	High	High	High	High	Not Found	Not Found	High	High	High	High	High	High	High	High	High	High	High	High	High	High	Not Found	Not Found	Not Found	High	High	High	High	High	Not Found	Not Found	Not Found
High	Master Protein	B7FGU7	Cytochrome b6-f complex iron-sulfur subunit OS=Medicago truncatula GN=MTR_2g089510 PE=2 SV=1	0	198.533	62	15	393	15	229	23.9	7.62	1717.94	15	High	High	High	High	High	High	High	High	High	High	High	High	High	High	High	High	High	High	High	High	High	High	High	High	High	High	High	High	High	High	High	High	High	High	High
High	Master Protein	A0A072UN34	Protein phosphatase 2C-like protein OS=Medicago truncatula GN=MTR_4g094208 PE=4 SV=1	0	165.373	62	17	139	11	278	30.3	7.21	551.84	17	Not Found	High	High	High	High	High	High	High	Not Found	High	High	High	High	High	High	High	Not Found	High	High	High	High	High	High	High	Not Found	Not Found	Not Found	High	High	High	High	High	Not Found	Not Found	Not Found
High	Master Protein Candidate	A0A072TND5	Transmembrane protein, putative OS=Medicago truncatula GN=MTR_8g016220 PE=4 SV=1	0	69.031	61	9	88	6	135	15.3	9.6	293.75	9	Not Found	High	Not Found	High	High	High	High	High	Not Found	High	Not Found	High	High	High	High	High	Not Found	Not Found	Not Found	Not Found	Not Found	High	High	High	Not Found	High	Not Found	High	High	High	Not Found	High	High	High	Not Found
High	Master Protein	G7JQB3	50S ribosomal protein L14p OS=Medicago truncatula GN=rpl14 PE=3 SV=1	0	60.082	61	10	38	10	122	13.5	9.72	147.62	10	Not Found	High	High	High	Not Found	High	High	High	Not Found	High	High	Not Found	Not Found	Not Found	Not Found	High	Not Found	High	High	Medium	Medium	Medium	Not Found	High	Not Found	High	High	High	Not Found	High	High	Not Found	Not Found	High	Not Found
High	Master Protein	A0A072U3K0	Legumin A2 OS=Medicago truncatula GN=MTR_7g097000 PE=3 SV=1	0	448.883	61	41	575	26	531	60.8	7.03	2622.79	41	High	High	High	High	High	High	High	High	High	High	High	High	High	High	High	High	High	High	High	High	High	High	High	High	High	High	High	High	High	High	High	High	High	High	High
High	Master Protein	I3SZG9	Chlorophyll a-b binding protein, chloroplastic OS=Medicago truncatula GN=MTR_5g098785 PE=2 SV=1	0	242.616	61	20	677	20	277	29.7	8.25	2610.21	20	High	High	High	High	High	High	High	High	High	High	High	High	High	High	High	High	High	High	High	High	High	High	High	High	High	High	High	High	High	High	High	High	High	High	High
High	Master Protein	A0A072VQC0	RAB GTPase-like protein A1D OS=Medicago truncatula GN=MTR_1g097420 PE=4 SV=1	0	125.986	61	16	178	6	207	23	5.17	597.28	16	Not Found	High	High	High	High	High	High	High	Not Found	Not Found	High	Not Found	High	High	High	High	Not Found	Not Found	Not Found	High	High	High	High	High	Not Found	High	High	High	High	High	High	High	Not Found	Not Found	Not Found
High	Master Protein	G7J2M9	CBS/octicosapeptide/phox/Bemp1 (PB1) domain protein OS=Medicago truncatula GN=MTR_3g097010 PE=4 SV=1	0	376.095	61	32	385	27	519	55.8	6.71	1724.22	32	High	High	High	High	High	High	High	High	Not Found	High	High	High	High	High	High	High	High	High	High	High	High	High	High	High	Not Found	High	High	High	High	High	High	High	Not Found	High	High
High	Master Protein	S4T0X8	ATP synthase subunit alpha OS=Medicago truncatula GN=atpA PE=3 SV=1	0	679.67	61	48	1977	21	511	55.8	5.41	7283.84	48	High	High	High	High	High	High	High	High	High	High	High	High	High	High	High	High	High	High	High	High	High	High	High	High	High	High	High	High	High	High	High	High	High	High	High
High	None	G7ILZ2	Mitochondrial pyruvate carrier OS=Medicago truncatula GN=MTR_2g025470 PE=3 SV=2	0	28.573	61	4	23	4	80	9.2	9.7	83.5	4	Not Found	Not Found	Not Found	Not Found	Not Found	Not Found	Not Found	High	Not Found	Not Found	Not Found	Not Found	Not Found	Not Found	High	High	Not Found	Not Found	Not Found	Not Found	Not Found	Not Found	Not Found	High	Not Found	Not Found	Not Found	Not Found	Not Found	Not Found	Not Found	High	Not Found	Not Found	Not Found
High	Master Protein	G7IF28	Plastid transketolase OS=Medicago truncatula GN=MTR_1g116120 PE=4 SV=1	0	378.981	61	44	461	42	735	79.7	6.43	1644.96	44	High	High	High	High	High	High	High	High	High	High	High	High	High	High	High	High	High	High	High	High	High	High	High	High	Not Found	High	High	High	High	High	High	High	High	High	High
High	Master Protein	G7I6D5	Histone H2A OS=Medicago truncatula GN=MTR_1g011750 PE=2 SV=2	0	66.557	61	7	68	6	134	14.3	10.39	286.17	7	High	High	Not Found	High	High	High	High	High	Not Found	Not Found	Not Found	High	Not Found	High	High	High	Not Found	High	Not Found	High	High	High	High	High	Not Found	Not Found	Not Found	Not Found	Not Found	High	High	High	High	Not Found	Not Found
High	Master Protein	Q1RU62	Histone H4 OS=Medicago truncatula GN=MTR_2g096100 PE=2 SV=1	0	127.42	61	17	305	17	103	11.4	11.47	1107.15	17	Not Found	High	High	High	High	High	High	High	Not Found	High	Not Found	High	High	High	High	High	Not Found	High	Not Found	High	High	High	High	High	High	High	High	High	High	High	High	High	High	High	High
High	Master Protein	G7L638	Ubiquinol-cytochrome C reductase OS=Medicago truncatula GN=MTR_7g104570 PE=2 SV=1	0	41.574	61	8	94	8	72	8.1	9.19	351.28	8	Not Found	High	High	High	High	High	High	Medium	Not Found	Not Found	High	High	High	High	High	High	Not Found	Not Found	High	High	High	Not Found	High	High	Not Found	High	High	High	High	Medium	High	High	Not Found	High	High
High	Master Protein	A0A072V1Y6	NAD-dependent epimerase/dehydratase family protein OS=Medicago truncatula GN=MTR_4g115730 PE=4 SV=1	0	171.906	61	19	163	19	252	27.2	5.76	676.69	19	Not Found	High	High	High	High	High	High	High	Not Found	Not Found	High	High	High	High	High	High	Not Found	Not Found	High	High	High	High	High	High	Not Found	High	High	High	High	High	High	High	Not Found	High	High
High	Master Protein	I3SNP1	Uncharacterized protein OS=Medicago truncatula GN=MTR_4g109650 PE=2 SV=1	0	90.717	61	7	86	7	126	14.4	9.07	376.3	7	High	High	High	High	High	High	High	High	Not Found	Not Found	High	High	High	High	High	High	Not Found	Not Found	High	High	Not Found	High	High	High	Not Found	Not Found	High	High	High	High	High	High	Not Found	High	High
High	Master Protein	A0A072USS0	Tubulin beta chain OS=Medicago truncatula GN=MTR_4g017630 PE=3 SV=1	0	235.218	61	31	339	9	449	50.5	4.83	1405.69	31	Not Found	High	High	High	High	High	High	High	Not Found	High	High	High	High	High	High	High	Not Found	High	High	Not Found	High	High	High	High	Not Found	Not Found	High	High	High	Not Found	Not Found	Not Found	Not Found	High	High
High	Master Protein	G7J486	Elongation factor Tu OS=Medicago truncatula GN=MTR_3g076660 PE=3 SV=1	0	242.594	61	29	226	29	489	53.2	6.65	817.7	29	High	High	High	High	High	High	High	High	High	High	High	High	High	High	High	High	High	High	High	High	High	High	High	High	High	High	High	High	High	High	High	High	High	High	High
High	Master Protein	G7J036	Syntaxin of plants protein OS=Medicago truncatula GN=MTR_3g055200 PE=4 SV=2	0	160.253	61	20	108	2	261	28.9	8.15	411.17	20	Not Found	High	High	Not Found	Not Found	Not Found	Not Found	Not Found	Not Found	Not Found	High	Not Found	Not Found	Not Found	Not Found	Not Found	Not Found	Not Found	High	High	Not Found	Not Found	Not Found	Not Found	Not Found	High	High	Not Found	Not Found	Not Found	Not Found	Not Found	Not Found	High	High
High	Master Protein	B7FMD4	40S ribosomal S9-like protein OS=Medicago truncatula GN=MTR_3g005430 PE=2 SV=1	0	141.761	61	20	341	6	197	22.9	10.24	1138.99	20	Not Found	High	High	High	High	High	High	High	Not Found	Not Found	High	High	High	High	High	High	High	High	High	High	High	High	High	High	Not Found	High	High	High	High	High	High	High	High	High	High
High	Master Protein	G7I4V0	60S ribosomal L14-like protein OS=Medicago truncatula GN=MTR_1g075720 PE=4 SV=1	0	71.69	61	17	199	5	133	15.3	10.39	614.17	17	Not Found	Not Found	Not Found	High	High	High	High	Not Found	Not Found	Not Found	High	High	High	High	High	High	High	High	Not Found	High	High	High	High	High	Not Found	Not Found	Not Found	High	High	High	High	High	Not Found	Not Found	Not Found
High	Master Protein	B7FL54	60S ribosomal L14-like protein OS=Medicago truncatula GN=MTR_4g120770 PE=2 SV=1	0	66.258	61	14	162	2	133	15.4	10.46	502.29	14	Not Found	Not Found	Not Found	Not Found	Not Found	High	High	Not Found	Not Found	Not Found	Not Found	Not Found	Not Found	High	High	High	Not Found	Not Found	Not Found	Not Found	High	High	High	Not Found	Not Found	Not Found	Not Found	Not Found	Not Found	High	Not Found	Not Found	Not Found	Not Found	Not Found
High	None	A0A072TWT5	Phosphotransferase OS=Medicago truncatula GN=MTR_8g102460 PE=3 SV=1	0	242.361	61	24	262	17	363	39.4	5.58	1166.72	24	High	High	High	High	High	High	High	High	Not Found	Not Found	High	High	High	High	High	High	Not Found	Not Found	Not Found	High	High	High	High	High	Not Found	High	High	High	High	High	Not Found	High	Not Found	High	High
High	Master Protein	B7FGS0	60S ribosomal protein L13 OS=Medicago truncatula GN=MTR_1g022165 PE=2 SV=1	0	176.129	61	18	348	3	207	23.9	10.93	1210.57	18	Not Found	High	Not Found	High	High	Not Found	Not Found	Not Found	Not Found	Not Found	Not Found	Not Found	High	Not Found	Not Found	Not Found	Not Found	Not Found	Not Found	Not Found	High	Not Found	Not Found	Medium	Not Found	High	High	Not Found	Not Found	Not Found	Not Found	Not Found	Not Found	High	High
High	Master Protein	G7J9S7	Translocon at the inner envelope membrane ofs protein 55-II OS=Medicago truncatula GN=MTR_3g105820 PE=4 SV=1	0	451.479	61	47	619	47	552	62	8.7	2433.79	47	High	High	High	High	High	High	High	High	Not Found	High	High	High	High	High	High	High	High	High	High	High	High	High	High	High	Not Found	High	High	High	High	High	High	High	High	High	High
High	None	A0A072URA3	Serine/Threonine-kinase HT1-like protein OS=Medicago truncatula GN=MTR_4g106980 PE=4 SV=1	0	268.873	61	30	260	21	332	37.2	7.43	1024.26	30	High	High	High	High	High	High	High	High	High	High	High	High	High	High	High	High	High	High	High	High	High	High	High	High	Not Found	Medium	High	High	High	High	High	High	High	High	High
High	Master Protein	G7ZWL8	GroES chaperonin OS=Medicago truncatula GN=MTR_3g110030 PE=2 SV=1	0	20.516	61	5	15	5	97	10.6	8.46	39.2	5	Not Found	Not Found	Not Found	High	Not Found	High	Not Found	Not Found	Not Found	Not Found	Not Found	High	Not Found	High	Medium	High	Not Found	Not Found	Not Found	High	Not Found	Not Found	Not Found	Not Found	Not Found	Not Found	Not Found	Not Found	Medium	Not Found	Not Found	Not Found	Not Found	Not Found	Not Found
High	Master Protein	A0A072UHB9	Cytochrome b5-like heme/steroid-binding domain protein OS=Medicago truncatula GN=MTR_4g022350 PE=3 SV=1	0	80.708	61	9	97	8	148	16.6	5.15	451.45	9	High	High	High	High	High	Not Found	High	High	Not Found	Not Found	High	High	High	High	High	High	High	High	High	High	High	High	High	Not Found	Not Found	High	High	High	High	High	High	High	Not Found	High	High
High	Master Protein	A0A072VNG3	Protoporphyrinogen IX oxidase OS=Medicago truncatula GN=MTR_1g085730 PE=4 SV=1	0	333.047	61	33	271	33	551	59.4	9.13	1124.17	33	Not Found	High	High	High	High	High	High	High	Not Found	High	High	High	High	High	High	High	Not Found	High	High	High	High	High	High	High	Not Found	High	High	High	High	High	High	High	High	High	High
High	None	G7JEX1	Membrane-associated 30 kDa protein OS=Medicago truncatula GN=MTR_4g068210 PE=4 SV=2	0	198.221	61	22	119	22	247	27.4	5.69	508.21	22	Not Found	High	High	High	High	High	High	High	Not Found	High	High	High	High	High	High	Not Found	Not Found	High	High	High	High	High	High	High	Not Found	High	High	High	High	High	High	High	Not Found	High	High
High	Master Protein	A0A072VDE6	26S proteasome regulatory particle triple-A ATPase protein OS=Medicago truncatula GN=MTR_3g112260 PE=3 SV=1	0	146.512	61	27	146	26	399	44.7	8.19	536.64	27	Not Found	High	High	High	High	High	High	High	Not Found	High	High	High	High	High	High	High	Not Found	High	High	High	High	High	High	High	Not Found	High	High	High	High	High	High	High	Not Found	High	High
High	Master Protein Rejected	A0A072VWD9	RAB GTPase-like protein A5B OS=Medicago truncatula GN=MTR_1g068740 PE=4 SV=1	0	98.353	61	17	193	0	216	23.9	7.11	534.42	17	High	Not Found	Not Found	High	Not Found	High	High	Not Found	High	Not Found	Not Found	Not Found	Not Found	Not Found	Not Found	Not Found	Medium	Not Found	Not Found	High	Not Found	Not Found	Not Found	Not Found	Not Found	Not Found	Not Found	Not Found	High	High	High	Not Found	Not Found	Not Found	High
High	Master Protein	G7IBN4	RAB GTPase-like protein A5B OS=Medicago truncatula GN=MTR_1g068730 PE=2 SV=1	0	99.456	61	17	190	6	216	23.9	7.11	528.46	17	High	Not Found	Not Found	High	Not Found	High	High	Not Found	High	Not Found	Not Found	Not Found	Not Found	Not Found	Not Found	Not Found	Medium	Not Found	Not Found	High	Not Found	High	High	Not Found	Not Found	Not Found	Not Found	Not Found	Not Found	High	High	Not Found	Not Found	Not Found	High
High	None	A0A072UWV7	Calcineurin B-like protein OS=Medicago truncatula GN=MTR_3g060730 PE=4 SV=1	0	72.084	61	14	47	0	188	21.7	4.91	194.48	14	Not Found	Not Found	Not Found	Not Found	Not Found	Not Found	Not Found	Not Found	Not Found	Not Found	Not Found	Not Found	Not Found	Not Found	Not Found	Not Found	Not Found	Not Found	Not Found	Not Found	Not Found	Not Found	Not Found	Not Found	Not Found	Not Found	Not Found	Not Found	Not Found	Not Found	Not Found	Not Found	Not Found	Not Found	Not Found
High	Master Protein	G7JLT2	40S ribosomal protein S4 OS=Medicago truncatula GN=MTR_4g014590 PE=3 SV=1	0	116.319	61	21	366	2	264	29.9	10.29	990.86	21	Not Found	High	Not Found	High	Not Found	Not Found	Not Found	High	Not Found	Not Found	Not Found	Not Found	Not Found	Not Found	Not Found	High	Not Found	Not Found	Not Found	High	High	Not Found	Not Found	Not Found	Not Found	Not Found	Not Found	Not Found	Not Found	Not Found	Not Found	High	Not Found	Not Found	Not Found
High	Master Protein	B7FJX5	60S ribosomal protein L5-2 OS=Medicago truncatula GN=MTR_8g028125 PE=2 SV=1	0	302.095	61	31	350	16	302	34.5	9.04	1471.68	31	Not Found	High	High	High	High	High	High	High	High	Not Found	High	High	High	High	High	High	High	Not Found	High	High	High	High	High	High	Not Found	High	High	High	High	High	High	High	Not Found	High	High
High	Master Protein	A0A072VDK2	Outer envelope pore protein 24B OS=Medicago truncatula GN=MTR_1g022050 PE=4 SV=1	0	130.01	61	18	229	18	213	23.6	9.38	881.78	18	High	High	High	High	High	High	High	High	High	High	High	High	High	High	High	High	High	High	High	High	High	High	High	High	Not Found	Not Found	Not Found	High	High	High	High	High	Not Found	High	High
High	Master Protein	G7KPG2	Type II peroxiredoxin OS=Medicago truncatula GN=MTR_6g087990 PE=2 SV=1	0	82.936	60	9	58	9	162	17.5	5.87	276.25	9	Not Found	High	High	High	High	High	High	High	Not Found	Not Found	High	High	High	High	High	High	Not Found	Not Found	High	High	High	High	High	High	Not Found	Not Found	High	High	Not Found	Not Found	Not Found	Not Found	Not Found	Not Found	Not Found
High	Master Protein Rejected	A0A072U4T5	Actin-97 OS=Medicago truncatula GN=MTR_6g004000 PE=3 SV=1	0	234.976	60	26	327	0	377	41.7	5.49	1285.69	26	Not Found	Not Found	High	High	Not Found	Not Found	Not Found	Not Found	Not Found	Not Found	Not Found	High	Not Found	Not Found	Not Found	Not Found	Not Found	Not Found	Not Found	High	Not Found	Not Found	Not Found	Not Found	Not Found	Not Found	Not Found	High	Not Found	Not Found	Not Found	High	Not Found	Not Found	Not Found
High	Master Protein	G7KMR3	Ribulose bisphosphate carboxylase small chain OS=Medicago truncatula GN=MTR_6g018300 PE=3 SV=1	0	301.168	60	23	609	5	177	19.8	8.54	2441.24	23	High	High	High	High	High	High	High	High	High	High	High	High	High	High	High	High	Not Found	Not Found	Not Found	High	High	High	High	High	Not Found	High	High	High	High	High	High	High	High	High	High
High	Master Protein	G7KSN0	Transmembrane protein, putative OS=Medicago truncatula GN=MTR_7g091060 PE=2 SV=2	0	39.467	60	4	19	4	68	7.1	6.61	90.02	4	Not Found	High	High	High	High	Not Found	Not Found	Not Found	High	Not Found	High	High	High	Not Found	Not Found	Not Found	High	Not Found	High	Not Found	Not Found	Not Found	Not Found	Not Found	Not Found	High	High	Not Found	Not Found	Not Found	Not Found	Not Found	Not Found	High	Not Found
High	None	A0A072V0Y3	Cytochrome b5-like heme/steroid-binding domain protein OS=Medicago truncatula GN=MTR_3g092095 PE=4 SV=1	0	132.81	60	9	153	8	98	11.1	4.88	664.74	9	High	High	High	High	High	High	High	High	High	High	High	High	High	High	High	High	High	High	High	High	High	High	High	High	High	High	High	High	High	High	High	High	High	High	High
High	Master Protein	A0A072TUS4	Heat shock 70 kDa protein OS=Medicago truncatula GN=MTR_8g099795 PE=3 SV=1	0	548.813	60	62	715	17	668	73.7	5.19	2734.27	62	High	High	High	Not Found	Not Found	High	High	High	High	High	High	Not Found	Not Found	High	High	High	High	Not Found	High	Medium	Not Found	High	High	High	Not Found	High	High	Not Found	Not Found	High	High	High	Not Found	High	High
High	Master Protein	G7J9D5	RNA recognition motif OS=Medicago truncatula GN=MTR_3g065490 PE=4 SV=1	0	137.375	60	25	124	25	291	31.1	11.37	411.66	25	High	Not Found	High	High	High	High	High	High	Not Found	Not Found	High	High	High	High	High	High	Not Found	Not Found	High	High	High	High	High	High	Not Found	High	High	High	High	High	High	High	Not Found	High	High
High	Master Protein	G7IUC7	Outer membrane OMP85 family protein OS=Medicago truncatula GN=MTR_2g098110 PE=4 SV=1	0	366.956	60	43	333	43	672	73	8.56	1369.16	43	High	High	High	High	High	High	High	High	Not Found	High	High	High	High	High	High	High	High	High	High	High	High	High	High	High	High	High	High	High	High	High	High	High	Not Found	High	High
High	Master Protein Candidate	A0A072UHR3	Elongation factor 1-beta OS=Medicago truncatula GN=MTR_4g019610 PE=3 SV=1	0	110.922	60	12	68	5	268	29.4	4.67	269.53	12	Not Found	High	High	High	High	Not Found	High	High	Not Found	Not Found	High	High	Not Found	Not Found	Not Found	Not Found	Not Found	Not Found	High	High	High	Not Found	Not Found	Not Found	Not Found	High	High	High	Not Found	Not Found	Not Found	Not Found	Not Found	Not Found	High
High	Master Protein Candidate	G7J2R7	Calnexin 2 OS=Medicago truncatula GN=MTR_3g098430 PE=3 SV=1	0	605.487	60	50	1042	46	541	61.7	4.81	4509.68	50	High	High	High	High	High	High	High	High	High	High	High	High	High	High	High	High	High	High	High	High	High	High	High	High	High	High	High	High	High	High	High	High	High	High	High
High	Master Protein	Q93YX8	Phosphoinositide phospholipase C OS=Medicago truncatula GN=PLC1 PE=4 SV=1	0	354.577	60	43	503	14	593	67.4	6.37	1892.65	43	Not Found	High	High	High	High	High	High	High	Not Found	High	High	High	High	High	High	High	Not Found	High	High	High	High	High	High	High	Not Found	High	High	High	High	High	High	High	Not Found	High	High
High	None	A0A072UQB0	Ozone-responsive stress-like protein OS=Medicago truncatula GN=MTR_4g097550 PE=4 SV=1	0	52.958	60	5	85	5	80	8.8	8.48	304.6	5	High	High	Not Found	High	High	High	High	High	Not Found	Not Found	High	High	Not Found	High	High	High	Not Found	Not Found	High	High	High	High	High	High	Not Found	High	High	High	High	High	High	High	Not Found	High	Not Found
High	Master Protein	A0A072UQY6	Complex I subunit OS=Medicago truncatula GN=MTR_4g094792 PE=4 SV=1	0	30.164	60	5	31	5	85	9.6	9.52	111.46	5	Not Found	High	Not Found	Not Found	Not Found	Not Found	Not Found	Not Found	Not Found	Not Found	Not Found	Not Found	Not Found	Not Found	Not Found	Not Found	Not Found	High	Not Found	Not Found	Not Found	Not Found	Not Found	Not Found	Not Found	High	High	High	Not Found	High	High	High	Not Found	High	High
High	Master Protein	A0A072UYN5	Hydroxyproline-rich glycoprotein family protein OS=Medicago truncatula GN=MTR_3g063200 PE=4 SV=1	0	523.108	60	36	506	36	435	47.3	6.09	2569.71	36	High	High	High	High	High	High	High	High	High	High	High	High	High	High	High	High	High	High	High	High	High	High	High	High	Not Found	High	High	High	High	High	High	High	Not Found	High	High
High	Master Protein Candidate	B7FHD2	40S ribosomal protein S23-1 OS=Medicago truncatula GN=MTR_7g100720 PE=2 SV=1	0	73.916	60	11	121	11	142	15.8	10.52	462.92	11	Not Found	High	High	High	High	High	High	High	High	Not Found	High	High	High	High	High	High	Not Found	High	High	High	High	High	High	High	Not Found	High	High	High	High	High	High	High	Not Found	Not Found	Not Found
High	Master Protein	G7IAZ5	Pti1-like kinase OS=Medicago truncatula GN=MTR_1g116520 PE=3 SV=2	0	324.685	60	38	359	36	403	44.8	8.63	1351.11	38	High	High	High	High	High	High	High	High	High	High	High	High	High	High	High	High	High	High	High	High	High	High	High	High	Not Found	High	High	High	High	High	High	High	High	High	High
High	Master Protein	A0A072TD20	RAB GTPase-like protein G3A (Fragment) OS=Medicago truncatula GN=MTR_1452s0010 PE=4 SV=1	0	83.28	60	8	80	2	104	12.2	5.39	310.15	8	Not Found	Not Found	Not Found	High	High	High	High	Not Found	Not Found	Not Found	Not Found	Not Found	High	High	Not Found	Not Found	Not Found	Not Found	Not Found	Not Found	High	High	High	Not Found	Not Found	Not Found	Not Found	Not Found	High	High	Not Found	Not Found	Not Found	Not Found	Not Found
High	Master Protein	G7JGC6	Nodulin-like protein OS=Medicago truncatula GN=MTR_4g082830 PE=4 SV=1	0	38.28	60	7	49	5	141	14.5	6.61	163.63	7	Not Found	Not Found	Not Found	High	High	High	High	Not Found	Not Found	Not Found	High	High	High	High	High	High	Not Found	Not Found	Not Found	High	High	High	High	Not Found	Not Found	Not Found	Not Found	High	High	Not Found	Not Found	Not Found	Not Found	Not Found	High
High	Master Protein	A0A0C3UMZ7	L-galactono-1,4-lactone dehydrogenase OS=Medicago truncatula GN=MTR_1g050360 PE=4 SV=2	0	483.601	60	53	671	53	603	68.9	8.54	2759.65	53	High	High	High	High	High	High	High	High	High	High	High	High	High	High	High	High	High	High	High	High	High	High	High	High	Not Found	High	High	High	High	High	High	High	Not Found	High	High
High	Master Protein	A0A072V1W7	Calnexin 2 OS=Medicago truncatula GN=MTR_3g098430 PE=3 SV=1	0	605.487	60	50	1042	46	546	62.2	4.81	4509.68	50	High	High	High	High	High	High	High	High	High	High	High	High	High	High	High	High	High	High	High	High	High	High	High	High	High	High	High	High	High	High	High	High	High	High	High
High	Master Protein	G7KXT9	Heat shock cognate 70 kDa protein OS=Medicago truncatula GN=MTR_7g024580 PE=3 SV=1	0	516.498	59	53	514	16	649	71	5.19	2216.89	53	Not Found	High	High	High	High	High	High	High	Not Found	Not Found	High	High	Not Found	High	Not Found	High	Not Found	Not Found	Not Found	Not Found	High	High	High	High	Not Found	High	High	Not Found	High	Not Found	High	High	Not Found	High	High
High	Master Protein	B7FMW0	40S ribosomal protein S8 OS=Medicago truncatula GN=MTR_7g053450 PE=2 SV=1	0	348.181	59	25	413	8	217	24.7	10.37	1978.29	25	High	High	High	High	High	High	High	High	High	High	High	High	High	High	High	High	High	High	High	High	High	High	High	High	High	High	High	High	High	High	High	High	High	High	High
High	Master Protein	A0A072VJS5	Pyridine nucleotide-disulfide oxidoreductase OS=Medicago truncatula GN=MTR_1g060620 PE=4 SV=1	0	164.863	59	23	171	23	434	47	6.02	604.77	23	High	High	High	High	High	High	High	High	Not Found	High	High	High	High	High	High	High	Not Found	High	High	High	High	High	High	High	Not Found	High	High	High	High	High	High	Medium	Not Found	High	High
High	Master Protein	B7FHB2	Ribulose bisphosphate carboxylase small chain OS=Medicago truncatula GN=MTR_6g018310 PE=2 SV=1	0	283.454	59	20	542	2	180	20	8.54	2115.22	20	Not Found	High	High	High	High	High	High	High	Not Found	Not Found	Not Found	High	High	High	Not Found	High	Not Found	Not Found	Not Found	Not Found	High	Not Found	Not Found	Not Found	Not Found	High	High	High	High	High	High	High	Not Found	High	Not Found
High	Master Protein	A0A072UDP2	Legumin A2 OS=Medicago truncatula GN=MTR_7g096990 PE=4 SV=1	0	387.799	59	35	511	20	525	60.4	6.96	2233.41	35	High	High	High	High	High	High	High	High	High	High	High	High	High	High	High	High	High	High	High	High	High	High	High	High	High	High	High	High	High	High	High	High	High	High	High
High	Master Protein	B7FN46	RAB GTPase-like protein A1D OS=Medicago truncatula GN=MTR_4g012940 PE=2 SV=1	0	118.528	59	18	142	4	207	23.3	5.74	420.82	18	High	Not Found	High	Not Found	Not Found	Not Found	Not Found	Not Found	Medium	Not Found	Not Found	Not Found	Not Found	Not Found	Not Found	Not Found	High	High	Not Found	Not Found	Not Found	Not Found	Not Found	Not Found	High	Not Found	Not Found	High	High	Not Found	Not Found	High	Medium	Not Found	Not Found
High	Master Protein	A0A072US38	Alba DNA/RNA-binding protein OS=Medicago truncatula GN=MTR_4g011000 PE=4 SV=1	0	67.509	59	7	30	6	133	14.5	5.97	120.53	7	Not Found	High	High	High	Not Found	Not Found	Not Found	Not Found	Not Found	Not Found	High	Not Found	High	Not Found	Not Found	High	Not Found	Not Found	Not Found	Not Found	High	Not Found	High	High	Not Found	High	High	High	Not Found	Not Found	Not Found	Not Found	Not Found	High	High
High	None	A0A072UE69	Phosphopyruvate hydratase OS=Medicago truncatula GN=MTR_7g103620 PE=3 SV=1	0	252.942	59	25	175	21	394	42.8	5.88	772.85	25	Not Found	High	High	High	High	High	High	High	Not Found	High	High	High	High	High	High	High	Not Found	High	High	High	High	High	High	High	Not Found	High	High	High	High	High	High	High	Not Found	High	High
High	None	A0A072U9U9	Mediator of RNA polymerase II transcription subunit 36a OS=Medicago truncatula GN=MTR_6g047580 PE=4 SV=1	0	132.062	59	16	82	3	261	27.3	10.65	341.5	16	Not Found	High	Not Found	Not Found	High	High	High	High	Not Found	Not Found	High	Not Found	High	High	High	High	Not Found	High	Not Found	Not Found	Not Found	High	High	High	Not Found	Not Found	Not Found	Not Found	Not Found	High	Not Found	Not Found	Not Found	Not Found	High
High	Master Protein	G7JUD3	Plasma membrane ATPase OS=Medicago truncatula GN=MTR_4g127710 PE=3 SV=1	0	1187.73	59	93	1954	47	952	104.9	6.95	8489.53	93	High	High	High	High	High	High	High	High	High	High	High	High	High	High	High	High	High	High	High	High	High	High	High	High	High	High	High	High	High	High	High	High	High	High	High
High	Master Protein	Q2HUG8	Translocase of chloroplast OS=Medicago truncatula GN=MTR_7g088050 PE=3 SV=1	0	250.929	59	24	354	11	332	36.8	9.06	1350.48	24	Not Found	High	High	High	High	High	High	High	Not Found	Not Found	High	High	High	High	High	High	Not Found	High	Not Found	High	High	High	High	High	Not Found	High	High	High	High	High	High	High	Not Found	High	High
High	Master Protein	G7LBB5	RAB GTPase-like protein A1D OS=Medicago truncatula GN=MTR_8g092020 PE=4 SV=1	0	67.456	59	11	61	6	209	23.4	5.87	201.22	11	Not Found	Not Found	High	High	Not Found	High	Not Found	High	Not Found	Not Found	High	Not Found	Not Found	Not Found	High	High	Not Found	Not Found	Not Found	High	Not Found	High	High	High	Not Found	Not Found	Not Found	Not Found	Not Found	High	Not Found	High	Not Found	Not Found	High
High	Master Protein	G7IML1	Tubulin beta chain OS=Medicago truncatula GN=MTR_2g031310 PE=3 SV=1	0	193.995	59	30	303	3	445	50	4.89	1152.4	30	Not Found	Not Found	Not Found	Not Found	Not Found	Not Found	High	High	Not Found	Not Found	Not Found	Not Found	Not Found	Not Found	High	Not Found	Not Found	High	Not Found	Not Found	Not Found	Not Found	High	High	Not Found	Not Found	Not Found	Not Found	Not Found	Not Found	Not Found	High	Not Found	High	Not Found
High	Master Protein	A0A072VBI2	Chalcone-flavonone isomerase family protein OS=Medicago truncatula GN=MTR_3g093980 PE=3 SV=1	0	83.835	59	9	36	9	177	20.2	5.1	163.84	9	Not Found	High	High	High	High	High	High	Not Found	Not Found	Not Found	Not Found	High	High	High	High	High	Not Found	Not Found	Not Found	High	High	High	High	High	Not Found	Not Found	Not Found	High	Not Found	Not Found	Not Found	High	Not Found	High	Not Found
High	Master Protein	Q2HT97	Heat shock cognate 70 kDa protein OS=Medicago truncatula GN=MTR_7g099680 PE=3 SV=1	0	498.463	59	55	517	18	649	71	5.22	2278.8	55	High	High	High	High	High	High	High	High	Not Found	Not Found	Not Found	High	High	High	High	High	Not Found	Not Found	High	High	High	High	High	High	Not Found	High	High	High	High	High	High	High	Not Found	High	Not Found
High	Master Protein Rejected	I3T9M3	Ribosomal protein L15 OS=Medicago truncatula GN=MTR_3g078653 PE=2 SV=1	0	121.55	59	20	327	0	204	24.2	11.55	1040.69	20	High	High	High	High	High	High	High	High	High	High	High	High	High	High	High	High	High	High	High	High	High	High	High	High	High	High	High	High	High	High	High	High	Not Found	High	High
High	Master Protein	A0A072TS91	Carnitine/acylcarnitine carrier-like protein OS=Medicago truncatula GN=MTR_8g066975 PE=3 SV=1	0	243.826	59	22	540	19	297	30.7	9.35	2315.56	22	High	High	High	High	High	High	High	High	High	High	High	High	High	High	High	High	High	High	High	High	High	High	High	High	Not Found	High	High	High	High	High	High	High	High	High	High
High	None	A0A072V561	Disease-resistance response protein OS=Medicago truncatula GN=MTR_2g035105 PE=3 SV=1	0	73.375	59	8	52	7	157	16.7	4.65	185.21	8	High	High	High	High	High	High	High	Not Found	High	Not Found	High	High	Not Found	Not Found	Not Found	Not Found	High	High	High	High	Not Found	High	High	High	Not Found	Not Found	High	High	Not Found	High	Not Found	Not Found	High	High	High
High	Master Protein	G7INA6	ABA-responsive protein OS=Medicago truncatula GN=MTR_2g035210 PE=3 SV=2	0	99.198	59	8	80	2	157	16.5	5.07	412.56	8	Not Found	High	Not Found	High	Not Found	Not Found	Not Found	Not Found	Not Found	Not Found	Not Found	Not Found	Not Found	Not Found	Not Found	Not Found	Not Found	Not Found	Not Found	Not Found	Not Found	Not Found	Not Found	Not Found	Not Found	Not Found	Not Found	Not Found	Not Found	Not Found	Not Found	Not Found	Not Found	Not Found	Not Found
High	Master Protein	A0A072VEG8	TCP-1/cpn60 chaperonin family protein OS=Medicago truncatula GN=MTR_1g017380 PE=3 SV=1	0	385.176	59	43	439	2	591	62.7	5.76	1821.02	43	Not Found	Not Found	High	High	High	High	High	Not Found	Not Found	Not Found	High	High	High	Not Found	Not Found	Not Found	High	Not Found	High	High	High	Not Found	Not Found	Not Found	Not Found	Not Found	Not Found	Not Found	Not Found	High	Not Found	Not Found	Not Found	Not Found	Not Found
High	Master Protein	A0A072VDW9	TCP-1/cpn60 chaperonin family protein OS=Medicago truncatula GN=MTR_1g017390 PE=3 SV=1	0	387.353	59	43	441	2	591	62.6	5.87	1860.31	43	Not Found	High	High	Not Found	Not Found	Not Found	Not Found	Not Found	Not Found	Not Found	High	High	Not Found	High	Not Found	Not Found	Not Found	Not Found	High	High	High	Not Found	Not Found	High	Not Found	High	High	Not Found	High	Not Found	Not Found	Not Found	Not Found	Not Found	High
High	Master Protein	G7J4K7	TPR domain protein OS=Medicago truncatula GN=MTR_3g100100 PE=4 SV=1	0	183.495	59	13	217	13	223	24.5	8.85	1038.01	13	High	High	High	High	High	High	High	High	High	Not Found	High	High	High	High	High	High	High	Not Found	High	High	High	High	High	High	Not Found	High	High	High	High	High	High	High	Not Found	High	High
High	Master Protein	B7FN63	Photosystem I reaction center subunit VI OS=Medicago truncatula GN=MTR_2g101820 PE=2 SV=1	0	91.016	59	8	274	8	147	15.6	9.8	818.67	8	High	High	High	High	High	High	High	High	High	High	High	High	High	High	High	High	High	High	High	High	High	High	High	High	High	High	High	High	High	High	High	High	High	High	High
High	Master Protein	G7LDH0	Dynamin 1E-like protein OS=Medicago truncatula GN=MTR_8g009510 PE=3 SV=1	0	207.168	59	37	132	25	637	71.4	6.57	492.62	37	Not Found	High	High	High	High	High	High	High	Not Found	Not Found	High	High	High	High	High	High	Not Found	High	High	High	High	High	Not Found	High	Not Found	Not Found	High	High	Not Found	High	High	Not Found	Not Found	High	High
High	Master Protein	G7JD57	Diacylglycerol kinase OS=Medicago truncatula GN=MTR_4g129070 PE=3 SV=1	0	239.879	59	33	211	33	482	53.5	8.28	792	33	Not Found	High	High	High	High	High	High	High	Not Found	Not Found	Not Found	High	High	High	High	High	Not Found	Not Found	Not Found	High	High	High	High	High	Not Found	High	Not Found	High	High	High	High	High	High	High	Medium
High	Master Protein Candidate	G7IRB5	Proton pump interactor, putative OS=Medicago truncatula GN=MTR_2g085330 PE=4 SV=1	0	414.854	59	50	289	50	609	68.5	8.56	1198.5	50	High	High	High	High	High	High	High	High	High	High	High	High	High	High	High	High	High	High	High	High	High	High	High	High	Not Found	High	High	High	High	High	Not Found	High	High	High	High
High	Master Protein	I3T3T7	40S ribosomal protein S8 OS=Medicago truncatula GN=MTR_8g012325 PE=2 SV=1	0	291.983	59	23	359	6	215	24.6	10.32	1681.37	23	High	High	High	High	High	High	High	High	High	Not Found	High	High	High	High	High	High	High	High	High	High	High	High	High	High	Not Found	Not Found	High	High	High	High	High	Not Found	High	Not Found	High
High	Master Protein	G7K9H5	Photosystem II oxygen-evolving enhancer protein OS=Medicago truncatula GN=MTR_5g018670 PE=4 SV=1	0	319.085	59	24	570	7	329	34.9	6.39	2410.35	24	Not Found	High	High	High	High	High	High	High	Not Found	Not Found	High	High	High	High	High	High	Not Found	Not Found	Not Found	High	High	High	High	High	Not Found	High	Not Found	High	High	High	High	Not Found	Not Found	Not Found	Not Found
High	Master Protein	G7JCN3	Aspartate aminotransferase OS=Medicago truncatula GN=MTR_4g080140 PE=4 SV=1	0	195.481	59	22	110	22	424	47.3	8.02	522.39	22	Not Found	High	High	High	High	High	High	High	Not Found	High	High	High	Not Found	High	High	High	High	High	High	High	High	High	High	High	Not Found	High	High	High	High	High	High	Not Found	Not Found	High	High
High	Master Protein	I3SGW0	Cytochrome b5-like heme/steroid-binding domain protein OS=Medicago truncatula GN=MTR_3g092095 PE=2 SV=1	0	180.299	59	13	223	12	134	15.2	5.33	951.17	13	High	High	High	High	High	High	High	High	High	High	High	High	High	High	High	High	High	High	High	High	High	High	High	High	High	High	High	High	High	High	High	High	High	High	High
High	Master Protein	G7K6T2	60S ribosomal protein L13 OS=Medicago truncatula GN=MTR_5g026750 PE=2 SV=2	0	136.045	59	16	281	5	207	23.9	10.84	1045.2	16	Not Found	High	High	Not Found	High	High	High	High	Not Found	Not Found	Not Found	High	High	High	High	High	Not Found	Not Found	Not Found	High	High	High	High	High	Not Found	High	High	High	High	High	High	High	Not Found	Not Found	Not Found
High	Master Protein	G7KWF6	60S ribosomal protein L13 OS=Medicago truncatula GN=MTR_7g111590 PE=2 SV=1	0	181.387	59	18	344	2	207	24	10.93	1201.91	18	Not Found	High	High	Not Found	Not Found	Not Found	Not Found	Not Found	Not Found	Not Found	Not Found	Not Found	High	High	Not Found	Not Found	Not Found	High	Not Found	Not Found	Not Found	Not Found	Not Found	Not Found	Not Found	Not Found	Medium	Not Found	Not Found	Not Found	Not Found	Not Found	Not Found	Not Found	Not Found
High	Master Protein	I3SG23	SPFH/band 7/PHB domain membrane-associated family protein OS=Medicago truncatula GN=MTR_6g460470 PE=2 SV=1	0	196.511	59	27	269	27	292	32.4	5.01	974.59	27	High	High	High	High	High	High	High	High	Not Found	High	High	High	High	High	High	High	High	High	High	High	High	High	High	High	High	High	High	High	High	High	High	High	Medium	High	High
High	Master Protein Candidate	G7JJ96	Aminomethyltransferase OS=Medicago truncatula GN=MTR_4g132360 PE=3 SV=1	0	325.307	59	35	495	35	433	47.3	9.06	1901.1	35	High	High	High	High	High	High	High	High	High	High	High	High	High	High	High	High	High	High	High	High	High	High	High	High	Not Found	High	High	High	High	High	High	High	Not Found	High	High
High	Master Protein Rejected	A0A072VCE0	Actin-97 OS=Medicago truncatula GN=MTR_2g096840 PE=3 SV=1	0	230.333	59	27	322	0	377	41.7	5.49	1259.18	27	Not Found	Not Found	Not Found	High	Not Found	Not Found	Not Found	Not Found	Not Found	Not Found	Not Found	High	Not Found	Not Found	Not Found	Not Found	Not Found	Not Found	Not Found	Not Found	Not Found	Not Found	Not Found	Not Found	Not Found	Not Found	Not Found	Not Found	Not Found	Not Found	Not Found	Not Found	Not Found	Not Found	Not Found
High	Master Protein	Q1SKX2	70 kDa heat shock protein OS=Medicago truncatula GN=MTR_2g005690 PE=3 SV=1	0	586.955	59	61	600	59	707	75.7	5.34	2309.26	61	High	High	High	High	High	High	High	High	High	High	High	High	High	High	High	High	High	High	High	High	High	High	High	High	Not Found	High	High	High	High	High	High	High	Not Found	High	High
High	Master Protein	G7L840	Import component Toc86/159, G and M domain protein OS=Medicago truncatula GN=MTR_8g088370 PE=4 SV=1	0	826.543	59	77	710	77	1387	149.3	4.41	3164.43	77	High	High	High	High	High	High	High	High	High	High	High	High	High	High	High	High	High	High	High	High	High	High	High	High	Not Found	High	High	High	High	High	High	High	High	High	High
High	Master Protein	I3SYK2	Gamma carbonic anhydrase-like protein OS=Medicago truncatula GN=MTR_1g022405 PE=2 SV=1	0	182.262	59	17	138	12	272	29.6	6.43	622.22	17	Not Found	High	High	High	High	High	High	High	Not Found	Not Found	Not Found	High	High	High	High	High	Not Found	Not Found	Not Found	High	High	High	High	High	Not Found	Not Found	Not Found	High	High	High	High	High	Not Found	Not Found	Not Found
High	Master Protein	G7JLT3	Uncharacterized protein OS=Medicago truncatula GN=MTR_4g014600 PE=4 SV=1	0	265.318	59	39	243	39	512	60	8.69	967.44	39	High	High	High	High	High	High	High	High	High	High	High	High	High	High	High	High	High	Not Found	High	High	High	High	High	High	Not Found	High	High	High	High	High	High	High	Not Found	High	High
High	Master Protein	I3SV05	Plectin/S10 domain protein OS=Medicago truncatula GN=MTR_8g098850 PE=2 SV=1	0	85.223	59	14	139	2	177	19.6	9.54	515.85	14	Not Found	Not Found	High	High	High	Medium	High	High	Not Found	Not Found	Medium	Not Found	Medium	Not Found	Not Found	High	Not Found	Not Found	Not Found	Medium	Not Found	Not Found	Not Found	High	Not Found	Not Found	Not Found	Not Found	Not Found	Not Found	Not Found	Not Found	Not Found	Not Found	Not Found
High	Master Protein	G7I4S6	Uncharacterized protein OS=Medicago truncatula GN=MTR_1g075490 PE=4 SV=1	0	131.282	59	11	147	11	424	32.8	10.52	518.58	11	Not Found	High	Not Found	High	High	High	High	High	Not Found	High	High	High	High	High	High	High	Not Found	High	High	High	High	High	High	High	Not Found	High	High	High	High	High	High	High	Not Found	High	High
High	Master Protein Candidate	A0A072V3F7	Auxin-repressed/dormancy-associated protein OS=Medicago truncatula GN=MTR_2g014240 PE=4 SV=1	0	41.618	59	7	24	7	109	12	9.09	108.09	7	Not Found	Not Found	Not Found	Not Found	High	High	High	High	Not Found	Not Found	Not Found	Not Found	Not Found	High	High	High	Not Found	Not Found	Not Found	Not Found	Not Found	High	High	High	Not Found	Not Found	High	High	Not Found	High	Not Found	High	Not Found	Not Found	Not Found
High	Master Protein	G7IMU5	Ras-related small GTP-binding family protein OS=Medicago truncatula GN=MTR_2g034640 PE=2 SV=1	0	107.465	59	11	97	5	193	22.1	7.05	398.07	11	Not Found	Not Found	Not Found	High	High	High	High	Not Found	Not Found	Not Found	Not Found	High	High	Not Found	High	Not Found	Not Found	Not Found	Not Found	High	High	High	High	Not Found	Not Found	Not Found	Not Found	High	High	Not Found	Not Found	High	Not Found	Not Found	Not Found
High	Master Protein	G7KB73	Annexin OS=Medicago truncatula GN=MTR_5g063670 PE=2 SV=1	0	162.981	59	26	142	26	316	36.1	7.61	489.13	26	High	High	High	High	High	High	High	High	Not Found	High	High	High	High	High	High	High	High	High	High	High	High	High	High	High	Not Found	High	High	Not Found	High	Not Found	High	High	Not Found	High	High
High	None	G7KWF7	60S ribosomal protein L13 OS=Medicago truncatula GN=MTR_7g111590 PE=3 SV=2	0	170.651	59	17	342	1	205	23.7	10.92	1187.88	17	Not Found	High	High	Not Found	Not Found	Not Found	Not Found	Not Found	Not Found	Not Found	Not Found	Not Found	Not Found	Not Found	Not Found	Not Found	Not Found	High	Not Found	Not Found	Not Found	Not Found	Not Found	Not Found	Not Found	Not Found	Medium	Not Found	Not Found	Not Found	Not Found	Not Found	Not Found	Not Found	Not Found
High	None	G7KRJ8	DUF2358 family protein OS=Medicago truncatula GN=MTR_7g080220 PE=4 SV=1	0	108.765	58	12	109	12	231	25.6	6.23	466.84	12	Not Found	High	High	Not Found	High	High	High	High	Not Found	High	High	High	High	High	High	High	Not Found	High	High	High	High	High	High	High	Not Found	High	High	High	High	High	High	High	Not Found	High	High
High	Master Protein	G7KYC0	Glyceraldehyde-3-phosphate dehydrogenase OS=Medicago truncatula GN=MTR_7g084800 PE=3 SV=1	0	381.524	58	31	817	22	404	43	8.27	3631.59	31	High	High	High	High	High	High	High	High	High	High	High	High	High	High	High	High	High	High	High	High	High	High	High	High	High	High	High	High	High	High	High	High	High	High	High
High	Master Protein	G7I4F8	Succinate dehydrogenase OS=Medicago truncatula GN=MTR_1g019810 PE=4 SV=2	0	179.937	58	13	102	13	238	26.2	6.3	538.87	13	Not Found	Not Found	High	High	High	High	High	High	High	Not Found	High	High	High	High	High	High	Not Found	Not Found	High	High	High	High	High	High	Not Found	Not Found	High	High	High	High	Not Found	Not Found	Not Found	Not Found	High
High	Master Protein	G7II22	RAB GTPase-like protein A1D OS=Medicago truncatula GN=MTR_2g101890 PE=4 SV=1	0	74.243	58	17	112	5	209	23.4	5.72	317.48	17	Not Found	Not Found	High	High	High	High	Not Found	Not Found	Not Found	Not Found	Not Found	Not Found	Not Found	Not Found	Not Found	Not Found	Not Found	Not Found	Not Found	Not Found	Not Found	Not Found	Not Found	Not Found	Not Found	Medium	Not Found	Not Found	Not Found	Not Found	Not Found	Not Found	Not Found	Medium	High
High	Master Protein	G7JEF1	Vacuolar ATP synthase subunit D, putative OS=Medicago truncatula GN=MTR_4g007030 PE=4 SV=1	0	156.111	58	21	267	21	259	29	9.58	1047.95	21	Not Found	High	High	High	High	High	High	High	Not Found	Not Found	High	High	High	High	High	High	High	High	High	High	High	High	High	High	Not Found	High	High	High	High	High	High	High	Not Found	High	High
High	None	G7JUD2	Plasma membrane ATPase OS=Medicago truncatula GN=MTR_4g127710 PE=3 SV=1	0	1149.44	58	91	1880	47	947	104.3	7.42	8135.21	91	High	High	High	High	High	High	High	High	High	High	High	High	High	High	High	High	High	High	High	High	High	High	High	High	High	High	High	High	High	High	High	High	High	High	High
High	None	G7J4Y3	Thylakoid-bound ascorbate peroxidase OS=Medicago truncatula GN=MTR_3g088160 PE=3 SV=1	0	319.089	58	29	643	28	387	42.1	8.62	2538.6	29	High	High	High	High	High	High	High	High	High	High	High	High	High	High	High	High	High	High	High	High	High	High	High	High	Not Found	High	High	High	High	High	High	High	High	High	High
High	Master Protein	I3SXG8	Photosystem I reaction center subunit IV A OS=Medicago truncatula GN=MTR_1g069235 PE=2 SV=1	0	172.532	58	15	550	13	148	15.5	9.82	2366.14	15	High	High	High	High	High	High	High	High	High	High	High	High	High	High	High	High	High	High	High	High	High	High	High	High	High	High	High	High	High	High	High	High	High	High	High
High	None	G7LGN1	Drug resistance transporter-like ABC domain protein OS=Medicago truncatula GN=MTR_8g014360 PE=3 SV=2	0	845.024	58	115	1151	83	1308	147.1	7.3	4091.29	115	High	High	High	High	High	High	High	High	High	High	High	High	High	High	High	High	High	High	High	High	High	High	High	High	High	High	High	High	High	High	High	High	High	High	High
High	Master Protein	G7L8K5	Prohibitin complex protein OS=Medicago truncatula GN=MTR_8g046300 PE=4 SV=2	0	129.846	58	15	187	7	281	30.8	8.34	713.66	15	Not Found	High	Not Found	Not Found	Not Found	High	High	High	High	High	Not Found	Not Found	High	High	High	High	High	Not Found	High	Not Found	High	High	High	High	Not Found	Not Found	Not Found	Not Found	High	High	High	High	Not Found	Not Found	Not Found
High	Master Protein	A0A072TZ59	ATP synthase, F1 beta subunit OS=Medicago truncatula GN=MTR_7g033755 PE=3 SV=1	0	495.781	58	38	924	2	497	54.2	5.9	3392.13	38	Not Found	Not Found	Not Found	Not Found	Not Found	Not Found	Not Found	Not Found	Not Found	Not Found	Not Found	Not Found	Not Found	Not Found	Not Found	Not Found	Not Found	Not Found	Not Found	Not Found	Not Found	Not Found	Not Found	Not Found	Not Found	Not Found	Not Found	Not Found	Not Found	Not Found	Not Found	Not Found	Not Found	Not Found	Not Found
High	Master Protein	G7J6C8	Inner membrane import protein Tic22, putative OS=Medicago truncatula GN=MTR_3g101630 PE=4 SV=1	0	95.13	58	16	112	16	252	28.3	9.22	319.6	16	High	High	High	High	High	High	High	High	High	Not Found	High	High	Medium	High	High	High	High	High	High	High	High	High	High	High	Not Found	High	Not Found	High	High	High	High	High	High	High	High
High	Master Protein	G7KEH8	RPM1-interacting protein 4 (RIN4) family protein OS=Medicago truncatula GN=MTR_5g096030 PE=4 SV=1	0	34.019	58	3	44	3	76	8.4	8.48	215.36	3	Not Found	Not Found	High	High	High	High	High	Not Found	Not Found	Not Found	High	High	High	High	High	Not Found	Not Found	Not Found	High	High	Not Found	High	High	High	Not Found	Not Found	Not Found	High	High	High	High	Not Found	Not Found	Not Found	Not Found
High	Master Protein	A0A072TYR3	Thylakoid rhodanese-like protein OS=Medicago truncatula GN=MTR_8g027835 PE=4 SV=1	0	566.989	58	41	1144	41	482	50.9	5.21	5152.66	41	High	High	High	High	High	High	High	High	High	High	High	High	High	High	High	High	High	High	High	High	High	High	High	High	High	High	High	High	High	High	High	High	High	High	High
High	Master Protein	G7LIP6	Dicarboxylate carrier protein OS=Medicago truncatula GN=MTR_8g086070 PE=3 SV=1	0	227.354	58	25	502	25	301	32.2	9.33	1767.92	25	High	High	High	High	High	High	High	High	High	High	High	High	High	High	High	High	High	High	High	High	High	High	High	High	High	High	High	High	High	High	High	High	High	High	High
High	None	G7JQX8	40S ribosomal protein S9, putative OS=Medicago truncatula GN=MTR_4g108310 PE=4 SV=2	0	91.674	58	13	252	4	116	14	9.72	831.98	13	Not Found	High	High	High	High	High	High	High	Not Found	Not Found	High	High	High	High	High	High	High	High	High	High	High	High	High	High	Not Found	High	High	High	High	High	High	High	High	High	High
High	Master Protein	G7KIR1	Carbonic anhydrase OS=Medicago truncatula GN=MTR_6g006990 PE=3 SV=1	0	178.43	58	15	347	14	260	28.2	6.54	1376.5	15	High	High	High	High	High	High	High	High	High	High	High	High	High	High	High	High	High	High	High	High	High	High	High	High	Not Found	High	High	High	High	High	High	High	High	High	High
High	Master Protein	G7J3X9	General regulatory factor 2 OS=Medicago truncatula GN=MTR_3g099380 PE=3 SV=2	0	113.243	58	15	124	8	260	29.3	4.79	323.81	15	Not Found	Not Found	High	High	Not Found	Not Found	Not Found	Not Found	High	Not Found	Not Found	High	Not Found	Not Found	Not Found	Not Found	Not Found	Not Found	High	High	Not Found	Not Found	Not Found	Not Found	High	High	High	Not Found	Not Found	Not Found	Not Found	Not Found	High	High	Not Found
High	Master Protein	G7JB62	Major intrinsic protein (MIP) family transporter OS=Medicago truncatula GN=MTR_3g070210 PE=3 SV=1	0	377.975	58	19	538	10	290	31	8.53	2594.76	19	High	High	High	High	High	High	High	High	High	High	High	High	High	High	High	High	High	High	High	High	High	High	High	High	High	High	High	High	High	High	High	High	High	High	High
High	None	A0A072VL60	Bet1-like SNARE protein 1-1 OS=Medicago truncatula GN=MTR_1g070240 PE=4 SV=1	0	14.744	58	3	10	3	73	8.2	5.39	36.06	3	Not Found	Not Found	Not Found	High	High	Not Found	Not Found	Not Found	Not Found	Not Found	Not Found	High	High	Not Found	Not Found	Not Found	Not Found	Not Found	Not Found	Not Found	High	Not Found	Not Found	Not Found	Not Found	Not Found	Not Found	High	Not Found	Not Found	Not Found	Not Found	Not Found	Not Found	Not Found
High	Master Protein	G7K2J3	60S ribosomal protein L26-1 OS=Medicago truncatula GN=MTR_5g015570 PE=2 SV=2	0	72.382	58	15	149	7	146	16.7	11.02	487.96	15	High	High	High	High	High	High	High	High	Not Found	High	High	High	High	High	High	High	Not Found	High	High	High	High	High	High	High	Not Found	High	High	Not Found	Not Found	High	High	High	Not Found	Not Found	High
High	Master Protein	G7JJ67	Calmodulin-domain kinase CDPK protein OS=Medicago truncatula GN=MTR_4g132070 PE=4 SV=1	0	295.65	58	37	238	32	539	60.5	6.6	976.48	37	High	High	High	High	High	High	High	High	High	High	High	High	High	High	High	High	Not Found	High	High	High	High	High	High	High	Not Found	High	High	High	High	High	High	High	Not Found	High	High
High	Master Protein	G7K274	Outer membrane OMP85 family protein OS=Medicago truncatula GN=MTR_5g083050 PE=4 SV=2	0	222.594	58	33	194	32	520	58.7	5.73	701.59	33	Not Found	High	High	High	High	High	High	High	Not Found	High	Medium	High	High	High	High	High	High	High	High	High	High	High	High	High	Not Found	Not Found	High	High	High	High	High	High	Not Found	Not Found	Medium
High	Master Protein Candidate	B7FL30	ADP-ribosylation factor-like protein A1D OS=Medicago truncatula GN=MTR_5g034125 PE=2 SV=1	0	124.391	57	18	153	17	181	20.7	6.95	558.45	18	High	High	High	Not Found	High	High	High	High	Not Found	High	High	High	Not Found	High	High	High	High	High	High	High	High	High	High	High	Not Found	High	Not Found	Not Found	High	High	High	High	Not Found	High	High
High	Master Protein Candidate	B7FI12	ADP-ribosylation factor-like protein A1D OS=Medicago truncatula GN=MTR_1g086480 PE=2 SV=1	0	124.391	57	18	153	17	181	20.7	6.95	558.45	18	High	High	High	Not Found	High	High	High	High	Not Found	High	High	High	Not Found	High	High	High	High	High	High	High	High	High	High	High	Not Found	High	Not Found	Not Found	High	High	High	High	Not Found	High	High
High	Master Protein Candidate	B7FIW2	ADP-ribosylation factor-like protein A1D OS=Medicago truncatula GN=MTR_7g109960 PE=2 SV=1	0	124.391	57	18	153	17	181	20.7	6.95	558.45	18	High	High	High	Not Found	High	High	High	High	Not Found	High	High	High	Not Found	High	High	High	High	High	High	High	High	High	High	High	Not Found	High	Not Found	Not Found	High	High	High	High	Not Found	High	High
High	Master Protein	Q5QQ33	ADP-ribosylation factor 1 OS=Medicago truncatula GN=arf1 PE=2 SV=1	0	124.391	57	18	153	17	181	20.7	6.95	558.45	18	High	High	High	Not Found	High	High	High	High	Not Found	High	High	High	Not Found	High	High	High	High	High	High	High	High	High	High	High	Not Found	High	Not Found	Not Found	High	High	High	High	Not Found	High	High
High	None	A0A072UG74	ATP synthase subunit beta, putative OS=Medicago truncatula GN=MTR_4g010980 PE=4 SV=1	0	219.784	57	10	388	0	148	15.7	9.38	2032.09	10	Not Found	Not Found	Not Found	Not Found	Not Found	Not Found	Not Found	Not Found	Not Found	Not Found	Not Found	Not Found	Not Found	Not Found	Not Found	Not Found	Not Found	Not Found	Not Found	Not Found	Not Found	Not Found	Not Found	Not Found	Not Found	Not Found	Not Found	Not Found	Not Found	Not Found	Not Found	Not Found	Not Found	Not Found	Not Found
High	None	G7K1D3	Carbonic anhydrase OS=Medicago truncatula GN=MTR_5g034250 PE=3 SV=2	0	252.899	57	18	251	17	256	28	5.94	1121.64	18	High	High	High	High	High	High	High	High	High	High	High	High	High	High	High	High	High	High	High	High	High	High	High	High	Not Found	High	High	High	High	High	High	High	High	High	High
High	Master Protein	G7K9G7	Thioredoxin-like protein OS=Medicago truncatula GN=MTR_5g018580 PE=4 SV=1	0	140.572	57	17	140	17	263	29.4	6.61	506.36	17	High	High	High	High	High	High	High	High	High	High	High	High	High	High	High	High	High	High	High	High	High	High	High	High	Not Found	High	High	High	High	High	High	High	Not Found	High	High
High	Master Protein	Q2HVI3	60S ribosomal protein L7 OS=Medicago truncatula GN=MTR_2g038250 PE=4 SV=1	0	199.454	57	25	308	2	244	28.5	9.89	1090.98	25	Not Found	High	High	High	Not Found	High	Not Found	Not Found	Not Found	High	High	High	Not Found	High	High	High	Not Found	Not Found	High	Not Found	High	High	High	High	Not Found	Not Found	High	High	Not Found	High	High	High	Not Found	High	High
High	Master Protein	G7LCJ4	F0F1-type ATP synthase, epsilon subunit OS=Medicago truncatula GN=MTR_8g008870 PE=3 SV=1	0	95.005	57	10	183	10	197	21	6.32	694.13	10	High	High	High	High	High	High	High	High	High	High	High	High	High	High	High	High	High	High	High	High	High	High	High	High	High	High	High	High	High	High	High	High	Not Found	High	High
High	Master Protein	S4T074	Photosystem II CP47 reaction center protein OS=Medicago truncatula GN=psbB PE=3 SV=1	0	989.04	57	50	2246	29	508	56	6.77	9488.5	50	High	High	High	High	High	High	High	High	High	High	High	High	High	High	High	High	High	High	High	High	High	High	High	High	High	High	High	High	High	High	High	High	High	High	High
High	Master Protein	G7ISD9	Auxin-repressed/dormancy-associated protein OS=Medicago truncatula GN=MTR_2g014240 PE=4 SV=1	0	41.618	57	7	24	7	112	12.4	9.57	108.09	7	Not Found	Not Found	Not Found	Not Found	High	High	High	High	Not Found	Not Found	Not Found	Not Found	Not Found	High	High	High	Not Found	Not Found	Not Found	Not Found	Not Found	High	High	High	Not Found	Not Found	High	High	Not Found	High	Not Found	High	Not Found	Not Found	Not Found
High	Master Protein	A0A072VQ86	Photosystem I reaction center subunit X psaK OS=Medicago truncatula GN=MTR_1g026820 PE=4 SV=1	0	45.607	57	4	187	4	98	9.9	10.01	560.46	4	High	High	High	High	High	High	High	High	High	High	High	High	High	High	High	High	High	High	High	High	High	High	High	High	High	High	High	High	High	High	High	High	High	High	High
High	Master Protein	G7J4Y2	Thylakoid-bound ascorbate peroxidase OS=Medicago truncatula GN=MTR_3g088160 PE=3 SV=1	0	358.182	57	33	680	32	436	47.4	8.95	2679	33	High	High	High	High	High	High	High	High	High	High	High	High	High	High	High	High	High	High	High	High	High	High	High	High	Not Found	High	High	High	High	High	High	High	High	High	High
High	None	A0A072TEK5	M20/M25/M40 family peptidase (Fragment) OS=Medicago truncatula GN=MTR_0400s0010 PE=4 SV=1	0	67.485	57	11	85	8	177	19.4	7.34	319.02	11	High	High	High	Not Found	High	High	High	High	Not Found	High	High	Not Found	High	High	High	High	Not Found	High	Not Found	High	High	High	High	High	Not Found	High	Not Found	Not Found	High	High	High	High	Medium	High	Not Found
High	Master Protein	G7LIZ2	Lipoxygenase OS=Medicago truncatula GN=MTR_8g018690 PE=3 SV=1	0	677.091	57	67	766	50	865	96.6	6.67	3200.87	67	High	High	High	High	High	High	High	High	High	High	High	High	High	High	High	High	High	High	High	High	High	High	High	High	High	High	High	High	High	High	High	High	High	High	High
High	None	A0A072UYZ9	Major intrinsic protein (MIP) family transporter OS=Medicago truncatula GN=MTR_3g070210 PE=3 SV=1	0	377.075	57	18	534	9	279	30	7.78	2594.76	18	High	High	High	High	High	High	High	High	High	High	High	High	High	High	High	High	High	High	High	High	High	High	High	High	High	High	High	High	High	High	High	High	High	High	High
High	Master Protein Rejected	G7KKG9	Chlorophyll a-b binding protein, chloroplastic OS=Medicago truncatula GN=MTR_6g012080 PE=3 SV=2	0	350.316	57	18	1046	0	265	28.4	5.66	3859.55	18	High	High	High	High	High	High	High	High	Not Found	Not Found	Not Found	Medium	High	High	High	High	High	High	Not Found	High	High	High	High	High	Medium	High	High	High	High	High	High	High	High	High	High
High	Master Protein	A0A072VGG1	Aldehyde dehydrogenase OS=Medicago truncatula GN=MTR_1g029840 PE=3 SV=1	0	219.799	57	29	145	7	488	53.4	8.88	563.78	29	Not Found	Not Found	High	High	Medium	Not Found	Not Found	Not Found	Not Found	Not Found	High	High	High	Not Found	Not Found	Not Found	Not Found	Not Found	High	High	High	Medium	Not Found	Not Found	Not Found	Not Found	High	Not Found	Not Found	Not Found	Not Found	Not Found	Not Found	High	High
High	Master Protein	G7JYY7	Glutamate-glyoxylate aminotransferase OS=Medicago truncatula GN=MTR_5g033230 PE=4 SV=1	0	263.127	57	36	295	36	481	53.7	6.04	1193.81	36	Not Found	High	High	High	High	High	High	High	Not Found	Not Found	High	High	High	High	High	High	Not Found	Not Found	High	High	High	High	High	High	Not Found	High	High	High	High	High	High	High	Not Found	High	High
High	None	G7KRA8	40S ribosomal S9-like protein OS=Medicago truncatula GN=MTR_7g067490 PE=3 SV=1	0	139.285	57	19	329	6	197	23	10.32	1112.61	19	Not Found	High	High	High	High	High	High	High	Not Found	Not Found	High	High	High	High	High	High	High	High	High	High	High	High	High	High	Not Found	High	High	High	High	High	High	High	High	High	High
High	Master Protein	G7LIT0	ATP-dependent Clp protease ATP-binding subunit OS=Medicago truncatula GN=MTR_8g100040 PE=3 SV=1	0	573.77	57	72	595	12	926	102.7	6.87	2347.72	72	Not Found	High	High	High	High	High	High	Not Found	Not Found	Not Found	High	High	High	High	High	High	Not Found	Not Found	High	High	High	High	High	High	Not Found	Not Found	High	Not Found	High	Not Found	High	Not Found	Not Found	High	High
High	Master Protein	G7JRA2	Tubulin beta chain OS=Medicago truncatula GN=MTR_4g019110 PE=2 SV=1	0	216.89	57	28	381	3	449	50.5	4.83	1498.14	28	Not Found	High	High	Not Found	High	High	High	High	Not Found	High	High	High	Not Found	High	High	High	Not Found	High	High	Not Found	High	High	High	High	Not Found	High	High	Not Found	Not Found	High	High	High	High	High	High
High	Master Protein	A0A072TNF1	Ribulose bisphosphate carboxylase large chain OS=Medicago truncatula GN=MTR_2176s0010 PE=4 SV=1	0	135.856	57	17	317	1	236	26.1	6.65	1050.9	17	Not Found	Not Found	Not Found	Not Found	Not Found	Not Found	Not Found	Not Found	Not Found	Not Found	Not Found	Not Found	Not Found	Not Found	Not Found	Not Found	Not Found	High	High	Not Found	Not Found	Not Found	Not Found	Not Found	Not Found	High	Not Found	Not Found	Not Found	Not Found	Not Found	Not Found	Not Found	High	Not Found
High	Master Protein	G7IEZ6	Chalcone-flavonone isomerase family protein OS=Medicago truncatula GN=MTR_1g115820 PE=2 SV=1	0	74.511	57	13	41	13	222	23.8	5.47	181.22	13	Not Found	High	Not Found	High	High	High	High	High	Not Found	Not Found	High	High	High	High	High	High	Not Found	High	Not Found	Not Found	High	High	High	High	Not Found	Not Found	Not Found	High	High	Not Found	Not Found	Not Found	Not Found	High	Not Found
High	Master Protein	G7JPW3	SPFH/band 7/PHB domain membrane-associated family protein OS=Medicago truncatula GN=MTR_4g107730 PE=4 SV=2	0	172.685	57	24	267	7	282	31.3	6.44	941.54	24	Not Found	Not Found	High	High	High	High	High	High	Not Found	Not Found	High	High	High	High	High	High	Not Found	Not Found	High	High	High	High	High	High	Not Found	Not Found	High	High	High	High	High	High	Not Found	High	High
High	Master Protein	A0A072TWF8	60S ribosomal protein L2, related protein OS=Medicago truncatula GN=MTR_7g007070 PE=4 SV=1	0	61.771	57	9	28	9	208	22.6	11.22	107.07	9	Not Found	High	High	Not Found	High	Not Found	Not Found	High	Not Found	High	High	High	High	High	Not Found	High	Not Found	Medium	Not Found	High	High	High	Not Found	High	Not Found	Not Found	Not Found	Not Found	Not Found	Not Found	Not Found	High	Not Found	Not Found	Not Found
High	Master Protein Candidate	G7IAC6	Uncharacterized protein OS=Medicago truncatula GN=MTR_1g084990 PE=4 SV=1	0	505.909	57	58	149	58	1132	123.5	4.22	719.01	58	High	High	High	High	High	High	High	Not Found	Not Found	High	High	High	High	High	Not Found	Not Found	High	High	High	High	High	Not Found	Not Found	Not Found	High	High	High	Not Found	Not Found	Not Found	Not Found	Not Found	High	High	High
High	Master Protein	G7KQZ4	Membrane-anchored ubiquitin-fold protein 4 OS=Medicago truncatula GN=MTR_7g108180 PE=2 SV=2	0	44.668	57	7	26	7	120	13.1	8.59	109.33	7	Not Found	High	Not Found	Not Found	Not Found	Not Found	High	High	Not Found	Not Found	Not Found	High	High	Not Found	High	High	Not Found	High	High	High	High	High	High	High	Not Found	Not Found	Not Found	Not Found	High	Not Found	Not Found	Not Found	Not Found	Not Found	High
High	Master Protein	A0A072VNB6	Uncharacterized protein OS=Medicago truncatula GN=MTR_1g084990 PE=4 SV=1	0	505.909	57	58	149	58	1133	123.9	4.23	719.01	58	High	High	High	High	High	High	High	Not Found	Not Found	High	High	High	High	High	Not Found	Not Found	High	High	High	High	High	Not Found	Not Found	Not Found	High	High	High	Not Found	Not Found	Not Found	Not Found	Not Found	High	High	High
High	None	A0A072TG13	EF hand calcium-binding family protein OS=Medicago truncatula GN=MTR_6g025320 PE=4 SV=1	0	117.748	57	8	77	8	113	12.9	4.32	365.17	8	Not Found	High	High	Not Found	High	High	High	High	Not Found	High	Not Found	Not Found	High	High	High	Not Found	Not Found	Not Found	Not Found	Not Found	High	Not Found	Not Found	Not Found	Not Found	High	High	High	High	High	Not Found	Not Found	Not Found	High	High
High	Master Protein	B7FMX7	60S acidic ribosomal protein OS=Medicago truncatula GN=MTR_0227s0020 PE=2 SV=1	0	33.255	57	5	19	2	113	11.3	4.37	72.44	5	Not Found	Not Found	Not Found	Not Found	High	Not Found	Not Found	Not Found	Not Found	Not Found	Not Found	Not Found	High	Not Found	Not Found	Not Found	Not Found	Not Found	Not Found	Not Found	Not Found	Not Found	Not Found	Not Found	Not Found	Not Found	Not Found	Not Found	Not Found	Not Found	Not Found	Not Found	Not Found	Not Found	Not Found
High	Master Protein	A0A072VLF0	60S acidic ribosomal protein OS=Medicago truncatula GN=MTR_2g085085 PE=3 SV=1	0	63.791	57	5	56	2	113	11.4	4.41	371.83	5	Not Found	Not Found	Not Found	High	High	High	High	Not Found	Not Found	Not Found	Not Found	Not Found	High	High	High	High	Not Found	Not Found	Not Found	High	High	High	High	High	Not Found	Not Found	Not Found	Not Found	High	High	High	Not Found	Not Found	Not Found	Not Found
High	Master Protein	Q9LKI6	Isoflavone reductase OS=Medicago truncatula GN=MTR_5g020760 PE=2 SV=1	0	98.05	57	17	63	16	318	35.4	5.58	207.33	17	Not Found	Not Found	High	High	High	Not Found	Not Found	High	Not Found	Not Found	High	High	Not Found	High	High	High	High	Not Found	High	High	High	High	High	Not Found	Not Found	High	High	High	Not Found	High	High	Not Found	Not Found	High	High
High	Master Protein	B7FJN7	Cystathionine beta-synthase (CBS) family protein OS=Medicago truncatula GN=MTR_5g076080 PE=2 SV=1	0	90.33	57	15	81	15	205	22.6	9.17	293.1	15	Not Found	High	Not Found	High	High	High	High	High	Not Found	Not Found	Not Found	High	High	High	High	High	Not Found	Not Found	Not Found	High	High	High	Not Found	Medium	Not Found	Not Found	Not Found	High	High	Not Found	Not Found	Not Found	Not Found	Not Found	Not Found
High	Master Protein	I3SDG7	F0F1-type ATP synthase, delta subunit OS=Medicago truncatula GN=MTR_3g028730 PE=2 SV=1	0	122.572	57	15	157	15	244	26.7	9.72	508.71	15	High	High	Medium	High	High	High	High	High	Not Found	Not Found	High	High	High	High	High	High	High	High	High	High	High	High	High	High	High	High	High	High	High	High	High	High	High	High	High
High	Master Protein	A0A072W040	NAD(P)-binding rossmann-fold protein OS=Medicago truncatula GN=MTR_1g100305 PE=3 SV=1	0	157.367	57	19	157	16	315	34.3	9.45	605.78	19	High	Not Found	High	High	High	High	High	High	High	High	High	High	High	High	High	High	High	High	High	High	High	High	High	High	Not Found	Not Found	Not Found	Not Found	Not Found	Not Found	High	High	Not Found	Not Found	Not Found
High	Master Protein	G7JYX5	60S ribosomal protein L27a-3 OS=Medicago truncatula GN=MTR_5g033090 PE=2 SV=2	0	79.718	56	12	223	3	147	16.6	10.71	728.8	12	Not Found	High	High	High	High	High	High	High	Not Found	Not Found	Not Found	Not Found	Not Found	High	High	High	Not Found	Not Found	Not Found	Not Found	Not Found	High	High	High	Not Found	Not Found	High	Not Found	High	High	High	High	Not Found	Not Found	Not Found
High	Master Protein	A0A072VLR5	Bet1-like SNARE protein 1-1 OS=Medicago truncatula GN=MTR_1g070240 PE=4 SV=1	0	42.177	56	5	14	5	101	11.4	5.27	58.43	5	Not Found	Not Found	Not Found	High	High	Not Found	Not Found	Not Found	Not Found	High	Not Found	High	High	Not Found	Not Found	Not Found	Not Found	High	Not Found	Not Found	High	Not Found	Not Found	Not Found	Not Found	Not Found	Not Found	High	Not Found	Not Found	Not Found	Not Found	Not Found	Not Found	Not Found
High	Master Protein	A0A072VJS3	Uncharacterized protein OS=Medicago truncatula GN=MTR_1g053910 PE=4 SV=1	0	129.373	56	21	74	21	342	36.6	9.73	263.96	21	Not Found	High	High	High	High	High	High	High	Not Found	High	High	High	Not Found	High	High	High	Not Found	High	High	High	High	High	Medium	High	Not Found	High	High	High	Not Found	High	Not Found	High	Not Found	High	High
High	Master Protein	Q2HW19	Cupin, RmlC-type OS=Medicago truncatula GN=MTR_7g079770 PE=4 SV=1	0	256.825	56	27	294	8	463	53.1	5.59	1136.27	27	Not Found	High	Not Found	High	Not Found	High	High	High	Not Found	High	High	High	High	High	High	High	High	High	High	High	High	High	High	High	Not Found	Not Found	Not Found	High	Not Found	High	High	High	Not Found	Not Found	Not Found
High	Master Protein	I3T9M0	60S ribosomal protein L35a-3 OS=Medicago truncatula GN=MTR_0699s0020 PE=2 SV=1	0	75.8	56	9	153	2	112	12.8	10.61	635.96	9	Not Found	Not Found	Not Found	Not Found	High	High	High	Not Found	Not Found	Not Found	Not Found	Not Found	Not Found	High	Not Found	Not Found	High	High	Not Found	Not Found	High	High	High	High	Not Found	Not Found	Not Found	Not Found	Not Found	Not Found	Not Found	Not Found	Not Found	Not Found	Not Found
High	Master Protein	G7K4R2	Heat shock protein 81-2 OS=Medicago truncatula GN=MTR_5g096430 PE=3 SV=1	0	522.858	56	56	423	46	699	80.1	5.03	1665.47	56	High	High	High	High	High	High	High	High	High	High	High	High	High	High	High	High	Not Found	High	High	High	High	High	High	High	High	High	High	High	High	High	High	High	High	High	High
High	Master Protein	A0A072VRS6	D-glycerate dehydrogenase/hydroxypyruvate reductase OS=Medicago truncatula GN=MTR_1g112510 PE=3 SV=1	0	246.983	56	27	200	27	386	42.2	7.42	801.27	27	Not Found	High	High	High	High	High	High	High	Not Found	Not Found	High	High	High	High	High	High	Not Found	Not Found	High	High	High	High	High	High	Not Found	High	High	High	High	High	High	High	High	High	High
High	Master Protein	G7IEN7	Sec-independent protein translocase OS=Medicago truncatula GN=MTR_1g100220 PE=4 SV=1	0	125.674	56	12	97	12	258	27.9	7.4	434.38	12	High	High	High	High	High	High	High	High	High	High	High	High	High	High	High	High	High	High	High	High	High	High	High	High	High	High	High	High	High	High	High	High	High	Not Found	High
High	Master Protein	A0A072V2V0	ATP-dependent Clp protease ATP-binding subunit OS=Medicago truncatula GN=MTR_3g498725 PE=3 SV=1	0	609.411	56	73	652	24	922	102.7	6.77	2587.8	73	Not Found	High	High	High	High	High	High	High	Not Found	High	High	High	High	High	High	High	High	High	High	High	High	High	High	High	Not Found	High	High	High	High	High	High	High	Not Found	High	High
High	Master Protein	A2Q689	DEAD-box ATP-dependent RNA helicase OS=Medicago truncatula GN=MTR_2g039960 PE=3 SV=1	0	170.176	56	27	198	7	413	46.8	5.48	635.12	27	Not Found	Not Found	High	High	High	High	Not Found	Not Found	Not Found	Not Found	High	High	High	High	High	High	Not Found	Not Found	High	High	High	Not Found	High	Not Found	Not Found	Not Found	Not Found	High	High	Not Found	High	High	Not Found	Not Found	Not Found
High	Master Protein	B7FJY9	Chlorophyll a-b binding protein, chloroplastic OS=Medicago truncatula GN=MTR_3g435460 PE=2 SV=1	0	254.742	56	16	321	16	253	27.7	6.93	1469.32	16	High	High	High	High	High	High	High	High	Not Found	High	High	High	High	High	High	High	Not Found	High	High	High	High	High	High	High	High	High	High	High	High	High	High	High	High	High	High
High	None	A0A072W005	Ribosomal protein S13P/S18e OS=Medicago truncatula GN=MTR_1g098220 PE=3 SV=1	0	82.492	56	14	138	2	132	15.3	9.72	445.66	14	Not Found	Not Found	Not Found	Not Found	High	High	High	Not Found	Not Found	Not Found	Not Found	Not Found	Not Found	High	High	Not Found	Not Found	Not Found	Not Found	Not Found	Not Found	High	Not Found	Not Found	Not Found	Not Found	Not Found	Not Found	Not Found	Not Found	Not Found	Not Found	Not Found	Not Found	Not Found
High	Master Protein	B7FIZ2	NADH-ubiquinone oxidoreductase 39 kDa subunit OS=Medicago truncatula GN=MTR_1g069455 PE=2 SV=1	0	190.031	56	28	188	28	396	43.8	9.33	599.42	28	Not Found	High	High	High	High	High	High	High	High	High	High	High	High	High	High	High	Not Found	High	High	High	High	High	High	High	Not Found	High	High	High	High	High	High	High	High	High	High
High	Master Protein	G7JPH8	Photosystem II stability/assembly factor HCF136 OS=Medicago truncatula GN=MTR_4g075040 PE=4 SV=1	0	189.346	56	21	185	21	396	43.7	8.03	750.6	21	Not Found	High	High	High	High	High	High	High	Not Found	High	High	High	High	High	High	High	Not Found	High	High	High	High	High	High	High	Not Found	High	High	High	High	High	High	High	Not Found	High	High
High	Master Protein	A0A072VPJ1	Protein disulfide isomerase-like protein, putative OS=Medicago truncatula GN=MTR_1g096790 PE=4 SV=1	0	259.782	56	30	171	30	430	48.5	5.11	729.66	30	High	High	High	High	High	High	High	High	High	High	High	High	High	High	High	High	High	High	High	High	High	High	High	High	Not Found	High	High	High	High	High	High	High	Not Found	High	High
High	Master Protein	A0A072VT43	Translation elongation factor EF-2 subunit OS=Medicago truncatula GN=MTR_1g048000 PE=4 SV=1	0	502.039	56	54	302	15	843	94.1	6.2	1267.96	54	High	High	High	High	High	High	High	Not Found	Medium	Not Found	Not Found	High	High	High	Not Found	Not Found	High	Not Found	Not Found	High	High	Not Found	Not Found	Not Found	Not Found	High	High	High	High	High	High	Not Found	Not Found	High	High
High	Master Protein	A0A072W2L8	Photosystem II reaction center PsbP family protein OS=Medicago truncatula GN=MTR_1g115410 PE=4 SV=1	0	155.074	56	22	163	22	234	27.1	8.51	578.33	22	Not Found	High	High	High	High	High	High	High	Not Found	Not Found	High	High	High	High	High	High	Not Found	Not Found	High	High	High	High	High	High	Not Found	High	High	High	High	High	High	High	Not Found	High	High
High	None	G7LIZ1	Lipoxygenase OS=Medicago truncatula GN=MTR_8g018690 PE=3 SV=1	0	640.341	56	65	714	50	845	94.3	6.74	2973.01	65	High	High	High	High	High	High	High	High	High	High	High	High	High	High	High	High	High	High	High	High	High	High	High	High	High	High	High	High	High	High	High	High	High	High	High
High	Master Protein	A0A072TLZ7	Lipoxygenase OS=Medicago truncatula GN=MTR_8g018735 PE=3 SV=1	0	426.851	56	53	445	29	865	96.9	6.37	1795.46	53	Not Found	High	High	High	High	High	High	High	Not Found	High	High	High	High	High	High	High	Not Found	High	High	High	High	High	High	High	Not Found	High	High	High	High	High	High	High	Not Found	High	High
High	Master Protein	G7INT9	Chlorophyll a-b binding protein, chloroplastic OS=Medicago truncatula GN=MTR_2g008610 PE=3 SV=1	0	234.659	56	17	419	17	261	27.7	6.6	1707.55	17	High	High	High	High	High	High	High	High	High	High	High	High	High	High	High	High	High	High	High	High	High	High	High	High	High	High	High	High	High	High	High	High	High	High	High
High	None	G7J2N0	CBS/octicosapeptide/phox/Bemp1 (PB1) domain protein OS=Medicago truncatula GN=MTR_3g097010 PE=4 SV=2	0	331.697	56	27	309	23	481	51.8	6.33	1404.26	27	High	High	High	High	High	High	High	High	Not Found	High	High	High	High	High	High	High	Not Found	High	High	High	High	High	High	High	Not Found	High	High	High	High	High	High	High	Not Found	High	High
High	Master Protein	A0A072TWB2	RAB GTPase-like protein A1D OS=Medicago truncatula GN=MTR_7g405790 PE=4 SV=1	0	59.594	56	14	84	11	220	24.4	5.22	247.37	14	Not Found	Not Found	Not Found	High	High	Not Found	High	Not Found	Not Found	Not Found	High	High	High	Not Found	Not Found	High	Not Found	Not Found	Not Found	High	High	High	Not Found	Not Found	Not Found	Not Found	Not Found	High	Medium	Not Found	High	Not Found	Not Found	High	Not Found
High	Master Protein	G7JPU2	Serine/Threonine-kinase HT1-like protein OS=Medicago truncatula GN=MTR_4g106980 PE=4 SV=2	0	273.984	56	32	278	21	392	43.9	7.61	1072.32	32	High	High	High	High	High	High	High	High	High	High	High	High	High	High	High	High	High	High	High	High	High	High	High	High	Not Found	Medium	High	High	High	High	High	High	High	High	High
High	Master Protein	G7JNF4	Calcium-dependent lipid-binding (CaLB domain) family protein OS=Medicago truncatula GN=MTR_4g073400 PE=4 SV=1	0	279.922	56	40	324	38	537	61.3	6.77	1239.69	40	High	High	High	High	High	High	High	High	High	High	High	High	High	High	High	High	High	High	High	High	High	High	High	High	Not Found	High	High	High	High	High	High	High	Not Found	High	High
High	Master Protein	G7L7F0	Phosphotransferase OS=Medicago truncatula GN=MTR_8g102460 PE=3 SV=2	0	323.757	56	32	368	25	498	53.7	5.57	1623	32	High	High	High	High	High	High	High	High	Not Found	Not Found	High	High	High	High	High	High	Not Found	Not Found	Not Found	High	High	High	High	High	Not Found	High	High	High	High	High	High	High	High	High	High
High	Master Protein	A0A072UL44	Heat shock cognate 70 kDa protein OS=Medicago truncatula GN=MTR_4g063710 PE=3 SV=1	0	424.294	56	48	469	5	649	71	5.21	1974.26	48	Not Found	Not Found	High	Not Found	High	Not Found	Not Found	Not Found	Not Found	Not Found	Not Found	Not Found	Not Found	Not Found	Not Found	Not Found	Not Found	Not Found	High	Not Found	High	High	Not Found	Not Found	Not Found	Not Found	Medium	Not Found	Not Found	Not Found	Not Found	Not Found	Not Found	High	High
High	None	G7JG13	Photosystem I assembly protein Ycf3 OS=Medicago truncatula GN=MTR_4g051210 PE=4 SV=2	0	27.758	56	6	20	6	122	14.2	4.88	79.77	6	Not Found	Not Found	Not Found	Not Found	High	Not Found	High	High	Not Found	Not Found	Not Found	Not Found	High	High	High	High	Not Found	Not Found	Not Found	Not Found	Not Found	High	High	High	Not Found	Not Found	Not Found	Not Found	Not Found	Not Found	Not Found	High	Not Found	Not Found	Not Found
High	Master Protein	A0A072V091	Translocase of chloroplast OS=Medicago truncatula GN=MTR_3g090160 PE=3 SV=1	0	152.679	56	19	199	6	332	36.7	9.17	687.78	19	Not Found	Not Found	Not Found	Not Found	High	Not Found	Not Found	High	Not Found	Not Found	Not Found	Not Found	High	Not Found	Not Found	High	Not Found	Not Found	Not Found	Not Found	High	High	Not Found	High	Not Found	Not Found	Not Found	High	High	High	Not Found	High	Not Found	Not Found	Not Found
High	Master Protein Candidate	A0A072U8T6	Mediator of RNA polymerase II transcription subunit 36a OS=Medicago truncatula GN=MTR_6g047580 PE=3 SV=1	0	153.194	56	17	87	4	309	32.6	10.02	366.49	17	Not Found	High	Not Found	Not Found	High	High	High	High	Not Found	Not Found	High	Not Found	High	High	High	High	Not Found	High	Not Found	Not Found	High	High	High	High	Not Found	Not Found	Not Found	Not Found	High	High	Not Found	Not Found	Not Found	Not Found	High
High	Master Protein	G7ICX7	Calcium-dependent phosphotriesterase superfamily protein OS=Medicago truncatula GN=MTR_1g086990 PE=4 SV=1	0	216.87	56	25	233	25	327	35.7	8.13	970.24	25	High	High	High	High	High	High	High	High	Not Found	High	High	High	High	High	High	High	Not Found	High	High	High	High	High	High	High	Not Found	High	High	High	High	High	High	High	Not Found	High	High
High	Master Protein	G7ICQ0	2-methyl-6-phytylbenzoquinone methyltransferase OS=Medicago truncatula GN=MTR_1g071110 PE=3 SV=1	0	218	56	23	348	17	347	39.1	9.06	1363.13	23	High	High	High	High	High	High	High	High	Not Found	High	High	High	High	High	High	High	High	High	High	High	High	High	High	High	Not Found	High	High	High	High	High	High	High	High	High	High
High	Master Protein	B7FMY9	Adenine nucleotide alpha hydrolase superfamily protein OS=Medicago truncatula GN=MTR_3g116830 PE=2 SV=1	0	37.64	56	8	28	8	178	19.6	6.42	102.91	8	Not Found	Not Found	Not Found	High	High	High	High	Not Found	Not Found	Not Found	Not Found	High	High	High	Not Found	Not Found	Not Found	Not Found	Not Found	Not Found	High	Not Found	Not Found	High	Not Found	High	Not Found	High	High	Not Found	Not Found	High	Not Found	High	Not Found
High	Master Protein	B7FJC3	60S ribosomal protein L18a OS=Medicago truncatula GN=MTR_2g098000 PE=2 SV=1	0	136.519	56	16	202	8	178	21.3	10.3	789.11	16	Not Found	High	Not Found	High	High	High	High	High	Not Found	Not Found	Not Found	Not Found	High	High	High	High	Not Found	Not Found	Not Found	High	High	High	High	High	High	High	High	High	High	High	High	High	Not Found	High	High
High	Master Protein	G7K3F3	Peroxisomal small heat shock protein OS=Medicago truncatula GN=MTR_5g091960 PE=3 SV=1	0	188.827	56	17	79	17	259	29.1	7.46	369.27	17	High	Not Found	Not Found	High	High	High	High	High	High	Not Found	High	High	Not Found	High	High	High	High	Not Found	High	Not Found	Not Found	High	High	High	High	Not Found	High	High	High	High	High	High	High	Not Found	Not Found
High	Master Protein	G7JTE4	Aldo/keto reductase family oxidoreductase OS=Medicago truncatula GN=MTR_4g021350 PE=2 SV=1	0	77.538	56	18	47	18	313	34.7	6.55	170.41	18	Not Found	Not Found	High	High	High	High	High	High	Not Found	High	High	High	High	High	High	High	High	High	Not Found	High	High	Not Found	High	High	Not Found	Not Found	Not Found	High	Not Found	Not Found	Not Found	Not Found	Not Found	Not Found	Not Found
High	None	A0A072UIN9	26S proteasome regulatory particle triple-A ATPase protein OS=Medicago truncatula GN=MTR_4g033235 PE=3 SV=1	0	246.393	55	28	130	27	424	47.5	5.11	516.81	28	Not Found	High	High	High	High	High	High	Not Found	Not Found	High	High	High	High	High	High	Not Found	Not Found	High	High	High	High	High	High	High	Not Found	High	High	High	High	High	High	High	Not Found	High	High
High	Master Protein	G7JCD0	Plasma membrane ATPase OS=Medicago truncatula GN=MTR_3g108800 PE=3 SV=1	0	755.693	55	75	932	33	951	104.6	6.83	3819.52	75	Not Found	High	High	High	High	High	High	High	Not Found	Not Found	High	High	High	High	High	High	Not Found	High	High	High	High	High	High	High	Not Found	High	High	High	High	High	High	High	Not Found	High	High
High	Master Protein Candidate	G7K0K8	Emp24/gp25L/p24 family protein OS=Medicago truncatula GN=MTR_5g098250 PE=3 SV=1	0	133.655	55	10	84	10	213	24.6	6.34	407.09	10	Not Found	High	High	High	High	High	High	Not Found	Not Found	Not Found	High	High	High	High	High	High	Not Found	Not Found	High	High	High	High	Not Found	High	Not Found	Not Found	High	High	High	High	High	Not Found	Not Found	High	High
High	Master Protein	B7FKV5	Vesicle-associated-like protein OS=Medicago truncatula GN=MTR_2g089995 PE=2 SV=1	0	75.362	55	15	48	11	271	30.5	8.9	165.9	15	Not Found	High	Not Found	High	Not Found	Not Found	Not Found	Not Found	Not Found	High	High	High	Not Found	High	Not Found	Not Found	Not Found	High	High	High	High	Not Found	Not Found	Not Found	Not Found	High	High	High	Not Found	Not Found	Not Found	High	Not Found	High	High
High	None	A0A072UCP6	Isoflavone reductase-like protein OS=Medicago truncatula GN=MTR_5g020760 PE=4 SV=1	0	67.745	55	14	60	13	266	29.5	7.02	184.12	14	Not Found	Not Found	High	High	High	Not Found	Not Found	High	Not Found	Not Found	High	High	Not Found	High	High	Not Found	High	Not Found	High	High	High	High	High	Not Found	Not Found	High	High	High	Not Found	High	High	Not Found	Not Found	Not Found	High
High	Master Protein	G7JNV8	Peroxisomal membrane PEX14-like protein, putative OS=Medicago truncatula GN=MTR_4g106880 PE=4 SV=2	0	234.253	55	22	159	22	523	57	5.53	723.53	22	High	High	High	High	High	High	High	High	High	High	High	High	High	High	High	High	High	High	High	High	High	High	High	High	High	High	High	High	High	High	High	High	High	High	High
High	None	A0A072VEW1	Auxin efflux carrier component OS=Medicago truncatula GN=MTR_1g030890 PE=3 SV=1	0	219.569	55	25	128	21	523	58	7.58	573.13	25	High	High	High	High	High	High	High	High	High	Not Found	High	High	High	High	High	High	High	Not Found	High	High	High	High	High	High	Not Found	High	High	High	High	High	High	High	Not Found	High	High
High	Master Protein	A0A072TVN2	Dynamin-like protein 1E OS=Medicago truncatula GN=MTR_8g099550 PE=3 SV=1	0	255.619	55	41	186	22	610	68.2	8.03	692.1	41	Not Found	High	High	High	High	Not Found	Not Found	Not Found	Not Found	High	High	High	High	High	High	Not Found	Not Found	High	Not Found	High	High	High	High	High	Not Found	High	High	Not Found	High	High	Not Found	High	Not Found	High	High
High	Master Protein	I3S100	NADH-ubiquinone oxidoreductase B16.6 subunit OS=Medicago truncatula GN=MTR_1g046380 PE=2 SV=1	0	107.803	55	13	102	13	143	16.2	9.23	430.33	13	Not Found	High	High	High	High	High	High	High	Not Found	Not Found	High	Not Found	High	High	High	High	Not Found	Not Found	High	High	High	High	High	High	Not Found	Not Found	High	High	High	High	High	High	Not Found	Medium	Medium
High	Master Protein	A0A072UNS2	Allyl alcohol dehydrogenase-like protein OS=Medicago truncatula GN=MTR_5g013975 PE=4 SV=1	0	42.284	55	4	14	4	105	11.2	7.96	63.88	4	Not Found	Not Found	Not Found	Not Found	High	High	Not Found	Not Found	Not Found	Not Found	Not Found	Not Found	High	High	Not Found	Not Found	Not Found	Medium	Not Found	Not Found	High	High	Not Found	Not Found	Not Found	Not Found	Not Found	Not Found	Not Found	High	Not Found	Not Found	High	High	Not Found
High	Master Protein	G7IAN2	Tubulin beta chain OS=Medicago truncatula GN=MTR_1g101130 PE=3 SV=1	0	208.078	55	28	286	1	449	50.5	4.83	1215.8	28	Not Found	Not Found	High	Not Found	Not Found	Not Found	Not Found	Not Found	Not Found	Not Found	High	Not Found	Not Found	Not Found	Not Found	Not Found	Not Found	High	High	Not Found	Not Found	Not Found	Not Found	Not Found	Not Found	Not Found	Not Found	High	Not Found	Not Found	Not Found	Not Found	Not Found	Not Found	Not Found
High	None	A0A072VW19	40S ribosomal protein S23-1 OS=Medicago truncatula GN=MTR_1g066860 PE=3 SV=1	0	66.076	55	10	116	10	136	15.1	10.35	435.84	10	Not Found	High	High	High	High	High	High	High	High	Not Found	High	High	High	High	High	High	Not Found	High	High	High	High	High	High	High	Not Found	High	High	High	High	High	High	High	Not Found	Not Found	Not Found
High	Master Protein	G7K0K7	Emp24/gp25L/p24 family protein OS=Medicago truncatula GN=MTR_5g098250 PE=2 SV=1	0	133.655	55	10	84	10	214	24.8	6.34	407.09	10	Not Found	High	High	High	High	High	High	Not Found	Not Found	Not Found	High	High	High	High	High	High	Not Found	Not Found	High	High	High	High	Not Found	High	Not Found	Not Found	High	High	High	High	High	Not Found	Not Found	High	High
High	Master Protein	G7JR69	Uncoupling protein OS=Medicago truncatula GN=MTR_4g018750 PE=3 SV=1	0	123.734	55	23	201	12	303	32.4	9.51	608.33	23	Not Found	High	High	High	High	High	High	High	Not Found	Not Found	High	High	High	High	High	High	Not Found	Not Found	Not Found	High	High	High	High	High	Not Found	High	Not Found	High	High	High	High	High	Not Found	Medium	High
High	Master Protein	A0A072UEC5	40S ribosomal S10-like protein OS=Medicago truncatula GN=MTR_5g010025 PE=4 SV=1	0	104.775	55	17	155	5	207	22.9	9.41	581.44	17	Not Found	Not Found	Not Found	High	Medium	Not Found	High	High	High	High	Not Found	Medium	Not Found	Not Found	Not Found	Not Found	High	High	Not Found	Medium	Not Found	Not Found	Not Found	High	Not Found	High	Not Found	Not Found	High	High	High	High	Not Found	High	Not Found
High	Master Protein Candidate	G7IID8	Glutaredoxin C4 OS=Medicago truncatula GN=MTR_2g038560 PE=4 SV=1	0	55.943	55	7	23	7	131	14.5	5.27	95.47	7	Not Found	Not Found	High	High	Not Found	Not Found	Not Found	High	Not Found	Not Found	High	High	Not Found	High	Not Found	High	Not Found	Not Found	High	Not Found	Not Found	Not Found	Not Found	Not Found	Not Found	Not Found	Not Found	Not Found	Not Found	High	Not Found	High	Not Found	Not Found	High
High	Master Protein	G7KIC3	30S ribosomal protein S15 OS=Medicago truncatula GN=MTR_6g042190 PE=3 SV=1	0	25.732	55	8	59	1	91	10.9	10.45	150.53	8	Not Found	Not Found	Not Found	Not Found	Not Found	Not Found	Not Found	Not Found	Not Found	Not Found	Not Found	Not Found	Not Found	Not Found	Not Found	Not Found	Not Found	Not Found	Not Found	Not Found	Not Found	Not Found	Not Found	Not Found	Not Found	Not Found	Not Found	Not Found	Not Found	Not Found	Not Found	High	Not Found	Not Found	Not Found
High	None	A0A072TH49	Transmembrane 9 superfamily member OS=Medicago truncatula GN=MTR_0249s0060 PE=3 SV=1	0	43.641	55	5	57	2	71	8.2	8.29	203.52	5	Not Found	Not Found	Not Found	Not Found	Not Found	Not Found	Not Found	Not Found	Not Found	Not Found	Not Found	Not Found	Not Found	Not Found	High	High	Not Found	Not Found	Not Found	Not Found	Not Found	Not Found	Not Found	Not Found	Not Found	Not Found	Not Found	Not Found	Not Found	High	Not Found	Not Found	Not Found	Not Found	Not Found
High	Master Protein	A0A072VEI7	Porin/voltage-dependent anion-selective channel protein OS=Medicago truncatula GN=MTR_1g018205 PE=4 SV=1	0	104.438	55	13	123	13	277	29.7	8.97	487.45	13	Not Found	High	High	High	High	High	High	High	Not Found	Not Found	Not Found	High	High	High	High	High	Not Found	Not Found	Not Found	High	High	High	High	High	Not Found	Not Found	Not Found	High	High	High	High	Not Found	Not Found	Not Found	Not Found
High	Master Protein	A0A072TMC9	Starch synthase, chloroplastic/amyloplastic OS=Medicago truncatula GN=MTR_8g024340 PE=3 SV=1	0	293.979	55	34	223	30	616	67.8	8.38	987.36	34	High	High	High	High	High	High	High	High	High	Not Found	High	High	High	High	High	High	High	High	High	High	High	High	High	High	Not Found	High	High	High	High	High	High	High	High	Not Found	High
High	Master Protein	G7IXS6	Calcineurin B-like protein OS=Medicago truncatula GN=MTR_3g060730 PE=4 SV=2	0	75.456	55	15	54	1	226	25.9	4.83	212.48	15	Not Found	Not Found	Not Found	Not Found	Not Found	Not Found	Not Found	Not Found	Not Found	Not Found	High	Not Found	Not Found	Not Found	Not Found	Not Found	Not Found	Not Found	High	Not Found	Not Found	Not Found	Not Found	Not Found	Not Found	High	High	Not Found	Not Found	Not Found	Not Found	Not Found	Not Found	High	High
High	Master Protein	A0A072VM58	Oligosaccharyltransferase subunit ribophorin II OS=Medicago truncatula GN=MTR_1g069780 PE=4 SV=1	0	394.331	55	40	465	40	689	74.7	7.74	1942.78	40	High	High	High	High	High	High	High	High	High	High	High	High	High	High	High	High	High	High	High	High	High	High	High	High	Not Found	High	High	High	High	High	High	High	High	High	High
High	Master Protein	G7K325	Synaptobrevin-like protein OS=Medicago truncatula GN=MTR_5g089370 PE=3 SV=1	0	115.877	55	15	115	13	219	24.9	9.32	417.14	15	Not Found	High	High	High	Medium	High	High	High	Not Found	Not Found	High	High	High	High	High	High	Not Found	Not Found	High	High	High	High	High	High	Not Found	High	High	High	High	High	High	High	Not Found	High	High
High	Master Protein	G7J8L6	50S ribosomal protein L3P OS=Medicago truncatula GN=MTR_3g118210 PE=3 SV=1	0	94.283	55	16	123	16	272	29.5	10.54	397.13	16	Not Found	High	High	High	High	High	High	High	Not Found	Not Found	High	High	High	High	High	High	Not Found	Not Found	High	High	High	High	High	High	Not Found	High	High	High	High	High	High	High	Not Found	High	High
High	Master Protein	G7JZ43	Cytochrome b5-like heme/steroid-binding domain protein OS=Medicago truncatula GN=MTR_5g045630 PE=3 SV=1	0	53.222	55	6	22	6	126	14.2	5.31	125.21	6	High	Not Found	Not Found	High	High	Not Found	Not Found	Not Found	Not Found	Not Found	Not Found	High	High	High	Not Found	Not Found	Not Found	Not Found	Not Found	Not Found	High	Not Found	Not Found	Not Found	Not Found	Not Found	Not Found	Not Found	Not Found	Not Found	Not Found	Not Found	Not Found	High	Not Found
High	None	A0A072UK77	Core histone H2A/H2B/H3/H4 OS=Medicago truncatula GN=MTR_4g063275 PE=3 SV=1	0	87.589	55	11	196	0	148	16.2	9.99	670.03	11	High	High	High	High	High	High	High	High	High	High	High	High	High	High	High	High	High	High	High	High	High	High	High	High	High	High	Not Found	Not Found	Not Found	Not Found	Not Found	Not Found	High	High	Not Found
High	Master Protein	G7K7Q7	ABC-type transport system protein OS=Medicago truncatula GN=MTR_5g088340 PE=4 SV=2	0	162.805	55	24	127	24	382	42	9.07	538.76	24	Not Found	High	High	High	High	High	High	High	Not Found	Not Found	High	High	High	Not Found	High	High	Not Found	Not Found	High	High	High	High	High	High	Not Found	High	High	High	High	High	High	High	Not Found	High	High
High	None	A0A072UU01	Chlorophyll a-b binding protein, chloroplastic OS=Medicago truncatula GN=MTR_3g435460 PE=3 SV=1	0	206.789	55	14	311	14	192	21.4	5.14	1400.21	14	High	High	High	High	High	High	High	High	Not Found	High	High	High	High	High	High	High	Not Found	High	High	High	High	High	High	High	High	High	High	High	High	High	High	High	High	High	High
High	Master Protein	G7JX25	Uncharacterized protein OS=Medicago truncatula GN=MTR_5g053260 PE=2 SV=1	0	244.12	55	39	174	39	545	61.6	5.4	760.17	39	Not Found	High	High	High	High	High	High	High	Not Found	High	High	High	High	High	High	Not Found	Not Found	High	High	High	High	High	High	High	Not Found	High	High	High	High	High	High	High	Not Found	High	High
High	None	A0A072UZB9	Protein phosphatase 2C-like protein OS=Medicago truncatula GN=MTR_4g094208 PE=4 SV=1	0	128.922	55	10	102	7	214	23.5	7.59	432.44	10	Not Found	High	High	High	Not Found	High	High	High	Not Found	Not Found	High	High	High	High	High	High	Not Found	High	High	High	High	High	High	High	Not Found	Not Found	Not Found	High	High	High	High	High	Not Found	Not Found	Not Found
High	Master Protein	Q946J9	Aquaporin protein PIP1;1 OS=Medicago truncatula GN=PIP1;1 PE=2 SV=1	0	250.231	55	16	325	9	289	30.9	8.41	1495.46	16	High	High	High	High	High	High	High	High	Not Found	High	High	High	High	High	High	High	High	High	High	High	High	High	High	High	High	High	High	High	High	High	High	High	High	High	High
High	None	A0A072VZK5	Small GTPase family RAB protein OS=Medicago truncatula GN=MTR_1g094220 PE=4 SV=1	0	59.143	55	10	34	8	236	25.6	5.2	102.75	10	Not Found	High	Not Found	Not Found	Not Found	High	Not Found	High	High	Not Found	Not Found	Not Found	High	High	High	Not Found	Not Found	Not Found	Not Found	Not Found	High	High	High	High	Not Found	Not Found	High	Not Found	High	Not Found	High	Not Found	Not Found	High	Not Found
High	Master Protein	G7JPK2	Peptidyl-prolyl cis-trans isomerase OS=Medicago truncatula GN=MTR_4g075290 PE=2 SV=1	0	92.228	55	11	88	7	172	18.2	8.18	362.59	11	Not Found	Not Found	High	High	High	High	High	High	Not Found	Not Found	Not Found	High	High	High	Not Found	High	Not Found	Not Found	Not Found	High	High	High	High	High	Not Found	Not Found	Not Found	High	Not Found	Not Found	High	High	Not Found	Not Found	Not Found
High	Master Protein	G7IDL5	Acetyl-CoA carboxylase, putative OS=Medicago truncatula GN=MTR_1g071610 PE=4 SV=1	0	277.664	55	29	177	29	743	81.8	6.84	788.88	29	Not Found	High	High	High	High	High	High	High	Not Found	Not Found	High	High	High	High	High	High	Not Found	High	High	High	High	High	High	High	Not Found	High	High	High	High	High	High	High	Not Found	High	High
High	Master Protein	G7IDD7	Mediator of RNA polymerase II transcription subunit 36a OS=Medicago truncatula GN=MTR_1g114000 PE=2 SV=1	0	136.567	55	18	79	5	313	32.9	10.07	333.76	18	Not Found	High	High	Not Found	Not Found	High	High	High	Not Found	High	High	Not Found	Not Found	High	Not Found	High	Not Found	Not Found	High	Not Found	Not Found	High	High	High	Not Found	Not Found	Not Found	Not Found	Not Found	Not Found	Not Found	Not Found	Not Found	Not Found	Not Found
High	Master Protein Candidate	G7JFG2	Transmembrane protein, putative OS=Medicago truncatula GN=MTR_4g115740 PE=4 SV=2	0	30.55	55	6	24	6	108	11.9	8.59	78.26	6	Not Found	Not Found	High	High	High	High	Not Found	Not Found	Not Found	Not Found	Not Found	Not Found	Not Found	High	Not Found	Not Found	Not Found	Not Found	Not Found	Not Found	High	High	Not Found	High	Not Found	Not Found	High	High	High	High	High	Not Found	Not Found	Not Found	High
High	Master Protein Candidate	A0A072U2S5	Regulatory particle triple-A ATPase OS=Medicago truncatula GN=MTR_7g099640 PE=3 SV=1	0	154.097	55	25	157	5	425	47.3	5.78	525.19	25	Not Found	Not Found	Not Found	High	Not Found	High	Not Found	High	Not Found	Not Found	Not Found	Not Found	Not Found	Not Found	Not Found	Not Found	Not Found	Not Found	Not Found	Not Found	Not Found	High	Not Found	Not Found	Not Found	Not Found	Not Found	Not Found	Not Found	High	Not Found	High	High	High	Not Found
High	Master Protein	A0A072V2R0	Dihydrolipoyl dehydrogenase OS=Medicago truncatula GN=MTR_4g123070 PE=4 SV=1	0	225.519	55	26	194	26	502	53.2	7.36	772.96	26	Not Found	High	High	High	High	High	High	High	Not Found	High	High	High	High	High	High	High	Not Found	High	High	High	High	High	High	High	Not Found	High	High	High	High	High	High	High	Not Found	High	High
High	Master Protein	G7L5V0	Tubulin beta chain OS=Medicago truncatula GN=MTR_7g089120 PE=3 SV=1	0	177.38	55	27	272	2	449	50.5	4.83	1045.58	27	Not Found	Not Found	High	High	High	High	Not Found	High	Not Found	Not Found	Not Found	Not Found	Not Found	High	High	High	Not Found	Not Found	Not Found	High	Not Found	Not Found	High	High	Not Found	Not Found	High	Not Found	High	Not Found	High	Not Found	Not Found	Not Found	High
High	Master Protein	G7LG42	Photosystem II CP47 chlorophyll apoprotein, putative OS=Medicago truncatula GN=MTR_8g039420 PE=4 SV=1	0	5.285	55	1	1	1	55	6.3	5.24	5.29	1	High	Not Found	Not Found	Not Found	Not Found	Not Found	Not Found	Not Found	Not Found	Not Found	Not Found	Not Found	Not Found	Not Found	Not Found	Not Found	Not Found	Not Found	Not Found	Not Found	Not Found	Not Found	Not Found	Not Found	Not Found	Not Found	Not Found	Not Found	Not Found	Not Found	Not Found	Not Found	Not Found	Not Found	Not Found
High	None	G7K466	LRR ribonuclease inhibitor domain protein OS=Medicago truncatula GN=MTR_5g035590 PE=4 SV=2	0	170.678	55	21	119	21	429	45.6	5.41	531.62	21	Not Found	High	Not Found	High	High	High	High	High	Not Found	High	High	High	High	High	High	High	Not Found	Not Found	High	High	High	High	High	High	Not Found	High	High	High	High	High	High	High	Not Found	High	High
High	Master Protein	G7KF41	Carnitine/acylcarnitine carrier-like protein OS=Medicago truncatula GN=MTR_5g030530 PE=3 SV=1	0	131.649	55	17	159	14	297	30.7	9.2	497.39	17	Not Found	Not Found	High	High	High	High	High	High	Not Found	High	High	High	High	High	High	High	Not Found	Not Found	High	High	High	High	High	High	Not Found	Not Found	Not Found	High	High	High	High	High	Not Found	Medium	Not Found
High	Master Protein	A0A072VAE0	Lipoxygenase OS=Medicago truncatula GN=MTR_3g081130 PE=3 SV=1	0	437.985	55	58	426	52	858	97.3	6.55	1610.09	58	High	High	High	High	High	High	High	High	Not Found	High	High	High	High	High	High	High	High	High	High	High	High	High	High	High	Not Found	High	High	High	High	High	High	High	Not Found	High	High
High	Master Protein	G7J8R4	NADH-ubiquinone oxidoreductase 75 kDa subunit OS=Medicago truncatula GN=MTR_3g065130 PE=3 SV=1	0	406.535	55	41	316	41	739	80.7	7.36	1565.23	41	Not Found	High	High	High	High	High	High	High	High	High	High	High	High	High	High	High	High	Not Found	High	High	High	High	High	High	Not Found	High	High	High	High	High	High	High	Not Found	High	High
High	Master Protein	G7KWU8	Heat shock cognate 70 kDa protein OS=Medicago truncatula GN=MTR_7g024390 PE=3 SV=1	0	403.995	54	45	449	8	648	70.9	5.19	1957.01	45	Not Found	Not Found	High	Not Found	Not Found	High	High	Not Found	Not Found	Not Found	High	High	Not Found	Not Found	Not Found	Not Found	Not Found	Not Found	High	Not Found	Not Found	Not Found	Not Found	Not Found	Not Found	Not Found	Not Found	High	Not Found	Not Found	Not Found	Not Found	Not Found	Medium	High
High	None	G7KB93	Serine/threonine phosphatase family, 2C domain protein OS=Medicago truncatula GN=MTR_5g063940 PE=4 SV=1	0	70.584	54	11	64	9	235	25.6	6.07	223.08	11	Not Found	High	Not Found	High	High	High	High	High	Not Found	Not Found	Not Found	Not Found	High	High	High	High	Not Found	High	High	High	High	High	High	High	Not Found	High	Not Found	Not Found	High	High	High	High	Not Found	Not Found	Not Found
High	None	A0A072V0C7	Lipoxygenase OS=Medicago truncatula GN=MTR_3g081130 PE=3 SV=1	0	409.199	54	55	392	49	786	89.8	6.13	1490.75	55	High	High	High	High	High	High	High	High	Not Found	High	High	High	High	High	High	High	High	High	High	High	High	High	High	High	Not Found	High	High	High	High	High	High	High	Not Found	High	High
High	Master Protein	A0A072UK32	RNA and export factor-binding protein OS=Medicago truncatula GN=MTR_4g063557 PE=4 SV=1	0	62.179	54	10	24	9	263	27.7	10.1	100.36	10	Medium	High	Not Found	Not Found	High	Not Found	Not Found	High	High	High	Not Found	High	High	Not Found	Not Found	Not Found	High	Not Found	Not Found	Not Found	High	Not Found	Not Found	Not Found	Not Found	High	High	Not Found	Not Found	Not Found	Not Found	Not Found	Not Found	Not Found	Not Found
High	Master Protein	G7KZJ5	Photosystem I reaction center subunit IV A OS=Medicago truncatula GN=MTR_7g099390 PE=2 SV=1	0	150.023	54	9	284	7	138	15	9.5	1289.46	9	High	High	High	High	High	High	High	High	High	High	High	High	High	High	High	High	High	High	High	High	High	High	High	High	High	High	High	High	High	High	High	High	High	High	High
High	Master Protein	A0A072UJW8	Zinc finger, C3HC4 type family protein, putative OS=Medicago truncatula GN=MTR_4g459450 PE=4 SV=1	0	47.677	54	5	44	5	81	9.1	9.99	182.14	5	Not Found	Not Found	Not Found	High	High	High	High	High	Not Found	Not Found	Not Found	Not Found	High	High	High	High	Not Found	Not Found	Not Found	High	High	High	High	High	Not Found	Not Found	Not Found	Not Found	High	High	High	Not Found	Not Found	Not Found	Not Found
High	None	A0A072V4L6	ATP-dependent zinc metalloprotease FTSH protein OS=Medicago truncatula GN=MTR_3g115110 PE=4 SV=1	0	470.813	54	34	782	34	499	53.2	5.57	3418.6	34	High	High	High	High	High	High	High	High	High	High	High	High	High	High	High	High	High	High	High	High	High	High	High	High	High	High	High	High	High	High	High	High	High	High	High
High	Master Protein	A0A072VQV0	NADH-ubiquinone oxidoreductase B18 subunit, putative OS=Medicago truncatula GN=MTR_1g112480 PE=4 SV=1	0	51.084	54	7	60	7	105	12.2	7.21	262.63	7	Not Found	High	Not Found	Not Found	Not Found	High	High	High	Not Found	Not Found	Not Found	Not Found	High	High	High	High	Not Found	High	High	High	High	High	High	High	Not Found	High	Not Found	Not Found	High	High	High	High	Not Found	Not Found	Not Found
High	Master Protein	A0A072TM68	Cytochrome b5-like heme/steroid-binding domain protein OS=Medicago truncatula GN=MTR_8g027080 PE=3 SV=1	0	139.486	54	8	119	8	177	19.8	6.39	675.93	8	High	High	High	High	High	High	High	Not Found	Not Found	Not Found	High	High	High	High	High	High	Not Found	Not Found	High	High	High	High	High	High	Not Found	High	High	High	High	High	High	High	High	High	High
High	Master Protein	A0A072TXB9	RPM1 interacting protein 4 transcript protein OS=Medicago truncatula GN=MTR_8g012960 PE=4 SV=1	0	80.371	54	12	53	12	260	28.5	9.17	222.08	12	Medium	High	High	High	Not Found	High	High	Not Found	Not Found	High	High	High	Not Found	High	High	Not Found	Not Found	High	High	Not Found	Not Found	Not Found	Not Found	Not Found	Not Found	High	Not Found	Not Found	Not Found	Not Found	Not Found	Not Found	Not Found	High	Not Found
High	Master Protein	A0A072VPV6	60S ribosomal protein L7 OS=Medicago truncatula GN=MTR_1g022385 PE=4 SV=1	0	186.544	54	25	271	2	275	32.3	9.83	954.14	25	Not Found	Not Found	High	High	Not Found	Not Found	Not Found	Not Found	Not Found	Not Found	High	High	Not Found	Not Found	Not Found	Not Found	Not Found	Not Found	High	High	Not Found	Not Found	Not Found	Not Found	Not Found	Not Found	Not Found	High	Not Found	High	Not Found	Not Found	Not Found	Not Found	High
High	None	A0A072V5U7	ATP-dependent zinc metalloprotease FTSH protein OS=Medicago truncatula GN=MTR_2g438140 PE=3 SV=1	0	500.133	54	51	757	23	670	72.1	8.63	2972.17	51	High	High	High	High	High	High	High	High	High	High	High	High	High	High	High	High	High	High	High	High	High	High	High	High	Not Found	High	High	High	High	High	High	High	High	High	High
High	None	G7JD58	Diacylglycerol kinase OS=Medicago truncatula GN=MTR_4g129070 PE=3 SV=1	0	209.12	54	27	164	27	432	47.9	8.29	654.01	27	Not Found	High	High	High	High	High	High	High	Not Found	Not Found	Not Found	High	High	High	High	High	Not Found	Not Found	Not Found	High	High	High	High	High	Not Found	High	Not Found	High	High	High	High	High	High	High	Not Found
High	Master Protein	A0A072U3T1	Flavin-binding monooxygenase-like protein OS=Medicago truncatula GN=MTR_7g107710 PE=4 SV=1	0	158.43	54	21	105	21	384	43.1	8.54	473.57	21	High	High	High	High	High	High	High	High	High	High	High	Not Found	High	High	High	High	Not Found	High	Not Found	Not Found	High	High	High	High	Not Found	High	High	High	High	High	High	High	High	High	Not Found
High	None	A0A072TW06	TPR domain kinase OS=Medicago truncatula GN=MTR_8g098370 PE=4 SV=1	0	180.746	54	21	256	16	353	39.4	5.88	930.42	21	High	High	High	High	High	High	High	High	High	Not Found	High	High	High	High	High	High	Not Found	High	High	High	High	High	High	High	Not Found	High	High	High	High	High	High	High	High	High	High
High	Master Protein	G7J421	Tubulin alpha chain OS=Medicago truncatula GN=MTR_3g110720 PE=3 SV=1	0	276.658	54	26	348	4	451	49.5	5.06	1534.07	26	Not Found	High	Not Found	High	High	High	High	Not Found	Not Found	Not Found	Not Found	High	High	High	High	High	Not Found	Not Found	Not Found	High	High	High	High	High	Not Found	High	Not Found	High	High	High	Not Found	Not Found	Not Found	High	Not Found
High	Master Protein	G7LCN2	Plant/T32A16-60 protein OS=Medicago truncatula GN=MTR_8g032260 PE=2 SV=1	0	114.285	54	15	109	14	244	27	8.57	432.96	15	High	High	High	High	High	High	High	High	High	High	Not Found	High	High	High	High	High	High	Not Found	Not Found	Not Found	High	High	High	High	Not Found	High	High	High	High	High	High	High	Not Found	High	High
High	None	A0A072UGI0	Uncharacterized protein OS=Medicago truncatula GN=MTR_4g014600 PE=4 SV=1	0	203.279	54	29	181	29	416	48.9	7.34	757.16	29	Not Found	High	High	High	High	High	High	High	High	High	High	High	High	High	High	High	Not Found	Not Found	High	High	High	High	High	High	Not Found	High	High	High	High	High	High	High	Not Found	High	High
High	Master Protein	B7FKN6	Tyrosine phosphatase, putative OS=Medicago truncatula GN=MTR_8g088420 PE=2 SV=1	0	172.827	54	23	147	23	335	37.5	6.65	551.42	23	Not Found	High	High	High	High	High	High	High	Not Found	High	High	High	High	High	High	High	Not Found	High	High	High	High	High	High	High	Not Found	High	High	High	High	High	High	High	Not Found	High	High
High	None	A0A072UK94	Heat shock cognate 70 kDa protein OS=Medicago truncatula GN=MTR_4g063720 PE=3 SV=1	0	367.941	54	41	391	4	578	63	4.92	1674.76	41	Not Found	Not Found	Not Found	Not Found	Not Found	Not Found	Not Found	Not Found	Not Found	Not Found	Not Found	Not Found	Not Found	Not Found	Not Found	Not Found	Not Found	High	Not Found	Not Found	Not Found	Not Found	Not Found	Not Found	Not Found	Not Found	High	Not Found	Not Found	Not Found	Not Found	Not Found	Not Found	Not Found	High
High	Master Protein	G7K1D4	Carbonic anhydrase OS=Medicago truncatula GN=MTR_5g034250 PE=3 SV=1	0	263.916	54	19	253	18	278	30.4	6.54	1131.34	19	High	High	High	High	High	High	High	High	High	High	High	High	High	High	High	High	High	High	High	High	High	High	High	High	Not Found	High	High	High	High	High	High	High	High	High	High
High	Master Protein	G7J8I5	Heavy metal transport/detoxification superfamily protein OS=Medicago truncatula GN=MTR_3g117890 PE=4 SV=1	0	106.245	54	11	128	10	156	17.5	8.85	589.39	11	High	High	High	High	High	High	High	High	Not Found	High	High	High	High	High	High	High	Not Found	High	High	High	High	High	High	High	Not Found	High	High	High	High	High	High	High	Not Found	High	High
High	Master Protein	G7K283	Ferritin OS=Medicago truncatula GN=MTR_5g083170 PE=2 SV=1	0	113.554	54	15	91	13	249	27.9	6.13	343.59	15	Not Found	High	High	High	High	High	High	High	Not Found	Not Found	High	High	High	High	High	High	Not Found	Not Found	Not Found	High	High	High	High	High	Not Found	Not Found	High	High	Not Found	High	High	High	Not Found	Not Found	Not Found
High	Master Protein Candidate	A0A072TY87	Uncharacterized protein OS=Medicago truncatula GN=MTR_7g445370 PE=4 SV=1	0	115.813	54	16	135	16	264	29.5	8.9	489.54	16	High	Not Found	High	High	High	High	High	High	High	Not Found	High	High	High	High	High	High	High	Not Found	High	High	High	High	High	Not Found	Not Found	Not Found	High	High	High	High	High	High	Not Found	Not Found	High
High	None	A0A072U4Y7	p-loop nucleoside triphosphate hydrolase superfamily protein OS=Medicago truncatula GN=MTR_6g005760 PE=4 SV=1	0	147.33	54	29	144	24	437	48.5	9.09	497.63	29	High	High	High	High	High	High	High	High	High	High	High	Not Found	High	High	High	High	High	High	High	High	High	High	High	High	Not Found	High	High	High	High	High	High	High	High	High	High
High	Master Protein	I3SHA1	60S ribosomal protein L17A OS=Medicago truncatula GN=MTR_8g080460 PE=2 SV=1	0	120.656	54	12	104	5	173	19.8	10.27	410.15	12	High	High	Not Found	Not Found	High	High	High	Not Found	High	High	Not Found	Not Found	High	Not Found	High	Not Found	High	High	Not Found	Not Found	Not Found	High	High	Not Found	Not Found	High	Not Found	Not Found	Not Found	Not Found	Not Found	Not Found	Not Found	High	Not Found
High	Master Protein	A0A072UQS5	Import receptor subunit TOM5-like protein OS=Medicago truncatula GN=MTR_4g109610 PE=4 SV=1	0	17.168	54	3	12	3	54	6.2	5.87	30.25	3	Not Found	Not Found	High	Not Found	High	Not Found	Not Found	Not Found	Not Found	Not Found	High	Not Found	High	Not Found	Not Found	Not Found	Not Found	Not Found	High	Not Found	High	High	Not Found	Not Found	Not Found	Not Found	Not Found	Not Found	High	Not Found	Not Found	Not Found	Not Found	Not Found	Not Found
High	None	A0A072V296	Plasma membrane ATPase OS=Medicago truncatula GN=MTR_3g108800 PE=3 SV=1	0	728.747	54	72	905	31	950	104.6	7.55	3667.74	72	Not Found	High	High	High	High	High	High	High	Not Found	Not Found	High	High	High	High	High	High	Not Found	High	High	High	High	High	High	High	Not Found	High	High	High	High	High	High	High	Not Found	High	High
High	Master Protein	A0A072VA70	Caffeic acid O-methyltransferase OS=Medicago truncatula GN=MTR_2g072790 PE=3 SV=1	0	134.076	54	20	99	20	354	39.3	6.4	367.6	20	Not Found	High	High	Not Found	High	High	High	High	Not Found	Not Found	High	High	High	High	High	High	Not Found	High	High	High	High	High	High	High	Not Found	Not Found	Not Found	High	High	High	High	High	Not Found	Not Found	Not Found
High	None	A0A072TFS4	D-arabinono-1,4-lactone oxidase family protein (Fragment) OS=Medicago truncatula GN=MTR_0506s0040 PE=4 SV=1	0	178.988	54	18	250	18	151	17.1	4.7	993.78	18	High	High	High	High	High	High	High	High	High	High	High	High	High	High	High	High	High	High	High	High	High	High	High	High	Not Found	High	High	High	High	High	High	High	Not Found	High	High
High	None	G7KZ98	Ethanolamine-phosphate cytidylyltransferase OS=Medicago truncatula GN=MTR_7g074620 PE=4 SV=2	0	215.886	54	21	166	19	358	40	8.24	759.3	21	Not Found	High	High	High	High	High	High	High	Not Found	Not Found	High	High	High	High	High	High	Not Found	High	High	High	High	High	High	High	Not Found	High	High	High	High	High	High	High	Not Found	Not Found	High
High	Master Protein	G7IP34	60S ribosomal protein L38A OS=Medicago truncatula GN=MTR_2g018680 PE=3 SV=1	0	14.934	54	4	29	2	69	8	10.07	68.91	4	Not Found	Not Found	Not Found	Not Found	Not Found	Not Found	Not Found	Not Found	Not Found	Not Found	Not Found	Not Found	Not Found	Not Found	Not Found	Not Found	Not Found	Not Found	Not Found	High	High	Not Found	High	Not Found	Not Found	Not Found	Not Found	Medium	High	High	High	Not Found	Not Found	Not Found	Not Found
High	Master Protein	G7KLJ7	Cytochrome b5-like heme/steroid-binding domain protein OS=Medicago truncatula GN=MTR_6g054890 PE=2 SV=1	0	106.923	54	10	149	5	235	25.8	4.77	538.59	10	High	High	High	High	High	High	High	High	High	High	High	High	High	High	High	High	Not Found	High	High	High	High	High	High	High	High	High	High	High	High	High	High	High	High	High	High
High	None	G7JQB2	Ribosomal protein OS=Medicago truncatula GN=MTR_4g034810 PE=3 SV=1	0	51.666	54	12	92	2	153	17.9	11.4	264.47	12	Not Found	Not Found	Not Found	Not Found	High	High	High	High	Not Found	Not Found	Not Found	Not Found	Not Found	High	High	Not Found	Not Found	Not Found	Not Found	Not Found	Not Found	High	High	Not Found	Not Found	Not Found	Not Found	Not Found	High	Not Found	High	High	Not Found	Not Found	Not Found
High	Master Protein Rejected	A0A072TC88	ATP synthase, F1 beta subunit OS=Medicago truncatula GN=MTR_1829s0010 PE=3 SV=1	0	339.724	54	17	467	0	338	37.1	4.96	1992.73	17	High	Not Found	High	Not Found	Not Found	Not Found	Not Found	High	Not Found	Not Found	Not Found	High	Not Found	Not Found	Not Found	Not Found	Not Found	Not Found	Not Found	High	Not Found	High	High	High	Not Found	Not Found	Not Found	High	High	Not Found	Not Found	Not Found	Not Found	Not Found	Not Found
High	Master Protein	I3SV27	Transmembrane protein, putative OS=Medicago truncatula GN=MTR_7g094710 PE=2 SV=1	0	57.438	54	3	56	3	71	7.2	4.42	418.47	3	Not Found	High	High	High	Not Found	Not Found	Not Found	High	Not Found	Not Found	High	High	Not Found	Not Found	Not Found	Not Found	Not Found	Not Found	Not Found	Not Found	Not Found	Not Found	Not Found	Not Found	Not Found	High	High	High	Not Found	Not Found	Not Found	Not Found	Not Found	High	High
High	Master Protein	G7IJW8	Plastid lipid-associated protein OS=Medicago truncatula GN=MTR_2g007300 PE=4 SV=2	0	99.539	53	15	67	14	243	27	9.19	284.36	15	Not Found	High	High	High	High	High	High	High	Not Found	High	High	High	High	High	High	High	Not Found	High	Not Found	Not Found	High	High	High	High	Not Found	High	High	High	High	Not Found	High	High	Not Found	High	High
High	Master Protein	A0A072UM13	Heat shock cognate 70 kDa protein OS=Medicago truncatula GN=MTR_4g063720 PE=3 SV=1	0	437.335	53	48	446	4	649	71	5.15	1907.48	48	Not Found	Not Found	Not Found	Not Found	Not Found	Not Found	Not Found	Not Found	Not Found	Not Found	Not Found	Not Found	Not Found	Not Found	Not Found	Not Found	Not Found	High	Not Found	Not Found	Not Found	Not Found	Not Found	Not Found	Not Found	Not Found	High	Not Found	Not Found	Not Found	Not Found	Not Found	Not Found	Not Found	High
High	Master Protein	G7I9H2	Calreticulin OS=Medicago truncatula GN=MTR_1g083960 PE=2 SV=1	0	195.863	53	25	224	25	423	48.4	4.56	904.31	25	High	High	High	High	High	High	High	High	High	Not Found	High	High	High	High	High	High	High	Not Found	High	High	High	High	High	High	Not Found	High	High	High	High	High	High	High	Not Found	High	High
High	Master Protein	G7LBI9	Import receptor subunit TOM40-like protein OS=Medicago truncatula GN=MTR_8g106010 PE=4 SV=1	0	185.294	53	22	201	22	307	34.1	7.83	731.01	22	High	High	High	High	Not Found	High	High	High	Not Found	Not Found	High	High	High	High	High	High	Not Found	Not Found	High	High	High	High	High	High	Not Found	High	High	High	High	High	High	High	High	High	High
High	Master Protein	G7IRB6	Proton pump interactor, putative OS=Medicago truncatula GN=MTR_2g085330 PE=4 SV=2	0	414.854	53	50	289	50	674	75.8	8.87	1198.5	50	High	High	High	High	High	High	High	High	High	High	High	High	High	High	High	High	High	High	High	High	High	High	High	High	Not Found	High	High	High	High	High	Not Found	High	High	High	High
High	Master Protein	G7L246	Membrane-anchored ubiquitin-fold protein 4 OS=Medicago truncatula GN=MTR_7g027300 PE=2 SV=1	0	27.852	53	7	20	6	118	13.1	8.59	67.92	7	Not Found	Not Found	Not Found	Not Found	Not Found	High	High	High	Not Found	Not Found	Not Found	Not Found	Not Found	Not Found	Not Found	Not Found	Not Found	Not Found	Not Found	Not Found	Not Found	High	High	Not Found	Not Found	Not Found	Not Found	High	High	High	Not Found	Not Found	Not Found	Not Found	High
High	Master Protein	G7IHN4	Histone H2A OS=Medicago truncatula GN=MTR_2g096610 PE=2 SV=1	0	102.569	53	8	125	1	148	15.7	10.86	506.42	8	Not Found	Not Found	Not Found	Not Found	Not Found	Not Found	Not Found	Not Found	Not Found	Not Found	Not Found	Not Found	Not Found	Not Found	Not Found	Not Found	Not Found	Not Found	Not Found	Not Found	Not Found	Not Found	Not Found	High	Not Found	Not Found	Not Found	Not Found	Not Found	Not Found	Not Found	Not Found	Not Found	Not Found	Not Found
High	Master Protein	A0A072UKD3	Histone H2A OS=Medicago truncatula GN=MTR_4g064005 PE=3 SV=1	0	105.591	53	8	142	2	148	15.9	10.64	614.42	8	Not Found	High	High	High	High	High	High	High	Not Found	Not Found	High	Not Found	High	High	High	Not Found	Not Found	Not Found	Medium	High	Not Found	High	High	High	Not Found	Not Found	High	High	High	High	High	Not Found	Not Found	High	Not Found
High	Master Protein Candidate	A0A072ULC3	Histone H2A OS=Medicago truncatula GN=MTR_4g064967 PE=3 SV=1	0	105.591	53	8	142	2	148	15.8	10.76	614.42	8	Not Found	High	High	High	High	High	High	High	Not Found	Not Found	High	Not Found	High	High	High	Not Found	Not Found	Not Found	Medium	High	Not Found	High	High	High	Not Found	Not Found	High	High	High	High	High	Not Found	Not Found	High	Not Found
High	None	A0A072UEQ5	Ferredoxin--NADP reductase OS=Medicago truncatula GN=MTR_5g022300 PE=3 SV=1	0	296.428	53	23	547	23	253	27.6	8.57	2233.68	23	High	High	High	High	High	High	High	High	High	High	High	High	High	High	High	High	High	High	High	High	High	High	High	High	High	High	High	High	High	High	High	High	High	High	High
High	None	A0A072V4U7	Multidrug resistance protein ABC transporter family protein OS=Medicago truncatula GN=MTR_2g019020 PE=4 SV=1	0	761.488	53	70	679	67	1164	129.5	6.33	3015.5	70	High	High	High	High	High	High	High	High	High	High	High	High	High	High	High	High	High	High	High	High	High	High	High	High	High	High	High	High	High	High	High	High	High	High	High
High	None	G7JRZ2	Extracellular calcium sensing receptor, putative OS=Medicago truncatula GN=MTR_4g111880 PE=4 SV=1	0	180.102	53	7	335	7	165	17.4	7.44	1929.95	7	High	High	High	High	High	High	High	High	High	High	High	High	High	High	High	High	High	High	High	High	High	High	High	High	High	High	High	High	High	High	High	High	High	High	High
High	Master Protein	G7KTZ4	Structural constituent of nuclear pore protein, putative OS=Medicago truncatula GN=MTR_7g045280 PE=4 SV=2	0	78.502	53	15	47	15	270	30	4.55	153.61	15	High	High	High	High	High	Not Found	Not Found	High	High	High	High	Not Found	Not Found	Not Found	Not Found	High	High	Not Found	High	Not Found	Not Found	Not Found	High	High	High	High	Not Found	Not Found	Not Found	Not Found	Not Found	Not Found	High	High	Not Found
High	Master Protein	A0A072VQC8	Tubulin alpha chain OS=Medicago truncatula GN=MTR_1g106005 PE=3 SV=1	0	279.807	53	26	346	4	450	49.4	5.1	1503.33	26	Not Found	Not Found	Not Found	High	High	High	High	High	Not Found	Not Found	Not Found	Not Found	High	High	High	Not Found	Not Found	Not Found	Not Found	Not Found	High	High	Not Found	Not Found	Not Found	High	Not Found	High	High	High	Not Found	Not Found	Not Found	High	Not Found
High	Master Protein	A0A072VKS3	1-phosphatidylinositol phosphodiesterase-like protein OS=Medicago truncatula GN=MTR_1g060050 PE=4 SV=1	0	197.173	53	19	247	19	317	36.1	7.33	993.36	19	Not Found	High	High	High	High	High	High	High	Not Found	High	High	High	High	High	High	High	Not Found	High	High	High	High	High	High	High	High	High	High	High	High	High	High	High	High	High	High
High	None	G7I4F9	Succinate dehydrogenase OS=Medicago truncatula GN=MTR_1g019810 PE=4 SV=2	0	152.502	53	11	79	11	227	25.2	6.3	426.78	11	Not Found	Not Found	High	High	High	High	High	High	High	Not Found	High	High	High	High	High	High	Not Found	Not Found	High	High	High	High	High	High	Not Found	Not Found	High	High	High	High	Not Found	Not Found	Not Found	Not Found	High
High	Master Protein	B7FGM0	Type II peroxiredoxin OS=Medicago truncatula GN=MTR_2g022660 PE=2 SV=1	0	86.183	53	11	77	11	199	21.5	8.35	309.18	11	High	High	High	High	High	High	High	Not Found	Not Found	Not Found	High	Medium	High	High	High	High	High	High	High	High	High	High	High	High	Not Found	High	Not Found	High	High	High	Not Found	Not Found	Not Found	High	Not Found
High	Master Protein Candidate	G7JPW9	SPFH/band 7/PHB domain membrane-associated family protein OS=Medicago truncatula GN=MTR_4g107810 PE=4 SV=1	0	146.987	53	24	260	9	346	38.5	8.09	781.86	24	Not Found	High	High	High	High	High	High	High	Not Found	High	Not Found	Not Found	Not Found	High	High	High	Not Found	High	Not Found	High	Not Found	High	High	High	Not Found	High	Not Found	High	High	High	Not Found	Not Found	Not Found	Not Found	High
High	Master Protein	G7LHC7	TPR domain kinase OS=Medicago truncatula GN=MTR_8g098370 PE=4 SV=2	0	278.874	53	30	361	24	489	54.6	5.58	1420.03	30	High	High	High	High	High	High	High	High	High	Not Found	High	High	High	High	High	High	Not Found	High	High	High	High	High	High	High	Not Found	High	High	High	High	High	High	High	High	High	High
High	None	G7JTE5	Aldo/keto reductase family oxidoreductase OS=Medicago truncatula GN=MTR_4g021350 PE=4 SV=1	0	69.089	53	16	43	16	288	31.9	7.21	159.89	16	Not Found	Not Found	High	High	High	High	High	High	Not Found	Not Found	High	High	High	High	High	High	Not Found	High	Not Found	High	High	Not Found	High	High	Not Found	Not Found	Not Found	High	Not Found	Not Found	Not Found	Not Found	Not Found	Not Found	Not Found
High	Master Protein	B7FK44	Eukaryotic translation initiation factor 3 subunit F OS=Medicago truncatula GN=MTR_3g070190 PE=2 SV=1	0	77.722	53	12	38	12	288	31.5	5.34	125.98	12	Not Found	Not Found	Not Found	Not Found	High	High	Not Found	High	Not Found	High	High	Not Found	High	High	High	High	Not Found	High	Not Found	Not Found	Not Found	High	High	Not Found	Not Found	High	Not Found	Not Found	High	High	High	High	Not Found	High	High
High	Master Protein	G7JAI2	ATP synthase, F0 subunit B OS=Medicago truncatula GN=MTR_3g106820 PE=2 SV=1	0	421.011	53	26	745	26	209	23	5.8	4040.66	26	High	High	High	High	High	High	High	High	High	High	High	High	High	High	High	High	High	High	High	High	High	High	High	High	High	High	High	High	High	High	High	High	High	High	High
High	Master Protein	G7JCF5	Translocon at the outer envelope membrane ofs protein 75-III OS=Medicago truncatula GN=MTR_4g064780 PE=4 SV=1	0	700.595	53	52	844	52	804	88	7.37	4046.24	52	High	High	High	High	High	High	High	High	Medium	High	High	High	High	High	High	High	High	High	High	High	High	High	High	High	Not Found	High	High	High	High	High	High	High	High	High	High
High	Master Protein	A0A072VE74	Plasma membrane ATPase OS=Medicago truncatula GN=MTR_1g009760 PE=3 SV=1	0	623.882	53	67	807	16	951	104.7	7.58	3044.72	67	Not Found	High	High	High	High	High	High	High	Not Found	Not Found	High	High	High	High	High	High	Not Found	Not Found	High	High	High	High	High	High	Not Found	Not Found	High	High	High	High	Medium	Not Found	Not Found	Not Found	High
High	None	G7JB63	Major intrinsic protein (MIP) family transporter OS=Medicago truncatula GN=MTR_3g070210 PE=3 SV=1	0	342.116	53	16	503	9	215	23	8.13	2460.66	16	High	High	High	High	High	High	High	High	High	High	High	High	High	High	High	High	High	High	High	High	High	High	High	High	High	High	High	High	High	High	High	High	High	High	High
High	None	A0A072TU55	TPR domain kinase OS=Medicago truncatula GN=MTR_8g098370 PE=4 SV=1	0	188.379	53	22	259	17	387	43.2	5.62	942.24	22	High	High	High	High	High	High	High	High	High	Not Found	High	High	High	High	High	High	Not Found	High	High	High	High	High	High	High	Not Found	High	High	High	High	High	High	High	High	High	High
High	None	A0A072V2Z5	Outer envelope pore protein OS=Medicago truncatula GN=MTR_3g115990 PE=4 SV=1	0	163.716	53	15	131	15	204	23.9	9.38	601.94	15	Not Found	High	High	High	High	High	High	High	Not Found	Not Found	Not Found	High	High	High	High	High	High	High	Not Found	High	High	High	High	High	Not Found	Not Found	Not Found	High	High	High	High	High	Not Found	Not Found	Not Found
High	Master Protein	G7J9X2	60S ribosomal protein L39-3 OS=Medicago truncatula GN=MTR_1g013070 PE=2 SV=1	0	16.239	53	4	28	4	51	6.5	12.12	84.78	4	Not Found	Not Found	Not Found	Not Found	Not Found	Not Found	Not Found	Not Found	Not Found	Not Found	High	Not Found	Not Found	Not Found	High	High	Not Found	Not Found	High	Not Found	Not Found	High	High	High	Not Found	High	Not Found	Not Found	Not Found	High	High	Medium	Not Found	High	Not Found
High	Master Protein	A0A072VPD1	Vicilin 47 kDa protein OS=Medicago truncatula GN=MTR_1g103400 PE=4 SV=1	0	380.316	53	44	436	41	667	78.2	7.84	1777.98	44	High	High	High	High	High	High	High	High	High	High	High	High	High	High	High	High	Medium	High	High	High	High	High	High	High	Not Found	High	High	High	High	High	High	High	High	High	High
High	Master Protein	A0A072URD6	Plasma membrane ATPase OS=Medicago truncatula GN=MTR_4g107500 PE=3 SV=1	0	802.766	53	80	1230	43	958	105.5	6.6	4673.67	80	High	High	High	High	High	High	High	High	Not Found	High	High	High	High	High	High	High	High	High	High	High	High	High	High	High	Not Found	High	High	High	High	High	High	High	High	High	High
High	Master Protein	B7FMR1	Elongation factor 1-beta OS=Medicago truncatula GN=MTR_5g088660 PE=2 SV=1	0	121.829	53	16	109	15	223	24.2	4.77	382.88	16	High	High	High	High	High	High	High	High	High	High	High	High	High	High	High	High	High	Not Found	High	Not Found	High	High	High	High	Not Found	High	High	High	Not Found	High	High	High	High	High	High
High	Master Protein	G7KIQ1	60S ribosomal protein L31B OS=Medicago truncatula GN=MTR_6g091630 PE=2 SV=1	0	57.407	53	8	51	8	121	13.9	9.76	193.03	8	Not Found	Not Found	High	High	High	Not Found	High	High	Not Found	Not Found	Not Found	High	High	High	High	Not Found	High	Not Found	Not Found	High	High	High	Not Found	High	Not Found	Not Found	Not Found	High	High	High	High	High	Not Found	Not Found	Not Found
High	None	A0A072UBU0	Ethanolamine-phosphate cytidylyltransferase OS=Medicago truncatula GN=MTR_7g074620 PE=4 SV=1	0	167.198	53	19	142	17	312	35.1	7.01	504.96	19	Not Found	High	High	High	High	High	High	High	Not Found	Not Found	High	High	High	High	High	High	Not Found	High	High	High	High	High	High	High	Not Found	High	High	Not Found	High	High	High	High	Not Found	Not Found	High
High	Master Protein	G7INA7	ABA-responsive protein OS=Medicago truncatula GN=MTR_2g035220 PE=2 SV=1	0	60.102	53	8	41	6	157	16.6	5.07	159.78	8	High	High	Not Found	High	Not Found	High	High	High	High	High	Not Found	Not Found	High	High	High	Not Found	High	High	High	High	High	High	Not Found	Not Found	Not Found	High	Not Found	Not Found	Not Found	Not Found	Not Found	Not Found	Not Found	High	Not Found
High	None	G7J0Z4	Photosystem I assembly protein ycf3 OS=Medicago truncatula GN=MTR_3g035590 PE=4 SV=2	0	18.056	53	2	9	2	70	8	5.01	49.53	2	Not Found	Not Found	Not Found	Not Found	Not Found	Not Found	High	High	Not Found	Not Found	Not Found	Not Found	Not Found	Not Found	High	High	Not Found	Not Found	Not Found	Not Found	Not Found	Not Found	High	High	Not Found	Not Found	Not Found	Not Found	Not Found	Not Found	Not Found	High	Not Found	Not Found	Not Found
High	Master Protein	G7JAF8	ER membrane protein complex subunit-like protein OS=Medicago truncatula GN=MTR_3g106570 PE=2 SV=1	0	73.827	53	12	76	12	210	23.4	9.17	247.19	12	Not Found	Not Found	High	High	High	High	High	High	Not Found	Not Found	High	High	High	High	High	High	Not Found	Not Found	Not Found	High	High	High	High	High	Not Found	Not Found	High	Not Found	High	High	High	High	Not Found	Not Found	Not Found
High	None	G7KJV5	Photosystem I assembly protein ycf3 OS=Medicago truncatula GN=MTR_6g092730 PE=4 SV=1	0	18.056	53	2	9	2	70	8.1	5.01	49.53	2	Not Found	Not Found	Not Found	Not Found	Not Found	Not Found	High	High	Not Found	Not Found	Not Found	Not Found	Not Found	Not Found	High	High	Not Found	Not Found	Not Found	Not Found	Not Found	Not Found	High	High	Not Found	Not Found	Not Found	Not Found	Not Found	Not Found	Not Found	High	Not Found	Not Found	Not Found
High	Master Protein	A0A072UJZ2	L-ascorbate peroxidase OS=Medicago truncatula GN=MTR_4g061140 PE=3 SV=1	0	136.998	53	10	149	10	246	26.7	5.99	630.61	10	Not Found	High	High	High	High	High	High	High	Not Found	Not Found	High	High	High	High	High	High	Not Found	Not Found	High	High	High	High	High	High	Not Found	High	Not Found	High	High	High	High	High	Not Found	High	High
High	Master Protein	G7IAX8	Plastid lipid-associated protein OS=Medicago truncatula GN=MTR_1g116320 PE=4 SV=1	0	174.172	53	20	129	20	388	42.8	7.84	512.81	20	Not Found	High	High	High	High	High	High	High	Not Found	Not Found	High	High	High	High	High	High	Not Found	Not Found	High	High	High	High	High	High	Not Found	High	High	High	High	High	High	High	Not Found	High	High
High	None	I3T6R1	40S ribosomal protein S23-1 OS=Medicago truncatula GN=MTR_1g066860 PE=2 SV=1	0	66.076	53	10	116	10	142	15.7	10.37	435.84	10	Not Found	High	High	High	High	High	High	High	High	Not Found	High	High	High	High	High	High	Not Found	High	High	High	High	High	High	High	Not Found	High	High	High	High	High	High	High	Not Found	Not Found	Not Found
High	Master Protein	A2Q199	Chaperone DnaK OS=Medicago truncatula GN=MTR_2g010020 PE=3 SV=1	0	263.261	53	38	232	18	676	72.4	5.68	816.01	38	Not Found	High	High	High	High	High	High	High	High	High	High	Not Found	Not Found	High	High	High	Not Found	High	High	Not Found	High	High	High	High	Not Found	High	Not Found	High	High	High	Not Found	Not Found	Not Found	High	Not Found
High	Master Protein	G7I8J4	Syntaxin of plants 122 protein OS=Medicago truncatula GN=MTR_1g056560 PE=3 SV=1	0	95.094	53	16	45	16	339	37.7	7.61	174.47	16	Not Found	Not Found	High	High	High	Medium	High	Medium	Not Found	Not Found	High	High	High	High	High	Not Found	Not Found	High	High	High	High	High	High	Medium	High	Not Found	High	High	Not Found	Not Found	Not Found	High	Not Found	Not Found	High
High	Master Protein	B7FML9	NDH-dependent flow 6 protein OS=Medicago truncatula GN=MTR_3g435320 PE=2 SV=1	0	77.182	53	10	70	10	182	21.1	5.3	264.96	10	High	High	High	High	High	High	High	High	Not Found	High	High	High	High	High	Not Found	High	High	High	High	High	High	High	High	Not Found	Not Found	High	High	High	High	Not Found	Not Found	Not Found	Not Found	Medium	High
High	Master Protein Candidate	G7JFG1	NAD-dependent epimerase/dehydratase family protein OS=Medicago truncatula GN=MTR_4g115730 PE=2 SV=1	0	171.906	53	19	163	19	292	31.7	7.99	676.69	19	Not Found	High	High	High	High	High	High	High	Not Found	Not Found	High	High	High	High	High	High	Not Found	Not Found	High	High	High	High	High	High	Not Found	High	High	High	High	High	High	High	Not Found	High	High
High	Master Protein	G7K4S3	60S ribosomal protein L26-1 OS=Medicago truncatula GN=MTR_5g096540 PE=3 SV=1	0	36.435	53	11	61	8	146	16.6	10.9	170.53	11	Not Found	Not Found	High	High	High	High	High	High	Not Found	Not Found	Not Found	Not Found	High	High	High	High	Not Found	Not Found	High	High	Not Found	High	High	High	Not Found	Not Found	High	Not Found	High	High	High	Not Found	Not Found	Not Found	Not Found
High	Master Protein Candidate	A0A072V484	Heat shock 70 kDa protein OS=Medicago truncatula GN=MTR_2g010020 PE=3 SV=1	0	263.261	53	38	232	18	677	72.5	5.68	816.01	38	Not Found	High	High	High	High	High	High	High	High	High	High	Not Found	Not Found	High	High	High	Not Found	High	High	Not Found	High	High	High	High	Not Found	High	Not Found	High	High	High	Not Found	Not Found	Not Found	High	Not Found
High	Master Protein	S4T086	ATP synthase CF0 B subunit OS=Medicago truncatula GN=atpF PE=3 SV=1	0	260.162	53	19	576	4	184	21.1	6.58	2276.51	19	Not Found	High	Not Found	High	High	High	High	High	Not Found	Not Found	Not Found	Not Found	Not Found	High	High	Not Found	Not Found	Not Found	Not Found	Not Found	High	High	High	High	Not Found	Not Found	Not Found	High	High	High	High	High	Not Found	Not Found	Not Found
High	Master Protein	A0A072VFT5	Protein ROOT HAIR DEFECTIVE 3 homolog OS=Medicago truncatula GN=MTR_2g029340 PE=3 SV=1	0	370.458	53	47	332	41	833	93	5.67	1424.59	47	High	High	High	High	High	High	High	High	Not Found	High	High	High	High	High	High	High	High	High	High	High	High	High	High	High	Not Found	High	High	High	High	High	High	High	High	High	High
High	None	G7LJG8	Histone H2A OS=Medicago truncatula GN=MTR_8g086640 PE=2 SV=1	0	105.249	53	8	148	2	150	16	10.77	670.6	8	Not Found	High	High	High	High	High	High	High	Not Found	Not Found	High	Not Found	Not Found	High	High	Not Found	Not Found	Not Found	High	High	High	High	High	High	Not Found	High	High	Not Found	High	High	High	High	High	High	Not Found
High	Master Protein	G7LGK6	Photosystem II reaction center protein OS=Medicago truncatula GN=MTR_3g088450 PE=4 SV=1	0	106.864	53	5	301	1	114	12.8	10.15	1189.48	5	Not Found	Not Found	Not Found	Not Found	Not Found	Not Found	Not Found	High	Not Found	Not Found	Not Found	Not Found	Not Found	Not Found	Not Found	Not Found	Not Found	Not Found	Not Found	Not Found	Not Found	Not Found	Not Found	Not Found	Not Found	Not Found	Not Found	Not Found	Not Found	Not Found	Not Found	Not Found	Not Found	Not Found	Not Found
High	Master Protein	G7LGP4	Phosphotransferase OS=Medicago truncatula GN=MTR_8g014530 PE=3 SV=1	0	178.598	53	23	143	19	494	53.5	5.99	612.81	23	Not Found	High	High	High	High	High	High	High	Not Found	High	High	High	High	Not Found	Not Found	High	Not Found	High	High	High	High	High	High	High	Not Found	High	High	High	High	High	High	High	Not Found	High	High
High	Master Protein	B7FMJ8	Ribosomal protein S13P/S18e OS=Medicago truncatula GN=MTR_1g098170 PE=2 SV=1	0	83.879	53	15	144	2	152	17.6	10.54	452.83	15	Not Found	Not Found	Not Found	Not Found	High	High	High	Not Found	Not Found	Not Found	Not Found	Not Found	Not Found	High	High	Not Found	Not Found	Not Found	Not Found	Not Found	Not Found	High	Not Found	Not Found	Not Found	Not Found	Not Found	Not Found	Not Found	Not Found	Not Found	Not Found	Not Found	Not Found	Not Found
High	Master Protein	G7IEW7	Ribosomal protein S13P/S18e OS=Medicago truncatula GN=MTR_6g043210 PE=2 SV=1	0	76.363	53	14	142	3	152	17.6	10.54	448.69	14	Not Found	Not Found	Not Found	Not Found	Not Found	High	Not Found	Not Found	Not Found	Not Found	Not Found	Not Found	Not Found	High	High	Not Found	Not Found	Not Found	Not Found	Not Found	Not Found	Not Found	High	High	Not Found	Not Found	Not Found	High	Not Found	Not Found	Not Found	Not Found	Not Found	High	High
High	Master Protein	G7KRJ7	DUF2358 family protein OS=Medicago truncatula GN=MTR_7g080220 PE=4 SV=1	0	138.538	53	14	121	14	308	33.9	6.93	577.03	14	Not Found	High	High	Not Found	High	High	High	High	Not Found	High	High	High	High	High	High	High	Not Found	High	High	High	High	High	High	High	Not Found	High	High	High	High	High	High	High	Not Found	High	High
High	Master Protein	A0A072V195	ATP-dependent Clp protease ATP-binding subunit OS=Medicago truncatula GN=MTR_3g102830 PE=3 SV=1	0	484.784	53	63	526	6	927	103	6.84	2007.04	63	Not Found	Not Found	Not Found	High	High	High	High	High	Not Found	Not Found	Not Found	Not Found	Not Found	High	High	Not Found	Not Found	Not Found	Not Found	High	Not Found	Not Found	High	Not Found	Not Found	High	Not Found	High	Not Found	Not Found	Not Found	Not Found	Not Found	Not Found	Not Found
High	Master Protein	A0A072U1R9	Calmodulin-domain kinase CDPK protein OS=Medicago truncatula GN=MTR_7g091890 PE=4 SV=1	0	285.666	53	36	342	22	533	60.6	6.6	1453.95	36	High	High	High	High	High	High	High	High	High	Not Found	High	High	High	High	High	High	High	High	High	High	High	High	High	High	Not Found	High	High	High	High	High	High	High	Not Found	Not Found	High
High	Master Protein Candidate	B7FMC2	Ribulose bisphosphate carboxylase small chain OS=Medicago truncatula GN=MTR_7g007120 PE=2 SV=1	0	254.77	52	21	560	9	181	20.2	8.54	2052.93	21	High	High	High	High	High	High	High	High	High	High	High	High	High	High	High	High	Not Found	High	High	High	High	High	High	High	Not Found	High	High	High	High	High	High	High	High	High	High
High	Master Protein Candidate	A0A072TWG1	Ribulose bisphosphate carboxylase small chain OS=Medicago truncatula GN=MTR_7g007120 PE=3 SV=1	0	254.77	52	21	560	9	181	20.2	8.54	2052.93	21	High	High	High	High	High	High	High	High	High	High	High	High	High	High	High	High	Not Found	High	High	High	High	High	High	High	Not Found	High	High	High	High	High	High	High	High	High	High
High	Master Protein	A0A072U6Q1	Ribulose bisphosphate carboxylase small chain OS=Medicago truncatula GN=MTR_7g007120 PE=3 SV=1	0	254.77	52	21	560	9	181	20.2	8.81	2052.93	21	High	High	High	High	High	High	High	High	High	High	High	High	High	High	High	High	Not Found	High	High	High	High	High	High	High	Not Found	High	High	High	High	High	High	High	High	High	High
High	Master Protein Candidate	A0A072TXF3	Ribulose bisphosphate carboxylase small chain OS=Medicago truncatula GN=MTR_7g007220 PE=3 SV=1	0	254.77	52	21	560	9	181	20.2	8.54	2052.93	21	High	High	High	High	High	High	High	High	High	High	High	High	High	High	High	High	Not Found	High	High	High	High	High	High	High	Not Found	High	High	High	High	High	High	High	High	High	High
High	Master Protein Candidate	A0A072TWG5	Ribulose bisphosphate carboxylase small chain OS=Medicago truncatula GN=MTR_7g007200 PE=3 SV=1	0	254.77	52	21	560	9	181	20.2	8.54	2052.93	21	High	High	High	High	High	High	High	High	High	High	High	High	High	High	High	High	Not Found	High	High	High	High	High	High	High	Not Found	High	High	High	High	High	High	High	High	High	High
High	Master Protein	A0A072VE85	Serine/Threonine kinase, ABC1 family protein OS=Medicago truncatula GN=MTR_1g009860 PE=4 SV=1	0	245.851	52	42	297	42	654	73.4	5.43	1042.73	42	Not Found	High	High	High	High	High	High	High	High	High	High	High	High	High	High	High	Not Found	High	High	High	High	High	High	High	Not Found	High	High	High	High	High	High	High	Not Found	High	High
High	None	A0A072VR24	Vicilin 47 kDa protein OS=Medicago truncatula GN=MTR_1g103400 PE=4 SV=1	0	239.166	52	34	320	32	517	61.6	9.01	1219.41	34	High	High	High	High	High	High	High	High	High	High	High	High	High	High	High	High	Medium	High	High	High	High	High	High	High	Not Found	High	High	High	High	High	High	High	High	High	High
High	Master Protein	G7J4S6	60S ribosomal protein L27a-3 OS=Medicago truncatula GN=MTR_3g077050 PE=2 SV=1	0	53.035	52	11	196	2	147	16.6	10.71	573.17	11	Not Found	Not Found	Not Found	Not Found	Not Found	Not Found	Not Found	High	Not Found	Not Found	Not Found	Not Found	Not Found	Not Found	Not Found	Not Found	Not Found	Not Found	Not Found	Not Found	Not Found	Not Found	Not Found	Not Found	Not Found	High	High	Not Found	Not Found	High	Not Found	High	Not Found	Not Found	Not Found
High	Master Protein Candidate	A0A072VLZ2	GDP-D-mannose-3,5-epimerase OS=Medicago truncatula GN=MTR_1g080950 PE=4 SV=1	0	135.862	52	21	89	15	380	42.8	6.27	347.32	21	Not Found	High	High	High	High	High	High	High	Not Found	Not Found	Not Found	Not Found	Not Found	Not Found	High	High	Not Found	Not Found	Not Found	High	High	High	High	High	Not Found	High	High	High	Not Found	High	Not Found	High	Not Found	High	High
High	Master Protein	B7FLD9	2,3-bisphosphoglycerate-independent phosphoglycerate mutase OS=Medicago truncatula GN=MTR_7g074570 PE=2 SV=1	0	147.169	52	24	85	24	556	60.6	5.68	346.01	24	High	Not Found	Not Found	High	High	High	High	High	Not Found	High	Not Found	High	High	High	High	High	Not Found	High	High	High	High	High	High	High	Not Found	High	High	High	High	High	Not Found	Not Found	Not Found	High	High
High	Master Protein	Q2HSW3	Protein transporter Sec61 subunit beta-like protein OS=Medicago truncatula GN=MTR_2g093770 PE=4 SV=1	0	41.804	52	5	34	5	107	10.7	11.3	163.05	5	Not Found	Not Found	High	Not Found	High	High	High	High	Not Found	Not Found	Not Found	High	High	High	High	High	Not Found	Not Found	Not Found	High	High	Not Found	High	High	Not Found	Not Found	Not Found	High	High	High	High	High	Not Found	High	Not Found
High	Master Protein	G7LJ01	Acetyltransferase component of pyruvate dehydrogenase complex OS=Medicago truncatula GN=MTR_8g018770 PE=3 SV=1	0	304.365	52	33	258	33	543	59.3	7.71	1105.37	33	High	High	High	High	High	High	High	High	High	High	High	High	High	High	High	High	High	High	High	High	High	High	High	High	High	High	High	High	High	High	High	High	Not Found	High	High
High	Master Protein	G7LGN0	Drug resistance transporter-like ABC domain protein OS=Medicago truncatula GN=MTR_8g014360 PE=3 SV=2	0	860.158	52	116	1164	84	1480	167.3	7.21	4145.46	116	High	High	High	High	High	High	High	High	High	High	High	High	High	High	High	High	High	High	High	High	High	High	High	High	High	High	High	High	High	High	High	High	High	High	High
High	Master Protein	B7FKU9	Cytoplasmic C-1-tetrahydrofolate synthase OS=Medicago truncatula GN=MTR_7g108580 PE=2 SV=1	0	84.588	52	11	33	11	293	31.5	7.53	162.69	11	Not Found	High	High	High	High	Not Found	Not Found	High	Not Found	High	High	Not Found	Not Found	High	High	High	Not Found	High	High	High	Not Found	High	High	High	Not Found	High	High	High	Not Found	Not Found	Not Found	Not Found	Not Found	High	Not Found
High	None	G7KEZ1	Isoflavone reductase-like protein OS=Medicago truncatula GN=MTR_5g020800 PE=4 SV=1	0	92.247	52	16	61	15	318	35.4	5.58	200.45	16	Not Found	Not Found	High	High	High	Not Found	Not Found	High	Not Found	Not Found	High	High	Not Found	High	High	High	High	Not Found	High	High	High	High	High	Not Found	Not Found	High	High	High	Not Found	Not Found	Not Found	Not Found	Not Found	High	High
High	Master Protein	A0A072UTQ2	OBP3-responsive protein OS=Medicago truncatula GN=MTR_4g125360 PE=4 SV=1	0	32.61	52	6	20	6	159	18.2	7.4	71.84	6	Not Found	Not Found	High	High	High	Not Found	Not Found	High	Not Found	Not Found	High	High	Not Found	Not Found	Not Found	High	Not Found	Not Found	Not Found	High	High	High	Not Found	High	Not Found	Not Found	Not Found	High	High	Not Found	Not Found	High	Not Found	Not Found	Not Found
High	Master Protein	G7I4U4	Plastid fibrillin OS=Medicago truncatula GN=MTR_1g075660 PE=4 SV=1	0	262.493	52	17	451	17	276	29.7	7.44	1787.22	17	High	High	High	High	High	High	High	High	High	High	High	High	High	High	High	High	High	High	High	High	High	High	High	High	Not Found	High	High	High	High	High	High	High	High	High	High
High	Master Protein	I3S3S0	Cytosolic triosephosphate isomerase OS=Medicago truncatula GN=MTR_2g096940 PE=2 SV=1	0	141.48	52	16	130	15	253	27.2	5.92	558.03	16	Not Found	High	High	High	High	High	High	High	Not Found	High	High	High	High	High	High	High	Not Found	Not Found	High	High	High	High	High	High	Not Found	High	Not Found	Not Found	High	High	High	High	Not Found	High	High
High	Master Protein	G7IEG7	Legumin storage protein OS=Medicago truncatula GN=MTR_1g072600 PE=3 SV=1	0	325.619	52	31	530	4	583	67.2	6.95	2172.57	31	High	High	High	Not Found	High	High	High	High	Not Found	High	Not Found	Not Found	High	High	High	High	Not Found	High	Not Found	Not Found	High	High	High	High	Not Found	Not Found	Not Found	Not Found	Not Found	High	High	Medium	Not Found	Not Found	Not Found
High	Master Protein	Q2HTA3	AAA ATPase; 26S proteasome subunit P45 OS=Medicago truncatula GN=MTR_7g099640 PE=3 SV=1	0	154.097	52	25	157	5	445	49.5	6.21	525.19	25	Not Found	Not Found	Not Found	High	Not Found	High	Not Found	High	Not Found	Not Found	Not Found	Not Found	Not Found	Not Found	Not Found	Not Found	Not Found	Not Found	Not Found	Not Found	Not Found	High	Not Found	Not Found	Not Found	Not Found	Not Found	Not Found	Not Found	High	Not Found	High	High	High	Not Found
High	Master Protein	G7JAV5	Alginate lyase OS=Medicago truncatula GN=MTR_3g095340 PE=2 SV=1	0	49.927	52	7	20	7	215	24.5	8.81	89.03	7	Not Found	Not Found	Not Found	Not Found	High	High	High	High	Not Found	Not Found	Not Found	Not Found	Not Found	High	High	Not Found	Not Found	Not Found	Not Found	High	High	High	High	High	Not Found	Not Found	Not Found	Not Found	Not Found	Not Found	Not Found	Not Found	Not Found	Not Found	Not Found
High	None	A0A072TNN2	Lipoxygenase OS=Medicago truncatula GN=MTR_8g018735 PE=3 SV=1	0	287.219	52	35	281	21	642	71.7	6.9	1176.52	35	Not Found	High	High	High	High	High	High	High	Not Found	Not Found	High	High	High	High	High	High	Not Found	Not Found	High	High	High	High	High	High	Not Found	High	High	High	High	High	High	High	Not Found	Not Found	High
High	Master Protein Candidate	G7JRI5	L-ascorbate peroxidase OS=Medicago truncatula GN=MTR_4g061140 PE=2 SV=1	0	136.998	52	10	149	10	250	27.1	5.81	630.61	10	Not Found	High	High	High	High	High	High	High	Not Found	Not Found	High	High	High	High	High	High	Not Found	Not Found	High	High	High	High	High	High	Not Found	High	Not Found	High	High	High	High	High	Not Found	High	High
High	Master Protein	A0A072UU27	F0F1 ATP synthase subunit gamma OS=Medicago truncatula GN=MTR_4g129790 PE=3 SV=1	0	133.423	52	20	267	20	327	35.5	9.2	912.13	20	High	High	High	High	High	High	High	High	High	High	High	High	High	High	High	High	High	High	High	High	High	High	High	High	High	High	High	High	High	High	High	High	High	High	High
High	Master Protein	A2Q5A5	NADH-quinone oxidoreductase subunit B OS=Medicago truncatula GN=ndhK PE=3 SV=1	0	110.015	52	13	93	13	227	25.7	8.73	421.75	13	Not Found	High	High	High	High	High	High	High	Not Found	Not Found	High	Not Found	Not Found	High	High	High	Not Found	Not Found	High	High	High	High	High	High	Not Found	Not Found	Not Found	High	High	High	High	High	Not Found	Not Found	Not Found
High	Master Protein	G7JIM1	Histone H2A OS=Medicago truncatula GN=MTR_4g071150 PE=3 SV=1	0	90.831	52	8	80	2	152	16.1	10.84	335.74	8	Not Found	Not Found	Not Found	High	Not Found	Not Found	Not Found	Not Found	Not Found	Not Found	Not Found	High	High	Not Found	High	High	Not Found	Not Found	Not Found	High	High	Not Found	Medium	High	Not Found	Not Found	Not Found	Not Found	Not Found	Medium	Not Found	High	Not Found	Not Found	Not Found
High	Master Protein	A0A072U566	Peptidyl-prolyl cis-trans isomerase OS=Medicago truncatula GN=MTR_6g007607 PE=4 SV=1	0	251.158	52	21	147	21	455	50	5.31	666.97	21	Not Found	Not Found	High	High	High	High	High	Not Found	Not Found	Not Found	High	High	High	High	Not Found	High	Not Found	Not Found	High	High	High	High	High	Not Found	Not Found	Not Found	High	High	High	High	Medium	Not Found	Not Found	Not Found	High
High	Master Protein	I3S8V0	Stem-loop-binding protein of 41 kDa protein B OS=Medicago truncatula GN=MTR_7g111860 PE=2 SV=1	0	172.485	52	22	163	22	378	42	7.96	570.39	22	Not Found	High	High	High	High	High	High	High	Not Found	High	High	High	High	High	High	High	Not Found	Not Found	High	High	High	High	High	High	Not Found	High	High	High	High	High	High	Not Found	Not Found	High	High
High	Master Protein	I3SSW0	Plastid lipid-associated protein OS=Medicago truncatula GN=MTR_1g054070 PE=2 SV=1	0	100.06	52	16	85	16	297	32.4	5.82	322.91	16	Not Found	Not Found	High	High	High	High	High	High	High	High	High	High	High	High	High	High	Not Found	Not Found	High	High	High	High	High	High	Not Found	High	High	High	High	High	High	High	Not Found	Not Found	High
High	Master Protein	G7K975	Rieske (2Fe-2S) domain protein OS=Medicago truncatula GN=MTR_5g008750 PE=4 SV=1	0	259.586	52	21	340	21	272	30	8.13	1245.67	21	High	High	High	High	High	High	High	High	High	High	High	High	High	High	High	High	High	High	High	High	High	High	High	High	Not Found	High	High	High	High	High	High	High	Not Found	High	High
High	Master Protein	A0A072V4H7	Uncharacterized protein OS=Medicago truncatula GN=MTR_3g114130 PE=4 SV=1	0	135.989	52	18	70	1	409	44.7	7.55	294.77	18	Not Found	High	Not Found	Not Found	Not Found	Not Found	Not Found	Not Found	Not Found	High	Not Found	Not Found	Not Found	Not Found	Not Found	Not Found	Not Found	High	Not Found	Not Found	Not Found	Not Found	Not Found	Not Found	Not Found	Not Found	Not Found	Not Found	Not Found	Not Found	Not Found	Not Found	Not Found	Not Found	Not Found
High	Master Protein	A0A072UB99	Uncoupling protein OS=Medicago truncatula GN=MTR_7g066690 PE=3 SV=1	0	105.519	52	22	142	11	305	32.4	9.42	427.69	22	Not Found	Not Found	High	High	High	High	Not Found	High	Not Found	Not Found	Not Found	High	High	High	Not Found	High	Not Found	Not Found	Not Found	High	High	Not Found	Not Found	High	Not Found	Not Found	Not Found	High	High	High	High	High	Not Found	Not Found	Not Found
High	None	A0A072VC56	Inner membrane import protein Tic22, putative OS=Medicago truncatula GN=MTR_3g101630 PE=4 SV=1	0	54.739	52	9	69	9	195	22	9.41	174.19	9	Not Found	High	High	High	High	High	High	High	Not Found	Not Found	High	High	Medium	High	High	High	Not Found	Not Found	High	High	High	High	High	High	Not Found	Not Found	Not Found	High	Medium	High	High	High	Not Found	Not Found	Not Found
High	Master Protein	G7I6P0	Calcium-binding EF hand protein OS=Medicago truncatula GN=MTR_1g045490 PE=4 SV=2	0	352.652	52	46	235	46	800	90	6.48	944.51	46	High	High	High	High	High	High	High	High	High	High	High	High	High	High	High	High	High	High	High	High	High	High	High	High	Not Found	High	High	High	High	High	High	High	Not Found	High	High
High	Master Protein	G7J7C6	Import inner membrane translocase protein OS=Medicago truncatula GN=MTR_3g080670 PE=3 SV=1	0	14.543	52	3	8	3	87	9.5	7.75	25.92	3	Not Found	Not Found	Not Found	Not Found	Not Found	Not Found	Not Found	Not Found	Not Found	Not Found	Not Found	Not Found	Not Found	Not Found	Not Found	Not Found	Not Found	Not Found	Not Found	Not Found	Not Found	Not Found	Not Found	Not Found	Not Found	Not Found	Not Found	Not Found	High	High	Not Found	Not Found	Not Found	Not Found	Not Found
High	Master Protein	G7JEX0	Membrane-associated 30 kDa protein OS=Medicago truncatula GN=MTR_4g068210 PE=2 SV=1	0	205.795	52	23	121	23	319	35.1	9.5	515.2	23	Not Found	High	High	High	High	High	High	High	Not Found	High	High	High	High	High	High	Not Found	Not Found	High	High	High	High	High	High	High	Not Found	High	High	High	High	High	High	High	Not Found	High	High
High	None	A0A072URF1	40S ribosomal protein S9, putative OS=Medicago truncatula GN=MTR_4g108305 PE=4 SV=1	0	38.523	52	4	48	0	58	6.5	9.73	212.85	4	Not Found	Not Found	Not Found	Not Found	Not Found	Not Found	Not Found	Not Found	Not Found	Not Found	Not Found	Not Found	Not Found	Not Found	Not Found	Not Found	Not Found	Not Found	Not Found	Not Found	Not Found	Not Found	Not Found	Not Found	Not Found	Not Found	Not Found	Not Found	Not Found	Not Found	Not Found	Not Found	Not Found	Not Found	Not Found
High	Master Protein	G7J5A6	Uncharacterized protein OS=Medicago truncatula GN=MTR_3g114130 PE=4 SV=1	0	135.022	52	18	71	1	408	44.6	7.55	298.04	18	Not Found	High	Not Found	Not Found	Not Found	Not Found	Not Found	Not Found	Not Found	High	Not Found	Not Found	Not Found	Not Found	Not Found	Not Found	Not Found	Not Found	Not Found	Not Found	Not Found	Not Found	Not Found	Not Found	Not Found	High	Not Found	Not Found	Not Found	Not Found	Not Found	Not Found	Not Found	Not Found	Not Found
High	Master Protein	G8A207	Carboxy-terminal region remorin OS=Medicago truncatula GN=MTR_1g100647 PE=2 SV=1	0	184.568	52	17	156	14	209	23.1	8.12	716.28	17	High	High	High	High	High	High	High	High	Not Found	High	High	High	High	High	High	High	Medium	High	High	High	High	High	High	High	Not Found	High	High	High	Not Found	High	High	High	Medium	High	High
High	Master Protein	G7IUC4	ADP/ATP carrier protein OS=Medicago truncatula GN=MTR_2g098070 PE=3 SV=1	0	141.455	52	23	256	8	362	39.3	9.83	760.59	23	Not Found	High	High	High	High	High	High	High	Not Found	Not Found	High	High	High	High	Not Found	High	Not Found	Not Found	Not Found	High	High	High	High	High	Not Found	High	Not Found	High	High	High	Medium	Medium	Not Found	High	Not Found
High	Master Protein Candidate	G7JQ36	Pti1-like kinase OS=Medicago truncatula GN=MTR_4g123870 PE=2 SV=1	0	136.228	52	16	146	12	362	39.8	8.88	534.57	16	Not Found	High	High	High	High	High	High	High	Not Found	Not Found	High	High	High	High	High	High	Not Found	Not Found	High	High	High	High	High	High	Not Found	Not Found	Not Found	High	High	Not Found	High	High	Not Found	Not Found	Not Found
High	Master Protein	A0A072U549	Haloacid dehalogenase-like hydrolase family protein OS=Medicago truncatula GN=MTR_7g112140 PE=4 SV=1	0	525.145	52	60	480	60	1059	115.8	5.87	1867.18	60	Medium	High	High	High	High	High	High	High	Not Found	High	High	High	High	High	High	High	Not Found	High	High	High	High	High	High	High	Not Found	High	High	High	High	High	High	High	High	High	High
High	Master Protein	A0A072VFE4	Aldehyde dehydrogenase OS=Medicago truncatula GN=MTR_1g029840 PE=3 SV=1	0	197.906	52	24	121	2	488	53.6	8.35	502.52	24	Not Found	Not Found	Not Found	Not Found	Not Found	Not Found	Not Found	Not Found	Not Found	Not Found	Not Found	Not Found	Not Found	Not Found	Not Found	Not Found	Not Found	Not Found	Not Found	Not Found	Not Found	Not Found	Not Found	Not Found	Not Found	Not Found	Not Found	Not Found	Not Found	High	Not Found	Not Found	Not Found	Not Found	Not Found
High	Master Protein	G7LC97	Uncharacterized protein OS=Medicago truncatula GN=MTR_8g092670 PE=4 SV=2	0	45.015	52	7	18	7	155	17.2	4.86	69.03	7	Not Found	High	High	Not Found	Not Found	Not Found	Not Found	Not Found	Not Found	High	High	Not Found	Not Found	Not Found	Not Found	Not Found	High	High	Not Found	Not Found	Not Found	Not Found	Not Found	Not Found	Not Found	High	Not Found	Not Found	Not Found	Not Found	Not Found	Not Found	Not Found	High	High
High	Master Protein	I3SBU8	Import inner membrane translocase protein OS=Medicago truncatula GN=MTR_4g063925 PE=2 SV=1	0	20.536	52	6	26	6	93	11	7.3	81.52	6	Not Found	High	High	Not Found	Not Found	Not Found	Not Found	Not Found	Not Found	Not Found	Not Found	Not Found	Not Found	Not Found	Not Found	Not Found	Not Found	Not Found	High	High	High	Not Found	Not Found	Not Found	Not Found	Not Found	High	High	High	Not Found	High	Not Found	Not Found	High	High
High	Master Protein	A0A072UX31	NAD(P)H:quinone oxidoreductase, type IV protein OS=Medicago truncatula GN=MTR_4g069250 PE=3 SV=1	0	124.263	52	12	98	12	252	27.1	5.5	426.6	12	Not Found	High	High	Not Found	High	High	High	Not Found	Not Found	High	High	High	High	High	High	Not Found	Not Found	High	High	High	High	High	High	High	Not Found	High	High	High	High	High	High	High	Not Found	High	High
High	Master Protein	G7J567	General regulatory factor 2 OS=Medicago truncatula GN=MTR_3g100620 PE=2 SV=1	0	65.663	52	13	103	10	252	28.4	4.77	225.84	13	Not Found	High	High	High	High	High	High	High	Not Found	High	Not Found	High	High	High	High	Not Found	High	High	High	High	High	High	High	High	Not Found	Not Found	High	High	High	Not Found	Not Found	High	Not Found	Not Found	High
High	Master Protein	A0A072TZU1	Uncharacterized protein OS=Medicago truncatula GN=MTR_7g445370 PE=4 SV=1	0	115.813	51	16	135	16	276	30.9	9.31	489.54	16	High	Not Found	High	High	High	High	High	High	High	Not Found	High	High	High	High	High	High	High	Not Found	High	High	High	High	High	Not Found	Not Found	Not Found	High	High	High	High	High	High	Not Found	Not Found	High
High	Master Protein	A0A072UHR4	Thylakoid membrane slr0575-like protein OS=Medicago truncatula GN=MTR_6g017260 PE=4 SV=1	0	227.556	51	17	288	17	280	30.6	7.81	1223.36	17	High	High	High	High	High	High	High	High	High	High	High	High	High	High	High	High	High	High	High	High	High	High	High	High	High	High	High	High	High	High	High	High	Not Found	High	High
High	Master Protein	G7I882	Transmembrane protein, putative OS=Medicago truncatula GN=MTR_1g014110 PE=4 SV=1	0	113.549	51	5	84	5	107	11.3	9.44	468.73	5	Not Found	High	High	High	High	High	High	High	Not Found	High	High	High	High	High	High	High	Not Found	High	High	High	High	High	High	High	Not Found	High	High	Not Found	Not Found	High	High	High	Not Found	High	High
High	Master Protein	G7IHV2	PfkB family carbohydrate kinase OS=Medicago truncatula GN=MTR_2g098950 PE=3 SV=1	0	93.363	51	15	61	11	329	35.2	5.35	226.19	15	Not Found	High	High	High	Not Found	High	High	High	Not Found	Not Found	High	Not Found	Not Found	High	Not Found	High	Not Found	High	High	High	Not Found	High	Not Found	High	Not Found	High	High	Not Found	Not Found	High	Not Found	Not Found	Not Found	High	High
High	Master Protein	A0A072VQL5	Cytochrome b5-like heme/steroid-binding domain protein OS=Medicago truncatula GN=MTR_1g100727 PE=3 SV=1	0	156.836	51	14	175	9	220	24.2	4.61	699.31	14	High	High	High	High	High	High	High	High	High	High	High	Not Found	High	Not Found	Not Found	Not Found	High	High	High	High	High	High	Not Found	Not Found	High	High	High	High	High	High	Not Found	Not Found	High	High	High
High	Master Protein	B7FKD8	PRA1 family protein OS=Medicago truncatula GN=MTR_2g100270 PE=2 SV=1	0	58.87	51	7	47	7	185	20.6	9.6	143.03	7	Not Found	Not Found	High	High	High	Not Found	High	High	Not Found	Not Found	Not Found	Not Found	Not Found	High	High	High	Not Found	Not Found	Not Found	Not Found	Not Found	Not Found	High	High	Medium	Medium	High	High	Medium	High	High	High	High	Not Found	Not Found
High	Master Protein	A0A072VBW0	General regulatory factor 2 OS=Medicago truncatula GN=MTR_2g091225 PE=3 SV=1	0	90.97	51	13	87	8	261	29.5	4.83	243.07	13	Not Found	High	High	High	High	High	Not Found	Not Found	Not Found	High	High	High	High	High	High	Not Found	Not Found	High	High	High	High	Not Found	Not Found	Not Found	Not Found	Not Found	High	High	Not Found	Not Found	Not Found	Not Found	Not Found	Not Found	Not Found
High	Master Protein	S4T029	Ribosomal protein L2 OS=Medicago truncatula GN=rpl2 PE=3 SV=1	0	134.159	51	18	180	16	263	28.8	10.86	591.87	18	Not Found	Not Found	High	High	High	High	High	High	Not Found	High	High	High	High	High	High	High	Not Found	High	Not Found	High	High	High	High	High	Not Found	High	Not Found	High	High	High	High	High	High	High	High
High	Master Protein	A0A072VIH3	3-ketoacyl-CoA thiolase 2, peroxisomal-like protein OS=Medicago truncatula GN=MTR_1g047210 PE=3 SV=1	0	191.143	51	23	158	20	462	48.3	7.99	610.04	23	High	High	High	High	High	High	High	High	High	High	High	High	High	High	High	High	Not Found	High	High	High	High	High	High	High	Not Found	High	High	High	High	High	High	High	Not Found	Not Found	High
High	Master Protein	G7LGJ8	Calnexin 2 OS=Medicago truncatula GN=MTR_8g095680 PE=3 SV=1	0	293.595	51	29	228	25	540	61.8	4.97	1039.91	29	High	High	High	High	High	High	High	High	High	High	High	High	High	High	High	High	High	High	High	High	High	High	High	High	Not Found	High	High	High	High	High	High	High	Not Found	High	High
High	Master Protein Rejected	G7JQB0	Cytochrome B(Amino-terminal)/b6/petB protein OS=Medicago truncatula GN=MTR_4g034790 PE=4 SV=2	0	53.282	51	10	65	0	242	26.8	9.57	177.43	10	Not Found	High	High	Not Found	High	High	High	High	Not Found	Not Found	High	High	High	High	High	High	Not Found	Not Found	Not Found	High	Not Found	High	Not Found	High	Not Found	High	High	High	High	High	High	High	High	Not Found	Not Found
High	None	A0A072VP79	Heterotrimeric GTP-binding protein alpha subunit, putative OS=Medicago truncatula GN=MTR_1g015750 PE=4 SV=1	0	83.73	51	13	47	13	285	32.8	5.3	163	13	High	High	High	Not Found	High	Not Found	High	High	Not Found	High	High	High	High	High	High	Not Found	Not Found	High	High	High	High	High	High	High	Not Found	High	High	Not Found	High	Not Found	Not Found	Not Found	Not Found	High	High
High	None	G7L5N5	Cysteine synthase/L-3-cyanoalanine synthase OS=Medicago truncatula GN=MTR_7g078070 PE=4 SV=1	0	78.568	51	16	55	16	287	30.8	5.5	177.82	16	Not Found	High	High	High	High	Not Found	High	Not Found	Not Found	Not Found	High	High	High	High	High	High	Not Found	Not Found	High	High	High	Not Found	High	Not Found	Not Found	Not Found	Not Found	Not Found	High	High	High	High	Not Found	High	High
High	Master Protein	A0A072TUG6	Major intrinsic protein (MIP) family transporter OS=Medicago truncatula GN=MTR_8g098375 PE=3 SV=1	0	152.977	51	14	210	9	287	30.9	8.84	881.23	14	High	High	High	High	High	High	High	High	High	High	High	High	High	High	High	High	High	High	High	High	High	High	High	High	Not Found	High	High	High	High	High	High	High	High	High	High
High	Master Protein	A0A072UXU6	ADP/ATP carrier protein OS=Medicago truncatula GN=MTR_4g078545 PE=3 SV=1	0	177.747	51	28	439	9	371	39.8	9.76	1381.05	28	High	High	High	High	High	High	High	High	High	High	High	High	High	High	High	High	High	High	High	High	High	High	High	High	Not Found	High	High	High	High	High	High	High	High	High	High
High	None	G7KZ93	2,3-bisphosphoglycerate-independent phosphoglycerate mutase OS=Medicago truncatula GN=MTR_7g074570 PE=4 SV=2	0	126.076	51	20	74	20	432	47.8	5.76	277.46	20	High	Not Found	Not Found	High	High	High	High	High	Not Found	High	Not Found	High	High	High	High	High	Not Found	High	High	High	High	High	High	High	Not Found	High	High	High	High	High	Not Found	Not Found	Not Found	High	High
High	Master Protein	G7JCM9	Phospholipase A1 OS=Medicago truncatula GN=MTR_4g080100 PE=4 SV=1	0	218.62	51	24	236	24	442	49.9	5.88	804.34	24	Not Found	High	High	High	High	High	High	High	Not Found	Not Found	High	High	High	High	High	High	Not Found	Not Found	Not Found	High	High	High	High	High	Not Found	High	High	High	High	High	High	High	Not Found	High	High
High	Master Protein	G7JC06	60S ribosomal protein L17A OS=Medicago truncatula GN=MTR_3g085490 PE=2 SV=1	0	126.679	51	12	115	5	182	20.7	10.36	473.9	12	High	High	High	High	High	High	High	Not Found	Not Found	High	High	High	Not Found	High	High	High	High	High	High	High	High	High	High	Not Found	Not Found	High	High	Not Found	High	Not Found	Not Found	Not Found	Not Found	High	High
High	Master Protein	G7KW90	Vacuolar H+-ATPase subunit C OS=Medicago truncatula GN=MTR_7g083720 PE=4 SV=1	0	158.822	51	23	154	23	378	42.8	5.77	565.95	23	Not Found	High	High	High	High	High	High	High	High	High	High	High	High	High	High	High	High	High	High	High	High	High	High	High	Not Found	High	High	High	High	High	High	High	Not Found	High	High
High	Master Protein	G7JTD2	Ribulose bisphosphate carboxylase/oxygenase activase OS=Medicago truncatula GN=MTR_4g021210 PE=4 SV=1	0	292.852	51	36	353	11	476	52.1	5.62	1203.79	36	Not Found	High	High	Not Found	Not Found	Not Found	High	Not Found	High	High	Not Found	Not Found	Not Found	High	High	Not Found	Not Found	High	High	High	Not Found	Not Found	High	Not Found	Not Found	Not Found	High	High	Not Found	High	Not Found	Not Found	Not Found	High	Not Found
High	Master Protein	A0A072UT55	40S ribosomal protein S19-1 OS=Medicago truncatula GN=MTR_3g013635 PE=4 SV=1	0	56.115	51	10	70	5	143	16	10.15	230.86	10	Not Found	Not Found	High	High	Not Found	High	High	Not Found	Not Found	Not Found	High	High	Not Found	High	High	High	Not Found	Not Found	High	High	High	High	High	High	Not Found	Not Found	Not Found	High	Not Found	Not Found	Not Found	Medium	Not Found	Not Found	High
High	Master Protein	G7JK13	30S ribosomal protein S9P OS=Medicago truncatula GN=MTR_4g085580 PE=2 SV=1	0	47.229	51	10	115	5	143	16.4	10.15	304.55	10	Not Found	High	High	High	High	High	High	High	Not Found	Not Found	Not Found	High	High	Not Found	High	High	Not Found	Not Found	Not Found	High	High	High	Not Found	High	Not Found	High	High	High	High	High	High	High	Not Found	Not Found	Not Found
High	None	G7JMK0	Adenylate kinase OS=Medicago truncatula GN=MTR_4g103800 PE=3 SV=2	0	73.443	51	11	178	11	192	21	8.31	582.82	11	High	High	High	High	High	High	High	High	High	High	High	High	High	High	High	High	High	High	High	High	High	High	High	High	Not Found	High	High	High	High	High	High	High	High	High	High
High	None	G7JTR1	Core histone H2A/H2B/H3/H4 OS=Medicago truncatula GN=MTR_4g063270 PE=3 SV=1	0	17.149	51	5	119	0	51	5.9	9.7	268.14	5	Not Found	Not Found	Not Found	Not Found	Not Found	Not Found	Not Found	Not Found	Not Found	Not Found	Not Found	Not Found	Not Found	Not Found	Not Found	Not Found	Not Found	Not Found	Not Found	Not Found	Not Found	Not Found	Not Found	Not Found	Not Found	Not Found	Not Found	Not Found	Not Found	Not Found	Not Found	Not Found	Not Found	Not Found	Not Found
High	Master Protein	B7FLW8	40S ribosomal protein S3a OS=Medicago truncatula GN=MTR_1g103100 PE=2 SV=1	0	161.001	51	21	209	7	261	29.7	9.82	851.65	21	High	High	Not Found	High	High	High	High	Not Found	Not Found	High	High	High	High	High	High	Not Found	Not Found	Not Found	High	High	High	High	High	Not Found	Not Found	Not Found	Not Found	Not Found	High	Not Found	Not Found	Not Found	Not Found	Not Found	Not Found
High	Master Protein	G7LAF4	Inner membrane protein OS=Medicago truncatula GN=MTR_8g091480 PE=3 SV=2	0	536.604	51	38	366	38	764	84.5	5.94	1847.99	38	High	High	High	High	High	High	High	High	High	High	High	High	High	High	High	High	High	High	High	High	High	High	High	High	Not Found	High	High	High	High	High	High	High	Not Found	High	High
High	Master Protein	G7J3P7	RAB GTPase-like protein A1D OS=Medicago truncatula GN=MTR_3g086980 PE=2 SV=1	0	52.669	51	12	101	6	222	24.6	6.8	233.26	12	Not Found	High	Not Found	Not Found	Not Found	Not Found	Not Found	Not Found	Not Found	High	Not Found	High	Not Found	Not Found	Not Found	Not Found	Not Found	High	Not Found	Not Found	Not Found	Not Found	Not Found	Not Found	Not Found	High	Not Found	Not Found	High	Not Found	Not Found	Not Found	Not Found	Not Found	Not Found
High	None	A0A072TPY7	60S ribosomal protein L35a-3 OS=Medicago truncatula GN=MTR_0699s0010 PE=4 SV=1	0	74.659	51	8	147	1	112	12.9	10.61	627.39	8	Not Found	Not Found	Not Found	Not Found	Not Found	Not Found	Not Found	Not Found	Not Found	Not Found	Not Found	Not Found	Not Found	High	Not Found	Not Found	High	High	Not Found	Not Found	Not Found	High	Not Found	Not Found	Not Found	Not Found	Not Found	Not Found	Not Found	Not Found	Not Found	Not Found	Not Found	Not Found	Not Found
High	Master Protein	I3SSE5	Oxygen-evolving enhancer protein OS=Medicago truncatula GN=MTR_8g005175 PE=2 SV=1	0	118.592	51	13	227	13	232	24.9	9.66	891.41	13	Not Found	High	High	High	High	High	High	High	Not Found	Not Found	High	High	High	High	High	High	Not Found	High	High	High	High	High	High	High	Not Found	High	High	High	High	High	High	High	Not Found	High	Not Found
High	Master Protein	G7I2P6	Uncharacterized protein OS=Medicago truncatula GN=MTR_1g073190 PE=4 SV=2	0	48.754	51	5	36	5	120	13.1	7.24	156.61	5	Not Found	Not Found	High	High	Not Found	High	High	Not Found	Not Found	Not Found	High	High	High	Not Found	Not Found	Not Found	Not Found	Not Found	High	High	High	High	High	High	Not Found	High	High	High	Not Found	Not Found	Not Found	Not Found	Not Found	High	Not Found
High	Master Protein	I3S7Z5	Peptidyl-prolyl cis-trans isomerase OS=Medicago truncatula GN=MTR_1g117010 PE=2 SV=1	0	146.89	51	12	145	11	244	26.2	9.63	563.43	12	Not Found	High	High	High	High	High	High	High	Not Found	High	High	High	High	High	High	High	Not Found	High	High	High	High	High	High	High	Not Found	Not Found	High	Not Found	High	High	High	High	Not Found	High	High
High	Master Protein	A0A072UFB5	Ras-related small GTP-binding family protein OS=Medicago truncatula GN=MTR_7g112090 PE=3 SV=1	0	104.807	51	13	130	9	193	22	7.05	560.89	13	Not Found	Not Found	Not Found	High	High	High	High	High	Not Found	Not Found	Not Found	High	High	High	High	High	Not Found	Not Found	Not Found	High	High	High	High	High	Not Found	High	High	High	High	High	High	High	Not Found	Not Found	High
High	Master Protein	A0A072TKG8	Ribulose bisphosphate carboxylase large chain domain protein OS=Medicago truncatula GN=MTR_0002s0660 PE=3 SV=1	0	283.74	51	35	943	6	479	53	6.68	3086.99	35	Not Found	Not Found	Medium	Medium	High	High	High	Medium	Not Found	Medium	Medium	Medium	High	High	High	High	Medium	Medium	Medium	Medium	High	High	High	High	Not Found	Not Found	Medium	High	Not Found	Not Found	Not Found	Not Found	Not Found	Not Found	Not Found
High	Master Protein Candidate	G7JFY6	Cytochrome b6-F complex subunit 5 OS=Medicago truncatula GN=MTR_4g050840 PE=3 SV=2	0	4.102	51	1	1	1	71	8.1	5.02	5.07	1	Not Found	Not Found	Not Found	Not Found	Not Found	Not Found	Not Found	Not Found	Not Found	Not Found	Not Found	Not Found	Not Found	Not Found	Not Found	Not Found	Not Found	Not Found	Not Found	Not Found	Not Found	Not Found	Not Found	Not Found	Not Found	Not Found	Not Found	Not Found	Not Found	Not Found	Not Found	Not Found	Not Found	Not Found	Not Found
High	Master Protein	G7KGI9	Cinnamyl alcohol dehydrogenase family protein OS=Medicago truncatula GN=MTR_5g031360 PE=4 SV=1	0	91.318	51	17	80	14	363	39	7.74	261.48	17	Not Found	High	Not Found	High	High	High	High	High	Not Found	Not Found	Not Found	High	High	High	High	High	Not Found	Not Found	Not Found	High	High	High	High	High	Not Found	Not Found	Not Found	Not Found	High	High	High	High	Not Found	Not Found	High
High	Master Protein	G7KN93	Cytochrome c1, heme protein OS=Medicago truncatula GN=MTR_6g023230 PE=4 SV=1	0	272.703	51	19	293	10	306	33.3	6.62	1306.25	19	Not Found	High	High	High	High	High	High	High	Not Found	Not Found	High	High	High	High	High	High	High	Not Found	Not Found	High	High	High	High	High	High	High	High	High	High	High	High	High	High	High	High
High	Master Protein	B7FGR0	60S ribosomal protein L23a-2 OS=Medicago truncatula GN=MTR_2g096340 PE=2 SV=1	0	90.78	51	14	100	2	154	17.3	10.23	371.35	14	Not Found	Not Found	Not Found	High	Not Found	Not Found	Not Found	Not Found	Not Found	Not Found	Not Found	Not Found	Not Found	Not Found	Not Found	Not Found	Not Found	Not Found	Not Found	Not Found	Not Found	Not Found	Not Found	Medium	Not Found	Not Found	Not Found	Not Found	Not Found	Not Found	Not Found	Not Found	Not Found	Not Found	Not Found
High	Master Protein	G7JZW9	Glycine cleavage system H protein OS=Medicago truncatula GN=MTR_5g014260 PE=2 SV=1	0	81.344	51	6	92	6	166	17.8	5.19	480.23	6	High	High	Not Found	High	High	High	High	High	High	Not Found	Not Found	High	High	High	High	High	Not Found	Not Found	Not Found	High	High	High	High	Not Found	Not Found	Not Found	Not Found	High	High	Not Found	High	Not Found	Not Found	High	High
High	Master Protein	I3S6K0	Cytochrome b559 subunit alpha OS=Medicago truncatula GN=psbE PE=2 SV=1	0	104.578	51	7	376	2	83	9.4	4.94	1342.43	7	Not Found	High	High	High	High	High	High	High	High	High	High	Not Found	Not Found	High	High	High	Not Found	Not Found	Not Found	High	High	High	High	High	Not Found	High	High	High	High	High	High	High	Not Found	Not Found	Not Found
High	Master Protein	A0A072TW22	Cytochrome b559 subunit alpha OS=Medicago truncatula GN=MTR_0002s0700 PE=3 SV=1	0	57.712	51	5	187	1	83	9.4	4.78	697.16	5	Not Found	Not Found	Not Found	Not Found	Not Found	High	Not Found	Not Found	Not Found	Not Found	Not Found	Not Found	Not Found	High	Not Found	Not Found	Not Found	Not Found	Not Found	Not Found	Not Found	Not Found	Not Found	Not Found	Not Found	Not Found	Not Found	Not Found	Not Found	Not Found	Not Found	Not Found	Not Found	Not Found	Not Found
High	Master Protein Candidate	A0A072UFC0	Haloacid dehalogenase-like hydrolase family protein OS=Medicago truncatula GN=MTR_7g112140 PE=4 SV=1	0	525.145	51	60	480	60	1081	118	5.87	1867.18	60	Medium	High	High	High	High	High	High	High	Not Found	High	High	High	High	High	High	High	Not Found	High	High	High	High	High	High	High	Not Found	High	High	High	High	High	High	High	High	High	High
High	Master Protein	G7KKH1	Chlorophyll a-b binding protein, chloroplastic OS=Medicago truncatula GN=MTR_6g012110 PE=3 SV=1	0	265.439	51	15	857	4	265	28.3	6.35	2818.38	15	High	High	High	High	High	High	High	High	Not Found	Not Found	Not Found	High	High	High	High	High	High	Not Found	Not Found	High	High	High	High	High	High	Medium	High	High	High	High	High	High	Not Found	High	Not Found
High	Master Protein	G7L5N4	Cysteine synthase OS=Medicago truncatula GN=MTR_7g078070 PE=3 SV=1	0	95.747	51	21	64	21	380	40.9	8.19	199.89	21	Not Found	High	High	High	High	Not Found	High	Not Found	Not Found	Not Found	High	High	High	High	High	High	Not Found	Not Found	High	High	High	Not Found	High	High	Not Found	Not Found	Not Found	Not Found	High	High	High	High	Not Found	High	High
High	Master Protein	B7FIE8	GroES chaperonin OS=Medicago truncatula GN=MTR_7g089300 PE=2 SV=1	0	19.441	51	4	6	4	97	10.5	7.49	17.96	4	Not Found	Not Found	High	High	Not Found	Not Found	Not Found	Not Found	Not Found	Not Found	High	High	Not Found	Not Found	Not Found	Not Found	Not Found	Not Found	Not Found	Not Found	Not Found	Not Found	Not Found	Not Found	Not Found	Not Found	Not Found	Not Found	Not Found	Not Found	Not Found	Not Found	Not Found	Not Found	Not Found
High	Master Protein Candidate	G7JVZ3	Thylakoid lumenal protein OS=Medicago truncatula GN=MTR_5g012110 PE=4 SV=1	0	80.382	50	8	28	8	232	24.6	5.48	127.51	8	Not Found	Not Found	Not Found	High	High	High	High	High	Not Found	Not Found	Not Found	High	High	High	Not Found	Not Found	Not Found	Not Found	Not Found	High	High	Not Found	Not Found	Not Found	Not Found	Not Found	Not Found	Not Found	Not Found	Not Found	High	Not Found	Not Found	Not Found	Not Found
High	Master Protein	A2Q5T7	H+-transporting two-sector ATPase, C (AC39) subunit OS=Medicago truncatula GN=MTR_7g009590 PE=4 SV=1	0	210.871	50	22	179	22	351	40.7	5.06	739.44	22	Not Found	High	High	High	High	High	High	High	Not Found	High	High	High	High	High	High	High	Not Found	High	High	High	High	High	High	Medium	Not Found	High	High	Not Found	High	High	High	High	Not Found	High	High
High	Master Protein	S4SZP2	Ribosomal protein S12 OS=Medicago truncatula GN=rps12 PE=3 SV=1	0	52.22	50	7	70	2	123	13.7	11.58	235.78	7	Not Found	Not Found	Not Found	Not Found	High	High	Not Found	High	Not Found	Not Found	Not Found	High	High	High	Not Found	High	Not Found	Not Found	High	High	High	High	High	High	Not Found	Not Found	Not Found	Not Found	Not Found	Not Found	Not Found	High	High	Not Found	Not Found
High	Master Protein	G7J5Z1	Dolichyl-diphosphooligosaccharide--protein glycosyltransferase subunit 1 OS=Medicago truncatula GN=MTR_3g115980 PE=3 SV=2	0	319.975	50	35	358	34	617	69.6	7.72	1533.32	35	High	High	High	High	High	High	High	High	High	High	High	High	High	High	High	High	High	High	High	High	High	High	High	High	Not Found	High	High	High	High	High	High	High	Not Found	Not Found	High
High	Master Protein	I3SPQ1	60S ribosomal protein L32-1 OS=Medicago truncatula GN=MTR_7g053180 PE=2 SV=1	0	77.981	50	14	56	14	133	15.6	10.77	192.08	14	Not Found	High	High	Not Found	Not Found	High	High	High	Not Found	Not Found	Not Found	Not Found	Not Found	Not Found	Not Found	High	Not Found	Not Found	High	Not Found	High	Not Found	High	High	Not Found	Not Found	High	High	High	Not Found	High	High	Not Found	Not Found	High
High	Master Protein	G7L2L3	NADH-cytochrome b5 reductase OS=Medicago truncatula GN=MTR_7g087090 PE=2 SV=1	0	179.212	50	19	207	18	278	30.8	8.22	811.94	19	Not Found	High	High	High	High	High	High	High	Not Found	High	High	High	High	High	High	High	High	High	High	High	High	High	High	High	Not Found	High	High	High	High	High	High	High	Not Found	High	High
High	Master Protein	I3TAF1	60S ribosomal L28-like protein OS=Medicago truncatula GN=MTR_8g015570 PE=2 SV=1	0	64.124	50	9	188	5	143	16.1	10.77	684.75	9	Not Found	Not Found	High	High	High	High	High	High	Not Found	Not Found	High	High	High	High	High	High	Not Found	Not Found	High	High	High	High	High	High	Not Found	Not Found	High	High	High	High	High	High	Not Found	Not Found	High
High	Master Protein	G7IED3	FZO-like protein OS=Medicago truncatula GN=MTR_1g072270 PE=4 SV=1	0	390.477	50	52	327	52	914	101.6	5.24	1259.87	52	High	High	High	High	High	High	High	High	Not Found	High	High	High	High	High	High	High	High	High	High	High	High	High	High	High	Not Found	High	High	High	High	High	High	High	Not Found	High	High
High	Master Protein	G7IDU4	Protein disulfide isomerase-like protein OS=Medicago truncatula GN=MTR_1g087520 PE=3 SV=2	0	192.301	50	18	189	16	364	40.4	5.49	873.21	18	High	High	High	High	High	High	High	High	High	High	High	High	High	High	High	High	High	High	High	High	High	High	High	High	Not Found	High	High	High	High	High	High	High	Not Found	High	High
High	Master Protein	A0A072UME9	Delta(24)-sterol reductase-like protein OS=Medicago truncatula GN=MTR_4g074350 PE=4 SV=1	0	325.487	50	45	420	45	567	65.9	8.38	1506.93	45	High	High	High	High	High	High	High	High	High	High	High	High	High	High	High	High	High	High	High	High	High	High	High	High	Not Found	High	High	High	High	High	High	High	High	High	High
High	None	A0A072VD84	Plasma membrane ATPase OS=Medicago truncatula GN=MTR_1g009760 PE=3 SV=1	0	486.173	50	54	616	13	820	89.9	7.65	2262.63	54	Not Found	Not Found	High	High	High	High	High	High	Not Found	Not Found	High	High	High	High	High	High	Not Found	Not Found	High	High	High	High	High	High	Not Found	Not Found	Not Found	High	High	High	Not Found	Not Found	Not Found	Not Found	High
High	Master Protein	A0A072VQS8	Small GTPase family RAB protein OS=Medicago truncatula GN=MTR_1g029450 PE=4 SV=1	0	78.679	50	11	79	9	215	24	5.85	323.91	11	Not Found	High	High	High	High	High	High	Not Found	Not Found	High	High	Not Found	High	High	Not Found	High	Not Found	High	High	Not Found	High	High	High	High	Not Found	Medium	Not Found	High	High	High	High	Not Found	Not Found	Not Found	High
High	Master Protein	G7J9R6	60S ribosomal L6-like protein OS=Medicago truncatula GN=MTR_3g094570 PE=4 SV=1	0	104.776	50	14	201	4	233	26	10.23	725.48	14	Not Found	High	High	Not Found	High	High	High	Not Found	Not Found	High	High	Not Found	High	High	High	High	Not Found	High	High	Not Found	High	Not Found	High	High	Not Found	High	Not Found	Not Found	Not Found	High	Not Found	Not Found	Not Found	Not Found	Not Found
High	Master Protein	B7FH28	60S ribosomal L6-like protein OS=Medicago truncatula GN=MTR_3g094860 PE=2 SV=1	0	110.868	50	15	225	5	233	25.9	10.2	873.09	15	Not Found	High	High	High	High	Not Found	High	High	Not Found	High	High	High	High	High	High	High	Not Found	High	High	High	High	High	High	High	Not Found	High	High	Not Found	High	High	Not Found	High	Not Found	Not Found	High
High	Master Protein	B7FH64	40S ribosomal S3-like protein OS=Medicago truncatula GN=MTR_1g044660 PE=2 SV=1	0	139.686	50	20	238	20	239	26.6	9.64	815.59	20	High	High	High	Not Found	High	High	High	High	High	High	High	High	High	High	High	High	High	High	High	High	High	High	High	High	Not Found	High	High	High	High	High	High	High	Not Found	High	High
High	Master Protein	G7JM88	Lethal leaf-spot protein, putative OS=Medicago truncatula GN=MTR_4g057200 PE=4 SV=1	0	301.983	50	34	373	33	542	61.1	8	1393.87	34	High	High	High	High	High	High	High	High	High	High	High	High	High	High	High	High	High	High	High	High	High	High	High	High	Not Found	High	High	High	High	High	High	High	High	High	High
High	Master Protein	G7IKL0	Peroxisome biogenesis-like protein OS=Medicago truncatula GN=MTR_2g088850 PE=2 SV=1	0	99.138	50	10	58	10	275	30.2	6.57	283.59	10	Not Found	Not Found	High	High	High	High	High	High	Not Found	Not Found	Not Found	High	High	High	High	High	Not Found	Not Found	Not Found	High	High	High	High	High	Not Found	Not Found	Not Found	High	High	High	High	High	Not Found	Not Found	Not Found
High	Master Protein	G7I7H7	Thylakoid lumen 18.3 kDa protein OS=Medicago truncatula GN=MTR_1g082420 PE=4 SV=1	0	344.408	50	21	820	21	289	31.4	7.33	3371.33	21	High	High	High	High	High	High	High	High	High	High	High	High	High	High	High	High	High	High	High	High	High	High	High	High	High	High	High	High	High	High	High	High	High	High	High
High	Master Protein	G7LJD5	Phototropin-2 protein OS=Medicago truncatula GN=MTR_8g070530 PE=4 SV=2	0	403.76	50	51	336	50	935	104.8	7.53	1324.13	51	High	High	High	High	High	High	High	High	High	High	High	High	High	High	High	High	High	High	High	High	High	High	High	High	High	High	High	High	High	High	High	High	High	High	High
High	Master Protein	G7K4T4	Fructose-bisphosphate aldolase OS=Medicago truncatula GN=MTR_5g096670 PE=2 SV=1	0	167.714	50	17	117	14	357	38.3	6.15	507.63	17	Not Found	High	High	High	High	High	High	High	Not Found	High	Not Found	High	High	High	High	High	Not Found	High	High	High	High	High	High	High	Not Found	High	High	High	High	Not Found	High	Not Found	Not Found	High	High
High	Master Protein	G7KRV2	TPR repeat protein OS=Medicago truncatula GN=MTR_7g108590 PE=4 SV=1	0	172.867	50	31	224	31	446	49.8	9.07	722.51	31	Not Found	High	High	High	High	High	High	High	Not Found	High	High	High	High	High	High	High	Not Found	High	High	High	High	High	High	High	Not Found	High	High	High	High	High	High	High	Not Found	High	High
High	Master Protein	A0A072VMC4	Malate dehydrogenase OS=Medicago truncatula GN=MTR_1g076130 PE=3 SV=1	0	156.344	50	17	98	9	332	35.6	6.55	418.85	17	Not Found	Not Found	Not Found	Not Found	High	High	High	High	Not Found	Not Found	Not Found	Not Found	Not Found	High	High	High	Not Found	Not Found	Not Found	Not Found	Not Found	High	High	High	Not Found	Not Found	Not Found	High	High	High	Not Found	Not Found	Not Found	High	Not Found
High	Master Protein	A0A072U8G8	Ribulose bisphosphate carboxylase large chain domain protein OS=Medicago truncatula GN=MTR_7g033770 PE=4 SV=1	0	231.729	50	14	563	1	192	21.4	7.24	2416.01	14	Not Found	Not Found	Not Found	Not Found	Not Found	Not Found	Not Found	Not Found	Not Found	Not Found	Not Found	Not Found	Not Found	Not Found	Not Found	High	Not Found	Not Found	Not Found	Not Found	Not Found	Not Found	Not Found	Not Found	Not Found	Not Found	Not Found	Not Found	Not Found	Not Found	Not Found	Not Found	Not Found	Not Found	Not Found
High	Master Protein	A0A072TM25	Patatin OS=Medicago truncatula GN=MTR_8g007065 PE=3 SV=1	0	171.954	50	21	194	21	422	45.9	5.03	678.94	21	High	High	High	High	High	High	High	High	High	High	High	High	High	High	High	High	High	High	High	High	High	High	High	High	Not Found	High	High	High	High	High	High	Not Found	Not Found	High	High
High	Master Protein	G7JK70	Acytochrome-C oxidase/electron carrier protein OS=Medicago truncatula GN=MTR_4g101930 PE=2 SV=2	0	12.014	50	4	31	4	70	8	9.92	80.97	4	Not Found	Not Found	Not Found	Not Found	Not Found	High	Not Found	Not Found	Not Found	Not Found	Not Found	Not Found	Not Found	Not Found	Not Found	Not Found	Not Found	Not Found	Not Found	Not Found	High	High	Not Found	High	Not Found	High	High	High	Not Found	High	Medium	High	High	High	High
High	Master Protein	G7KK16	p-loop nucleoside triphosphate hydrolase superfamily protein OS=Medicago truncatula GN=MTR_6g009520 PE=3 SV=1	0	173.395	50	31	156	21	520	60.7	7.06	564.83	31	High	High	High	High	High	High	High	High	High	Not Found	High	High	High	High	High	High	Not Found	Not Found	Not Found	High	High	High	High	High	Not Found	High	Not Found	High	High	High	High	High	Not Found	High	High
High	None	A0A072VD99	Serine/Threonine kinase, ABC1 family protein OS=Medicago truncatula GN=MTR_1g009860 PE=4 SV=1	0	223.567	50	39	264	39	616	69	5.6	917.3	39	Not Found	High	High	High	High	High	High	High	High	High	High	High	High	High	High	High	Not Found	High	High	High	High	High	High	High	Not Found	High	High	High	High	High	High	High	Not Found	High	High
High	Master Protein	S4T097	Photosystem I assembly protein Ycf3 OS=Medicago truncatula GN=ycf3 PE=3 SV=1	0	34.194	50	8	23	8	168	19.5	5.34	88.11	8	Not Found	Not Found	Not Found	High	High	Not Found	High	High	Not Found	Not Found	Not Found	Not Found	High	High	High	High	Not Found	Not Found	Not Found	Not Found	Not Found	High	High	High	Not Found	Not Found	Not Found	Not Found	Not Found	Not Found	Not Found	High	Not Found	Not Found	Not Found
High	Master Protein	G7JTZ0	Glyoxysomal malate dehydrogenase OS=Medicago truncatula GN=MTR_4g092690 PE=3 SV=1	0	125.617	50	16	163	15	356	37.3	7.43	592.38	16	Not Found	High	High	High	High	High	High	High	Not Found	Not Found	High	High	High	High	High	High	Not Found	Not Found	High	High	High	High	High	High	Not Found	Not Found	Not Found	High	High	High	High	High	Not Found	Not Found	Not Found
High	Master Protein	G7L2K4	Transmembrane protein, putative OS=Medicago truncatula GN=MTR_7g076630 PE=2 SV=1	0	22.289	50	3	22	3	90	10	9.61	99.14	3	Not Found	Not Found	High	Not Found	Not Found	Not Found	Not Found	Not Found	Not Found	Not Found	High	Not Found	Not Found	Not Found	Not Found	Not Found	Not Found	Not Found	High	Not Found	Not Found	Not Found	Not Found	Not Found	Not Found	Not Found	Not Found	Not Found	High	High	High	High	Not Found	Not Found	Not Found
High	Master Protein	G7J8Y6	60S acidic ribosomal protein OS=Medicago truncatula GN=MTR_3g092600 PE=2 SV=1	0	24.495	50	2	12	2	110	11.1	4.36	93.93	2	Not Found	Not Found	Not Found	High	High	Not Found	Not Found	High	Not Found	Not Found	Not Found	High	High	Not Found	Not Found	High	Not Found	Not Found	Not Found	Not Found	High	High	Not Found	High	Not Found	Not Found	Not Found	Not Found	Not Found	Not Found	Not Found	Not Found	Not Found	Not Found	Not Found
High	Master Protein	G7ZZL1	40S ribosomal S9-like protein OS=Medicago truncatula GN=MTR_1g068965 PE=4 SV=1	0	113.998	50	16	191	2	224	25.8	10.32	649.59	16	Not Found	Not Found	Not Found	Not Found	Not Found	Medium	Not Found	Not Found	Not Found	Not Found	Not Found	Not Found	Not Found	Not Found	Medium	Not Found	Not Found	Not Found	Not Found	Not Found	Not Found	Not Found	Not Found	Not Found	Not Found	Not Found	Not Found	Not Found	Not Found	Not Found	Not Found	Not Found	Not Found	Not Found	Not Found
High	None	G7J106	50S ribosomal protein L2-B OS=Medicago truncatula GN=MTR_3g035710 PE=4 SV=1	0	80.458	50	9	81	7	142	15	11.66	305.77	9	Not Found	Not Found	Not Found	High	High	High	High	High	Not Found	Not Found	Not Found	High	High	High	High	High	Not Found	High	Not Found	High	High	High	High	High	Not Found	High	Not Found	Not Found	High	High	High	High	Not Found	High	Not Found
High	Master Protein	G7IRZ4	Import inner membrane translocase protein OS=Medicago truncatula GN=MTR_2g097870 PE=2 SV=1	0	19.664	50	4	7	4	84	9.5	6.01	22.1	4	Not Found	Not Found	Not Found	Not Found	Not Found	Not Found	Not Found	Not Found	Not Found	Not Found	Not Found	Not Found	Not Found	Not Found	Not Found	Not Found	Not Found	Not Found	Not Found	High	Not Found	Not Found	Not Found	Not Found	Not Found	Not Found	Not Found	High	Medium	Not Found	High	Not Found	Not Found	Not Found	Not Found
High	Master Protein Candidate	A0A072UCB4	Vacuolar H+-ATPase subunit C OS=Medicago truncatula GN=MTR_7g083720 PE=4 SV=1	0	158.822	50	23	154	23	386	43.8	5.78	565.95	23	Not Found	High	High	High	High	High	High	High	High	High	High	High	High	High	High	High	High	High	High	High	High	High	High	High	Not Found	High	High	High	High	High	High	High	Not Found	High	High
High	None	G7ISD8	Auxin-repressed/dormancy-associated protein OS=Medicago truncatula GN=MTR_2g014240 PE=4 SV=1	0	40.582	50	6	23	6	110	12.1	9.92	104.17	6	Not Found	Not Found	Not Found	Not Found	High	High	High	High	Not Found	Not Found	Not Found	Not Found	Not Found	High	High	High	Not Found	Not Found	Not Found	Not Found	Not Found	High	High	High	Not Found	Not Found	High	High	Not Found	High	Not Found	High	Not Found	Not Found	Not Found
High	Master Protein	G7LIY0	Lipoxygenase OS=Medicago truncatula GN=MTR_8g018550 PE=3 SV=1	0	386.286	50	51	307	31	868	97.7	6.29	1253.93	51	High	High	High	High	High	High	High	High	High	High	High	High	High	High	High	High	High	Not Found	High	High	High	High	High	High	Not Found	High	High	High	High	High	High	High	Not Found	High	High
High	Master Protein	G7IEH2	Legumin storage protein OS=Medicago truncatula GN=MTR_1g072630 PE=3 SV=1	0	284.54	50	25	456	9	569	65.3	6.58	1924.47	25	High	High	High	High	High	High	High	High	High	High	High	High	High	High	High	High	High	Not Found	High	High	High	High	High	High	Not Found	High	High	High	High	High	High	High	Not Found	Not Found	High
High	None	A0A072UD54	Succinate dehydrogenase [ubiquinone] flavoprotein subunit, mitochondrial OS=Medicago truncatula GN=MTR_5g020050 PE=3 SV=1	0	140.184	50	27	105	27	533	59.1	5.92	400.77	27	Not Found	High	High	High	High	High	High	High	Not Found	High	High	High	High	High	High	High	Not Found	High	High	High	High	High	High	High	Not Found	Not Found	High	Not Found	Not Found	Not Found	Not Found	High	Not Found	Not Found	Not Found
High	Master Protein	G7JRA0	Tubulin beta chain OS=Medicago truncatula GN=MTR_4g019090 PE=3 SV=1	0	190.136	50	25	312	1	449	50.6	4.86	1276.22	25	Not Found	Not Found	High	Not Found	Not Found	Not Found	Not Found	Not Found	Not Found	Not Found	High	High	Not Found	Not Found	Not Found	Not Found	Not Found	Not Found	High	Not Found	Not Found	Not Found	Not Found	Not Found	Not Found	High	Not Found	Not Found	High	Not Found	Not Found	Not Found	Not Found	High	High
High	Master Protein	G7JYS0	Phospholipase D OS=Medicago truncatula GN=MTR_5g023050 PE=3 SV=2	0	470.515	50	52	461	51	872	98.6	6.98	1883.27	52	Not Found	High	High	High	High	High	High	High	Not Found	High	High	High	High	High	High	High	Not Found	High	High	High	High	High	High	High	Not Found	High	High	High	High	High	High	High	Not Found	High	High
High	Master Protein	A0A072VMZ6	DEAD-box ATP-dependent RNA helicase OS=Medicago truncatula GN=MTR_2g099620 PE=3 SV=1	0	116.458	50	21	175	4	397	45.1	6.47	544.25	21	Not Found	High	Not Found	Not Found	High	Not Found	Not Found	High	Not Found	Not Found	Not Found	Not Found	High	Not Found	Not Found	High	Not Found	Not Found	Not Found	Not Found	High	Not Found	Not Found	High	Not Found	Not Found	Not Found	Not Found	High	High	High	High	Not Found	Not Found	Not Found
High	None	A0A072V4J3	Glutamine synthetase OS=Medicago truncatula GN=MTR_2g021255 PE=3 SV=1	0	192.234	50	20	261	19	393	43.2	6.93	1004.34	20	High	High	High	High	High	High	High	High	Not Found	High	High	High	High	High	High	High	High	High	High	High	High	High	High	High	Not Found	Not Found	High	High	High	High	High	High	Not Found	High	High
High	Master Protein	A2Q5A0	Photosystem II protein D1 OS=Medicago truncatula GN=MTR_7g021750 PE=3 SV=1	0	315.754	50	21	841	16	353	39	5.25	3318.75	21	High	High	High	High	High	High	High	High	High	High	High	High	High	High	High	High	High	High	High	High	High	High	High	High	High	High	High	High	High	High	High	High	High	High	High
High	Master Protein Candidate	G7JG21	Photosystem II protein D1 OS=Medicago truncatula GN=psbA PE=3 SV=1	0	315.754	50	21	841	16	353	39	5.25	3318.75	21	High	High	High	High	High	High	High	High	High	High	High	High	High	High	High	High	High	High	High	High	High	High	High	High	High	High	High	High	High	High	High	High	High	High	High
High	Master Protein	A2Q2V1	ATP-citrate lyase/succinyl-CoA ligase OS=Medicago truncatula GN=MTR_2g034090 PE=4 SV=1	0	216.56	50	26	197	26	608	65.9	7.72	875.86	26	Not Found	High	High	High	High	High	High	High	Not Found	High	High	High	High	High	High	High	Not Found	Not Found	High	High	High	High	High	High	Not Found	High	High	High	High	High	High	High	Not Found	Not Found	Not Found
High	Master Protein	Q1RSH3	GroEL-like chaperone, ATPase OS=Medicago truncatula GN=MTR_1g090140 PE=3 SV=1	0	326.084	50	33	287	11	574	61.1	6.09	1235.9	33	Not Found	High	Not Found	High	High	High	High	High	High	High	High	High	Not Found	High	High	High	Not Found	High	High	High	Not Found	Not Found	High	High	Not Found	High	High	High	Not Found	High	High	Not Found	Not Found	High	High
High	Master Protein	G7L0I7	Cobalamin-independent methionine synthase OS=Medicago truncatula GN=MTR_7g086300 PE=3 SV=1	0	409.157	50	42	303	32	803	88.8	6.6	1294.24	42	High	High	High	High	High	High	High	High	High	High	High	High	High	High	High	High	High	High	High	High	High	High	High	High	Not Found	High	High	High	High	High	High	High	Not Found	High	High
High	Master Protein	A0A072UZC8	Heat shock 70 kDa protein OS=Medicago truncatula GN=MTR_3g081170 PE=3 SV=1	0	288.007	50	43	151	43	884	98.9	5.8	598.05	43	High	High	High	High	High	High	High	High	High	High	High	High	High	High	High	High	High	High	High	High	High	High	High	High	Not Found	High	High	Not Found	High	High	Not Found	High	Not Found	High	Medium
High	Master Protein	G7KIR6	Trypsin-like serine protease OS=Medicago truncatula GN=MTR_6g007030 PE=2 SV=1	0	189.277	50	21	112	21	432	45.8	7.3	457.97	21	Not Found	High	High	High	High	High	High	High	Not Found	High	High	High	High	High	High	High	Not Found	High	High	High	High	High	High	High	Not Found	Not Found	High	High	High	High	High	High	Not Found	Not Found	High
High	Master Protein	G7J8E5	DnaJ heat shock amino-terminal domain protein, putative OS=Medicago truncatula GN=MTR_3g104980 PE=4 SV=1	0	199.142	50	16	212	16	211	23.4	4.7	961.63	16	Not Found	High	High	High	High	High	High	High	Not Found	High	High	High	High	High	High	High	High	High	High	High	High	High	High	High	Not Found	High	High	High	High	High	High	High	Not Found	High	High
High	Master Protein	G7JGP9	Cytosol aminopeptidase family protein OS=Medicago truncatula GN=MTR_4g130860 PE=3 SV=1	0	217.445	50	26	136	25	567	59.6	7.71	591.58	26	Not Found	High	High	High	High	High	High	High	High	High	High	High	High	High	High	High	Not Found	Not Found	High	High	High	High	High	High	Not Found	High	Medium	High	High	High	High	High	Not Found	High	Not Found
High	Master Protein Candidate	A0A072UFT6	GDP-fucose protein O-fucosyltransferase OS=Medicago truncatula GN=MTR_4g008200 PE=4 SV=1	0	127.237	50	21	104	21	368	41	6.35	398.34	21	Not Found	High	Not Found	High	High	High	High	High	Not Found	High	High	High	High	High	High	High	Not Found	High	High	High	High	High	High	High	Not Found	Not Found	High	High	High	High	High	Not Found	Not Found	Not Found	High
High	None	A0A072W2R6	Plastid lipid-associated protein OS=Medicago truncatula GN=MTR_1g116320 PE=4 SV=1	0	155.571	50	18	123	18	348	38.3	8.73	486	18	Not Found	High	High	High	High	High	High	High	Not Found	Not Found	High	High	High	High	High	High	Not Found	Not Found	High	High	High	High	High	High	Not Found	High	High	High	High	High	High	High	Not Found	High	High
High	None	G7IBN5	RAB GTPase-like protein A5B OS=Medicago truncatula GN=MTR_1g068730 PE=4 SV=2	0	64.126	50	10	119	3	171	19.3	7.37	352.88	10	Not Found	Not Found	Not Found	High	Not Found	Not Found	Not Found	Not Found	Not Found	Not Found	Not Found	Not Found	Not Found	Not Found	Not Found	Not Found	Not Found	Not Found	Not Found	High	Not Found	Not Found	Not Found	Not Found	Not Found	Not Found	Not Found	Not Found	Not Found	High	High	Not Found	Not Found	Not Found	High
High	Master Protein Candidate	G7IH33	Translation elongation factor EF-2 subunit OS=Medicago truncatula GN=MTR_2g069310 PE=4 SV=1	0	369.032	50	46	223	7	843	94.1	6.11	849.25	46	Not Found	Not Found	High	Not Found	High	Not Found	Not Found	Not Found	Not Found	Not Found	Not Found	Not Found	High	Not Found	Not Found	Not Found	Not Found	High	Not Found	Not Found	High	Not Found	Not Found	Not Found	Not Found	High	Not Found	Not Found	Not Found	High	Not Found	Not Found	Not Found	High	High
High	Master Protein	G7IH13	Translation elongation factor EF-2 subunit OS=Medicago truncatula GN=MTR_2g069050 PE=4 SV=1	0	369.032	50	46	223	7	843	94.1	6.11	849.25	46	Not Found	Not Found	High	Not Found	High	Not Found	Not Found	Not Found	Not Found	Not Found	Not Found	Not Found	High	Not Found	Not Found	Not Found	Not Found	High	Not Found	Not Found	High	Not Found	Not Found	Not Found	Not Found	High	Not Found	Not Found	Not Found	High	Not Found	Not Found	Not Found	High	High
High	Master Protein	G7L2K3	Uncharacterized protein OS=Medicago truncatula GN=MTR_7g076620 PE=2 SV=1	0	62.029	50	11	36	10	159	17.6	6.39	143.09	11	High	High	High	Not Found	Not Found	Not Found	Not Found	Not Found	High	High	High	High	Not Found	Not Found	Not Found	Not Found	Not Found	High	High	High	Not Found	Not Found	Not Found	Not Found	Not Found	Not Found	High	High	Not Found	Not Found	Not Found	Not Found	Not Found	Not Found	High
High	None	A0A072UGA9	p-loop nucleoside triphosphate hydrolase superfamily protein OS=Medicago truncatula GN=MTR_6g005760 PE=4 SV=1	0	147.108	50	29	174	22	476	53.1	8.63	569.81	29	High	High	High	High	High	High	High	High	High	High	High	High	High	High	High	High	Not Found	High	High	High	High	High	High	High	Not Found	High	High	High	High	High	High	High	High	High	High
High	Master Protein	G7KCE7	Plastid fibrillin OS=Medicago truncatula GN=MTR_5g029590 PE=4 SV=1	0	199.262	50	17	216	17	355	37.7	4.7	827.58	17	High	High	High	High	High	High	High	High	Not Found	High	High	High	High	High	High	High	Not Found	High	High	High	High	High	High	High	Not Found	High	High	High	High	High	High	High	Not Found	High	High
High	Master Protein	G7KAG7	Thylakoid lumenal 29 kDa protein OS=Medicago truncatula GN=MTR_5g064610 PE=3 SV=1	0	180.222	50	22	209	21	353	38.9	8.09	786.09	22	High	High	High	High	High	High	High	High	High	High	High	High	High	High	High	High	Not Found	Not Found	High	High	High	High	High	High	Not Found	High	High	High	High	High	High	High	Not Found	High	High
High	None	A0A072VP76	RAB GTPase-like protein A1D OS=Medicago truncatula GN=MTR_1g097420 PE=4 SV=1	0	121.236	50	15	165	6	234	26.3	5.91	561.4	15	Not Found	High	High	High	High	High	High	High	Not Found	Not Found	High	Not Found	High	High	High	High	Not Found	Not Found	Not Found	High	High	High	High	High	Not Found	High	High	High	High	High	High	High	Not Found	Not Found	Not Found
High	Master Protein	G7IM41	Cysteine proteinase inhibitor OS=Medicago truncatula GN=MTR_2g026040 PE=3 SV=1	0	33.309	50	6	32	6	117	12.9	9.7	111.13	6	Not Found	High	High	High	Not Found	High	Not Found	High	Not Found	High	High	High	High	Not Found	High	Not Found	Not Found	High	High	High	High	Not Found	High	High	Not Found	High	High	Not Found	High	Not Found	Not Found	Not Found	Not Found	Not Found	High
High	Master Protein	G7JPD1	Protein disulfide-isomerase OS=Medicago truncatula GN=MTR_4g059450 PE=3 SV=1	0	214.745	50	32	154	28	583	65.1	4.77	613.08	32	High	High	High	High	High	High	High	High	Not Found	High	High	High	High	High	High	High	Not Found	High	High	High	High	High	High	High	Not Found	High	High	High	High	Not Found	High	High	Not Found	Not Found	High
High	None	A0A072TL99	60S ribosomal L28-like protein OS=Medicago truncatula GN=MTR_8g015570 PE=4 SV=1	0	43.716	50	7	146	3	111	12.4	10.46	489.71	7	Not Found	Not Found	High	High	High	High	High	High	Not Found	Not Found	High	High	High	High	High	High	Not Found	Not Found	High	High	High	High	High	High	Not Found	Not Found	High	High	High	Not Found	Not Found	High	Not Found	Not Found	High
High	Master Protein	G7L8C0	Synaptobrevin-like protein OS=Medicago truncatula GN=MTR_8g022210 PE=2 SV=1	0	70.512	50	11	68	11	218	25.3	9.03	294.62	11	Not Found	Not Found	High	High	High	High	High	High	Not Found	Not Found	Not Found	High	High	High	High	High	Not Found	Not Found	High	High	High	High	High	High	Not Found	High	High	Not Found	High	High	High	Not Found	Not Found	Not Found	High
High	Master Protein	A0A072UL06	Dolichyl-diphosphooligosaccharide--protein glycosyltransferase 48 kDa subunit OS=Medicago truncatula GN=MTR_4g069240 PE=3 SV=1	0	153.049	50	25	221	25	434	48.3	6.29	705.37	25	High	High	High	High	High	High	High	High	Not Found	Not Found	High	High	High	High	High	High	High	High	High	High	High	High	High	High	Not Found	High	High	High	High	High	High	High	Not Found	Not Found	High
High	None	A0A072ULW4	L-ascorbate peroxidase OS=Medicago truncatula GN=MTR_4g061140 PE=3 SV=1	0	119.527	50	8	111	8	216	23.3	5.03	512.97	8	Not Found	High	High	High	High	High	High	High	Not Found	Not Found	High	High	High	High	High	High	Not Found	Not Found	High	High	High	High	High	High	Not Found	High	Not Found	High	High	High	High	High	Not Found	High	High
High	None	G7J3Y0	General regulatory factor 2 OS=Medicago truncatula GN=MTR_3g099380 PE=3 SV=1	0	79.849	50	12	114	6	206	23.3	5.71	267.07	12	Not Found	Not Found	High	High	Not Found	Not Found	Not Found	Not Found	High	Not Found	Not Found	High	Not Found	Not Found	Not Found	Not Found	Not Found	Not Found	High	High	Not Found	Not Found	Not Found	Not Found	High	High	High	Not Found	Not Found	Not Found	Not Found	Not Found	High	High	Not Found
High	Master Protein	G7I9U9	Heterotrimeric GTP-binding protein alpha subunit, putative OS=Medicago truncatula GN=MTR_1g015750 PE=4 SV=1	0	102.419	49	18	63	18	384	44.8	5.86	209.56	18	High	High	High	High	High	Not Found	High	High	Not Found	High	High	High	High	High	High	Not Found	Not Found	High	High	High	High	High	High	High	Not Found	High	High	Medium	High	Not Found	Not Found	Not Found	Not Found	High	High
High	Master Protein	I3SG71	Thylakoid soluble phosphoprotein TSP9 protein OS=Medicago truncatula GN=MTR_3g462990 PE=2 SV=1	0	45.981	49	7	58	7	95	10.3	9.85	195.04	7	High	High	High	High	High	High	High	High	High	Not Found	High	High	High	High	High	High	Not Found	Not Found	High	High	High	Not Found	Not Found	High	Not Found	Not Found	High	High	High	Not Found	Not Found	Not Found	Not Found	High	High
High	Master Protein	G7I3Z0	N-carbamyl-L-amino acid amidohydrolase OS=Medicago truncatula GN=MTR_1g075320 PE=4 SV=2	0	136.569	49	20	93	20	469	50.8	5.82	356.26	20	Medium	High	High	High	High	High	High	High	Not Found	High	High	High	High	High	High	High	Not Found	High	Not Found	High	High	High	High	High	Not Found	High	High	High	High	Not Found	High	High	Not Found	Not Found	Not Found
High	Master Protein	G7JC76	Neutral alpha-glucosidase OS=Medicago truncatula GN=MTR_3g096870 PE=3 SV=1	0	280.063	49	42	166	42	912	103.7	6.19	619.36	42	Not Found	High	High	High	High	High	High	High	Not Found	High	High	High	High	High	High	High	Not Found	High	High	High	High	High	High	High	Not Found	High	High	High	High	High	High	High	Not Found	High	High
High	Master Protein Rejected	G7JFB0	Tubulin alpha chain OS=Medicago truncatula GN=MTR_4g097830 PE=3 SV=1	0	273.263	49	25	345	0	451	49.6	5.06	1514.28	25	Not Found	Not Found	Not Found	High	High	High	High	Not Found	Not Found	Not Found	Not Found	High	High	High	High	Not Found	Not Found	Not Found	Not Found	High	High	High	High	Not Found	Not Found	Not Found	Not Found	High	High	High	Not Found	Not Found	Not Found	Not Found	Not Found
High	Master Protein	I3SU63	Fructose-bisphosphate aldolase OS=Medicago truncatula GN=MTR_5g069055 PE=2 SV=1	0	225.465	49	18	176	7	358	38.2	6.73	798.97	18	Not Found	High	Not Found	High	High	High	High	High	Not Found	Not Found	High	High	High	High	High	High	Not Found	Not Found	High	High	High	High	High	High	Not Found	Not Found	Not Found	High	High	Not Found	Not Found	Medium	Not Found	Not Found	High
High	None	G7L8R3	Tyrosine phosphatase, putative OS=Medicago truncatula GN=MTR_8g088420 PE=4 SV=1	0	142.704	49	21	122	21	332	37.2	6.21	436.11	21	Not Found	High	High	High	High	High	High	High	Not Found	High	High	High	High	High	High	High	Not Found	High	High	High	High	High	High	High	Not Found	High	High	High	High	High	High	High	Not Found	Not Found	High
High	Master Protein	A0A072UR85	DUF21 domain plant protein OS=Medicago truncatula GN=MTR_4g117360 PE=4 SV=1	0	201.522	49	23	136	14	492	53.6	6.04	523.63	23	High	High	High	High	High	High	High	High	High	High	High	High	High	High	High	High	High	High	Not Found	High	High	High	High	High	Not Found	High	Not Found	High	High	High	Not Found	High	Not Found	High	High
High	Master Protein	A0A072UVX2	ADP/ATP carrier protein OS=Medicago truncatula GN=MTR_3g028590 PE=3 SV=1	0	269.72	49	38	755	13	389	42.3	9.79	2419.43	38	High	High	High	High	High	High	High	High	High	High	High	High	High	High	High	High	High	High	High	High	High	High	High	High	High	High	High	High	High	High	High	High	High	High	High
High	Master Protein	I3SAK9	60S ribosomal protein L23a-2 OS=Medicago truncatula GN=MTR_7g023260 PE=2 SV=1	0	89.029	49	13	99	1	154	17.5	10.27	367.93	13	Not Found	Not Found	Not Found	High	Not Found	Not Found	Not Found	Not Found	Not Found	Not Found	Not Found	Not Found	Not Found	Not Found	Not Found	Not Found	Not Found	Not Found	Not Found	Not Found	Not Found	Not Found	Not Found	Not Found	Not Found	Not Found	Not Found	Not Found	Not Found	Not Found	Not Found	Not Found	Not Found	Not Found	Not Found
High	Master Protein	G7JBZ8	Import receptor subunit TOM20 OS=Medicago truncatula GN=MTR_3g085410 PE=2 SV=1	0	83	49	11	106	11	203	22.5	5.2	326.95	11	Not Found	High	High	High	High	High	High	High	Not Found	High	High	High	High	High	Not Found	Not Found	Not Found	High	High	High	High	High	High	High	Not Found	High	High	High	High	High	High	High	Not Found	High	High
High	None	A0A072VLD6	Regulatory particle triple-A ATPase OS=Medicago truncatula GN=MTR_1g069105 PE=3 SV=1	0	134.449	49	22	148	3	398	44.3	5.74	499.43	22	Not Found	Not Found	Not Found	Not Found	Not Found	Not Found	Not Found	Not Found	Not Found	Not Found	Not Found	Not Found	Not Found	High	Not Found	Not Found	Not Found	Not Found	Not Found	Not Found	Not Found	Not Found	Not Found	Not Found	Not Found	High	Not Found	Not Found	Not Found	Not Found	Not Found	Not Found	Not Found	High	Not Found
High	None	A0A072U957	Mediator of RNA polymerase II transcription subunit 36a OS=Medicago truncatula GN=MTR_6g047580 PE=4 SV=1	0	110.324	49	14	69	3	262	28	10.42	289.82	14	Not Found	High	Not Found	Not Found	High	High	High	High	Not Found	Not Found	High	Not Found	High	High	High	High	Not Found	High	Not Found	Not Found	Not Found	High	High	High	Not Found	Not Found	Not Found	Not Found	Not Found	High	Not Found	Not Found	Not Found	Not Found	High
High	Master Protein	G7I2L5	Peptidoglycan-binding domain protein OS=Medicago truncatula GN=MTR_1g072690 PE=4 SV=1	0	118.07	49	15	58	15	392	44.4	5.07	183.48	15	High	High	High	High	High	High	High	Medium	Not Found	High	High	High	High	High	High	High	High	High	High	High	High	High	Not Found	Not Found	Not Found	Not Found	High	Not Found	Medium	High	High	Not Found	Not Found	Not Found	High
High	None	G7JAT2	Long-chain-fatty-acid CoA ligase (AMP-forming) OS=Medicago truncatula GN=MTR_3g084450 PE=4 SV=1	0	195.687	49	22	148	18	512	57.1	8.9	648.07	22	Not Found	High	High	Not Found	High	High	High	High	Not Found	Not Found	High	Not Found	High	High	High	High	Not Found	Not Found	High	Not Found	High	High	High	High	Not Found	High	High	Not Found	High	High	High	High	Not Found	Not Found	High
High	None	G7J5Y3	Glyceraldehyde-3-phosphate dehydrogenase OS=Medicago truncatula GN=MTR_3g115920 PE=3 SV=2	0	232.022	49	22	439	14	317	33.7	5.22	1621.71	22	High	High	High	High	High	High	High	High	High	High	High	High	High	High	High	High	High	High	High	High	High	High	High	High	Not Found	High	High	High	High	High	High	High	High	High	Not Found
High	Master Protein	G7IJ13	Proteasome subunit alpha type OS=Medicago truncatula GN=MTR_2g060830 PE=2 SV=1	0	80.796	49	11	46	7	246	27.2	6.02	180.17	11	High	Not Found	High	High	High	Not Found	Not Found	High	High	Not Found	High	High	High	High	Not Found	High	High	Not Found	High	High	High	High	Not Found	High	Not Found	Not Found	Not Found	High	High	Not Found	Not Found	Not Found	Not Found	Not Found	Not Found
High	Master Protein	G7KHK9	p-loop nucleoside triphosphate hydrolase superfamily protein OS=Medicago truncatula GN=MTR_6g005760 PE=4 SV=2	0	173.696	49	37	200	30	604	66.9	8.78	645.98	37	High	High	High	High	High	High	High	High	High	High	High	High	High	High	High	High	High	High	High	High	High	High	High	High	Not Found	High	High	High	High	High	High	High	High	High	High
High	Master Protein	A0A072VEV1	Multidrug resistance protein ABC transporter family protein OS=Medicago truncatula GN=MTR_2g019020 PE=4 SV=1	0	823.704	49	80	769	76	1382	154.2	7.03	3358.15	80	High	High	High	High	High	High	High	High	High	High	High	High	High	High	High	High	High	High	High	High	High	High	High	High	High	High	High	High	High	High	High	High	High	High	High
High	Master Protein	A0A072UNM0	60S ribosomal protein L3B OS=Medicago truncatula GN=MTR_4g094398 PE=3 SV=1	0	148.167	49	30	269	13	389	44.5	10.18	723.08	30	Not Found	High	Not Found	Not Found	High	High	High	High	Not Found	Not Found	Not Found	High	High	High	High	High	Not Found	Not Found	Not Found	High	High	High	High	High	Medium	High	Medium	High	High	High	High	High	Not Found	High	Not Found
High	Master Protein	A0A072VB39	NAD(P)H-quinone oxidoreductase subunit M OS=Medicago truncatula GN=MTR_3g088645 PE=4 SV=1	0	122.354	49	14	259	14	214	24.6	5.68	921.05	14	Not Found	High	High	High	High	High	High	High	Not Found	High	High	High	High	High	High	High	High	High	High	High	High	High	High	High	Not Found	High	High	High	High	High	High	High	Not Found	High	High
High	Master Protein	G7KNF5	NADH-ubiquinone oxidoreductase OS=Medicago truncatula GN=MTR_6g084520 PE=4 SV=1	0	98.729	49	6	82	6	104	12.3	8.9	325.3	6	Not Found	High	High	High	High	High	High	High	Not Found	High	High	Not Found	Not Found	High	Not Found	High	Not Found	High	High	High	High	High	High	High	Not Found	Not Found	High	High	High	High	High	Not Found	Not Found	High	High
High	Master Protein	A0A072U0M2	ICE-like protease (Caspase) p20 domain protein OS=Medicago truncatula GN=MTR_8g447080 PE=4 SV=1	0	132.722	49	16	52	16	412	44.9	5.11	208.28	16	Not Found	High	Not Found	High	High	High	High	High	Not Found	High	Not Found	Not Found	High	High	High	Not Found	Not Found	High	Not Found	Not Found	Not Found	High	High	Not Found	Not Found	High	High	High	High	High	High	High	High	High	Not Found
High	Master Protein	G7K8J5	Ubiquitin-NEDD8 RUB1-like protein OS=Medicago truncatula GN=MTR_4g073580 PE=2 SV=1	0	123.398	49	11	319	1	153	17.1	6.06	1187.44	11	Not Found	High	Not Found	Not Found	Not Found	Not Found	Not Found	Not Found	Not Found	Not Found	Not Found	Not Found	Not Found	Not Found	Not Found	Not Found	Not Found	Not Found	Not Found	Not Found	Not Found	Not Found	Not Found	Not Found	Not Found	Not Found	High	Not Found	Not Found	Not Found	Not Found	Not Found	Not Found	Not Found	Not Found
High	Master Protein	G7JAB0	Pathogenic type III effector avirulence factor Avr AvrRpt-cleavage: cleavage site protein OS=Medicago truncatula GN=MTR_3g094970 PE=4 SV=1	0	49.159	49	4	20	4	100	11.7	9.1	94.63	4	Not Found	High	High	High	Not Found	Not Found	Not Found	High	Not Found	High	High	Not Found	Not Found	Not Found	Not Found	Not Found	Not Found	High	Not Found	Not Found	Not Found	Not Found	Not Found	Not Found	Not Found	High	Not Found	Not Found	Not Found	Not Found	Not Found	Not Found	Not Found	High	High
High	Master Protein	Q7X9B3	9/13 hydroperoxide lyase OS=Medicago truncatula GN=hpl1 PE=2 SV=1	0	249.169	49	31	209	28	482	53.9	6.61	805.03	31	Not Found	High	High	High	High	High	High	High	Not Found	High	High	High	High	High	High	High	Not Found	Medium	High	High	High	High	High	High	High	High	High	High	High	High	High	High	High	High	High
High	None	A0A072UH03	Uncoupling protein OS=Medicago truncatula GN=MTR_4g018750 PE=3 SV=1	0	113.596	49	19	168	10	288	31	9.16	531.11	19	Not Found	High	High	High	High	High	High	High	Not Found	Not Found	High	High	High	High	High	High	Not Found	Not Found	Not Found	High	High	High	High	High	Not Found	High	Not Found	High	High	Not Found	High	High	Not Found	Medium	High
High	Master Protein	G7LGQ5	Processing peptidase OS=Medicago truncatula GN=MTR_8g014660 PE=3 SV=1	0	305.465	49	34	376	31	507	54.8	5.55	1451.22	34	High	High	High	High	High	High	High	High	High	High	High	High	High	High	High	High	High	High	High	High	High	High	High	High	Not Found	High	High	High	High	High	High	High	High	High	High
High	Master Protein	Q38JC8	Temperature-induced lipocalin OS=Medicago truncatula GN=TIL PE=2 SV=1	0	117.489	49	16	71	14	184	21.4	6.55	271.52	16	High	Not Found	High	High	High	Not Found	High	High	High	High	High	High	High	High	High	High	Not Found	High	High	High	High	High	High	High	Not Found	Not Found	High	High	High	High	Not Found	Not Found	Not Found	Not Found	Not Found
High	Master Protein	A0A072TUJ3	COP1-interactive protein, putative OS=Medicago truncatula GN=MTR_8g099275 PE=4 SV=1	0	431.932	49	62	154	62	1223	141.5	4.98	661.02	62	Not Found	High	High	High	High	High	High	High	High	High	High	High	High	High	High	High	High	High	High	High	High	High	High	High	Not Found	High	High	High	High	High	Not Found	Not Found	Not Found	High	High
High	Master Protein	G7J9B8	Glutamine synthetase OS=Medicago truncatula GN=MTR_3g065250 PE=3 SV=1	0	141.236	49	18	85	14	356	39.1	5.59	344	18	Not Found	High	Not Found	High	High	High	High	High	Not Found	High	Not Found	High	High	High	High	High	Not Found	High	Not Found	High	High	High	High	High	Not Found	Not Found	High	Not Found	High	High	High	High	Not Found	Not Found	High
High	None	G7JFY8	Apocytochrome protein F OS=Medicago truncatula GN=MTR_4g050860 PE=4 SV=2	0	248.049	49	24	417	16	266	29.3	5.74	1495.92	24	High	High	High	High	High	High	High	High	Medium	High	High	High	High	High	High	High	High	High	High	High	High	High	High	High	Not Found	High	High	High	High	High	High	High	Not Found	High	Not Found
High	Master Protein Candidate	A0A072UTP5	ADP/ATP carrier protein OS=Medicago truncatula GN=MTR_3g028590 PE=3 SV=1	0	269.72	49	38	755	13	393	42.7	9.82	2419.43	38	High	High	High	High	High	High	High	High	High	High	High	High	High	High	High	High	High	High	High	High	High	High	High	High	High	High	High	High	High	High	High	High	High	High	High
High	Master Protein	A0A072UXW2	Transducin/WD-like repeat-protein OS=Medicago truncatula GN=MTR_3g054090 PE=4 SV=1	0	56.797	49	10	29	10	301	32.7	6.13	124.17	10	High	High	High	High	High	High	High	High	High	Not Found	Not Found	Not Found	Not Found	Not Found	Not Found	High	Not Found	Not Found	Not Found	High	Not Found	Not Found	Not Found	High	Not Found	Not Found	Medium	Not Found	Not Found	Not Found	Not Found	Not Found	Not Found	Not Found	Not Found
High	Master Protein	G7K6I3	Inner membrane protease subunit, putative OS=Medicago truncatula GN=MTR_5g007850 PE=4 SV=2	0	31.233	49	8	25	8	166	18.5	9.47	68.82	8	Not Found	Not Found	Not Found	High	Not Found	High	Not Found	High	Not Found	Not Found	Medium	High	Not Found	Not Found	High	High	Not Found	High	High	Not Found	Not Found	High	High	High	Not Found	Not Found	Not Found	Not Found	Not Found	Not Found	Not Found	High	Not Found	Medium	Not Found
High	None	A0A072V2S2	ABC transporter B family protein OS=Medicago truncatula GN=MTR_4g124040 PE=4 SV=1	0	441.434	49	58	342	33	1101	118.4	8.03	1407.29	58	Not Found	High	High	High	High	High	High	High	Not Found	High	High	High	High	High	High	High	Not Found	High	High	High	High	High	High	High	Not Found	High	High	High	High	Not Found	High	High	Not Found	High	High
High	None	G7KEZ9	Gamma carbonic anhydrase-like protein OS=Medicago truncatula GN=MTR_5g020850 PE=4 SV=1	0	91.315	49	10	123	7	201	21.8	7.47	558.86	10	Not Found	High	Not Found	High	High	High	High	High	Not Found	Not Found	High	High	High	High	High	High	Not Found	Not Found	Not Found	High	High	High	High	High	Not Found	High	High	High	High	High	High	High	Not Found	High	High
High	Master Protein	A0A072TMG8	Grave disease carrier protein OS=Medicago truncatula GN=MTR_8g027975 PE=3 SV=1	0	109.337	49	23	165	20	361	39	9.45	454.18	23	High	High	High	High	High	High	High	High	Not Found	Not Found	High	High	High	High	High	High	High	High	High	High	High	High	High	High	Not Found	High	High	High	High	High	High	High	Not Found	High	High
High	Master Protein	S4T0Q1	Cytochrome b6-f complex subunit 4 OS=Medicago truncatula GN=petD PE=3 SV=1	0	43.47	49	7	103	7	160	17.5	7.18	357.14	7	High	High	High	High	High	High	High	High	Not Found	High	High	High	High	High	High	Not Found	High	Not Found	High	High	High	High	High	High	Not Found	High	High	High	High	High	High	High	High	High	High
High	Master Protein	B7FKA0	Polyketide cyclase/dehydrase and lipid transporter OS=Medicago truncatula GN=MTR_5g035010 PE=2 SV=1	0	39.8	49	9	39	9	156	17.5	5.25	108.41	9	Not Found	High	High	High	High	High	High	High	Not Found	Not Found	High	Not Found	Not Found	High	Not Found	High	Not Found	Not Found	Not Found	High	High	High	High	High	Not Found	Not Found	High	Not Found	Not Found	Medium	High	Medium	Not Found	High	High
High	Master Protein	G7KT73	40S ribosomal protein S4 OS=Medicago truncatula GN=MTR_7g069950 PE=2 SV=1	0	84.861	49	19	336	1	265	30	10.4	887.47	19	Not Found	Not Found	High	High	Not Found	Not Found	Not Found	Not Found	Not Found	Not Found	Not Found	Not Found	Not Found	Not Found	Not Found	Not Found	Not Found	Not Found	Not Found	High	Not Found	Not Found	Not Found	Not Found	Not Found	Not Found	Not Found	Not Found	Not Found	Not Found	Not Found	Not Found	Not Found	Not Found	Not Found
High	None	A0A072VDH4	Electron transfer flavoprotein ubiquinone oxidoreductase OS=Medicago truncatula GN=MTR_2g099040 PE=4 SV=1	0	120.598	49	21	118	10	450	49.8	7.97	385.83	21	Not Found	High	High	Medium	High	High	High	High	Not Found	High	High	Not Found	High	High	High	High	Not Found	Not Found	High	Not Found	High	High	High	High	Not Found	Not Found	High	Medium	High	High	High	Not Found	Not Found	High	High
High	None	G7JTS2	Histone H2A OS=Medicago truncatula GN=MTR_4g063410 PE=3 SV=2	0	83.823	49	6	95	2	148	15.8	10.73	416.06	6	Not Found	High	High	High	High	High	High	High	Not Found	Not Found	High	Not Found	High	High	High	Not Found	Not Found	Not Found	Medium	High	Not Found	High	High	High	Not Found	Not Found	High	High	High	High	High	Not Found	Not Found	High	Not Found
High	Master Protein	G7KQV2	SOUL heme-binding family protein OS=Medicago truncatula GN=MTR_7g104650 PE=4 SV=1	0	127.101	49	19	86	19	296	33.4	9.36	307.54	19	Medium	High	High	High	High	High	High	High	Not Found	High	High	High	High	High	High	High	Not Found	High	High	High	High	High	High	High	Not Found	Not Found	High	High	Not Found	Not Found	High	Not Found	Not Found	High	Not Found
High	Master Protein	G7ILF2	60S ribosomal protein L26-1 OS=Medicago truncatula GN=MTR_2g012450 PE=2 SV=1	0	42.868	49	12	124	4	146	16.7	11.15	393.4	12	Not Found	Not Found	High	High	High	High	High	High	Not Found	Not Found	High	High	High	High	High	High	Not Found	Not Found	High	High	High	High	High	High	Not Found	Not Found	Not Found	High	High	High	High	High	Not Found	Not Found	High
High	Master Protein	Q84UC1	Glutamine synthetase OS=Medicago truncatula GN=GS2 PE=2 SV=1	0	196.527	49	22	284	21	428	47	6.73	1041.22	22	High	High	High	High	High	High	High	High	Not Found	High	High	High	High	High	High	High	High	High	High	High	High	High	High	High	Not Found	Not Found	High	High	High	High	High	High	Not Found	High	High
High	Master Protein	A0A072UUL3	Beta-amylase OS=Medicago truncatula GN=MTR_4g045667 PE=3 SV=1	0	208.792	49	24	130	22	496	56.2	5.35	664.26	24	Not Found	High	High	High	High	High	High	High	Not Found	High	High	Not Found	High	High	High	High	Not Found	High	High	High	High	High	High	High	Not Found	High	Not Found	High	High	High	High	High	Not Found	High	Not Found
High	Master Protein	G7IP75	Transmembrane protein, putative OS=Medicago truncatula GN=MTR_2g019240 PE=4 SV=1	0	35.045	49	4	27	4	70	7.2	4.53	97.2	4	Not Found	High	Not Found	High	Not Found	Not Found	Not Found	Not Found	Not Found	Not Found	Not Found	Not Found	High	High	Not Found	Not Found	Not Found	Not Found	Not Found	High	High	High	Not Found	Not Found	Not Found	High	High	Not Found	High	High	High	High	Not Found	High	High
High	Master Protein	G7JB75	Chlorophyll a-b binding protein, chloroplastic OS=Medicago truncatula GN=MTR_3g070340 PE=3 SV=1	0	311.579	49	19	619	18	278	30.7	6.01	2689.55	19	High	High	High	High	High	High	High	High	High	High	High	High	High	High	High	High	High	High	High	High	High	High	High	High	High	High	High	High	High	High	High	High	High	High	High
High	Master Protein	G7LIN7	Tubulin alpha chain OS=Medicago truncatula GN=MTR_8g085980 PE=3 SV=1	0	246.101	49	26	349	11	449	49.5	5.14	1515.41	26	Not Found	High	High	High	High	Not Found	Not Found	High	Not Found	Not Found	High	High	High	High	Not Found	High	Not Found	Not Found	Not Found	High	High	High	Not Found	High	Not Found	High	High	High	High	High	High	High	Not Found	High	High
High	Master Protein Candidate	A0A072TUY8	Calcium-dependent phospholipid-binding copine family protein OS=Medicago truncatula GN=MTR_8g096190 PE=4 SV=1	0	160.232	49	20	179	20	550	60.4	5.5	710.45	20	Not Found	High	High	High	High	High	High	High	Not Found	High	High	High	High	High	High	High	High	High	High	High	High	High	High	High	Not Found	High	High	High	High	High	High	High	Not Found	High	High
High	Master Protein	G7LA51	Methyltransferase PMT2-like protein OS=Medicago truncatula GN=MTR_8g055840 PE=4 SV=1	0	218.981	49	30	258	20	610	69	7.2	921.82	30	Not Found	High	High	High	High	High	High	High	Not Found	High	High	High	High	High	High	High	Not Found	Not Found	Not Found	High	High	High	High	High	Not Found	Not Found	High	High	High	High	High	High	Not Found	Not Found	High
High	None	G7JYY8	Glutamate-glyoxylate aminotransferase OS=Medicago truncatula GN=MTR_5g033230 PE=4 SV=1	0	209.809	49	27	278	27	474	53.1	7.3	1133.37	27	Not Found	High	High	High	High	High	High	High	Not Found	Not Found	High	High	High	High	High	High	Not Found	Not Found	High	High	High	High	High	High	Not Found	High	High	High	High	High	High	High	Not Found	High	High
High	Master Protein	G7K408	SWIB/MDM2 domain protein OS=Medicago truncatula GN=MTR_5g025500 PE=2 SV=1	0	30.518	49	6	17	6	134	14.3	10.04	45.95	6	Not Found	Not Found	High	Not Found	High	Not Found	Not Found	High	Not Found	Not Found	Not Found	High	High	High	Not Found	High	Not Found	Not Found	High	High	High	High	Not Found	Not Found	Not Found	Not Found	Not Found	Not Found	Not Found	Not Found	Not Found	Not Found	Not Found	Not Found	High
High	Master Protein	B7FJQ4	Malate dehydrogenase OS=Medicago truncatula GN=MTR_1g043040 PE=2 SV=1	0	123.965	48	15	86	8	332	35.5	6.54	316.08	15	Not Found	Not Found	Not Found	Not Found	Not Found	High	High	Not Found	Not Found	Not Found	Not Found	Not Found	High	High	High	High	Not Found	Not Found	High	High	Not Found	High	High	High	Not Found	Not Found	Not Found	High	High	High	Not Found	Not Found	Not Found	Not Found	High
High	Master Protein Candidate	G7I9V0	Heterotrimeric GTP-binding protein alpha subunit, putative OS=Medicago truncatula GN=MTR_1g015750 PE=4 SV=2	0	102.419	48	18	63	18	392	45.7	5.73	209.56	18	High	High	High	High	High	Not Found	High	High	Not Found	High	High	High	High	High	High	Not Found	Not Found	High	High	High	High	High	High	High	Not Found	High	High	Medium	High	Not Found	Not Found	Not Found	Not Found	High	High
High	Master Protein	A0A072VBT8	Electron transfer flavoprotein-ubiquinone oxidoreductase, mitochondrial OS=Medicago truncatula GN=MTR_2g099040 PE=3 SV=1	0	125.142	48	16	117	2	388	43.4	8.03	477.86	16	Not Found	High	Not Found	High	High	High	High	High	Not Found	High	High	High	High	High	High	High	Not Found	High	High	High	High	High	High	Not Found	Not Found	High	Not Found	Not Found	Not Found	High	Not Found	High	Not Found	Not Found	Not Found
High	Master Protein	I3SI55	Light harvesting-like protein OS=Medicago truncatula GN=MTR_4g099340 PE=2 SV=1	0	165.591	48	16	264	16	258	28.8	6.54	1107.28	16	High	High	High	High	High	High	High	High	Not Found	Not Found	High	High	High	High	High	High	High	High	High	High	High	High	High	High	High	High	High	High	High	High	High	High	High	High	High
High	Master Protein Candidate	A0A072VMR9	60S ribosomal protein L23a-2 OS=Medicago truncatula GN=MTR_2g096340 PE=3 SV=1	0	90.78	48	14	100	2	161	18.1	10.24	371.35	14	Not Found	Not Found	Not Found	High	Not Found	Not Found	Not Found	Not Found	Not Found	Not Found	Not Found	Not Found	Not Found	Not Found	Not Found	Not Found	Not Found	Not Found	Not Found	Not Found	Not Found	Not Found	Not Found	Medium	Not Found	Not Found	Not Found	Not Found	Not Found	Not Found	Not Found	Not Found	Not Found	Not Found	Not Found
High	None	A0A072U2J9	Cysteine synthase OS=Medicago truncatula GN=MTR_7g078070 PE=3 SV=1	0	81.37	48	17	58	17	320	34.5	5.4	185.28	17	Not Found	High	High	High	High	Not Found	High	Not Found	Not Found	Not Found	High	High	High	High	High	High	Not Found	Not Found	High	High	High	Not Found	High	High	Not Found	Not Found	Not Found	Not Found	High	High	High	High	Not Found	High	High
High	None	A0A072V342	Diacylglycerol kinase domain protein OS=Medicago truncatula GN=MTR_4g129070 PE=4 SV=1	0	138.174	48	18	110	18	345	38.1	6.9	399.21	18	Not Found	High	High	High	High	High	High	High	Not Found	Not Found	Not Found	High	High	High	High	High	Not Found	Not Found	Not Found	High	High	High	High	High	Not Found	High	Not Found	Not Found	High	High	High	High	High	High	Not Found
High	None	S4SZH9	NADH-quinone oxidoreductase subunit D OS=Medicago truncatula GN=ndhH PE=3 SV=1	0	159.613	48	20	190	20	393	45.7	5.36	770.46	20	Not Found	Not Found	High	High	High	High	High	High	Not Found	Not Found	High	High	High	High	High	High	Not Found	Not Found	Not Found	High	High	High	High	High	Not Found	Not Found	High	High	High	High	High	High	Not Found	Medium	High
High	Master Protein	B7FGJ7	Cytoplasmic ribosomal protein S13 OS=Medicago truncatula GN=MTR_4g024550 PE=2 SV=1	0	59.547	48	12	145	2	151	17	10.32	427.29	12	Not Found	Not Found	Not Found	Not Found	High	Not Found	Not Found	High	Not Found	Not Found	Not Found	Not Found	Not Found	High	Not Found	High	Not Found	Not Found	Not Found	Not Found	Not Found	High	High	High	Not Found	Not Found	Not Found	High	High	High	High	High	Not Found	Not Found	Not Found
High	Master Protein	G7JLB5	Cytoplasmic ribosomal protein S13 OS=Medicago truncatula GN=MTR_4g102170 PE=2 SV=1	0	55.1	48	11	125	1	151	17	10.32	380.83	11	Not Found	Not Found	Not Found	Not Found	Not Found	Not Found	Not Found	Not Found	Not Found	Not Found	Not Found	Not Found	Not Found	Not Found	Not Found	Not Found	Not Found	Not Found	Not Found	Not Found	Medium	Not Found	Not Found	Not Found	Not Found	Not Found	Not Found	Not Found	Not Found	Not Found	Not Found	Not Found	Not Found	Not Found	Not Found
High	Master Protein Candidate	Q71JC6	Calmodulin 1 OS=Medicago truncatula GN=MTR_6g025320 PE=2 SV=1	0	118.358	48	9	78	9	149	16.8	4.27	367.14	9	Not Found	High	High	Not Found	High	High	High	High	Not Found	High	Not Found	Not Found	High	High	High	Not Found	Not Found	Not Found	Not Found	Not Found	High	Not Found	Not Found	Not Found	Not Found	High	High	High	High	High	Not Found	Not Found	Not Found	High	High
High	Master Protein	Q71JC5	Calmodulin 2 OS=Medicago truncatula GN=MTR_5g088320 PE=2 SV=1	0	118.358	48	9	78	9	149	16.9	4.27	367.14	9	Not Found	High	High	Not Found	High	High	High	High	Not Found	High	Not Found	Not Found	High	High	High	Not Found	Not Found	Not Found	Not Found	Not Found	High	Not Found	Not Found	Not Found	Not Found	High	High	High	High	High	Not Found	Not Found	Not Found	High	High
High	Master Protein	A0A072UQU5	Endo-1,3-1,4-beta-D-glucanase-like protein OS=Medicago truncatula GN=MTR_4g117380 PE=4 SV=1	0	66.973	48	9	34	9	238	25.6	5.83	143.23	9	High	High	Not Found	High	High	Not Found	High	High	High	Not Found	Not Found	Not Found	High	Not Found	Not Found	High	High	High	Not Found	Not Found	High	High	High	High	Not Found	Not Found	Not Found	High	High	High	High	Not Found	Not Found	Not Found	Not Found
High	None	G7LHC8	TPR domain kinase OS=Medicago truncatula GN=MTR_8g098370 PE=4 SV=2	0	249.896	48	23	333	17	416	46.6	5.76	1341.85	23	High	High	High	High	High	High	High	High	High	Not Found	High	High	High	High	High	High	Not Found	High	High	High	High	High	High	High	Not Found	High	High	High	High	High	High	High	High	High	High
High	Master Protein	G7JVC5	NADH-cytochrome b5 reductase OS=Medicago truncatula GN=MTR_4g114030 PE=3 SV=1	0	100.994	48	16	171	16	325	35.9	8.68	573.64	16	Not Found	High	High	High	High	High	High	High	Not Found	High	Not Found	High	High	High	High	High	Not Found	High	Not Found	High	High	High	High	High	Not Found	High	High	High	High	High	High	High	Not Found	High	Not Found
High	Master Protein	G7KK18	p-loop nucleoside triphosphate hydrolase superfamily protein OS=Medicago truncatula GN=MTR_6g009540 PE=3 SV=2	0	148.005	48	27	128	18	518	60.5	8.02	473.63	27	High	High	Not Found	High	High	High	High	High	High	High	High	Not Found	Not Found	High	High	High	High	High	High	Not Found	Not Found	High	High	High	High	High	High	Not Found	Medium	High	High	High	High	High	Not Found
High	None	A0A072VYM4	Protoporphyrinogen IX oxidase OS=Medicago truncatula GN=MTR_1g085730 PE=4 SV=1	0	183.399	48	21	135	21	394	42.9	9.48	533.36	21	Not Found	High	High	High	High	High	High	High	Not Found	High	High	High	High	High	High	High	Not Found	High	High	High	High	High	High	High	Not Found	High	High	High	High	High	High	High	Not Found	High	High
High	Master Protein	G7J588	Tubulin beta chain OS=Medicago truncatula GN=MTR_3g113970 PE=2 SV=1	0	205.507	48	28	329	7	450	50.6	4.87	1269.55	28	High	High	High	High	Not Found	Not Found	High	High	High	High	High	Not Found	Not Found	High	Not Found	High	High	High	High	Not Found	Not Found	Not Found	Not Found	High	High	High	Not Found	Not Found	Not Found	High	High	High	Not Found	High	High
High	Master Protein	B7FHV0	Phenylcoumaran benzylic ether reductase-like protein Fi1 OS=Medicago truncatula GN=MTR_5g020740 PE=2 SV=1	0	88.975	48	12	64	11	309	33.8	5.88	197.08	12	Not Found	High	Not Found	High	High	High	High	High	Not Found	Not Found	Not Found	High	High	High	High	High	Not Found	Not Found	Not Found	High	High	High	High	High	Not Found	Not Found	Not Found	Not Found	High	Not Found	Not Found	Not Found	Not Found	Not Found	Not Found
High	None	A0A072U7E4	NADP-specific glutamate dehydrogenase OS=Medicago truncatula GN=MTR_6g029460 PE=3 SV=1	0	66.878	48	13	72	6	303	32.4	7.24	230.39	13	Not Found	High	Not Found	High	High	High	High	High	Not Found	Not Found	High	High	High	High	Not Found	High	Not Found	Not Found	High	High	High	High	High	High	Not Found	Not Found	High	Medium	High	Not Found	High	Not Found	Not Found	Not Found	Not Found
High	Master Protein	G7LDE8	Pigment defective 320 protein, putative OS=Medicago truncatula GN=MTR_8g009290 PE=4 SV=1	0	159.158	48	20	174	20	465	52.2	8.59	609.23	20	Not Found	High	High	High	High	High	High	High	Not Found	High	High	High	High	High	High	High	Not Found	High	High	High	High	High	High	High	Not Found	High	High	High	High	High	High	High	Not Found	High	High
High	Master Protein	A0A072V2Z0	ER membrane protein complex subunit-like protein OS=Medicago truncatula GN=MTR_3g110140 PE=4 SV=1	0	353.803	48	49	377	49	983	110.2	6.79	1283.06	49	High	High	High	High	High	High	High	High	High	High	High	High	High	High	High	High	Not Found	High	High	High	High	High	High	High	Not Found	Medium	High	High	High	High	High	High	Not Found	Not Found	High
High	None	A0A072U184	Phosphoenolpyruvate carboxylase OS=Medicago truncatula GN=MTR_8g463920 PE=4 SV=1	0	276.239	48	43	149	21	873	100.1	5.77	552.05	43	Not Found	High	High	High	Not Found	Not Found	High	High	Not Found	Not Found	High	High	Not Found	High	High	High	Not Found	Not Found	High	High	High	High	High	High	Not Found	High	High	High	High	High	Not Found	High	Not Found	High	High
High	Master Protein	G7KZ97	Ethanolamine-phosphate cytidylyltransferase OS=Medicago truncatula GN=MTR_7g074620 PE=4 SV=2	0	228.936	48	23	178	21	422	47	8.09	798.84	23	Not Found	High	High	High	High	High	High	High	Not Found	Not Found	High	High	High	High	High	High	Not Found	High	High	High	High	High	High	High	Not Found	High	High	High	High	High	High	High	Not Found	Not Found	High
High	None	I3T8I6	RAB GTPase-like protein C2B OS=Medicago truncatula GN=MTR_7g103070 PE=2 SV=1	0	68.93	48	9	34	7	158	17.7	6.64	112.26	9	Not Found	Not Found	High	High	High	Not Found	Not Found	High	Not Found	Not Found	Not Found	Not Found	High	Not Found	High	High	Not Found	Not Found	Not Found	Not Found	Not Found	Not Found	Not Found	High	Not Found	High	High	Not Found	Not Found	Not Found	Not Found	Not Found	Not Found	Not Found	High
High	Master Protein	G7KAG6	Cytochrome C oxidase, subunit VIb family protein OS=Medicago truncatula GN=MTR_5g064600 PE=2 SV=1	0	133.498	48	12	169	11	183	20.6	4.46	581.21	12	High	High	High	High	High	High	High	High	Not Found	High	High	High	High	High	High	High	High	High	High	High	High	High	High	High	Not Found	High	High	Medium	High	High	High	High	High	High	High
High	Master Protein	A0A072TXT5	Transmembrane protein, putative OS=Medicago truncatula GN=MTR_8g016210 PE=4 SV=1	0	104.948	48	11	102	8	183	20.4	9.64	425.64	11	Not Found	High	High	Not Found	High	High	High	Not Found	Not Found	Not Found	Not Found	Not Found	High	High	High	Not Found	Not Found	High	Not Found	Not Found	High	High	High	Not Found	Not Found	High	High	High	High	High	High	High	Not Found	High	Not Found
High	Master Protein	A0A072V368	Phosphatase 2C family protein OS=Medicago truncatula GN=MTR_2g008850 PE=4 SV=1	0	54.355	48	10	71	7	235	25.9	5.67	232.96	10	Not Found	Not Found	High	High	High	High	High	High	Not Found	Not Found	Not Found	High	High	High	Not Found	High	Not Found	Not Found	Not Found	High	Not Found	High	High	Not Found	Not Found	High	Not Found	High	Not Found	High	High	High	Not Found	High	High
High	Master Protein	G7KC21	Major intrinsic protein (MIP) family transporter OS=Medicago truncatula GN=MTR_5g010150 PE=3 SV=1	0	131.729	48	12	154	7	287	30.8	8.81	539.83	12	High	High	High	High	High	High	High	Not Found	High	High	High	High	High	High	High	High	High	High	Not Found	High	High	High	High	High	High	High	High	High	High	High	High	High	High	High	High
High	Master Protein Candidate	B7FN35	50S ribosomal protein L5P OS=Medicago truncatula GN=MTR_4g080740 PE=2 SV=1	0	75.49	48	14	137	14	181	20.6	9.96	414.67	14	High	High	High	High	High	High	High	High	High	High	High	High	High	High	High	High	High	High	High	High	High	High	High	High	Not Found	Not Found	Not Found	High	High	High	High	High	High	High	High
High	Master Protein Candidate	G7L8I9	50S ribosomal protein L5P OS=Medicago truncatula GN=MTR_8g046140 PE=2 SV=1	0	75.49	48	14	137	14	181	20.7	9.96	414.67	14	High	High	High	High	High	High	High	High	High	High	High	High	High	High	High	High	High	High	High	High	High	High	High	High	Not Found	Not Found	Not Found	High	High	High	High	High	High	High	High
High	Master Protein	G7ISD7	Ribosomal protein L15 OS=Medicago truncatula GN=MTR_2g014220 PE=3 SV=1	0	121.235	48	20	310	19	252	29.7	11.52	1005.69	20	High	High	High	High	High	High	High	High	High	High	High	High	High	High	High	High	High	High	High	High	High	High	High	High	High	High	High	High	High	High	High	High	Not Found	High	High
High	Master Protein	A0A072TW18	F0F1-type ATP synthase, beta subunit OS=Medicago truncatula GN=MTR_0002s0650 PE=3 SV=1	0	387.561	48	37	681	7	596	64.5	5.34	2361.66	37	High	Not Found	High	High	High	High	High	High	Not Found	Not Found	Not Found	High	Not Found	High	Not Found	High	Not Found	Not Found	Not Found	High	Not Found	High	High	High	Not Found	Not Found	Not Found	High	High	Not Found	Not Found	Not Found	Not Found	Not Found	Not Found
High	Master Protein	A0A072VKU9	Regulatory particle triple-A ATPase OS=Medicago truncatula GN=MTR_1g069105 PE=3 SV=1	0	143.366	48	25	156	5	446	49.7	6.33	520.25	25	Not Found	Not Found	Not Found	Not Found	Not Found	Not Found	Not Found	Not Found	Not Found	Not Found	Not Found	Not Found	Not Found	High	Not Found	High	Not Found	Not Found	Not Found	Not Found	Not Found	Not Found	High	High	Not Found	High	Not Found	Not Found	Not Found	Not Found	Not Found	Not Found	Not Found	High	Not Found
High	None	G7J7Q4	ATP synthase, delta/epsilon chain, long alpha-helix protein OS=Medicago truncatula GN=MTR_3g117210 PE=4 SV=1	0	66.971	48	9	280	0	98	11	9.98	816.96	9	Not Found	Not Found	Not Found	Not Found	Not Found	Not Found	Not Found	Not Found	Not Found	Not Found	Not Found	Not Found	Not Found	Not Found	Not Found	Not Found	Not Found	Not Found	Not Found	Not Found	Not Found	Not Found	Not Found	Not Found	Not Found	Not Found	Not Found	Not Found	Not Found	Not Found	Not Found	Not Found	Not Found	Not Found	Not Found
High	Master Protein Candidate	A0A072UPA0	Acytochrome-C oxidase/electron carrier protein OS=Medicago truncatula GN=MTR_4g101930 PE=4 SV=1	0	12.014	48	4	31	4	73	8.4	9.92	80.97	4	Not Found	Not Found	Not Found	Not Found	Not Found	High	Not Found	Not Found	Not Found	Not Found	Not Found	Not Found	Not Found	Not Found	Not Found	Not Found	Not Found	Not Found	Not Found	Not Found	High	High	Not Found	High	Not Found	High	High	High	Not Found	High	Medium	High	High	High	High
High	Master Protein Candidate	G7IS33	DEAD-box ATP-dependent RNA helicase OS=Medicago truncatula GN=MTR_2g099620 PE=3 SV=1	0	116.458	48	21	175	4	413	46.7	5.82	544.25	21	Not Found	High	Not Found	Not Found	High	Not Found	Not Found	High	Not Found	Not Found	Not Found	Not Found	High	Not Found	Not Found	High	Not Found	Not Found	Not Found	Not Found	High	Not Found	Not Found	High	Not Found	Not Found	Not Found	Not Found	High	High	High	High	Not Found	Not Found	Not Found
High	None	B7FGL4	60S ribosomal protein L31B OS=Medicago truncatula GN=MTR_8g101980 PE=2 SV=1	0	55.452	48	7	50	7	121	13.9	9.76	189.93	7	Not Found	Not Found	High	High	High	Not Found	High	High	Not Found	Not Found	Not Found	High	High	High	High	Not Found	Not Found	Not Found	Not Found	High	High	High	Not Found	High	Not Found	Not Found	Not Found	High	High	High	High	High	Not Found	Not Found	Not Found
High	None	G7K9G6	Thioredoxin-like protein OS=Medicago truncatula GN=MTR_5g018580 PE=4 SV=2	0	134.82	48	16	130	16	288	32.4	6.74	474.18	16	High	High	High	High	High	High	High	High	Not Found	High	High	High	High	High	High	High	Not Found	High	High	High	High	High	High	High	Not Found	High	High	High	High	High	High	High	Not Found	High	High
High	Master Protein	G7J9B0	N-acetylglucosaminyltransferase I OS=Medicago truncatula GN=MTR_3g118520 PE=4 SV=1	0	58.694	48	16	42	16	286	33.6	6.55	122.35	16	Not Found	High	High	High	High	High	High	High	Not Found	High	High	Not Found	High	High	Not Found	Not Found	Not Found	High	High	Not Found	Not Found	Not Found	Not Found	Not Found	Not Found	Not Found	Not Found	Not Found	High	Not Found	Not Found	High	Not Found	High	High
High	Master Protein	G7IBS1	Receptor-like kinase OS=Medicago truncatula GN=MTR_1g086230 PE=3 SV=1	0	309.227	48	25	350	21	476	52	8	1409.03	25	High	High	High	High	High	High	High	High	High	High	High	High	High	High	High	High	High	High	High	High	High	High	High	High	Not Found	High	High	High	High	High	High	High	Not Found	High	High
High	Master Protein	A2Q6E4	Protein phosphatase 2C-like OS=Medicago truncatula GN=MTR_5g063940 PE=4 SV=1	0	72.071	48	12	73	10	282	30.7	8.15	237.97	12	Not Found	High	Not Found	High	High	High	High	High	Not Found	Not Found	Not Found	Not Found	High	High	High	High	Not Found	High	High	High	High	High	High	High	Not Found	High	Not Found	Not Found	High	High	High	High	Not Found	Not Found	Not Found
High	None	A0A072TDJ4	TCP-1/cpn60 chaperonin family protein (Fragment) OS=Medicago truncatula GN=MTR_0991s0010 PE=3 SV=1	0	95.482	48	8	127	2	188	19.6	9.88	603.79	8	Not Found	High	High	Not Found	Not Found	Not Found	Not Found	Not Found	Not Found	Not Found	High	High	Not Found	High	Not Found	Not Found	Not Found	Not Found	High	High	High	Not Found	Not Found	High	Not Found	High	High	Not Found	High	Not Found	Not Found	Not Found	Not Found	Not Found	High
High	Master Protein	A0A072VNM9	GDP-D-mannose-3,5-epimerase OS=Medicago truncatula GN=MTR_1g080950 PE=4 SV=1	0	135.862	48	21	89	15	416	47.1	6.47	347.32	21	Not Found	High	High	High	High	High	High	High	Not Found	Not Found	Not Found	Not Found	Not Found	Not Found	High	High	Not Found	Not Found	Not Found	High	High	High	High	High	Not Found	High	High	High	Not Found	High	Not Found	High	Not Found	High	High
High	Master Protein	Q8GV75	Auxin efflux carrier component OS=Medicago truncatula GN=PIN3 PE=3 SV=1	0	220.61	48	26	130	21	621	68.2	8.18	577.15	26	High	High	High	High	High	High	High	High	High	Not Found	High	High	High	High	High	High	High	Not Found	High	High	High	High	High	High	Not Found	High	High	High	High	High	High	High	Not Found	High	High
High	Master Protein	G7IVB7	50S ribosomal protein L5P OS=Medicago truncatula GN=MTR_3g007700 PE=2 SV=1	0	75.49	48	14	137	14	182	20.8	9.96	414.67	14	High	High	High	High	High	High	High	High	High	High	High	High	High	High	High	High	High	High	High	High	High	High	High	High	Not Found	Not Found	Not Found	High	High	High	High	High	High	High	High
High	Master Protein	A0A072TKH3	NADH dehydrogenase [ubiquinone] 1 alpha subcomplex subunit 12 OS=Medicago truncatula GN=MTR_8g009960 PE=3 SV=1	0	64.07	48	13	112	13	159	18.4	8.84	346.78	13	High	High	High	High	High	High	High	High	High	Not Found	High	High	High	High	High	High	High	Not Found	High	High	High	High	High	High	Not Found	Not Found	High	High	High	High	High	High	Not Found	Not Found	Not Found
High	Master Protein	G7JAT1	Long-chain-fatty-acid CoA ligase (AMP-forming) OS=Medicago truncatula GN=MTR_3g084450 PE=4 SV=1	0	234.226	48	31	200	26	720	80.2	8.72	812.46	31	Not Found	High	High	High	High	High	High	High	Not Found	Not Found	High	High	High	High	High	High	Not Found	Not Found	High	Not Found	High	High	High	High	Not Found	High	High	Not Found	High	High	High	High	Not Found	Not Found	High
High	Master Protein	A0A072UKB3	Fission ELM1 protein OS=Medicago truncatula GN=MTR_4g052540 PE=4 SV=1	0	108.375	48	15	42	15	425	47.1	9.2	161.99	15	Not Found	High	High	High	High	High	Not Found	Not Found	Not Found	High	Not Found	High	Not Found	High	High	High	Not Found	High	Not Found	High	Not Found	High	High	High	Not Found	Not Found	Not Found	High	Not Found	Not Found	Not Found	Not Found	Not Found	Not Found	Not Found
High	Master Protein	A0A072UB64	Chaperone dnaJ-like protein OS=Medicago truncatula GN=MTR_7g066250 PE=4 SV=1	0	162.639	48	21	169	21	423	46.4	6.99	604.36	21	Not Found	High	High	High	High	High	High	High	High	High	High	High	High	High	High	High	High	High	High	High	High	High	High	High	High	High	High	High	High	High	High	Not Found	High	High	High
High	None	A0A072UKA2	Translocon at the outer envelope membrane ofs protein 75-III OS=Medicago truncatula GN=MTR_4g064780 PE=4 SV=1	0	495.684	48	36	587	36	645	71	7.24	2829.13	36	High	High	High	High	High	High	High	High	Medium	High	High	High	High	High	High	High	High	High	High	High	High	High	High	High	Not Found	High	High	High	High	High	High	High	High	High	High
High	Master Protein	I3T3U6	60S ribosomal protein L36 OS=Medicago truncatula GN=MTR_6g053730 PE=2 SV=1	0	73.559	48	10	110	2	111	12.4	11.36	369.56	10	Not Found	Not Found	Not Found	Not Found	Not Found	Not Found	Not Found	High	Not Found	Not Found	Not Found	High	High	Not Found	High	High	Not Found	Not Found	Not Found	Not Found	High	High	High	Not Found	Not Found	Not Found	Not Found	Not Found	High	High	High	High	Not Found	Not Found	Not Found
High	Master Protein	G7IAL7	60S ribosomal protein L36 OS=Medicago truncatula GN=MTR_1g100960 PE=2 SV=1	0	67.853	48	9	104	1	111	12.4	11.47	323.62	9	Not Found	Not Found	Not Found	High	Not Found	High	High	Not Found	Not Found	Not Found	High	High	Not Found	High	Not Found	High	Not Found	Not Found	Not Found	Not Found	High	High	Not Found	High	Not Found	Not Found	Not Found	Not Found	Medium	Not Found	Not Found	Not Found	Not Found	Not Found	Not Found
High	Master Protein	A0A072VP26	Aspartate aminotransferase OS=Medicago truncatula GN=MTR_1g013050 PE=4 SV=1	0	126.535	48	22	86	21	465	50.9	8.16	292.92	22	Not Found	Not Found	High	High	High	High	High	High	Not Found	Not Found	Not Found	High	High	High	High	High	Not Found	Not Found	Not Found	High	High	High	High	High	Not Found	Not Found	Not Found	High	High	Not Found	High	High	Not Found	Not Found	Not Found
High	None	A0A072TS23	NAD-dependent aldehyde dehydrogenase family protein OS=Medicago truncatula GN=MTR_8g064170 PE=3 SV=1	0	217.417	48	34	270	26	509	55.2	7.8	836.3	34	High	High	High	High	High	High	High	High	High	High	High	High	High	High	High	High	High	High	High	High	High	High	High	High	Not Found	Not Found	Not Found	High	High	High	High	High	Not Found	Medium	High
High	Master Protein	A0A072URI2	ABC transporter B family protein OS=Medicago truncatula GN=MTR_4g124040 PE=4 SV=1	0	478.615	48	65	364	37	1278	137.7	7.05	1485.39	65	Not Found	High	High	High	High	High	High	High	Not Found	High	High	High	High	High	High	High	Not Found	High	High	High	High	High	High	High	Not Found	High	High	High	High	Not Found	High	High	Not Found	High	High
High	None	A0A072UC25	ABC-type cobalt transport system, ATPase component OS=Medicago truncatula GN=MTR_7g079540 PE=4 SV=1	0	131.198	48	14	82	14	306	33.6	8.24	341.98	14	Not Found	High	High	High	High	High	High	High	Not Found	High	High	High	High	High	High	High	Not Found	High	High	High	High	High	High	High	Not Found	High	High	Not Found	Not Found	High	High	High	Not Found	High	High
High	None	B7FGY1	Ubiquitin-60S ribosomal L40 fusion protein OS=Medicago truncatula GN=MTR_1g059690 PE=2 SV=1	0	115.172	48	10	317	0	128	14.6	9.92	1180.74	10	Not Found	Not Found	Not Found	Not Found	Not Found	Not Found	Not Found	Not Found	Not Found	Not Found	Not Found	Not Found	Not Found	Not Found	Not Found	Not Found	Not Found	Not Found	Not Found	Not Found	Not Found	Not Found	Not Found	Not Found	Not Found	Not Found	Not Found	Not Found	Not Found	Not Found	Not Found	Not Found	Not Found	Not Found	Not Found
High	None	A0A072VI54	Plastid lipid-associated protein OS=Medicago truncatula GN=MTR_1g054070 PE=4 SV=1	0	93.558	48	15	75	15	290	31.6	5.81	286.09	15	Not Found	Not Found	High	High	High	High	High	High	High	High	High	High	High	High	High	High	Not Found	Not Found	High	High	High	High	High	High	Not Found	High	High	High	High	High	High	High	Not Found	Not Found	High
High	Master Protein	G7JQ35	Pti1-like kinase OS=Medicago truncatula GN=MTR_4g123870 PE=4 SV=1	0	136.228	48	16	146	12	393	43.5	8.95	534.57	16	Not Found	High	High	High	High	High	High	High	Not Found	Not Found	High	High	High	High	High	High	Not Found	Not Found	High	High	High	High	High	High	Not Found	Not Found	Not Found	High	High	Not Found	High	High	Not Found	Not Found	Not Found
High	Master Protein	A0A072VS77	Methylenetetrahydrofolate reductase OS=Medicago truncatula GN=MTR_1g040105 PE=3 SV=1	0	214.244	48	31	149	31	595	66.9	6.02	556.33	31	Not Found	High	High	High	High	High	High	High	Not Found	High	High	High	High	High	High	High	Not Found	High	High	High	High	High	High	High	Not Found	High	High	High	High	High	High	Medium	Not Found	High	High
High	Master Protein	A0A072U2G7	NAD-dependent aldehyde dehydrogenase family protein OS=Medicago truncatula GN=MTR_8g064170 PE=3 SV=1	0	224.64	48	35	286	27	541	58.6	7.77	900.56	35	High	High	High	High	High	High	High	High	High	High	High	High	High	High	High	High	High	High	High	High	High	High	High	High	Not Found	Not Found	Not Found	High	High	High	High	High	Not Found	Medium	High
High	Master Protein Candidate	I3T5P2	Copper ion-binding protein OS=Medicago truncatula GN=MTR_4g052910 PE=2 SV=1	0	174.319	48	10	188	9	120	12.7	9.5	1280.49	10	High	High	High	High	High	High	High	High	High	High	High	High	High	High	High	High	High	Not Found	High	High	High	High	High	High	Not Found	Not Found	High	High	High	High	High	High	High	High	High
High	Master Protein	G7JLL1	Pathogenesis-related protein bet V I family protein OS=Medicago truncatula GN=MTR_4g120760 PE=2 SV=2	0	50.24	48	7	19	7	160	17.8	4.64	65.82	7	Not Found	High	High	High	Not Found	Not Found	Not Found	High	Not Found	High	Not Found	Not Found	Not Found	Not Found	Not Found	High	Not Found	High	Not Found	Not Found	Not Found	Not Found	Not Found	Not Found	Not Found	High	High	Not Found	Not Found	Not Found	High	Not Found	Not Found	Not Found	Not Found
High	None	A0A072UYJ8	Methylcrotonyl-CoA carboxylase beta chain, putative OS=Medicago truncatula GN=MTR_4g085890 PE=4 SV=1	0	179.468	47	22	115	22	438	47.3	7.85	474.08	22	Not Found	High	High	High	High	High	High	High	Not Found	Not Found	High	High	High	High	High	High	Not Found	Not Found	High	High	High	High	High	High	Not Found	High	High	High	High	Not Found	High	High	Not Found	Not Found	High
High	Master Protein	G7IAA3	Isocitrate dehydrogenase [NAD] subunit, mitochondrial OS=Medicago truncatula GN=MTR_1g064070 PE=3 SV=1	0	168.385	47	21	140	10	358	39.5	7.53	552.81	21	Not Found	Not Found	High	High	High	High	High	High	Not Found	Not Found	Not Found	High	High	High	High	High	Not Found	Not Found	Not Found	High	High	High	High	High	Not Found	Not Found	Not Found	High	High	High	Not Found	High	Not Found	Not Found	Not Found
High	None	A0A072VCV3	General regulatory factor 2 OS=Medicago truncatula GN=MTR_2g091225 PE=3 SV=1	0	76.617	47	10	68	7	238	26.8	4.91	179.05	10	Not Found	High	High	Not Found	High	High	Not Found	Not Found	Not Found	High	High	High	High	High	High	Not Found	Not Found	High	High	High	High	Not Found	Not Found	Not Found	Not Found	Not Found	High	Not Found	Not Found	Not Found	Not Found	Not Found	Not Found	Not Found	Not Found
High	Master Protein	A0A072TLQ3	Transmembrane protein, putative OS=Medicago truncatula GN=MTR_8g016220 PE=4 SV=1	0	69.031	47	9	88	6	175	19.7	9.63	293.75	9	Not Found	High	Not Found	High	High	High	High	High	Not Found	High	Not Found	High	High	High	High	High	Not Found	Not Found	Not Found	Not Found	Not Found	High	High	High	Not Found	High	Not Found	High	High	High	Not Found	High	High	High	Not Found
High	Master Protein	G7L9S9	Cytoplasmic phosphoglucomutase OS=Medicago truncatula GN=MTR_8g104540 PE=3 SV=1	0	187.657	47	26	114	26	582	63.2	5.68	416.7	26	Not Found	High	High	High	Not Found	High	High	High	Not Found	High	High	High	High	High	High	High	Not Found	High	High	High	High	High	High	High	Not Found	High	High	High	High	High	High	Not Found	Not Found	High	High
High	Master Protein	A0A072TVP5	FTSH extracellular protease family protein OS=Medicago truncatula GN=MTR_8g099605 PE=4 SV=1	0	335.214	47	49	214	49	918	103.5	8.5	872.82	49	High	High	High	High	High	High	High	High	High	High	High	High	High	High	High	High	High	High	High	High	High	High	High	High	Not Found	High	High	High	High	High	High	High	Not Found	High	High
High	Master Protein	G7J2W4	Myosin heavy chain-like protein OS=Medicago truncatula GN=MTR_3g109330 PE=2 SV=1	0	202.061	47	27	250	27	439	49.5	9.41	933.77	27	High	High	High	High	High	High	High	High	High	High	High	High	High	High	High	High	High	High	High	High	High	High	High	High	Not Found	High	High	High	High	High	High	High	High	High	High
High	None	A0A072VEQ5	Integrin-linked kinase family protein OS=Medicago truncatula GN=MTR_2g017825 PE=4 SV=1	0	61.297	47	14	72	14	321	35.6	6.42	223.77	14	High	High	High	High	High	High	High	Not Found	Not Found	Not Found	High	High	High	High	High	Not Found	High	High	High	High	High	High	High	Not Found	Not Found	Medium	High	High	High	High	High	High	Not Found	High	High
High	Master Protein	G7IAZ2	2-isopropylmalate synthase OS=Medicago truncatula GN=MTR_1g116500 PE=3 SV=1	0	213.264	47	29	101	29	598	65	6.4	439.43	29	Not Found	Not Found	High	High	High	High	High	Not Found	Not Found	Not Found	High	High	High	High	High	High	Not Found	Not Found	High	High	High	High	High	High	Not Found	Not Found	Not Found	High	High	High	Not Found	Not Found	Not Found	High	High
High	None	A0A072UCS7	Calmodulin-domain kinase CDPK protein OS=Medicago truncatula GN=MTR_7g091890 PE=3 SV=1	0	237.322	47	28	305	15	427	48.2	8	1344.06	28	Not Found	High	High	High	High	High	High	High	High	Not Found	High	High	High	High	High	High	Not Found	Not Found	High	High	High	High	High	High	Not Found	High	High	High	High	High	High	High	Not Found	Not Found	High
High	Master Protein Candidate	A0A072V5R7	Multidrug resistance protein ABC transporter family protein OS=Medicago truncatula GN=MTR_2g019020 PE=4 SV=1	0	823.704	47	80	769	76	1436	160.2	6.58	3358.15	80	High	High	High	High	High	High	High	High	High	High	High	High	High	High	High	High	High	High	High	High	High	High	High	High	High	High	High	High	High	High	High	High	High	High	High
High	Master Protein	G7JTP1	ATP synthase 6 kDa subunit OS=Medicago truncatula GN=MTR_4g063080 PE=2 SV=1	0	26.19	47	4	14	4	55	6.6	10.27	50.14	4	Not Found	Not Found	High	Not Found	Not Found	Not Found	Not Found	High	Not Found	Not Found	Not Found	Not Found	Not Found	Not Found	Not Found	Not Found	Not Found	Not Found	High	High	Not Found	Not Found	Not Found	High	Not Found	Not Found	High	Not Found	Not Found	Not Found	Not Found	High	Not Found	Not Found	High
High	Master Protein	G7IKH8	Uncharacterized protein OS=Medicago truncatula GN=MTR_2g088460 PE=2 SV=1	0	28.793	47	3	7	3	91	10.5	5.83	24.08	3	Not Found	Not Found	Not Found	High	Not Found	Not Found	Not Found	Not Found	Not Found	Not Found	Not Found	High	High	Not Found	Not Found	Not Found	Not Found	Not Found	Not Found	High	High	Not Found	Not Found	Not Found	Not Found	Not Found	Not Found	Not Found	Not Found	Not Found	Not Found	Not Found	Not Found	Not Found	Not Found
High	Master Protein Candidate	A0A072UUX1	Aldo/keto reductase family oxidoreductase OS=Medicago truncatula GN=MTR_3g449790 PE=4 SV=1	0	91.012	47	15	67	15	360	39.6	9.03	210.26	15	Not Found	High	High	High	High	High	High	High	Not Found	High	High	High	High	High	High	High	High	High	Not Found	High	High	High	High	High	Not Found	Not Found	High	High	High	Not Found	High	High	Not Found	Not Found	Not Found
High	Master Protein	A0A072V9A7	Calcium-binding EF-hand protein OS=Medicago truncatula GN=MTR_2g078340 PE=4 SV=1	0	195.493	47	20	94	20	413	46.8	6.16	498.23	20	Not Found	High	High	High	High	High	High	High	Not Found	High	High	High	High	High	High	High	Not Found	High	High	High	High	High	High	High	Not Found	High	High	High	High	Not Found	Not Found	High	Not Found	High	High
High	Master Protein	I3S1W3	40S ribosomal protein S6 OS=Medicago truncatula GN=MTR_4g088595 PE=2 SV=1	0	226.828	47	26	320	15	248	28.2	10.7	1337.19	26	Not Found	High	High	High	High	High	High	High	High	High	High	High	High	High	High	Not Found	High	High	High	High	High	High	High	High	High	High	High	High	High	High	High	Not Found	High	High	High
High	Master Protein	A0A072V8M0	Putative plant SNARE-like protein OS=Medicago truncatula GN=MTR_2g045960 PE=4 SV=1	0	143.251	47	17	135	6	265	29.8	7.87	543.68	17	Not Found	High	Not Found	Not Found	High	High	High	High	Not Found	High	Not Found	Not Found	High	High	High	High	Not Found	High	Not Found	Not Found	High	High	High	Not Found	Not Found	High	High	Not Found	High	Not Found	Not Found	High	Not Found	High	High
High	Master Protein	A0A072VGP8	Transmembrane protein, putative OS=Medicago truncatula GN=MTR_1g039490 PE=4 SV=1	0	180.224	47	17	211	17	318	35.5	9.48	910.11	17	High	High	High	High	High	High	High	High	High	High	High	High	High	High	High	High	High	High	High	High	High	High	High	High	Not Found	High	High	High	High	High	High	High	High	High	High
High	None	I3SBT6	Pathogenic type III effector avirulence factor Avr AvrRpt-cleavage: cleavage site protein OS=Medicago truncatula GN=MTR_3g094970 PE=2 SV=1	0	40.979	47	3	19	3	70	8.2	9.72	90.73	3	Not Found	High	High	High	Not Found	Not Found	Not Found	Not Found	Not Found	High	High	Not Found	Not Found	Not Found	Not Found	Not Found	Not Found	High	Not Found	Not Found	Not Found	Not Found	Not Found	Not Found	Not Found	High	Not Found	Not Found	Not Found	Not Found	Not Found	Not Found	Not Found	High	High
High	Master Protein	A0A072TX81	6-phosphogluconate dehydrogenase, decarboxylating OS=Medicago truncatula GN=MTR_7g017900 PE=3 SV=1	0	112.996	47	20	88	18	486	53.7	5.78	311.91	20	Not Found	High	High	High	High	High	High	High	Not Found	High	High	High	High	High	High	High	Not Found	Not Found	High	High	High	High	High	High	Not Found	Not Found	High	High	High	High	High	Not Found	Not Found	High	Medium
High	Master Protein	I3SKT5	40S ribosomal protein S5-2 OS=Medicago truncatula GN=MTR_7g107380 PE=2 SV=1	0	68.023	47	12	147	12	206	23	9.57	518.41	12	Not Found	High	Not Found	High	High	High	High	High	Not Found	Not Found	Not Found	High	High	High	High	High	Not Found	Not Found	Not Found	High	High	High	High	High	Not Found	High	High	High	High	High	High	High	High	High	High
High	Master Protein	Q2MJ15	Cytochrome P450 family monooxygenase OS=Medicago truncatula GN=CYP92A29 PE=2 SV=1	0	245.168	47	33	209	33	512	59.1	8.63	816.01	33	Not Found	High	High	High	High	High	High	High	Not Found	Not Found	High	High	High	High	High	High	Not Found	High	High	High	High	High	High	High	Not Found	High	High	High	High	High	High	High	Not Found	Not Found	High
High	None	A0A072UFD2	Elongation factor 1-beta OS=Medicago truncatula GN=MTR_5g088685 PE=4 SV=1	0	14.643	47	3	9	2	51	5.7	7.97	37.97	3	Not Found	Not Found	Not Found	High	Not Found	Not Found	Not Found	Not Found	Not Found	Not Found	Not Found	Not Found	Not Found	Not Found	Not Found	Not Found	Not Found	Not Found	Not Found	Not Found	Not Found	Not Found	Not Found	Not Found	Not Found	Not Found	High	High	Not Found	Not Found	Not Found	Not Found	Not Found	Not Found	High
High	None	A0A072W2Q0	Uncharacterized protein OS=Medicago truncatula GN=MTR_1g115610 PE=4 SV=1	0	127.302	47	21	88	21	510	57.8	5	347.57	21	High	High	High	High	High	High	High	High	High	High	High	High	High	High	High	High	High	High	High	High	High	High	High	High	Not Found	High	Not Found	High	High	Not Found	High	Not Found	Not Found	High	Not Found
High	Master Protein	A0A072TPW7	Phosphoenolpyruvate carboxylase OS=Medicago truncatula GN=MTR_8g463920 PE=3 SV=1	0	284.405	47	47	157	23	967	110.5	5.88	572.81	47	High	High	High	High	Not Found	Not Found	High	High	Not Found	Not Found	High	High	Not Found	High	High	High	Not Found	Not Found	High	High	High	High	High	High	Not Found	High	High	High	High	High	Not Found	High	Not Found	High	High
High	Master Protein	G7JI82	Bacterial long-chain fatty acid CoA synthetase OS=Medicago truncatula GN=MTR_3g082660 PE=4 SV=1	0	277.42	47	37	294	35	727	79.4	7.49	1086.01	37	High	High	High	High	High	High	High	High	High	High	High	High	High	High	High	High	High	High	High	High	High	High	High	High	Not Found	High	High	High	High	High	High	High	High	High	High
High	Master Protein	A0A072U545	50S ribosomal protein L7/L12 OS=Medicago truncatula GN=MTR_6g006060 PE=3 SV=1	0	47.94	47	7	56	7	181	19.1	6.89	169.33	7	Not Found	Not Found	High	High	High	High	High	High	Not Found	Not Found	High	High	High	High	High	High	Not Found	Not Found	High	High	High	High	High	High	Not Found	Not Found	High	High	Not Found	High	Not Found	Not Found	Not Found	Not Found	High
High	Master Protein	G7IS30	Lipoxygenase OS=Medicago truncatula GN=MTR_2g099570 PE=3 SV=1	0	261.681	47	44	188	31	861	97.3	6.54	701.31	44	Not Found	High	High	High	High	Not Found	High	High	Not Found	High	High	High	High	High	High	High	Not Found	High	High	High	High	High	High	High	Not Found	High	High	High	High	High	High	High	Not Found	High	High
High	Master Protein	A0A072VFA3	Uncharacterized protein OS=Medicago truncatula GN=MTR_1g033700 PE=4 SV=1	0	16.879	47	4	5	4	96	10.3	6.79	15.19	4	Not Found	Not Found	Not Found	Not Found	Not Found	Not Found	Not Found	Not Found	Not Found	Not Found	Not Found	Not Found	Not Found	Not Found	Not Found	Not Found	Not Found	Not Found	Not Found	Not Found	Not Found	Not Found	Not Found	Not Found	Not Found	Not Found	Not Found	Not Found	Not Found	Not Found	Not Found	High	Not Found	Not Found	Not Found
High	Master Protein	G7K465	LRR ribonuclease inhibitor domain protein OS=Medicago truncatula GN=MTR_5g035590 PE=4 SV=1	0	194.487	47	25	137	25	606	64.9	8.62	607.12	25	High	High	High	High	High	High	High	High	Not Found	High	High	High	High	High	High	High	High	Not Found	High	High	High	High	High	High	Not Found	High	High	High	High	High	High	High	Not Found	High	High
High	Master Protein	G7IHV7	Electron transfer flavoprotein-ubiquinone oxidoreductase, mitochondrial OS=Medicago truncatula GN=MTR_2g099040 PE=3 SV=2	0	173.481	47	24	159	10	542	60.3	7.99	609.2	24	Not Found	High	High	Medium	High	High	High	High	Not Found	High	High	Not Found	High	High	High	High	Not Found	Not Found	High	Not Found	High	High	High	High	Not Found	Not Found	High	Medium	High	High	High	Not Found	Not Found	High	High
High	Master Protein	I3SK73	Perchloric acid soluble translation inhibitor-like protein OS=Medicago truncatula GN=MTR_3g051740 PE=2 SV=1	0	51.254	47	9	28	9	188	20	8.82	87.35	9	Not Found	Not Found	High	High	High	Not Found	Not Found	Not Found	Not Found	High	High	Not Found	High	Not Found	Not Found	Not Found	Not Found	High	Not Found	High	Not Found	High	High	Not Found	Not Found	Not Found	High	Not Found	Not Found	High	High	Not Found	Not Found	High	High
High	Master Protein	G7JPG4	Ribosomal protein S8 OS=Medicago truncatula GN=MTR_4g059910 PE=3 SV=1	0	31.933	47	10	57	1	141	16.6	10.39	156.48	10	Not Found	Not Found	Not Found	Not Found	Not Found	Not Found	Not Found	High	Not Found	Not Found	Not Found	Not Found	Not Found	Not Found	Not Found	Not Found	Not Found	Not Found	Not Found	Not Found	Not Found	Not Found	Not Found	Not Found	Not Found	Not Found	Not Found	Not Found	Not Found	Not Found	Not Found	Not Found	Not Found	Not Found	Not Found
High	Master Protein Candidate	A0A072V494	Integrin-linked kinase family protein OS=Medicago truncatula GN=MTR_2g017825 PE=4 SV=1	0	76.927	47	15	78	15	357	40	6.18	250.39	15	High	High	High	High	High	High	High	Not Found	Not Found	Not Found	High	High	High	High	High	Not Found	High	High	High	High	High	High	High	Not Found	Not Found	Medium	High	High	High	High	High	High	Not Found	High	High
High	Master Protein	A0A072V5M4	Integrin-linked kinase family protein OS=Medicago truncatula GN=MTR_2g017825 PE=4 SV=1	0	76.927	47	15	78	15	357	39.9	6.25	250.39	15	High	High	High	High	High	High	High	Not Found	Not Found	Not Found	High	High	High	High	High	Not Found	High	High	High	High	High	High	High	Not Found	Not Found	Medium	High	High	High	High	High	High	Not Found	High	High
High	Master Protein	G7KSH3	Rhodanese/cell cycle control phosphatase superfamily protein, putative OS=Medicago truncatula GN=MTR_7g080890 PE=4 SV=1	0	191.823	47	17	100	17	355	39.7	8.88	434.41	17	High	High	High	High	High	High	High	High	High	High	High	Not Found	High	High	High	High	Not Found	High	High	Not Found	High	High	High	High	Not Found	High	High	High	High	High	High	High	Not Found	Not Found	High
High	Master Protein	I3SAY7	Uncharacterized protein OS=Medicago truncatula GN=MTR_3g062920 PE=2 SV=1	0	59.955	47	9	40	9	216	24.6	8.24	145.13	9	Not Found	Not Found	Not Found	High	High	High	High	High	Not Found	Not Found	High	High	High	High	High	High	Not Found	Not Found	High	High	High	Not Found	High	High	Not Found	High	High	High	High	High	High	Not Found	Not Found	Not Found	High
High	Master Protein	G7JHJ7	Transcription factor Pur-alpha-like protein OS=Medicago truncatula GN=MTR_4g083230 PE=4 SV=1	0	57.781	47	11	46	11	293	32.1	5.94	174.15	11	High	Not Found	High	High	Not Found	High	High	High	Not Found	Not Found	High	High	High	High	High	High	Not Found	High	High	High	High	High	High	High	Not Found	Not Found	High	Not Found	High	Not Found	High	Not Found	Not Found	Not Found	High
High	None	A0A072TVY7	Ribulose bisphosphate carboxylase large chain domain protein OS=Medicago truncatula GN=MTR_0002s0100 PE=4 SV=1	0	170.221	47	18	626	1	231	25.9	9.32	2191.06	18	Not Found	Not Found	Not Found	High	High	Not Found	Not Found	Not Found	Not Found	Not Found	Not Found	Not Found	Not Found	Not Found	Not Found	Not Found	Not Found	Not Found	Not Found	Not Found	Not Found	Not Found	Not Found	Not Found	Not Found	Not Found	Not Found	Not Found	Not Found	Not Found	Not Found	Not Found	Not Found	Not Found	Not Found
High	Master Protein	G7JC94	60S acidic ribosomal protein P0 OS=Medicago truncatula GN=MTR_3g108280 PE=3 SV=1	0	128.234	47	16	137	8	323	34.4	5.34	629.86	16	Not Found	Not Found	High	High	High	High	High	High	Not Found	Not Found	Not Found	Not Found	High	High	High	High	Not Found	Not Found	Not Found	Not Found	High	High	High	High	Not Found	Not Found	High	High	High	High	High	High	Not Found	High	Medium
High	Master Protein	S4T093	Photosystem II CP43 reaction center protein OS=Medicago truncatula GN=psbC PE=3 SV=1	0	599.506	47	41	1478	7	473	51.9	7.21	5658.7	41	High	High	High	High	High	High	High	High	Not Found	Not Found	Not Found	High	High	High	High	High	Not Found	Not Found	Not Found	High	High	High	High	High	High	High	High	High	High	High	High	High	High	High	High
High	Master Protein	G7K259	Clathrin heavy chain OS=Medicago truncatula GN=MTR_5g082900 PE=3 SV=1	0	631.062	47	80	558	29	1706	193.2	5.44	2246.42	80	Not Found	High	High	High	High	High	High	High	Not Found	High	High	High	High	High	High	High	Not Found	High	High	High	High	High	High	High	Not Found	High	High	High	High	High	High	High	Not Found	High	High
High	Master Protein	A0A072UET3	60S ribosomal protein L35a-3 OS=Medicago truncatula GN=MTR_5g081705 PE=4 SV=1	0	78.231	47	11	165	4	137	15.8	10.64	642.71	11	High	High	Not Found	High	Medium	Not Found	High	High	Not Found	High	Not Found	Not Found	High	High	High	High	High	Not Found	Not Found	Not Found	High	High	High	High	Not Found	Not Found	Not Found	Not Found	Medium	Not Found	High	Medium	Not Found	Not Found	Not Found
High	Master Protein	G7KFV7	Isocitrate dehydrogenase [NADP] OS=Medicago truncatula GN=MTR_5g077070 PE=3 SV=1	0	186.007	47	21	152	15	412	46	6.39	598	21	Not Found	Not Found	High	High	High	High	High	High	Not Found	Not Found	High	High	High	High	High	High	Not Found	Not Found	High	High	High	High	High	High	Not Found	Not Found	High	High	High	High	High	Not Found	Not Found	Medium	High
High	Master Protein	G7J2H3	NADH-ubiquinone reductase complex 1 MLRQ subunit OS=Medicago truncatula GN=MTR_3g085890 PE=2 SV=1	0	20.953	47	4	19	4	88	10	9.72	56.97	4	High	High	Not Found	Not Found	Not Found	Not Found	Not Found	High	Not Found	High	Not Found	Not Found	Not Found	Not Found	Not Found	Not Found	High	High	Medium	Not Found	Not Found	Not Found	Not Found	Not Found	Not Found	High	Not Found	Not Found	Not Found	Not Found	High	Not Found	Not Found	High	Not Found
High	Master Protein	G7LBA5	60S ribosomal L6-like protein OS=Medicago truncatula GN=MTR_8g091910 PE=4 SV=1	0	106.373	47	14	167	8	219	24.4	10.08	641.55	14	High	High	High	High	Not Found	High	High	High	Not Found	High	High	High	High	High	High	High	Not Found	Not Found	High	High	High	High	High	High	Not Found	High	High	High	High	High	Not Found	Not Found	Not Found	High	High
High	Master Protein	Q2MJ19	Cytochrome P450 family 709 protein OS=Medicago truncatula GN=CYP72A68 PE=2 SV=1	0	228.909	47	32	224	30	520	59.9	9.07	820.06	32	Medium	High	High	High	High	High	High	High	Not Found	High	High	High	High	High	High	High	Not Found	High	High	High	High	High	High	High	Not Found	Not Found	High	High	High	High	High	High	Not Found	High	High
High	Master Protein	S4SZL4	Ribosomal protein S7 OS=Medicago truncatula GN=rps7 PE=3 SV=1	0	51.328	46	10	135	1	157	17.8	11.62	388.83	10	Not Found	Not Found	Not Found	Not Found	Not Found	Not Found	Not Found	Not Found	Not Found	Not Found	Not Found	Not Found	High	High	High	High	Not Found	Not Found	Not Found	Not Found	Not Found	High	High	High	Not Found	Not Found	Not Found	Not Found	Not Found	Not Found	High	Not Found	Not Found	Not Found	Not Found
High	Master Protein	G7IYV2	Reactive oxygen species modulator 1 OS=Medicago truncatula GN=MTR_3g017440 PE=4 SV=2	0	15.128	46	2	3	2	71	7.2	10.61	19.97	2	Not Found	Not Found	Not Found	Not Found	Not Found	Not Found	Not Found	Not Found	Not Found	Not Found	Medium	Not Found	Not Found	Not Found	Not Found	Not Found	Not Found	Not Found	Not Found	Not Found	Not Found	Not Found	Not Found	Not Found	Not Found	Not Found	Not Found	Not Found	Not Found	Not Found	High	High	Not Found	Not Found	Not Found
High	Master Protein	G7K882	Phosphoribulokinase OS=Medicago truncatula GN=MTR_5g027530 PE=3 SV=1	0	155.252	46	21	136	21	411	45.7	7.12	481.39	21	High	High	High	High	High	High	High	High	High	High	High	High	High	Not Found	High	High	High	High	High	High	High	High	High	High	Not Found	Not Found	High	High	High	High	High	High	Not Found	Medium	Medium
High	Master Protein	G7LB10	ATP-dependent zinc metalloprotease FTSH protein OS=Medicago truncatula GN=MTR_8g056860 PE=4 SV=1	0	358.464	46	53	235	53	988	112.9	6.47	860.18	53	High	High	High	High	High	High	High	High	High	High	High	High	High	High	High	High	High	High	High	High	High	High	High	High	Not Found	High	High	High	High	High	High	High	Not Found	High	High
High	Master Protein	A0A072UX32	Aldo/keto reductase family oxidoreductase OS=Medicago truncatula GN=MTR_3g449790 PE=4 SV=1	0	91.012	46	15	67	15	366	40.2	8.91	210.26	15	Not Found	High	High	High	High	High	High	High	Not Found	High	High	High	High	High	High	High	High	High	Not Found	High	High	High	High	High	Not Found	Not Found	High	High	High	Not Found	High	High	Not Found	Not Found	Not Found
High	None	G7I5C8	40S ribosomal S3-like protein OS=Medicago truncatula GN=MTR_1g023000 PE=3 SV=1	0	135.111	46	18	213	18	239	26.6	9.64	770.78	18	High	High	High	Not Found	High	High	High	High	High	High	High	High	High	High	High	High	High	High	High	High	High	High	High	High	Not Found	High	High	High	High	High	High	High	Not Found	High	High
High	Master Protein Candidate	I3S6I3	Oxygen-evolving complex/thylakoid lumenal 25.6 kDa protein OS=Medicago truncatula GN=MTR_7g023290 PE=2 SV=1	0	112.408	46	15	102	15	237	26.5	9.54	355.26	15	Not Found	High	Not Found	High	High	High	High	High	Not Found	High	High	High	High	High	High	High	Not Found	High	Not Found	High	High	High	High	High	Not Found	Not Found	Not Found	High	High	High	High	Not Found	Not Found	Not Found	Not Found
High	Master Protein	I3SFE3	Proteasome subunit alpha type OS=Medicago truncatula GN=MTR_0167s0060 PE=2 SV=1	0	58.659	46	8	46	8	235	25.6	5.68	181.85	8	Not Found	High	High	High	High	High	High	High	Not Found	High	High	High	High	High	High	High	Not Found	Not Found	High	Not Found	Not Found	High	High	High	Not Found	Not Found	High	High	High	Not Found	Not Found	High	Not Found	Not Found	High
High	Master Protein	Q1RSH4	GroEL-like chaperone, ATPase OS=Medicago truncatula GN=MTR_1g090130 PE=3 SV=1	0	291.419	46	31	272	9	576	61.1	6.62	1173.69	31	Not Found	High	High	High	High	Not Found	High	High	Not Found	High	High	High	Not Found	High	High	High	Not Found	High	High	High	High	High	High	High	Not Found	High	Not Found	High	Not Found	Not Found	Not Found	Not Found	Not Found	High	High
High	Master Protein	A0A072U2N8	Dehydrogenase/reductase SDR family protein OS=Medicago truncatula GN=MTR_7g080410 PE=4 SV=1	0	108.379	46	14	95	14	296	32.4	9.07	345.98	14	Not Found	High	High	High	High	High	High	High	Not Found	Not Found	High	High	High	High	High	High	Not Found	Not Found	High	High	High	High	High	High	Not Found	Not Found	High	High	High	High	High	High	Not Found	Not Found	High
High	Master Protein	A0A072U593	Gamma carbonic anhydrase-like protein OS=Medicago truncatula GN=MTR_8g096820 PE=4 SV=1	0	179.947	46	16	292	16	253	27.8	7.56	1128.99	16	High	High	High	High	High	High	High	High	High	High	High	High	High	High	High	High	High	High	High	High	High	High	High	High	Not Found	High	High	High	High	High	High	High	High	High	High
High	Master Protein	G7L350	Saccharopine dehydrogenase-like protein OS=Medicago truncatula GN=MTR_7g011890 PE=4 SV=1	0	153.75	46	16	79	15	450	48.9	8.63	392.74	16	Not Found	High	High	High	High	Not Found	High	High	Not Found	High	Not Found	High	Not Found	Not Found	High	High	Not Found	High	Not Found	High	High	High	High	High	Not Found	High	High	High	Not Found	Not Found	High	High	Not Found	High	High
High	Master Protein	I3T405	NHL domain protein OS=Medicago truncatula GN=MTR_3g078240 PE=2 SV=1	0	24.251	46	5	20	5	143	16.3	7.34	54.14	5	Not Found	High	Not Found	Not Found	High	High	High	High	Not Found	Not Found	Not Found	Not Found	High	High	High	High	Not Found	Not Found	Not Found	Not Found	High	High	High	High	Not Found	Not Found	Not Found	Not Found	High	High	Not Found	Not Found	Not Found	Not Found	Not Found
High	None	A0A072UGM5	Ferritin OS=Medicago truncatula GN=MTR_5g083170 PE=3 SV=1	0	83.558	46	10	62	8	195	22.1	6.73	254.2	10	Not Found	High	High	High	High	High	High	Not Found	Not Found	Not Found	High	High	High	High	High	High	Not Found	Not Found	Not Found	High	High	High	High	High	Not Found	Not Found	High	High	Not Found	High	High	Not Found	Not Found	Not Found	Not Found
High	Master Protein	Q2HU23	Mitochondrial import inner membrane translocase, subunit Tim17/22 OS=Medicago truncatula GN=MTR_2g034550 PE=4 SV=1	0	83.797	46	12	126	10	182	19.2	7.5	391.38	12	Not Found	Not Found	High	High	High	High	High	High	Not Found	Not Found	High	High	High	High	High	High	Not Found	Not Found	High	High	High	High	High	High	Not Found	Not Found	High	High	Not Found	High	High	High	Not Found	Not Found	High
High	Master Protein	G7KFF7	Serine/Threonine kinase family protein OS=Medicago truncatula GN=MTR_5g099130 PE=3 SV=2	0	111.356	46	16	74	15	388	42.3	9.04	249.82	16	Not Found	Not Found	Not Found	High	High	High	High	High	Not Found	Not Found	Not Found	High	High	High	High	High	Not Found	Not Found	Not Found	Not Found	High	High	High	High	Not Found	Not Found	Not Found	High	High	Not Found	High	High	Not Found	Not Found	Medium
High	Master Protein	A0A072U553	Calcium-dependent phospholipid-binding copine family protein OS=Medicago truncatula GN=MTR_8g096190 PE=4 SV=1	0	160.232	46	20	179	20	579	63.6	5.44	710.45	20	Not Found	High	High	High	High	High	High	High	Not Found	High	High	High	High	High	High	High	High	High	High	High	High	High	High	High	Not Found	High	High	High	High	High	High	High	Not Found	High	High
High	Master Protein	G7IKY4	Translocon outer complex protein OS=Medicago truncatula GN=MTR_2g030630 PE=4 SV=1	0	384.57	46	49	231	49	1338	146.5	4.72	869.79	49	Not Found	High	High	High	High	High	High	High	High	High	High	High	High	High	High	High	High	High	High	High	High	High	High	High	Not Found	High	High	High	High	High	High	High	Not Found	High	High
High	Master Protein	Q2HUK6	Mitochondrial substrate carrier OS=Medicago truncatula GN=MTR_7g083790 PE=3 SV=1	0	213.514	46	23	504	18	373	39.5	9.25	1655.65	23	High	High	High	High	High	High	High	High	High	High	High	High	High	High	High	High	High	High	High	High	High	High	High	High	High	High	High	High	High	High	High	High	High	High	High
High	Master Protein	G7JU59	LRR receptor-like kinase OS=Medicago truncatula GN=MTR_4g113100 PE=4 SV=1	0	303.676	46	38	307	34	655	71.4	8.56	1140.17	38	High	High	High	High	High	High	High	High	High	High	High	High	High	High	High	High	High	High	High	High	High	High	High	High	High	High	High	High	High	High	High	High	High	High	High
High	Master Protein Candidate	G7IAL5	60S ribosomal protein L36 OS=Medicago truncatula GN=MTR_1g100960 PE=3 SV=2	0	67.853	46	9	104	1	115	13	11.46	323.62	9	Not Found	Not Found	Not Found	High	Not Found	High	High	Not Found	Not Found	Not Found	High	High	Not Found	High	Not Found	High	Not Found	Not Found	Not Found	Not Found	High	High	Not Found	High	Not Found	Not Found	Not Found	Not Found	Medium	Not Found	Not Found	Not Found	Not Found	Not Found	Not Found
High	None	A0A072UKG0	Histone H2B OS=Medicago truncatula GN=MTR_4g064983 PE=3 SV=1	0	120.949	46	16	330	0	241	25.9	9.23	1062.3	16	High	High	High	High	High	High	High	High	High	High	High	High	High	High	High	High	High	High	High	High	High	High	High	High	High	High	Not Found	Not Found	Not Found	Not Found	Not Found	Not Found	High	High	Not Found
High	None	G7L780	NAD(P)-binding rossmann-fold protein OS=Medicago truncatula GN=MTR_8g087310 PE=4 SV=1	0	112.388	46	19	64	19	478	52.4	5.59	239.55	19	Not Found	Not Found	High	High	High	High	High	High	Not Found	High	High	High	High	High	Not Found	High	Not Found	High	High	High	High	High	High	High	Not Found	Not Found	High	High	High	High	High	High	Not Found	Not Found	Not Found
High	Master Protein	G7JL88	Uncharacterized protein OS=Medicago truncatula GN=MTR_4g086170 PE=4 SV=1	0	127.377	46	22	175	6	326	35.9	8.63	540.37	22	Not Found	High	High	High	High	Not Found	Not Found	Not Found	Not Found	High	Not Found	Not Found	Not Found	High	High	Not Found	Not Found	Not Found	Not Found	Not Found	High	Not Found	High	High	Not Found	High	High	High	Not Found	Not Found	Not Found	Not Found	Not Found	High	High
High	Master Protein	G7ITZ5	Aconitate hydratase OS=Medicago truncatula GN=MTR_2g088360 PE=3 SV=1	0	293.695	46	44	268	21	979	107	7.72	923.25	44	Not Found	Not Found	High	High	High	High	High	High	Not Found	High	High	High	High	High	High	High	Not Found	Not Found	High	High	High	High	High	High	Not Found	Not Found	High	High	High	High	High	High	Not Found	High	High
High	Master Protein	G7I3R9	NADH-ubiquinone oxidoreductase 51 kDa subunit OS=Medicago truncatula GN=MTR_1g042300 PE=4 SV=2	0	130.252	46	25	108	25	483	52.9	8.27	301.2	25	Not Found	High	High	High	High	High	High	High	Not Found	High	High	High	High	High	High	High	Not Found	Not Found	High	High	High	High	High	High	Not Found	Not Found	High	Not Found	Not Found	High	High	High	Not Found	Medium	High
High	Master Protein	G7LE78	LRR receptor-like kinase OS=Medicago truncatula GN=MTR_8g107470 PE=4 SV=2	0	247.175	46	32	271	25	666	72.1	7.21	1001.32	32	Not Found	High	High	High	High	High	High	High	Not Found	High	High	High	High	High	High	High	Not Found	High	High	High	High	High	High	High	Not Found	High	Not Found	High	High	High	High	High	Not Found	High	Not Found
High	Master Protein	A0A072TVF6	Calmodulin-domain kinase CDPK protein OS=Medicago truncatula GN=MTR_8g099095 PE=4 SV=1	0	183.851	46	22	77	13	516	58	6.34	289.23	22	High	High	High	High	Not Found	High	Not Found	High	Not Found	High	High	Not Found	Not Found	Not Found	Not Found	High	High	High	High	High	High	Not Found	High	High	Not Found	High	High	High	Not Found	High	Not Found	High	Not Found	High	High
High	None	A0A072UG28	Calcium-transporting ATPase OS=Medicago truncatula GN=MTR_4g008650 PE=3 SV=1	0	286.331	46	44	409	39	843	92.1	5.83	1438.02	44	Not Found	High	High	High	High	High	High	High	Not Found	High	High	High	High	High	High	High	High	High	High	High	High	High	High	High	Not Found	High	High	High	High	High	High	High	High	High	High
High	Master Protein	G7JVN6	UDP-glucose:sterol 3-O-glucosyltransferase OS=Medicago truncatula GN=MTR_4g022580 PE=4 SV=1	0	295.111	46	28	253	16	623	68.4	6.46	1203.25	28	Not Found	High	High	High	High	High	High	High	Not Found	Not Found	High	High	High	High	High	High	Not Found	Not Found	Not Found	High	High	High	High	High	Not Found	Not Found	High	High	High	High	High	High	Not Found	Not Found	High
High	Master Protein	A0A072VAY8	NADPH-protochlorophyllide oxidoreductase OS=Medicago truncatula GN=MTR_2g079710 PE=4 SV=1	0	146.863	46	19	155	19	399	43	9.07	559.1	19	Not Found	High	High	Not Found	High	High	High	High	Not Found	High	High	High	High	High	High	High	Not Found	High	High	High	High	High	High	High	Not Found	High	High	High	High	High	High	High	High	High	High
High	Master Protein Candidate	A0A072V0J3	Chalcone-flavonone isomerase family protein OS=Medicago truncatula GN=MTR_3g093980 PE=3 SV=1	0	83.835	46	9	36	9	229	26.1	5.02	163.84	9	Not Found	High	High	High	High	High	High	Not Found	Not Found	Not Found	Not Found	High	High	High	High	High	Not Found	Not Found	Not Found	High	High	High	High	High	Not Found	Not Found	Not Found	High	Not Found	Not Found	Not Found	High	Not Found	High	Not Found
High	Master Protein	G7L9X4	K+-H+ exchange-like protein OS=Medicago truncatula GN=MTR_8g023500 PE=4 SV=2	0	74.444	46	12	67	12	277	31.5	9.14	232.69	12	Not Found	High	High	High	High	High	High	High	Not Found	Not Found	Not Found	High	High	High	High	High	Not Found	High	Not Found	High	High	High	High	High	Not Found	High	Not Found	High	Not Found	High	High	High	Not Found	Not Found	Not Found
High	Master Protein	G7KJE1	Cytochrome P450 family 82 protein OS=Medicago truncatula GN=MTR_6g008500 PE=3 SV=1	0	156.394	46	25	131	25	541	61.6	7.74	517.25	25	Not Found	High	High	High	High	Not Found	High	High	Not Found	Not Found	High	Not Found	High	High	High	High	Not Found	Not Found	High	High	Not Found	High	High	High	Not Found	High	High	High	High	High	High	High	Not Found	High	High
High	Master Protein	A0A072TYH7	Oxygen-evolving complex/thylakoid lumenal 25.6 kDa protein OS=Medicago truncatula GN=MTR_7g023290 PE=4 SV=1	0	112.408	46	15	102	15	240	26.8	9.44	355.26	15	Not Found	High	Not Found	High	High	High	High	High	Not Found	High	High	High	High	High	High	High	Not Found	High	Not Found	High	High	High	High	High	Not Found	Not Found	Not Found	High	High	High	High	Not Found	Not Found	Not Found	Not Found
High	Master Protein	A0A072UTU2	Translation elongation factor EF1B, gamma chain OS=Medicago truncatula GN=MTR_4g134770 PE=3 SV=1	0	138.854	46	20	131	8	384	44.1	6.14	459.37	20	Not Found	Not Found	Not Found	High	Not Found	High	High	Not Found	Not Found	Not Found	High	High	Not Found	Not Found	Not Found	Not Found	Not Found	Not Found	Not Found	Medium	Not Found	Not Found	High	High	Not Found	High	High	High	Not Found	High	High	High	Not Found	Not Found	High
High	Master Protein	A0A072VNE4	Peptidyl-prolyl cis-trans isomerase OS=Medicago truncatula GN=MTR_1g085560 PE=3 SV=1	0	83.009	46	11	79	9	251	26.6	8.24	277.55	11	Not Found	High	High	High	High	High	High	High	Not Found	Medium	Medium	Medium	High	High	High	High	Not Found	High	Not Found	High	High	High	High	High	Not Found	High	High	High	High	Not Found	High	High	Not Found	High	High
High	None	G8A321	NAD(P)H-quinone oxidoreductase subunit K OS=Medicago truncatula GN=MTR_4g051225 PE=3 SV=1	0	95.59	46	11	80	11	227	25.7	8.73	367.49	11	Not Found	High	High	High	High	High	High	High	Not Found	Not Found	High	Not Found	Not Found	High	High	High	Not Found	Not Found	High	High	High	High	High	High	Not Found	Not Found	Not Found	High	High	High	High	High	Not Found	Not Found	Not Found
High	Master Protein	G7KFE0	LRR receptor-like kinase OS=Medicago truncatula GN=MTR_5g098970 PE=4 SV=2	0	234.19	46	26	257	26	524	59.4	7.01	1178.98	26	Not Found	High	High	High	High	High	High	High	Not Found	High	High	High	High	High	High	High	Not Found	High	High	High	High	High	High	High	High	High	High	High	High	High	High	High	Not Found	High	High
High	None	G7L1V3	Aldo/keto reductase family oxidoreductase OS=Medicago truncatula GN=MTR_7g114970 PE=4 SV=1	0	47.004	46	9	25	8	249	27.8	5.86	91.94	9	Not Found	Not Found	High	Not Found	Not Found	High	High	Not Found	Not Found	Not Found	Not Found	High	Not Found	Not Found	Not Found	Not Found	Not Found	Not Found	Not Found	High	Not Found	High	Not Found	Not Found	Not Found	High	Not Found	Not Found	High	Not Found	High	Not Found	Not Found	High	High
High	Master Protein Candidate	G7JR15	ABC transporter B family protein OS=Medicago truncatula GN=MTR_4g124040 PE=4 SV=1	0	478.615	46	65	364	37	1333	144	7.71	1485.39	65	Not Found	High	High	High	High	High	High	High	Not Found	High	High	High	High	High	High	High	Not Found	High	High	High	High	High	High	High	Not Found	High	High	High	High	Not Found	High	High	Not Found	High	High
High	Master Protein	G7K2L9	Thioredoxin reductase OS=Medicago truncatula GN=MTR_5g024900 PE=3 SV=1	0	79.12	46	11	22	11	376	40.2	7.31	94.52	11	Not Found	Not Found	High	Not Found	High	Not Found	High	High	Not Found	Not Found	Not Found	High	High	High	High	High	Not Found	Not Found	High	High	High	Not Found	High	High	Not Found	Not Found	Not Found	Not Found	Not Found	Not Found	Not Found	Medium	Not Found	Not Found	Not Found
High	Master Protein	Q2HUA3	Phospholipase D OS=Medicago truncatula GN=MTR_2g103730 PE=3 SV=1	0	202.938	46	35	119	35	809	92	5.8	462.84	35	Not Found	Not Found	High	High	High	High	High	Not Found	Not Found	Not Found	High	High	High	High	High	High	Not Found	Not Found	High	High	High	High	High	High	Not Found	Not Found	High	High	High	Not Found	High	High	Not Found	High	High
High	None	I3T582	Integrin-linked kinase family protein OS=Medicago truncatula GN=MTR_2g017825 PE=2 SV=1	0	49.001	46	11	53	11	280	31.1	6.47	180.1	11	High	High	High	Not Found	High	High	High	Not Found	Not Found	Not Found	Not Found	High	High	High	High	Not Found	High	High	High	Not Found	High	High	High	Not Found	Not Found	Medium	High	High	High	High	High	High	Not Found	High	High
High	Master Protein	A0A072V8Q4	S-adenosylmethionine synthase OS=Medicago truncatula GN=MTR_2g046710 PE=3 SV=1	0	112.82	46	17	89	6	396	43.1	6.18	292.61	17	Not Found	Not Found	Not Found	High	Not Found	High	Not Found	Not Found	Not Found	Not Found	High	High	Not Found	High	Not Found	Not Found	Not Found	Not Found	Not Found	High	Not Found	Not Found	Not Found	Not Found	Not Found	Not Found	Not Found	Not Found	High	High	High	Not Found	Not Found	Not Found	Not Found
High	Master Protein	Q1SMZ8	Peptidylprolyl isomerase OS=Medicago truncatula GN=MTR_8g107010 PE=4 SV=1	0	113.067	46	15	96	15	256	27.5	6.6	377.77	15	Not Found	High	High	High	High	High	High	High	Not Found	High	High	High	High	High	High	High	Not Found	High	High	High	Not Found	High	High	High	Not Found	High	High	High	High	High	High	High	Not Found	High	High
High	Master Protein	G7J636	NADH-cytochrome b5 reductase OS=Medicago truncatula GN=MTR_3g079510 PE=3 SV=1	0	80.337	46	14	51	13	278	31.3	8.1	174.06	14	Not Found	High	Medium	High	Not Found	High	High	High	Not Found	High	High	High	Not Found	Not Found	High	Not Found	Not Found	High	High	High	Not Found	Not Found	Not Found	High	Not Found	High	High	High	Not Found	Not Found	High	High	Not Found	High	High
High	None	A0A072UTP4	Uncharacterized protein OS=Medicago truncatula GN=MTR_3g013460 PE=4 SV=1	0	61.823	46	7	96	7	208	21.7	4.23	389.87	7	Not Found	High	High	High	High	High	High	High	High	High	High	High	High	High	High	Not Found	High	Not Found	Not Found	High	High	High	High	High	Not Found	High	High	High	High	High	High	High	Not Found	High	High
High	Master Protein Candidate	G7K5X3	Cystathionine beta-synthase (CBS) family protein OS=Medicago truncatula GN=MTR_5g076080 PE=4 SV=1	0	90.33	46	15	81	15	254	28.1	9.61	293.1	15	Not Found	High	Not Found	High	High	High	High	High	Not Found	Not Found	Not Found	High	High	High	High	High	Not Found	Not Found	Not Found	High	High	High	Not Found	Medium	Not Found	Not Found	Not Found	High	High	Not Found	Not Found	Not Found	Not Found	Not Found	Not Found
High	Master Protein	A0A072UQW2	31 kDa ribonucleoprotein OS=Medicago truncatula GN=MTR_4g104470 PE=4 SV=1	0	122.499	46	14	104	14	300	33.5	5.05	391.75	14	High	High	High	High	High	High	High	High	Not Found	High	High	High	High	High	High	High	Not Found	High	High	High	High	High	High	High	Not Found	High	High	High	High	Not Found	Not Found	Not Found	Not Found	High	High
High	Master Protein Candidate	B7FKJ5	Porin/voltage-dependent anion-selective channel protein OS=Medicago truncatula GN=MTR_8g469150 PE=2 SV=1	0	246.424	46	21	573	18	276	29.5	7.99	2103.29	21	High	High	High	High	High	High	High	High	High	High	High	High	High	High	High	High	High	High	High	High	High	High	High	High	Not Found	High	High	High	High	High	High	High	High	High	High
High	None	A0A072UV55	Photosystem II reaction center protein H OS=Medicago truncatula GN=MTR_4g051375 PE=4 SV=1	0	93.467	46	7	421	7	92	10.3	8.47	1725.5	7	High	High	High	High	High	High	High	High	High	High	High	High	High	High	High	High	Not Found	High	High	High	High	High	High	High	High	High	High	High	High	High	High	High	High	High	High
High	Master Protein	A0A072VFQ6	ATP-dependent zinc metalloprotease FTSH protein OS=Medicago truncatula GN=MTR_1g028390 PE=3 SV=1	0	220.683	46	34	215	33	778	85.7	6.64	853.63	34	Not Found	High	High	High	High	High	High	High	Not Found	High	High	High	High	High	High	High	Not Found	High	High	High	High	High	High	High	Not Found	High	High	High	High	High	High	High	Not Found	High	High
High	Master Protein	Q4ZGM9	13-hydroperoxide lyase OS=Medicago truncatula GN=HPL3 PE=2 SV=1	0	270.482	46	26	345	26	480	53.7	8.15	1385.91	26	Not Found	High	High	High	High	High	High	High	High	Not Found	High	High	High	High	High	High	High	High	High	High	High	High	High	High	Not Found	High	High	High	High	High	High	High	Not Found	Medium	High
High	Master Protein	G7JUV4	ATP-dependent zinc metalloprotease FTSH protein OS=Medicago truncatula GN=MTR_4g064350 PE=3 SV=1	0	294.303	46	38	300	30	807	89.2	6.71	1277.17	38	Not Found	High	High	High	High	High	High	High	Not Found	High	High	High	High	High	High	High	Not Found	High	High	High	High	High	High	High	Not Found	High	High	High	High	High	High	High	Not Found	High	High
High	Master Protein	G7JBI2	ATP-dependent zinc metalloprotease FTSH-like protein OS=Medicago truncatula GN=MTR_3g096000 PE=4 SV=2	0	330.271	46	46	265	46	838	94	6.1	1059.69	46	Not Found	High	High	High	High	High	High	High	Not Found	Not Found	High	High	High	High	High	High	Not Found	Not Found	High	High	High	High	High	High	Not Found	Not Found	High	High	High	High	High	High	Not Found	High	High
High	Master Protein	G7JT86	Membrane fusion protein Use1 OS=Medicago truncatula GN=MTR_4g126960 PE=4 SV=2	0	53.723	46	9	35	3	237	26.5	5.81	147.64	9	Not Found	High	Not Found	Not Found	Not Found	Not Found	Not Found	Not Found	Not Found	Not Found	Not Found	Not Found	Not Found	High	Not Found	Not Found	Not Found	Not Found	Not Found	Not Found	Not Found	High	Not Found	Not Found	Not Found	Not Found	Not Found	Not Found	High	High	High	Not Found	Not Found	Not Found	Not Found
High	Master Protein	B7FH72	NADH-ubiquinone reductase complex 1 MLRQ subunit OS=Medicago truncatula GN=MTR_3g078590 PE=2 SV=1	0	100.96	46	8	137	8	90	10.1	9.5	590.08	8	Not Found	High	High	High	High	High	High	High	Not Found	High	High	High	High	High	High	High	High	Not Found	High	High	High	High	High	High	Not Found	Not Found	High	High	High	High	High	High	Not Found	Not Found	High
High	Master Protein	A0A072TXL0	Monodehydroascorbate reductase OS=Medicago truncatula GN=MTR_7g034715 PE=4 SV=1	0	157.392	46	21	233	21	483	52.2	8.02	842.47	21	High	High	High	High	High	High	High	High	High	High	High	High	High	High	High	High	High	High	High	High	High	High	High	High	Not Found	High	High	High	High	High	High	High	High	High	High
[truncated: 14,935 more rows]
[truncated: 19 more columns]

## Sheet: Protein groups
Protein FDR Confidence: Combined	Master	Accession	Description	Exp. q-value: Combined	Sum PEP Score	Coverage [%]	# Peptides	# PSMs	# Unique Peptides	# AAs	MW [kDa]	calc. pI	Score Sequest HT: Sequest HT	# Peptides (by Search Engine): Sequest HT	Found in Sample: [S1] F1: Sample	Found in Sample: [S2] F2: Sample	Found in Sample: [S3] F3: Sample	Found in Sample: [S4] F4: Sample	Found in Sample: [S5] F5: Sample	Found in Sample: [S6] F6: Sample	Found in Sample: [S7] F7: Sample	Found in Sample: [S8] F8: Sample	Found in Sample: [S9] F9: Sample	Found in Sample: [S10] F10: Sample	Found in Sample: [S11] F11: Sample	Found in Sample: [S12] F12: Sample	Found in Sample: [S13] F13: Sample	Found in Sample: [S14] F14: Sample	Found in Sample: [S15] F15: Sample	Found in Sample: [S16] F16: Sample	Found in Sample: [S17] F17: Sample	Found in Sample: [S18] F18: Sample	Found in Sample: [S19] F19: Sample	Found in Sample: [S20] F20: Sample	Found in Sample: [S21] F21: Sample	Found in Sample: [S22] F22: Sample	Found in Sample: [S23] F23: Sample	Found in Sample: [S24] F24: Sample	Found in Sample: [S25] F25: Sample	Found in Sample: [S26] F26: Sample	Found in Sample: [S27] F27: Sample	Found in Sample: [S28] F28: Sample	Found in Sample: [S29] F29: Sample	Found in Sample: [S30] F30: Sample	Found in Sample: [S31] F31: Sample	Found in Sample: [S32] F32: Sample	Found in Sample: [S33] F33: Sample	Found in Sample: [S34] F34: Sample	Found in Sample: [S35] F35: Sample
[truncated: 8,993 more rows]
[truncated: 19 more columns]
