# Supplementary material for: Improving the Identification and Coverage of Plant Transmembrane Proteins in Medicago Using Bottom–Up Proteomics
Source: Front Plant Sci. 2020 Dec 18;11:595726. doi: 10.3389/fpls.2020.595726 (PMC7775423; doi:10.3389/fpls.2020.595726)
Supplement: Supplementary file 10 [file Table_10.xlsx]

## Sheet: Proteins form FACTLC > 5 TMDs
BINCODE	NAME	IDENTIFIER	DESCRIPTION
'0'	'control genes'	''	''
'1'	'PS'	''	''
'1.1'	'PS.lightreaction'	''	''
'1.1.1'	'PS.lightreaction.photosystem II'	''	''
'1.1.1.1'	'PS.lightreaction.photosystem II.LHC-II'	''	''
'1.1.1.2'	'PS.lightreaction.photosystem II.PSII polypeptide subunits'	'238'	'(gnl|cdd|79253 : 890.0) no description available & (p11095|psbc_horvu : 793.0) Photosystem II 44 kDa reaction center protein (P6 protein) (CP43) - Hordeum vulgare (Barley) & (loc_osp1g00180.1 : 787.0) no description available & (atcg00280 : 778.0) chloroplast gene encoding a CP43 subunit of the photosystem II reaction center. promoter contains a blue-light responsive element.; photosystem II rea…
'1.1.1.2'	'PS.lightreaction.photosystem II.PSII polypeptide subunits'	'838'	'(gnl|cdd|79222 : 680.0) no description available & (p06585|psba_pea : 660.0) Photosystem Q(B) protein precursor (32 kDa thylakoid membrane protein) (Photosystem II protein D1) - Pisum sativum (Garden pea) & (atcg00020 : 656.0) Encodes chlorophyll binding protein D1, a part of the photosystem II reaction center core; photosystem II reaction center protein A (PSBA); FUNCTIONS IN: chlorophyll bindi…
'1.1.1.2'	'PS.lightreaction.photosystem II.PSII polypeptide subunits'	'839'	'(gnl|cdd|79222 : 681.0) no description available & (p06585|psba_pea : 661.0) Photosystem Q(B) protein precursor (32 kDa thylakoid membrane protein) (Photosystem II protein D1) - Pisum sativum (Garden pea) & (atcg00020 : 657.0) Encodes chlorophyll binding protein D1, a part of the photosystem II reaction center core; photosystem II reaction center protein A (PSBA); FUNCTIONS IN: chlorophyll bindi…
'1.1.1.2'	'PS.lightreaction.photosystem II.PSII polypeptide subunits'	'840'	'(gnl|cdd|79253 : 924.0) no description available & (q9bbt1|psbc_lotja : 813.0) Photosystem II 44 kDa reaction center protein (P6 protein) (CP43) - Lotus japonicus & (atcg00280 : 803.0) chloroplast gene encoding a CP43 subunit of the photosystem II reaction center. promoter contains a blue-light responsive element.; photosystem II reaction center protein C (PSBC); FUNCTIONS IN: chlorophyll bindin…
'1.1.1.2'	'PS.lightreaction.photosystem II.PSII polypeptide subunits'	'841'	'(gnl|cdd|79222 : 682.0) no description available & (p05337|psba_horvu : 662.0) Photosystem Q(B) protein (32 kDa thylakoid membrane protein) (Photosystem II protein D1) - Hordeum vulgare (Barley) & (loc_os08g35420.1 : 659.0) no description available & (atcg00020 : 655.0) Encodes chlorophyll binding protein D1, a part of the photosystem II reaction center core; photosystem II reaction center prote…
'1.1.1.2'	'PS.lightreaction.photosystem II.PSII polypeptide subunits'	'964'	'(gnl|cdd|79223 : 670.0) no description available & (p69686|psbd_tobac : 635.0) Photosystem II D2 protein (Photosystem Q(A) protein) (PSII D2 protein) - Nicotiana tabacum (Common tobacco) & (atcg00270 : 629.0) PSII D2 protein; photosystem II reaction center protein D (PSBD); FUNCTIONS IN: electron transporter, transferring electrons within the noncyclic electron transport pathway of photosynthesi…
'1.1.1.2'	'PS.lightreaction.photosystem II.PSII polypeptide subunits'	'972'	'(ipr000932 : 1500.0) Photosystem antenna protein-like & (gnl|cdd|79279 : 1002.0) no description available & (p10900|psbb_horvu : 994.0) Photosystem II P680 chlorophyll A apoprotein (CP-47 protein) - Hordeum vulgare (Barley) & (loc_osp1g00600.1 : 969.0) no description available & (atcg00680 : 959.0) encodes for CP47, subunit of the photosystem II reaction center.; photosystem II reaction center p…
'1.1.1.2'	'PS.lightreaction.photosystem II.PSII polypeptide subunits'	'974'	'(gnl|cdd|79223 : 519.0) no description available & (q36814|psbd_wheat : 477.0) Photosystem II D2 protein (Photosystem Q(A) protein) (PSII D2 protein) - Triticum aestivum (Wheat) & (loc_osp1g00170.1 : 475.0) no description available & (atcg00270 : 473.0) PSII D2 protein; photosystem II reaction center protein D (PSBD); FUNCTIONS IN: electron transporter, transferring electrons within the noncycli…
'1.1.1.2'	'PS.lightreaction.photosystem II.PSII polypeptide subunits'	'1164'	'(gnl|cdd|79279 : 1000.0) no description available & (p06411|psbb_tobac : 932.0) Photosystem II P680 chlorophyll A apoprotein (CP-47 protein) - Nicotiana tabacum (Common tobacco) & (atcg00680 : 929.0) encodes for CP47, subunit of the photosystem II reaction center.; photosystem II reaction center protein B (PSBB); FUNCTIONS IN: chlorophyll binding; INVOLVED IN: photosynthesis, light reaction, pho…
'1.1.1.3'	'PS.lightreaction.photosystem II.biogenesis'	''	''
'1.1.1.4'	'PS.lightreaction.photosystem II.LHC biogenesis'	''	''
'1.1.2'	'PS.lightreaction.photosystem I'	''	''
'1.1.2.1'	'PS.lightreaction.photosystem I.LHC-I'	''	''
'1.1.2.2'	'PS.lightreaction.photosystem I.PSI polypeptide subunits'	'6'	'(ipr001280 : 1500.0) Photosystem I PsaA/PsaB & (gnl|cdd|79273 : 1444.0) no description available & (p58311|psaa_wheat : 1398.0) Photosystem I P700 chlorophyll a apoprotein A1 (PsaA) (PSI-A) - Triticum aestivum (Wheat) & (loc_osp1g00340.1 : 1379.0) no description available & (atcg00350 : 1377.0) Encodes psaA protein comprising the reaction center for photosystem I along with psaB protein; hydroph…
'1.1.2.2'	'PS.lightreaction.photosystem I.PSI polypeptide subunits'	'7'	'(ipr001280 : 1500.0) Photosystem I PsaA/PsaB & (gnl|cdd|79273 : 1427.0) no description available & (p05310|psaa_pea : 1380.0) Photosystem I P700 chlorophyll a apoprotein A1 (PsaA) (PSI-A) - Pisum sativum (Garden pea) & (atcg00340 : 1367.0) Encodes the D1 subunit of photosystem I and II reaction centers.; PSAB; FUNCTIONS IN: chlorophyll binding; INVOLVED IN: photosynthesis, light harvesting in ph…
'1.1.2.2'	'PS.lightreaction.photosystem I.PSI polypeptide subunits'	'566'	'(ipr001280 : 1500.0) Photosystem I PsaA/PsaB & (gnl|cdd|79272 : 1407.0) no description available & (p58385|psab_lotja : 1350.0) Photosystem I P700 chlorophyll a apoprotein A2 (PsaB) (PSI-B) - Lotus japonicus & (atcg00340 : 1344.0) Encodes the D1 subunit of photosystem I and II reaction centers.; PSAB; FUNCTIONS IN: chlorophyll binding; INVOLVED IN: photosynthesis, light harvesting in photosystem…
'1.1.2.2'	'PS.lightreaction.photosystem I.PSI polypeptide subunits'	'567'	'(ipr001280 : 1500.0) Photosystem I PsaA/PsaB & (gnl|cdd|79273 : 1458.0) no description available & (p05310|psaa_pea : 1410.0) Photosystem I P700 chlorophyll a apoprotein A1 (PsaA) (PSI-A) - Pisum sativum (Garden pea) & (atcg00350 : 1382.0) Encodes psaA protein comprising the reaction center for photosystem I along with psaB protein; hydrophobic protein encoded by the chloroplast genome.; PSAA; F…
'1.1.2.2'	'PS.lightreaction.photosystem I.PSI polypeptide subunits'	'970'	'(ipr001280 : 1500.0) Photosystem I PsaA/PsaB & (gnl|cdd|79273 : 1115.0) no description available & (p05310|psaa_pea : 1075.0) Photosystem I P700 chlorophyll a apoprotein A1 (PsaA) (PSI-A) - Pisum sativum (Garden pea) & (atcg00350 : 1050.0) Encodes psaA protein comprising the reaction center for photosystem I along with psaB protein; hydrophobic protein encoded by the chloroplast genome.; PSAA; F…
'1.1.2.2'	'PS.lightreaction.photosystem I.PSI polypeptide subunits'	'1181'	'(gnl|cdd|79272 : 188.0) no description available & (p04967|psab_maize : 177.0) Photosystem I P700 chlorophyll a apoprotein A2 (PsaB) (PSI-B) - Zea mays (Maize) & (loc_osp1g00330.1 : 177.0) no description available & (atcg00340 : 175.0) Encodes the D1 subunit of photosystem I and II reaction centers.; PSAB; FUNCTIONS IN: chlorophyll binding; INVOLVED IN: photosynthesis, light harvesting in photos…
'1.1.2.3'	'PS.lightreaction.photosystem I.biogenesis'	''	''
'1.1.3'	'PS.lightreaction.cytochrome b6/f'	''	''
'1.1.3.1'	'PS.lightreaction.cytochrome b6/f.iron sulfur subunit'	''	''
'1.1.3.2'	'PS.lightreaction.cytochrome b6/f.subunit 4 (PETD)'	''	''
'1.1.3.3'	'PS.lightreaction.cytochrome b6/f.cytochrome b6 (CYB6)'	'1165'	'(gnl|cdd|79287 : 250.0) no description available & (q8s8w0|cyb6_atrbe : 232.0) Cytochrome b6 - Atropa belladonna (Belladonna) (Deadly nightshade) & (atcg00720 : 228.0) Encodes the cytochrome b(6) subunit of the cytochrome b6f complex.; photosynthetic electron transfer B (PETB); FUNCTIONS IN: heme binding; INVOLVED IN: photosynthesis, light reaction; LOCATED IN: thylakoid, chloroplast thylakoid m…
'1.1.3.4'	'PS.lightreaction.cytochrome b6/f.apocytochrome f (CYF)'	''	''
'1.1.3.5'	'PS.lightreaction.cytochrome b6/f.biogenesis'	''	''
'1.1.4'	'PS.lightreaction.ATP synthase'	''	''
'1.1.4.1'	'PS.lightreaction.ATP synthase.alpha subunit'	''	''
'1.1.4.2'	'PS.lightreaction.ATP synthase.beta subunit'	''	''
'1.1.4.3'	'PS.lightreaction.ATP synthase.epsilon chain'	''	''
'1.1.4.4'	'PS.lightreaction.ATP synthase.gamma chain'	''	''
'1.1.4.5'	'PS.lightreaction.ATP synthase.subunit C'	''	''
'1.1.4.6'	'PS.lightreaction.ATP synthase.chloroplastic subunit a'	'1254'	'(gnl|cdd|79264 : 424.0) no description available & (p06452|atpi_pea : 416.0) Chloroplast ATP synthase a chain precursor (EC 3.6.3.14) (ATPase subunit IV) - Pisum sativum (Garden pea) & (atcg00150 : 389.0) Encodes a subunit of ATPase complex CF0, which is a proton channel that supplies the proton motive force to drive ATP synthesis by CF1 portion of the complex.; ATPI; FUNCTIONS IN: hydrogen ion …
'1.1.4.7'	'PS.lightreaction.ATP synthase.delta chain'	''	''
'1.1.4.8'	'PS.lightreaction.ATP synthase.subunit B (ATPF)'	''	''
'1.1.4.9'	'PS.lightreaction.ATP synthase.subunit B_ (ATPX)'	''	''
'1.1.5'	'PS.lightreaction.other electron carrier (ox/red)'	''	''
'1.1.5.1'	'PS.lightreaction.other electron carrier (ox/red).plastocyanin'	''	''
'1.1.5.2'	'PS.lightreaction.other electron carrier (ox/red).ferredoxin'	''	''
'1.1.5.3'	'PS.lightreaction.other electron carrier (ox/red).ferredoxin reductase'	''	''
'1.1.5.4'	'PS.lightreaction.other electron carrier (ox/red).ferredoxin oxireductase'	''	''
'1.1.6'	'PS.lightreaction.NADH DH'	'12'	'(gnl|cdd|79243 : 1189.0) no description available & (p15958|nu5c_vicfa : 1119.0) NAD(P)H-quinone oxidoreductase chain 5, chloroplast (EC 1.6.5.-) (NAD(P)H dehydrogenase, chain 5) (NADH-plastoquinone oxidoreductase chain 5) - Vicia faba (Broad bean) & (atcg01010 : 900.0) Chloroplast encoded NADH dehydrogenase unit.; NDHF; FUNCTIONS IN: NADH dehydrogenase activity; INVOLVED IN: photosynthesis; LOC…
'1.1.6'	'PS.lightreaction.NADH DH'	'14'	'(gnl|cdd|79243 : 1189.0) no description available & (p15958|nu5c_vicfa : 1111.0) NAD(P)H-quinone oxidoreductase chain 5, chloroplast (EC 1.6.5.-) (NAD(P)H dehydrogenase, chain 5) (NADH-plastoquinone oxidoreductase chain 5) - Vicia faba (Broad bean) & (atcg01010 : 895.0) Chloroplast encoded NADH dehydrogenase unit.; NDHF; FUNCTIONS IN: NADH dehydrogenase activity; INVOLVED IN: photosynthesis; LOC…
'1.1.6'	'PS.lightreaction.NADH DH'	'27'	'(gnl|cdd|79243 : 1159.0) no description available & (p15958|nu5c_vicfa : 1108.0) NAD(P)H-quinone oxidoreductase chain 5, chloroplast (EC 1.6.5.-) (NAD(P)H dehydrogenase, chain 5) (NADH-plastoquinone oxidoreductase chain 5) - Vicia faba (Broad bean) & (atcg01010 : 897.0) Chloroplast encoded NADH dehydrogenase unit.; NDHF; FUNCTIONS IN: NADH dehydrogenase activity; INVOLVED IN: photosynthesis; LOC…
'1.1.6'	'PS.lightreaction.NADH DH'	'50'	'(gnl|cdd|79230 : 861.0) no description available & (q9bbp3|nu4c_lotja : 784.0) NAD(P)H-quinone oxidoreductase chain 4, chloroplast (EC 1.6.5.-) (NAD(P)H dehydrogenase, chain 4) (NADH-plastoquinone oxidoreductase chain 4) - Lotus japonicus & (atcg01050 : 687.0) Represents a plastid-encoded subunit of a NAD(P)H dehydrogenase complex. Its mRNA is edited at four positions. Translation data is not av…
'1.1.6'	'PS.lightreaction.NADH DH'	'55'	'(gnl|cdd|79230 : 840.0) no description available & (q9bbp3|nu4c_lotja : 788.0) NAD(P)H-quinone oxidoreductase chain 4, chloroplast (EC 1.6.5.-) (NAD(P)H dehydrogenase, chain 4) (NADH-plastoquinone oxidoreductase chain 4) - Lotus japonicus & (atcg01050 : 687.0) Represents a plastid-encoded subunit of a NAD(P)H dehydrogenase complex. Its mRNA is edited at four positions. Translation data is not av…
'1.1.6'	'PS.lightreaction.NADH DH'	'107'	'(gnl|cdd|79230 : 835.0) no description available & (q9bbp3|nu4c_lotja : 780.0) NAD(P)H-quinone oxidoreductase chain 4, chloroplast (EC 1.6.5.-) (NAD(P)H dehydrogenase, chain 4) (NADH-plastoquinone oxidoreductase chain 4) - Lotus japonicus & (atcg01050 : 684.0) Represents a plastid-encoded subunit of a NAD(P)H dehydrogenase complex. Its mRNA is edited at four positions. Translation data is not av…
'1.1.6'	'PS.lightreaction.NADH DH'	'182'	'(gnl|cdd|79230 : 805.0) no description available & (q9bbp3|nu4c_lotja : 755.0) NAD(P)H-quinone oxidoreductase chain 4, chloroplast (EC 1.6.5.-) (NAD(P)H dehydrogenase, chain 4) (NADH-plastoquinone oxidoreductase chain 4) - Lotus japonicus & (atcg01050 : 655.0) Represents a plastid-encoded subunit of a NAD(P)H dehydrogenase complex. Its mRNA is edited at four positions. Translation data is not av…
'1.1.6'	'PS.lightreaction.NADH DH'	'399'	'(gnl|cdd|79243 : 633.0) no description available & (p15958|nu5c_vicfa : 518.0) NAD(P)H-quinone oxidoreductase chain 5, chloroplast (EC 1.6.5.-) (NAD(P)H dehydrogenase, chain 5) (NADH-plastoquinone oxidoreductase chain 5) - Vicia faba (Broad bean) & (atcg01010 : 460.0) Chloroplast encoded NADH dehydrogenase unit.; NDHF; FUNCTIONS IN: NADH dehydrogenase activity; INVOLVED IN: photosynthesis; LOCAT…
'1.1.6'	'PS.lightreaction.NADH DH'	'429'	'(p58420|nu4c_wheat : 573.0) NAD(P)H-quinone oxidoreductase chain 4, chloroplast (EC 1.6.5.-) (NAD(P)H dehydrogenase, chain 4) (NADH-plastoquinone oxidoreductase chain 4) - Triticum aestivum (Wheat) & (gnl|cdd|79230 : 572.0) no description available & (loc_osp1g00910.1 : 558.0) no description available & (atcg01050 : 459.0) Represents a plastid-encoded subunit of a NAD(P)H dehydrogenase complex. …
'1.1.6'	'PS.lightreaction.NADH DH'	'768'	'(gnl|cdd|79235 : 248.0) no description available & (q9bbp1|nu6c_lotja : 221.0) NAD(P)H-quinone oxidoreductase chain 6, chloroplast (EC 1.6.5.-) (NAD(P)H dehydrogenase, chain 6) (NADH-plastoquinone oxidoreductase chain 6) - Lotus japonicus & (atcg01080 : 194.0) NADH dehydrogenase ND6; NDHG; CONTAINS InterPro DOMAIN/s: NADH:ubiquinone/plastoquinone oxidoreductase, chain 6 (InterPro:IPR001457). & (…
'1.1.6'	'PS.lightreaction.NADH DH'	'769'	'(gnl|cdd|79235 : 237.0) no description available & (q9bbp1|nu6c_lotja : 191.0) NAD(P)H-quinone oxidoreductase chain 6, chloroplast (EC 1.6.5.-) (NAD(P)H dehydrogenase, chain 6) (NADH-plastoquinone oxidoreductase chain 6) - Lotus japonicus & (atcg01080 : 167.0) NADH dehydrogenase ND6; NDHG; CONTAINS InterPro DOMAIN/s: NADH:ubiquinone/plastoquinone oxidoreductase, chain 6 (InterPro:IPR001457). & (…
'1.1.6'	'PS.lightreaction.NADH DH'	'770'	'(gnl|cdd|79235 : 248.0) no description available & (q9bbp1|nu6c_lotja : 220.0) NAD(P)H-quinone oxidoreductase chain 6, chloroplast (EC 1.6.5.-) (NAD(P)H dehydrogenase, chain 6) (NADH-plastoquinone oxidoreductase chain 6) - Lotus japonicus & (atcg01080 : 192.0) NADH dehydrogenase ND6; NDHG; CONTAINS InterPro DOMAIN/s: NADH:ubiquinone/plastoquinone oxidoreductase, chain 6 (InterPro:IPR001457). & (…
'1.1.6'	'PS.lightreaction.NADH DH'	'878'	'(q32440|nu5c_horvu : 558.0) NAD(P)H-quinone oxidoreductase chain 5, chloroplast (EC 1.6.5.-) (NAD(P)H dehydrogenase, chain 5) (NADH-plastoquinone oxidoreductase chain 5) (Fragment) - Hordeum vulgare (Barley) & (loc_osp1g00880.1 : 508.0) no description available & (gnl|cdd|79243 : 507.0) no description available & (atcg01010 : 387.0) Chloroplast encoded NADH dehydrogenase unit.; NDHF; FUNCTIONS I…
'1.1.6'	'PS.lightreaction.NADH DH'	'954'	'(gnl|cdd|79230 : 548.0) no description available & (q9bbp3|nu4c_lotja : 497.0) NAD(P)H-quinone oxidoreductase chain 4, chloroplast (EC 1.6.5.-) (NAD(P)H dehydrogenase, chain 4) (NADH-plastoquinone oxidoreductase chain 4) - Lotus japonicus & (gnl|cdd|39503 : 454.0) no description available & (at5g51600 : 437.0) Mutant has defective roots. Essential for giant cell ontogenesis. Role in organizing t…
'1.1.30'	'PS.lightreaction.state transition'	''	''
'1.1.40'	'PS.lightreaction.cyclic electron flow-chlororespiration'	'94'	'(gnl|cdd|79267 : 815.0) no description available & (p10328|nu2c_soybn : 750.0) NAD(P)H-quinone oxidoreductase chain 2, chloroplast (EC 1.6.5.-) (NAD(P)H dehydrogenase, chain 2) (NADH-plastoquinone oxidoreductase chain 2) - Glycine max (Soybean) & (loc_osp1g01060.1 : 718.0) no description available & (atcg01250 : 558.0) NADH dehydrogenase ND2; NDHB.2; FUNCTIONS IN: NADH dehydrogenase (ubiquinone)…
'1.1.40'	'PS.lightreaction.cyclic electron flow-chlororespiration'	'108'	'(gnl|cdd|79267 : 777.0) no description available & (p10328|nu2c_soybn : 721.0) NAD(P)H-quinone oxidoreductase chain 2, chloroplast (EC 1.6.5.-) (NAD(P)H dehydrogenase, chain 2) (NADH-plastoquinone oxidoreductase chain 2) - Glycine max (Soybean) & (loc_osp1g01060.1 : 699.0) no description available & (atcg01250 : 565.0) NADH dehydrogenase ND2; NDHB.2; FUNCTIONS IN: NADH dehydrogenase (ubiquinone)…
'1.1.40'	'PS.lightreaction.cyclic electron flow-chlororespiration'	'771'	'(gnl|cdd|79267 : 642.0) no description available & (q6enc2|nu2c_oryni : 605.0) NAD(P)H-quinone oxidoreductase chain 2, chloroplast (EC 1.6.5.-) (NAD(P)H dehydrogenase, chain 2) (NADH-plastoquinone oxidoreductase chain 2) - Oryza nivara (Indian wild rice) & (loc_osp1g01060.1 : 605.0) no description available & (atcg01250 : 568.0) NADH dehydrogenase ND2; NDHB.2; FUNCTIONS IN: NADH dehydrogenase (u…
'1.1.40'	'PS.lightreaction.cyclic electron flow-chlororespiration'	'1014'	'(gnl|cdd|79250 : 611.0) no description available & (q9bbn9|nu1c_lotja : 512.0) NAD(P)H-quinone oxidoreductase subunit 1, chloroplast (EC 1.6.5.-) (NAD(P)H dehydrogenase subunit 1) (NDH subunit 1) (NADH-plastoquinone oxidoreductase subunit 1) - Lotus japonicus & (atcg01100 : 451.0) NADH dehydrogenase ND1; NDHA; FUNCTIONS IN: oxidoreductase activity, acting on NADH or NADPH; INVOLVED IN: photosynt…
'1.1.40'	'PS.lightreaction.cyclic electron flow-chlororespiration'	'1171'	'(gnl|cdd|79236 : 811.0) no description available & (q9bbn8|ndhh_lotja : 758.0) NAD(P)H-quinone oxidoreductase chain H, chloroplast (EC 1.6.5.-) (NAD(P)H dehydrogenase, chain H) (NADH-plastoquinone oxidoreductase 49 kDa subunit) - Lotus japonicus & (atcg01110 : 711.0) Encodes the 49KDa plastid NAD(P)H dehydrogenase subunit H protein. Its transcription is regulated by an ndhF-specific plastid sigm…
'1.1.40'	'PS.lightreaction.cyclic electron flow-chlororespiration'	'1172'	'(gnl|cdd|79236 : 803.0) no description available & (q9bbn8|ndhh_lotja : 748.0) NAD(P)H-quinone oxidoreductase chain H, chloroplast (EC 1.6.5.-) (NAD(P)H dehydrogenase, chain H) (NADH-plastoquinone oxidoreductase 49 kDa subunit) - Lotus japonicus & (atcg01110 : 700.0) Encodes the 49KDa plastid NAD(P)H dehydrogenase subunit H protein. Its transcription is regulated by an ndhF-specific plastid sigm…
'1.1.40'	'PS.lightreaction.cyclic electron flow-chlororespiration'	'1183'	'(gnl|cdd|79250 : 627.0) no description available & (q9bbn9|nu1c_lotja : 535.0) NAD(P)H-quinone oxidoreductase subunit 1, chloroplast (EC 1.6.5.-) (NAD(P)H dehydrogenase subunit 1) (NDH subunit 1) (NADH-plastoquinone oxidoreductase subunit 1) - Lotus japonicus & (atcg01100 : 471.0) NADH dehydrogenase ND1; NDHA; FUNCTIONS IN: oxidoreductase activity, acting on NADH or NADPH; INVOLVED IN: photosynt…
'1.1.50'	'PS.lightreaction.NPQ'	''	''
'1.1.60'	'PS.lightreaction.state transition'	''	''
'1.1.70'	'PS.lightreaction.hydrogenase'	''	''
'1.1.70.1'	'PS.lightreaction.hydrogenase.FeFe-hydrogenase'	''	''
'1.1.70.2'	'PS.lightreaction.hydrogenase.NiFe-hydrogenase'	''	''
'1.1.99'	'PS.lightreaction.unspecified'	''	''
'1.1.99.1'	'PS.lightreaction.unspecified.TEF'	''	''
'1.1.1001'	'PS.lightreaction'	'phytol'	'PS.lightreaction, chlorophyll'
'1.1.1002'	'PS.lightreaction.binding proteins.Chlorophyll a'	'chlorophyll a'	'PS.lightreaction, chlorophyll'
'1.1.1003'	'PS.lightreaction.binding proteins.Chlorophyll b'	'chlorophyll b'	'PS.lightreaction, chlorophyll'
'1.1.1004'	'PS.lightreaction.PS II.PQ'	'decyl-plastoquinone'	'PS.lightreaction'
'1.2'	'PS.photorespiration'	''	''
'1.2.1'	'PS.photorespiration.phosphoglycolate phosphatase'	''	''
'1.2.2'	'PS.photorespiration.glycolate oxydase'	''	''
'1.2.3'	'PS.photorespiration.aminotransferases peroxisomal'	''	''
'1.2.4'	'PS.photorespiration.glycine cleavage'	''	''
'1.2.4.1'	'PS.photorespiration.glycine cleavage.P subunit'	''	''
'1.2.4.2'	'PS.photorespiration.glycine cleavage.T subunit'	''	''
'1.2.4.3'	'PS.photorespiration.glycine cleavage.L subunit'	''	''
'1.2.4.4'	'PS.photorespiration.glycine cleavage.H protein'	''	''
'1.2.5'	'PS.photorespiration.serine hydroxymethyltransferase'	''	''
'1.2.6'	'PS.photorespiration.hydroxypyruvate reductase'	''	''
'1.2.7'	'PS.photorespiration.glycerate kinase'	''	''
'1.2.1001'	'PS.photorespiration.glycerate'	'glycerate'	'PS.photorepiration; lipid metabolism; amino acid degradation.serine; amino acid degradation.glycine; gluconeogenese/ glyoxylate cycle; TCA / org transformation'
'1.2.1002'	'PS.photorepiration.glycolate'	'glycolate'	'PS.photorepiration'
'1.2.1003'	'PS.photorepiration.glycine'	'glycine'	'PS.photorepiration; amino acid synthesis.serine; amino acid synthesis.glycine; amino acid degradation.glycine; redox regulation; nucleotide metabolism.synthesis; C1-metabolism'
'1.2.1004'	'PS.photorepiration.serine'	'serine'	'PS.photorepiration; lipid metabolism; amino acid degradation.homoserine; amino acid synthesis.serine; amino acid degradation.serine; amino acid degradation.methionine; S-assimilation'
'1.2.1005'	'PS.photorepiration.glyoxylate'	'glyoxylate'	'PS.photorepiration'
'1.2.1006'	'PS.photorepiration.hydroxypyruvate'	'hydroxypyruvate'	'PS.photorepiration'
'1.3'	'PS.calvin cycle'	''	''
'1.3.1'	'PS.calvin cycle.rubisco large subunit'	''	''
'1.3.2'	'PS.calvin cycle.rubisco small subunit'	''	''
'1.3.3'	'PS.calvin cycle.phosphoglycerate kinase'	''	''
'1.3.4'	'PS.calvin cycle.GAP'	''	''
'1.3.5'	'PS.calvin cycle.TPI'	''	''
'1.3.6'	'PS.calvin cycle.aldolase'	''	''
'1.3.7'	'PS.calvin cycle.FBPase'	''	''
'1.3.8'	'PS.calvin cycle.transketolase'	''	''
'1.3.9'	'PS.calvin cycle.seduheptulose bisphosphatase'	''	''
'1.3.10'	'PS.calvin cycle.Rib5P Isomerase'	''	''
'1.3.11'	'PS.calvin cycle.RPE'	''	''
'1.3.12'	'PS.calvin cycle.PRK'	''	''
'1.3.13'	'PS.calvin cycle.rubisco interacting'	''	''
'1.3.1001'	'PS.calvin cycle.ribulose-1,5-bisP'	'ribulose-1,5-bisp'	'major CHO metabolism; PS.calvin cycle'
'1.3.1002'	'PS.calvin cycle'	'glycerate-3-p'	'major CHO metabolism; PS.calvin cycle; glycolysis; OPP.oxidative PP'
'1.3.1003'	'PS.calvin cycle'	'glycerate-1,3-bisp'	'major CHO metabolism; PS.calvin cycle; glycolysis; OPP.oxidative PP'
'1.3.1004'	'PS.calvin cycle'	'glyceraldehyde-3-p'	'major CHO metabolism; PS.calvin cycle; glycolysis; OPP.oxidative PP'
'1.3.1005'	'PS.calvin cycle'	'dihydroxyacetone-p'	'major CHO metabolism; PS.calvin cycle; glycolysis; OPP.oxidative PP'
'1.3.1006'	'PS.calvin cycle'	'fructose-1,6-bisp'	'major CHO metabolism; PS.calvin cycle; glycolysis; OPP.oxidative PP'
'1.3.1007'	'PS.calvin cycle'	'fructose-6-p'	'cell wall synthesis.cellulose synthesis; major CHO metabolism.synthesis.sucrose; major CHO metabolism.synthesis.starch; calvin cycle; glycolysis; OPP.oxidative PP'
'1.4'	'PS.reductive PP'	''	''
'1.5'	'PS.carbon concentrating mechanism'	''	''
'1.5.1'	'PS.carbon concentrating mechanism.C4'	''	''
'1.5.2'	'PS.carbon concentrating mechanism.CAM'	''	''
'1.5.3'	'PS.carbon concentrating mechanism.algal'	''	''
'2'	'major CHO metabolism'	''	''
'2.1'	'major CHO metabolism.synthesis'	''	''
'2.1.1'	'major CHO metabolism.synthesis.sucrose'	''	''
'2.1.1.1'	'major CHO metabolism.synthesis.sucrose.SPS'	''	''
'2.1.1.2'	'major CHO metabolism.synthesis.sucrose.SPP'	''	''
'2.1.1.3'	'major CHO metabolism.synthesis.sucrose.FBPase'	''	''
'2.1.1.1001'	'major CHO metabolism.synthesis.sucrose'	'fructose-6-p'	'cell wall synthesis.cellulose synthesis; major CHO metabolism.synthesis.sucrose; major CHO metabolism.synthesis.starch; glycolysis; OPP.oxidative PP'
'2.1.1.1002'	'major CHO metabolism.synthesis.sucrose'	'glucose-6-p'	'cell wall synthesis.cellulose synthesis; major CHO metabolism.synthesis.sucrose; major CHO metabolism.synthesis.starch; glycolysis; OPP.oxidative PP'
'2.1.1.1003'	'major CHO metabolism.synthesis.sucrose'	'glucose-1-p'	'cell wall synthesis.cellulose synthesis; major CHO metabolism.synthesis.sucrose; major CHO metabolism.synthesis.starch'
'2.1.1.1004'	'major CHO metabolism.synthesis.sucrose'	'glucose-1,6-bisp'	'cell wall synthesis.cellulose synthesis; major CHO metabolism.synthesis.sucrose; major CHO metabolism.synthesis.starch'
'2.1.1.1005'	'major CHO metabolism.synthesis.sucrose'	'fructose-2,6-bisp'	'major CHO metabolism.synthesis.sucrose'
'2.1.1.1006'	'major CHO metabolism.synthesis.sucrose'	'udp-glucose'	'cell wall synthesis.cellulose synthesis; major CHO metabolism.synthesis.sucrose'
'2.1.1.1007'	'major CHO metabolism.synthesis.sucrose'	'sucrose-6-p'	'major CHO metabolism.synthesis.sucrose'
'2.1.1.1008'	'major CHO metabolism.synthesis.sucrose'	'sucrose'	'major CHO metabolism.synthesis.sucrose; major CHO metabolism.degradation.sucrose'
'2.1.2'	'major CHO metabolism.synthesis.starch'	'1182'	'(at5g18480 : 681.0) plant glycogenin-like starch initiation protein 6 (PGSIP6); FUNCTIONS IN: transferase activity, transferring hexosyl groups, transferase activity, transferring glycosyl groups; INVOLVED IN: carbohydrate biosynthetic process, biosynthetic process; LOCATED IN: membrane; EXPRESSED IN: guard cell, leaf; CONTAINS InterPro DOMAIN/s: Glycosyl transferase, family 8 (InterPro:IPR00249…
'2.1.2'	'major CHO metabolism.synthesis.starch'	'1265'	'(at5g18480 : 663.0) plant glycogenin-like starch initiation protein 6 (PGSIP6); FUNCTIONS IN: transferase activity, transferring hexosyl groups, transferase activity, transferring glycosyl groups; INVOLVED IN: carbohydrate biosynthetic process, biosynthetic process; LOCATED IN: membrane; EXPRESSED IN: guard cell, leaf; CONTAINS InterPro DOMAIN/s: Glycosyl transferase, family 8 (InterPro:IPR00249…
'2.1.2.1'	'major CHO metabolism.synthesis.starch.AGPase'	''	''
'2.1.2.2'	'major CHO metabolism.synthesis.starch.starch synthase'	''	''
'2.1.2.3'	'major CHO metabolism.synthesis.starch.starch branching'	''	''
'2.1.2.4'	'major CHO metabolism.synthesis.starch.debranching'	''	''
'2.1.2.5'	'major CHO metabolism.synthesis.starch.transporter'	''	''
'2.1.2.60'	'major CHO metabolism.synthesis.starch.ADP Glucose Phosphorylase'	''	''
'2.1.2.1001'	'major CHO metabolism.synthesis.starch'	'fructose-6-p'	'cell wall synthesis.cellulose synthesis; major CHO metabolism.synthesis.sucrose; major CHO metabolism.synthesis.starch; glycolysis; OPP.oxidative PP'
'2.1.2.1002'	'major CHO metabolism.synthesis.starch'	'glucose-6-p'	'cell wall synthesis.cellulose synthesis; major CHO metabolism.synthesis.sucrose; major CHO metabolism.synthesis.starch; glycolysis; OPP.oxidative PP'
'2.1.2.1003'	'major CHO metabolism.synthesis.starch'	'glucose-1-p'	'cell wall synthesis.cellulose synthesis; major CHO metabolism.synthesis.sucrose; major CHO metabolism.synthesis.starch'
'2.1.2.1004'	'major CHO metabolism.synthesis.starch'	'adp-glucose'	'major CHO metabolism.synthesis.starch'
'2.2'	'major CHO metabolism.degradation'	''	''
'2.2.1'	'major CHO metabolism.degradation.sucrose'	''	''
'2.2.1.1'	'major CHO metabolism.degradation.sucrose.fructokinase'	''	''
'2.2.1.3'	'major CHO metabolism.degradation.sucrose.invertases'	''	''
'2.2.1.3.1'	'major CHO metabolism.degradation.sucrose.invertases.neutral'	''	''
'2.2.1.3.2'	'major CHO metabolism.degradation.sucrose.invertases.cell wall'	''	''
'2.2.1.3.3'	'major CHO metabolism.degradation.sucrose.invertases.vacuolar'	''	''
'2.2.1.3.30'	'major CHO metabolism.degradation.sucrose.invertases.inhibitors'	''	''
'2.2.1.4'	'major CHO metabolism.degradation.sucrose.hexokinase'	''	''
'2.2.1.5'	'major CHO metabolism.degradation.sucrose.Susy'	''	''
'2.2.1.99'	'major CHO metabolism.degradation.sucrose.misc'	''	''
'2.2.1.1001'	'major CHO metabolism.degradation.sucrose'	'fructose'	'major CHO metabolism.synthesis.sucrose; major CHO metabolism.degradation.sucrose'
'2.2.1.1002'	'major CHO metabolism.degradation.sucrose'	'glucose'	'cell wall degradation; major CHO metabolism.synthesis.sucrose; major CHO metabolism.degradation.starch'
'2.2.2'	'major CHO metabolism.degradation.starch'	''	''
'2.2.2.1'	'major CHO metabolism.degradation.starch.starch cleavage'	''	''
'2.2.2.1.1'	'major CHO metabolism.degradation.starch.starch cleavage.alpha amylase'	''	''
'2.2.2.1.2'	'major CHO metabolism.degradation.starch.starch cleavage.beta amylase'	''	''
'2.2.2.2'	'major CHO metabolism.degradation.starch.starch phosphorylase'	''	''
'2.2.2.3'	'major CHO metabolism.degradation.starch.glucan water dikinase'	''	''
'2.2.2.4'	'major CHO metabolism.degradation.starch.D enzyme'	''	''
'2.2.2.6'	'major CHO metabolism.degradation.starch.transporter'	'298'	'(loc_os01g04190.3 : 654.0) no description available & (at5g16150 : 648.0) Encodes a putative plastidic glucose transporter.; plastidic GLC translocator (PGLCT); FUNCTIONS IN: carbohydrate transmembrane transporter activity, sugar:hydrogen symporter activity; INVOLVED IN: response to trehalose stimulus; LOCATED IN: membrane; EXPRESSED IN: 24 plant structures; EXPRESSED DURING: 14 growth stages; C…
'2.2.2.6'	'major CHO metabolism.degradation.starch.transporter'	'419'	'(at5g16150 : 683.0) Encodes a putative plastidic glucose transporter.; plastidic GLC translocator (PGLCT); FUNCTIONS IN: carbohydrate transmembrane transporter activity, sugar:hydrogen symporter activity; INVOLVED IN: response to trehalose stimulus; LOCATED IN: membrane; EXPRESSED IN: 24 plant structures; EXPRESSED DURING: 14 growth stages; CONTAINS InterPro DOMAIN/s: Sugar transporter, conserve…
'2.2.2.6'	'major CHO metabolism.degradation.starch.transporter'	'570'	'(p21727|tpt_pea : 651.0) Triose phosphate/phosphate translocator, chloroplast precursor (cTPT) (p36) (E30) - Pisum sativum (Garden pea) & (at5g46110 : 550.0) mutant has Altered acclimation responses; Chloroplast Triose Phosphate Translocator; ACCLIMATION OF PHOTOSYNTHESIS TO ENVIRONMENT 2 (APE2); FUNCTIONS IN: antiporter activity; INVOLVED IN: transport; LOCATED IN: chloroplast, membrane; EXPRES…
'2.2.2.6'	'major CHO metabolism.degradation.starch.transporter'	'593'	'(at5g17520 : 420.0) Encodes a maltose transporter that is expressed in leaves and roots. Mutations at the MEX1 locus cause accumulation of both starch and maltose in leaves, with maltose levels at least 40 times higher than that of wild-type. This gene encodes a protein located in the chloroplast envelope.; ROOT CAP 1 (RCP1); FUNCTIONS IN: maltose transmembrane transporter activity; INVOLVED IN:…
'2.2.2.6'	'major CHO metabolism.degradation.starch.transporter'	'635'	'(loc_os01g04190.3 : 570.0) no description available & (at5g16150 : 567.0) Encodes a putative plastidic glucose transporter.; plastidic GLC translocator (PGLCT); FUNCTIONS IN: carbohydrate transmembrane transporter activity, sugar:hydrogen symporter activity; INVOLVED IN: response to trehalose stimulus; LOCATED IN: membrane; EXPRESSED IN: 24 plant structures; EXPRESSED DURING: 14 growth stages; C…
'2.2.2.6'	'major CHO metabolism.degradation.starch.transporter'	'709'	'(p21727|tpt_pea : 451.0) Triose phosphate/phosphate translocator, chloroplast precursor (cTPT) (p36) (E30) - Pisum sativum (Garden pea) & (at5g46110 : 432.0) mutant has Altered acclimation responses; Chloroplast Triose Phosphate Translocator; ACCLIMATION OF PHOTOSYNTHESIS TO ENVIRONMENT 2 (APE2); FUNCTIONS IN: antiporter activity; INVOLVED IN: transport; LOCATED IN: chloroplast, membrane; EXPRES…
'2.2.2.6'	'major CHO metabolism.degradation.starch.transporter'	'914'	'(p11869|tpt_spiol : 440.0) Triose phosphate/phosphate translocator, chloroplast precursor (cTPT) (p36) (E29) - Spinacia oleracea (Spinach) & (at5g46110 : 437.0) mutant has Altered acclimation responses; Chloroplast Triose Phosphate Translocator; ACCLIMATION OF PHOTOSYNTHESIS TO ENVIRONMENT 2 (APE2); FUNCTIONS IN: antiporter activity; INVOLVED IN: transport; LOCATED IN: chloroplast, membrane; EXP…
'2.2.2.8'	'major CHO metabolism.degradation.starch.ISA3'	''	''
'2.2.2.9'	'major CHO metabolism.degradation.starch.limit dextrinase/ pullulanase'	''	''
'2.2.2.10'	'major CHO metabolism.degradation.starch.laforin like phosphoglucan phosphatase (SEX4)'	''	''
'2.2.2.1001'	'major CHO metabolism.degradation.starch'	'starch (total)'	'cell wall synthesis; major CHO metabolism.degradation.starch'
'2.2.2.1002'	'major CHO metabolism.degradation.starch'	'maltose'	'cell wall synthesis; major CHO metabolism.degradation.starch'
'2.2.2.1003'	'major CHO metabolism.degradation.starch'	'isomaltose'	'cell wall synthesis; major CHO metabolism.degradation.starch'
'2.2.2.1004'	'major CHO metabolism.degradation.starch'	'maltotriose'	'cell wall synthesis; major CHO metabolism.degradation.starch'
'2.2.10'	'major CHO metabolism.degradation.acetate metabolism'	''	''
'2.2.10.1'	'major CHO metabolism.degradation.acetate metabolism.acetate kinase'	''	''
'2.2.10.2'	'major CHO metabolism.degradation.acetate metabolism.phosphate acetyltransferase'	''	''
'2.2.10.3'	'major CHO metabolism.degradation.acetate metabolism.acetyl-CoA synthetase'	''	''
'3'	'minor CHO metabolism'	''	''
'3.1'	'minor CHO metabolism.raffinose family'	''	''
'3.1.1'	'minor CHO metabolism.raffinose family.galactinol synthases'	''	''
'3.1.1.1'	'minor CHO metabolism.raffinose family.galactinol synthases.known'	''	''
'3.1.1.2'	'minor CHO metabolism.raffinose family.galactinol synthases.putative'	''	''
'3.1.2'	'minor CHO metabolism.raffinose family.raffinose synthases'	''	''
'3.1.2.1'	'minor CHO metabolism.raffinose family.raffinose synthases.known'	''	''
'3.1.2.2'	'minor CHO metabolism.raffinose family.raffinose synthases.putative'	''	''
'3.1.3'	'minor CHO metabolism.raffinose family.stachyose synthases'	''	''
'3.1.1001'	'minor CHO metabolism.raffinose family'	'raffinose'	'minor CHO metabolism.raffinose'
'3.1.1002'	'minor CHO metabolism.raffinose family'	'galactinol'	''
'3.2'	'minor CHO metabolism.trehalose'	''	''
'3.2.1'	'minor CHO metabolism.trehalose.TPS'	''	''
'3.2.2'	'minor CHO metabolism.trehalose.TPP'	''	''
'3.2.3'	'minor CHO metabolism.trehalose.potential TPS/TPP'	''	''
'3.2.4'	'minor CHO metabolism.trehalose.trehalase'	''	''
'3.2.1001'	'minor CHO metabolism.trehalose'	'trehalose'	'minor CHO metabolism.trehalose'
'3.3'	'minor CHO metabolism.sugar alcohols'	''	''
'3.3.1001'	'minor CHO metabolism.sugar alcohols'	'sorbitol'	'minor CHO metabolism.polyols'
'3.3.1002'	'minor CHO metabolism.sugar alcohols'	'mannitol'	'minor CHO metabolism.polyols'
'3.3.1003'	'minor CHO metabolism.sugar alcohols'	'erythritol'	'minor CHO metabolism.polyols'
'3.3.1004'	'minor CHO metabolism.sugar alcohols'	'maltitol'	'minor CHO metabolism.polyols'
'3.3.1005'	'minor CHO metabolism.sugar alcohols'	'galactitol'	'minor CHO metabolism.polyols'
'3.3.1006'	'minor CHO metabolism.sugar alcohols'	'pinitol'	'minor CHO metabolism.polyols'
'3.3.1007'	'minor CHO metabolism.sugar alcohols'	'ononitol'	'minor CHO metabolism.polyols'
'3.3.1008'	'minor CHO metabolism.sugar alcohols'	'ribitol'	'minor CHO metabolism.polyols'
'3.3.1009'	'minor CHO metabolism.sugar alcohols'	'threitol'	''
'3.3.1010'	'minor CHO metabolism.sugar alcohols'	'sequoyitol'	''
'3.3.1011'	'minor CHO metabolism.sugar alcohols'	'viburnitol'	''
'3.3.1012'	'minor CHO metabolism.sugar alcohols'	'quebranchitol'	''
'3.4'	'minor CHO metabolism.myo-inositol'	''	''
'3.4.1'	'minor CHO metabolism.myo-inositol.poly-phosphatases'	''	''
'3.4.2'	'minor CHO metabolism.myo-inositol.InsP-Kinases'	''	''
'3.4.3'	'minor CHO metabolism.myo-inositol.InsP Synthases'	''	''
'3.4.4'	'minor CHO metabolism.myo-inositol.myo inositol oxygenases'	''	''
'3.4.5'	'minor CHO metabolism.myo-inositol.inositol phosphatase'	''	''
'3.4.1001'	'minor CHO metabolism.myo-inositol'	'inositol'	'minor CHO metabolism.inositol'
'3.4.1002'	'minor CHO metabolism.myo-inositol'	'inositol-1-p'	'minor CHO metabolism.inositol'
'3.4.1003'	'minor CHO metabolism.myo-inositol'	'triphosphoinositide'	'minor CHO metabolism.inositol'
'3.4.1004'	'minor CHO metabolism.myo-inositol'	'inositol-2-p'	'minor CHO metabolism.inositol'
'3.5'	'minor CHO metabolism.others'	''	''
'3.5.1'	'minor CHO metabolism.others.Xylose isomerase'	''	''
'3.6'	'minor CHO metabolism.callose'	'9'	'(at5g13000 : 3340.0) encodes a gene similar to callose synthase; glucan synthase-like 12 (GSL12); FUNCTIONS IN: transferase activity, transferring glycosyl groups, 1,3-beta-glucan synthase activity; INVOLVED IN: 1,3-beta-glucan biosynthetic process; LOCATED IN: 1,3-beta-glucan synthase complex; EXPRESSED IN: 23 plant structures; EXPRESSED DURING: 13 growth stages; CONTAINS InterPro DOMAIN/s: Gly…
'3.6'	'minor CHO metabolism.callose'	'10'	'(at3g07160 : 2949.0) Encodes GSL10, a member of the Glucan Synthase-Like (GSL) family believed to be involved in the synthesis of the cell wall component callose. GSL10 is required for male gametophyte development and plant growth. Has a role in entry of microspores into mitosis. GSL10 mutation leads to perturbation of microspore division symmetry, irregular callose deposition and failure of gen…
'3.6'	'minor CHO metabolism.callose'	'11'	'(at3g07160 : 2943.0) Encodes GSL10, a member of the Glucan Synthase-Like (GSL) family believed to be involved in the synthesis of the cell wall component callose. GSL10 is required for male gametophyte development and plant growth. Has a role in entry of microspores into mitosis. GSL10 mutation leads to perturbation of microspore division symmetry, irregular callose deposition and failure of gen…
'3.6'	'minor CHO metabolism.callose'	'13'	'(at2g36850 : 3029.0) Encodes GSL8, a member of the Glucan Synthase-Like (GSL) family believed to be involved in the synthesis of the cell wall component callose. GSL8 is required for male gametophyte development and plant growth. Has a role in entry of microspores into mitosis. Also refer to GSL10 (At3g07160).; glucan synthase-like 8 (GSL8); FUNCTIONS IN: transferase activity, transferring glyco…
'3.6'	'minor CHO metabolism.callose'	'15'	'(at2g31960 : 2953.0) encodes a protein similar to callose synthase; glucan synthase-like 3 (GSL03); FUNCTIONS IN: transferase activity, transferring glycosyl groups, 1,3-beta-glucan synthase activity; INVOLVED IN: 1,3-beta-glucan biosynthetic process; LOCATED IN: 1,3-beta-glucan synthase complex; EXPRESSED IN: 24 plant structures; EXPRESSED DURING: 14 growth stages; CONTAINS InterPro DOMAIN/s: G…
'3.6'	'minor CHO metabolism.callose'	'17'	'(at4g04970 : 2461.0) encodes a gene similar to callose synthase; glucan synthase-like 1 (GSL1); FUNCTIONS IN: transferase activity, transferring glycosyl groups, 1,3-beta-glucan synthase activity; INVOLVED IN: reproduction, 1,3-beta-glucan biosynthetic process, pollen development; LOCATED IN: 1,3-beta-glucan synthase complex, plasma membrane; EXPRESSED IN: 22 plant structures; EXPRESSED DURING: …
'3.6'	'minor CHO metabolism.callose'	'19'	'(at5g13000 : 3189.0) encodes a gene similar to callose synthase; glucan synthase-like 12 (GSL12); FUNCTIONS IN: transferase activity, transferring glycosyl groups, 1,3-beta-glucan synthase activity; INVOLVED IN: 1,3-beta-glucan biosynthetic process; LOCATED IN: 1,3-beta-glucan synthase complex; EXPRESSED IN: 23 plant structures; EXPRESSED DURING: 13 growth stages; CONTAINS InterPro DOMAIN/s: Gly…
'3.6'	'minor CHO metabolism.callose'	'21'	'(at2g13680 : 3053.0) Responsible for the synthesis of callose deposited at the primary cell wall of meiocytes, tetrads and microspores. Required for exine formation during microgametogenesis and for pollen viability. Highest expression in meiocytes, tetrads, microspores and mature pollen.; callose synthase 5 (CALS5); FUNCTIONS IN: 1,3-beta-glucan synthase activity; INVOLVED IN: in 6 processes; L…
'3.6'	'minor CHO metabolism.callose'	'26'	'(at2g36850 : 2898.0) Encodes GSL8, a member of the Glucan Synthase-Like (GSL) family believed to be involved in the synthesis of the cell wall component callose. GSL8 is required for male gametophyte development and plant growth. Has a role in entry of microspores into mitosis. Also refer to GSL10 (At3g07160).; glucan synthase-like 8 (GSL8); FUNCTIONS IN: transferase activity, transferring glyco…
'3.6'	'minor CHO metabolism.callose'	'29'	'(at5g13000 : 3347.0) encodes a gene similar to callose synthase; glucan synthase-like 12 (GSL12); FUNCTIONS IN: transferase activity, transferring glycosyl groups, 1,3-beta-glucan synthase activity; INVOLVED IN: 1,3-beta-glucan biosynthetic process; LOCATED IN: 1,3-beta-glucan synthase complex; EXPRESSED IN: 23 plant structures; EXPRESSED DURING: 13 growth stages; CONTAINS InterPro DOMAIN/s: Gly…
'3.6'	'minor CHO metabolism.callose'	'65'	'(at2g13680 : 3139.0) Responsible for the synthesis of callose deposited at the primary cell wall of meiocytes, tetrads and microspores. Required for exine formation during microgametogenesis and for pollen viability. Highest expression in meiocytes, tetrads, microspores and mature pollen.; callose synthase 5 (CALS5); FUNCTIONS IN: 1,3-beta-glucan synthase activity; INVOLVED IN: in 6 processes; L…
'3.6'	'minor CHO metabolism.callose'	'72'	'(at1g06490 : 2556.0) encodes a gene similar to callose synthase; glucan synthase-like 7 (GSL07); FUNCTIONS IN: transferase activity, transferring glycosyl groups, 1,3-beta-glucan synthase activity; INVOLVED IN: 1,3-beta-glucan biosynthetic process; LOCATED IN: 1,3-beta-glucan synthase complex, membrane; EXPRESSED IN: 20 plant structures; EXPRESSED DURING: 13 growth stages; CONTAINS InterPro DOMA…
'3.6'	'minor CHO metabolism.callose'	'100'	'(at4g03550 : 2658.0) Encodes a callose synthase that is required for wound and papillary callose formation in response to fungal pathogens Erysiphe and Blumeria. Mutants are resistant to P. parasitica and exhibit an exaggerated PR1 response.Contributes to PAMP-induced basal defense.; glucan synthase-like 5 (GSL05); FUNCTIONS IN: transferase activity, transferring glycosyl groups, 1,3-beta-glucan…
'3.6'	'minor CHO metabolism.callose'	'131'	'(at3g14570 : 2614.0) encodes a protein similar to callose synthase; glucan synthase-like 4 (GSL04); FUNCTIONS IN: transferase activity, transferring glycosyl groups, 1,3-beta-glucan synthase activity; INVOLVED IN: 1,3-beta-glucan biosynthetic process; LOCATED IN: 1,3-beta-glucan synthase complex, membrane; EXPRESSED IN: 23 plant structures; EXPRESSED DURING: 15 growth stages; CONTAINS InterPro D…
'3.6'	'minor CHO metabolism.callose'	'180'	'(at4g03550 : 2355.0) Encodes a callose synthase that is required for wound and papillary callose formation in response to fungal pathogens Erysiphe and Blumeria. Mutants are resistant to P. parasitica and exhibit an exaggerated PR1 response.Contributes to PAMP-induced basal defense.; glucan synthase-like 5 (GSL05); FUNCTIONS IN: transferase activity, transferring glycosyl groups, 1,3-beta-glucan…
'3.6'	'minor CHO metabolism.callose'	'1103'	'(at2g13680 : 2109.0) Responsible for the synthesis of callose deposited at the primary cell wall of meiocytes, tetrads and microspores. Required for exine formation during microgametogenesis and for pollen viability. Highest expression in meiocytes, tetrads, microspores and mature pollen.; callose synthase 5 (CALS5); FUNCTIONS IN: 1,3-beta-glucan synthase activity; INVOLVED IN: in 6 processes; L…
'3.7'	'minor CHO metabolism.sugar kinases'	''	''
'3.8'	'minor CHO metabolism.galactose'	''	''
'3.8.1'	'minor CHO metabolism.galactose.galactokinases'	''	''
'3.8.2'	'minor CHO metabolism.galactose.alpha-galactosidases'	''	''
'3.8.3'	'minor CHO metabolism.galactose.galactose-1-phosphate uridyl transferases'	''	''
'3.99'	'minor CHO metabolism.misc'	''	''
'3.99.1001'	'minor CHO metabolism.misc'	'1-o-methyl-alpha-galactoside'	'minor CHO metabolism.misc'
'3.99.1002'	'minor CHO metabolism.misc'	'1-o-methyl-beta-galactoside'	'minor CHO metabolism.misc'
'3.99.1003'	'minor CHO metabolism.misc'	'2-deoxyglucose'	'minor CHO metabolism.misc'
'3.99.1004'	'minor CHO metabolism.misc'	'3-deoxyglucose'	'minor CHO metabolism.misc'
'3.99.1005'	'minor CHO metabolism.misc'	'3-o-methylglucose'	'minor CHO metabolism.misc'
'3.99.1006'	'minor CHO metabolism.misc'	'beta-gentiobiose'	'minor CHO metabolism.misc'
'3.99.1007'	'minor CHO metabolism.misc'	'erythrose'	'minor CHO metabolism.misc'
'3.99.1008'	'minor CHO metabolism.misc'	'lactose'	'minor CHO metabolism.misc'
'3.99.1009'	'minor CHO metabolism.misc'	'lyxose'	'minor CHO metabolism.misc'
'3.99.1010'	'minor CHO metabolism.misc'	'melezitose'	'minor CHO metabolism.misc'
'3.99.1011'	'minor CHO metabolism.misc'	'methyl-alpha-mannopyranoside'	'minor CHO metabolism.misc'
'3.99.1012'	'minor CHO metabolism.misc'	'methyl-d-glucoside'	'minor CHO metabolism.misc'
'3.99.1013'	'minor CHO metabolism.misc'	'oligofructan (total)'	'minor CHO metabolism.misc'
'3.99.1014'	'minor CHO metabolism.misc'	'psicose'	'minor CHO metabolism.misc'
'3.99.1015'	'minor CHO metabolism.misc'	'sophorose'	'minor CHO metabolism.misc'
'3.99.1016'	'minor CHO metabolism.misc'	'sorbitol-6-p'	'minor CHO metabolism.misc'
'3.99.1017'	'minor CHO metabolism.misc'	'tagatose'	'minor CHO metabolism.misc'
'3.99.1018'	'minor CHO metabolism.misc'	'xylitol'	'minor CHO metabolism.misc'
'3.99.1019'	'minor CHO metabolism.misc'	'xylose'	'minor CHO metabolism.misc'
'3.99.1020'	'minor CHO metabolism.misc'	'galactonate'	'minor CHO metabolism.misc; galactose metabolism'
'3.99.1021'	'minor CHO metabolism.misc'	'galactose'	'minor CHO metabolism.misc; galactose metabolism; cell wall degradation'
'3.99.1022'	'minor CHO metabolism.misc'	'galactose-6-p'	'minor CHO metabolism.misc; galactose metabolism'
'3.99.1023'	'minor CHO metabolism.misc'	'stachyose'	'minor CHO metabolism.misc; galactose metabolism'
'3.99.1024'	'minor CHO metabolism.misc'	'erythronic acid'	''
'3.99.1025'	'minor CHO metabolism.misc'	'gulose'	''
'3.99.1026'	'minor CHO metabolism.misc'	'sorbose'	''
'3.99.1027'	'minor CHO metabolism.misc.Laminaribiose'	'laminaribiose'	'laminarabiose'
'4'	'glycolysis'	''	''
'4.1'	'glycolysis.cytosolic branch'	''	''
'4.1.1'	'glycolysis.cytosolic branch.UGPase'	''	''
'4.1.2'	'glycolysis.cytosolic branch.phosphoglucomutase (PGM)'	''	''
'4.1.3'	'glycolysis.cytosolic branch.glucose-6-phosphate isomerase'	''	''
'4.1.4'	'glycolysis.cytosolic branch.phosphofructokinase (PFK)'	''	''
'4.1.5'	'glycolysis.cytosolic branch.pyrophosphate-fructose-6-P phosphotransferase'	''	''
'4.1.6'	'glycolysis.cytosolic branch.fructose-2,6-bisphosphatase (Fru2,6BisPase)'	''	''
'4.1.7'	'glycolysis.cytosolic branch.triosephosphate isomerase (TPI)'	''	''
'4.1.8'	'glycolysis.cytosolic branch.glyceraldehyde 3-phosphate dehydrogenase (GAP-DH)'	''	''
'4.1.9'	'glycolysis.cytosolic branch.non-phosphorylating glyceraldehyde 3-phosphate dehydrogenase (NPGAP-DH)'	''	''
'4.1.10'	'glycolysis.cytosolic branch.aldolase'	''	''
'4.1.11'	'glycolysis.cytosolic branch.3-phosphoglycerate kinase (PGK)'	''	''
'4.1.12'	'glycolysis.cytosolic branch.phosphoglycerate mutase'	''	''
'4.1.13'	'glycolysis.cytosolic branch.enolase'	''	''
'4.1.14'	'glycolysis.cytosolic branch.pyruvate kinase (PK)'	''	''
'4.1.15'	'glycolysis.cytosolic branch.phospho-enol-pyruvate carboxylase (PEPC)'	''	''
'4.1.16'	'glycolysis.cytosolic branch.phospho-enol-pyruvate carboxylase kinase (PPCK)'	''	''
'4.2'	'glycolysis.plastid branch'	''	''
'4.2.1'	'glycolysis.plastid branch.UGPase'	''	''
'4.2.2'	'glycolysis.plastid branch.phosphoglucomutase (PGM)'	''	''
'4.2.3'	'glycolysis.plastid branch.glucose-6-phosphate isomerase'	''	''
'4.2.4'	'glycolysis.plastid branch.phosphofructokinase (PFK)'	''	''
'4.2.5'	'glycolysis.plastid branch.pyrophosphate-fructose-6-P phosphotransferase'	''	''
'4.2.6'	'glycolysis.plastid branch.fructose-2,6-bisphosphatase (Fru2,6BisPase)'	''	''
'4.2.7'	'glycolysis.plastid branch.triosephosphate isomerase (TPI)'	''	''
'4.2.8'	'glycolysis.plastid branch.glyceraldehyde 3-phosphate dehydrogenase (GAP-DH)'	''	''
'4.2.11'	'glycolysis.plastid branch.3-phosphoglycerate kinase (PGK)'	''	''
'4.2.12'	'glycolysis.plastid branch.phosphoglycerate mutase'	''	''
'4.2.13'	'glycolysis.plastid branch.enolase'	''	''
'4.2.14'	'glycolysis.plastid branch.pyruvate kinase (PK)'	''	''
'4.2.15'	'glycolysis.plastid branch.phospho-enol-pyruvate carboxylase (PEPC)'	''	''
'4.3'	'glycolysis.unclear/dually targeted'	''	''
'4.3.1'	'glycolysis.unclear/dually targeted.UGPase'	''	''
'4.3.2'	'glycolysis.unclear/dually targeted.phosphoglucomutase (PGM)'	''	''
'4.3.3'	'glycolysis.unclear/dually targeted.glucose-6-phosphate isomerase'	''	''
'4.3.4'	'glycolysis.unclear/dually targeted.phosphofructokinase (PFK)'	''	''
'4.3.5'	'glycolysis.unclear/dually targeted.pyrophosphate-fructose-6-P phosphotransferase'	''	''
'4.3.6'	'glycolysis.unclear/dually targeted.fructose-2,6-bisphosphatase (Fru2,6BisPase)'	''	''
'4.3.7'	'glycolysis.unclear/dually targeted.triosephosphate isomerase (TPI)'	''	''
'4.3.8'	'glycolysis.unclear/dually targeted.glyceraldehyde 3-phosphate dehydrogenase (GAP-DH)'	''	''
'4.3.9'	'glycolysis.unclear/dually targeted.non-phosphorylating glyceraldehyde 3-phosphate dehydrogenase (NPGAP-DH)'	''	''
'4.3.10'	'glycolysis.unclear/dually targeted.aldolase'	''	''
'4.3.11'	'glycolysis.unclear/dually targeted.3-phosphoglycerate kinase (PGK)'	''	''
'4.3.12'	'glycolysis.unclear/dually targeted.phosphoglycerate mutase'	''	''
'4.3.13'	'glycolysis.unclear/dually targeted.enolase'	''	''
'4.3.14'	'glycolysis.unclear/dually targeted.pyruvate kinase (PK)'	''	''
'4.3.15'	'glycolysis.unclear/dually targeted.phospho-enol-pyruvate carboxylase (PEPC)'	''	''
'4.3.16'	'glycolysis.unclear/dually targeted.phospho-enol-pyruvate carboxylase kinase (PEPCK)'	''	''
'4.1001'	'glycolysis'	'dihydroxyacetone-p'	'PS.calvin cycle; photorespiration; glycolysis'
'4.1002'	'glycolysis'	'glyceraldehyde-3-p'	'PS.calvin cycle; photorespiration; glycolysis'
'4.1003'	'glycolysis'	'glycerate-1,3-bisp'	'PS.calvin cycle; photorespiration; glycolysis'
'4.1004'	'glycolysis'	'glycerate-3-p'	'PS.calvin cycle; photorespiration; glycolysis'
'4.1005'	'glycolysis'	'p-enolpyruvate'	'glyclolysis'
'4.1006'	'glycolysis'	'pyruvate'	'glyclolysis'
'4.1007'	'glycolysis'	'glycerate-2-p'	'glyclolysis'
'5'	'fermentation'	''	''
'5.1'	'fermentation.LDH'	''	''
'5.2'	'fermentation.PDC'	''	''
'5.3'	'fermentation.ADH'	''	''
'5.5'	'fermentation.phosphate acetyltransferase'	''	''
'5.6'	'fermentation.acetate kinase'	''	''
'5.8'	'fermentation.pyruvate::ferredoxin oxidoreductase'	''	''
'5.10'	'fermentation.aldehyde dehydrogenase'	''	''
'5.1001'	'fermentation'	'lactate'	'fermentation'
'5.1002'	'fermentation'	'alanine'	'amino acid synthesis.alanine; amino acid degradation.alanine; amino acid degradation.tryptophan; Co-factor metabolism; fermentation'
'6'	'gluconeogenesis / glyoxylate cycle'	''	''
'6.1'	'gluconeogenesis / glyoxylate cycle.citrate synthase'	''	''
'6.2'	'gluconeogenesis / glyoxylate cycle.malate synthase'	''	''
'6.3'	'gluconeogenesis / glyoxylate cycle.Malate DH'	''	''
'6.4'	'gluconeogenesis / glyoxylate cycle.PEPCK'	''	''
'6.5'	'gluconeogenesis / glyoxylate cycle.pyruvate dikinase'	''	''
'6.9'	'gluconeogenesis / glyoxylate cycle.isocitrate lyase'	''	''
'7'	'OPP'	''	''
'7.1'	'OPP.oxidative PP'	''	''
'7.1.1'	'OPP.oxidative PP.G6PD'	''	''
'7.1.2'	'OPP.oxidative PP.6-phosphogluconolactonase'	''	''
'7.1.3'	'OPP.oxidative PP.6-phosphogluconate dehydrogenase'	''	''
'7.1.1001'	'OPP.oxidative PP'	'gluconate-6-p'	'OPP.oxidative PP'
'7.2'	'OPP.non-reductive PP'	''	''
'7.2.1'	'OPP.non-reductive PP.transketolase'	''	''
'7.2.2'	'OPP.non-reductive PP.transaldolase'	''	''
'7.2.3'	'OPP.non-reductive PP.ribulose-phosphate 3-epimerase'	''	''
'7.2.4'	'OPP.non-reductive PP.ribose 5-phosphate isomerase'	''	''
'7.3'	'OPP.electron transfer'	''	''
'8'	'TCA / org transformation'	''	''
'8.1'	'TCA / org transformation.TCA'	''	''
'8.1.1'	'TCA / org transformation.TCA.pyruvate DH'	''	''
'8.1.1.1'	'TCA / org transformation.TCA.pyruvate DH.E1'	''	''
'8.1.1.2'	'TCA / org transformation.TCA.pyruvate DH.E2'	''	''
'8.1.1.3'	'TCA / org transformation.TCA.pyruvate DH.E3'	''	''
'8.1.2'	'TCA / org transformation.TCA.CS'	''	''
'8.1.3'	'TCA / org transformation.TCA.aconitase'	''	''
'8.1.4'	'TCA / org transformation.TCA.IDH'	''	''
'8.1.5'	'TCA / org transformation.TCA.2-oxoglutarate dehydrogenase'	''	''
'8.1.6'	'TCA / org transformation.TCA.succinyl-CoA ligase'	''	''
'8.1.7'	'TCA / org transformation.TCA.succinate dehydrogenase'	''	''
'8.1.8'	'TCA / org transformation.TCA.fumarase'	''	''
'8.1.9'	'TCA / org transformation.TCA.malate DH'	''	''
'8.1.99'	'TCA / org transformation.TCA.misc'	''	''
'8.1.1001'	'TCA / org transformation.TCA'	'citrate'	'gluconeogenese/ glyoxylate cycle; TCA / org transformation'
'8.1.1002'	'TCA / org transformation.TCA'	'aconitate'	'gluconeogenese/ glyoxylate cycle; TCA / org transformation'
'8.1.1003'	'TCA / org transformation.TCA'	'isocitrate'	'gluconeogenese/ glyoxylate cycle; TCA / org transformation'
'8.1.1004'	'TCA / org transformation.TCA'	'2-oxoglutarate'	'gluconeogenese/ glyoxylate cycle; TCA / org transformation; N-metabolism.ammonia metabolism; amino acid metabolism'
'8.1.1005'	'TCA / org transformation.TCA'	'succinate'	'amino acid synthesis.lysine; secondary metabolism; gluconeogenese/ glyoxylate cycle; TCA / org transformation'
'8.1.1006'	'TCA / org transformation.TCA'	'fumarate'	'amino acid synthesis.arginine; amino acid degradation.tyrosine; amino acid synthesis.asparagines; amino acid synthesis.aspartate; nucleotide metabolism.synthesis; gluconeogenese/ glyoxylate cycle; TCA / org transformation'
'8.1.1007'	'TCA / org transformation.TCA'	'malate'	'gluconeogenese/ glyoxylate cycle; TCA / org transformation'
'8.1.1008'	'TCA / org transformation.TCA'	'oxaloacetate'	'TCA cycle'
'8.2'	'TCA / org transformation.other organic acid transformations'	''	''
'8.2.3'	'TCA / org transformation.other organic acid transformatons.aconitase'	''	''
'8.2.4'	'TCA / org transformation.other organic acid transformatons.IDH'	''	''
'8.2.9'	'TCA / org transformation.other organic acid transformatons.cyt MDH'	''	''
'8.2.10'	'TCA / org transformation.other organic acid transformatons.malic'	''	''
'8.2.11'	'TCA / org transformation.other organic acid transformatons.atp-citrate lyase'	''	''
'8.2.99'	'TCA / org transformation.other organic acid transformatons.misc'	''	''
'8.2.1001'	'TCA / org transformation.Various'	'2-methylcitrate'	'Propanoate metabolism in bacteria'
'8.2.1002'	'TCA / org transformation.Various'	'2-oxogluconate'	''
'8.2.1003'	'TCA / org transformation.Various'	'oxalate'	''
'8.2.1004'	'TCA / org transformation.Various'	'suberate'	'Also called cork acid, octanedioic acid'
'8.2.1005'	'TCA / org transformation.Various'	'itaconate'	''
'8.3'	'TCA / org transformation.carbonic anhydrases'	''	''
'9'	'mitochondrial electron transport / ATP synthesis'	''	''
'9.1'	'mitochondrial electron transport / ATP synthesis.NADH-DH'	''	''
'9.1.1'	'mitochondrial electron transport / ATP synthesis.NADH-DH.complex I'	''	''
'9.1.1.5'	'mitochondrial electron transport / ATP synthesis.NADH-DH.complex I.carbonic anhydrase'	''	''
'9.1.2'	'mitochondrial electron transport / ATP synthesis.NADH-DH.localisation not clear'	'934'	'(atmg00580 : 321.0) NADH dehydrogenase subunit 4; NADH dehydrogenase subunit 4 (NAD4); CONTAINS InterPro DOMAIN/s: NADH-quinone oxidoreductase, chain M (InterPro:IPR010227), NADH:ubiquinone oxidoreductase, chain 4 (InterPro:IPR003918), NADH:ubiquinone/plastoquinone oxidoreductase (InterPro:IPR001750); BEST Arabidopsis thaliana protein match is: NADH-Ubiquinone/plastoquinone (complex I) protein (…
'9.1.2'	'mitochondrial electron transport / ATP synthesis.NADH-DH.localisation not clear'	'1178'	'(at4g04860 : 397.0) DERLIN-2.2 (DER2.2); CONTAINS InterPro DOMAIN/s: Der1-like (InterPro:IPR007599); BEST Arabidopsis thaliana protein match is: DERLIN-2.1 (TAIR:AT4G21810.1); Has 863 Blast hits to 862 proteins in 227 species: Archae - 0; Bacteria - 0; Metazoa - 343; Fungi - 190; Plants - 145; Viruses - 0; Other Eukaryotes - 185 (source: NCBI BLink). & (q851x7|derl2_orysa : 387.0) Derlin-2 (OsDe…
'9.2'	'mitochondrial electron transport / ATP synthesis.NADH-DH'	''	''
'9.2.1'	'mitochondrial electron transport / ATP synthesis.NADH-DH.type II'	''	''
'9.2.1.2'	'mitochondrial electron transport / ATP synthesis.NADH-DH.type II.external'	''	''
'9.2.1.3'	'mitochondrial electron transport / ATP synthesis.NADH-DH.type II.mitochondrial'	''	''
'9.2.1.4'	'mitochondrial electron transport / ATP synthesis.NADH-DH.type II.internal matrix'	''	''
'9.3'	'mitochondrial electron transport / ATP synthesis.electron transfer flavoprotein'	''	''
'9.4'	'mitochondrial electron transport / ATP synthesis.alternative oxidase'	''	''
'9.5'	'mitochondrial electron transport / ATP synthesis.cytochrome c reductase'	''	''
'9.6'	'mitochondrial electron transport / ATP synthesis.cytochrome c'	'1279'	'(q04647|ccbs_dauca : 842.0) Probable cytochrome c biosynthesis protein - Daucus carota (Carrot) & (loc_osm1g00510.1 : 776.0) no description available & (atmg00830 : 517.0) cytochrome c biogenesis orf382; cytochrome C biogenesis 382 (CCB382); FUNCTIONS IN: heme transporter activity; INVOLVED IN: cytochrome complex assembly, respiratory chain complex IV assembly, protein complex assembly, heme tra…
'9.7'	'mitochondrial electron transport / ATP synthesis.cytochrome c oxidase'	'1088'	'(at1g28140 : 307.0) unknown protein; FUNCTIONS IN: molecular_function unknown; INVOLVED IN: biological_process unknown; LOCATED IN: chloroplast; EXPRESSED IN: 22 plant structures; EXPRESSED DURING: 13 growth stages; CONTAINS InterPro DOMAIN/s: Protein of unknown function DUF2301, transmembrane (InterPro:IPR019275); Has 140 Blast hits to 140 proteins in 72 species: Archae - 0; Bacteria - 86; Meta…
'9.7'	'mitochondrial electron transport / ATP synthesis.cytochrome c oxidase'	'1202'	'(q03227|cox3_vicfa : 478.0) Cytochrome c oxidase subunit 3 (EC 1.9.3.1) (Cytochrome c oxidase polypeptide III) - Vicia faba (Broad bean) & (atmg00730 : 445.0) Encodes cytochrome c oxidase subunit 3.; cytochrome c oxidase subunit 3 (COX3); CONTAINS InterPro DOMAIN/s: Cytochrome c oxidase, subunit III (InterPro:IPR000298); BEST Arabidopsis thaliana protein match is: Cytochrome c oxidase, subunit I…
'9.8'	'mitochondrial electron transport / ATP synthesis.uncoupling protein'	''	''
'9.9'	'mitochondrial electron transport / ATP synthesis.F1-ATPase'	''	''
'9.99'	'mitochondrial electron transport / ATP synthesis.unspecified'	''	''
'9.1001'	'mitochondrial electron transport / ATP synthesis'	'ubiquinone-20'	'Respiration; Redox electron carrier'
'9.1001'	'mitochondrial electron transport / ATP synthesis'	'vitamin k1'	'Respiration; Redox electron carrier'
'10'	'cell wall'	''	''
'10.1'	'cell wall.precursor synthesis'	''	''
'10.1.1'	'cell wall.precursor synthesis.NDP sugar pyrophosphorylase'	''	''
'10.1.1.1'	'cell wall.precursor synthesis.NDP sugar pyrophosphorylase.GDP mannose'	''	''
'10.1.1.2'	'cell wall.precursor synthesis.NDP sugar pyrophosphorylase.GDP fucose and fucokinase'	''	''
'10.1.1.20'	'cell wall.precursor synthesis.NDP sugar pyrophosphorylase.multiple NDP-Sugars'	''	''
'10.1.2'	'cell wall.precursor synthesis.UGE'	''	''
'10.1.3'	'cell wall.precursor synthesis.AXS'	''	''
'10.1.4'	'cell wall.precursor synthesis.UDP-Glc dehydrogenase (UGD)'	''	''
'10.1.5'	'cell wall.precursor synthesis.UXS'	''	''
'10.1.6'	'cell wall.precursor synthesis.GAE'	''	''
'10.1.7'	'cell wall.precursor synthesis.GMD'	''	''
'10.1.8'	'cell wall.precursor synthesis.GER'	''	''
'10.1.9'	'cell wall.precursor synthesis.MUR4'	''	''
'10.1.10'	'cell wall.precursor synthesis.RHM'	''	''
'10.1.11'	'cell wall.precursor synthesis.UER'	''	''
'10.1.12'	'cell wall.precursor synthesis.KDO pathway'	''	''
'10.1.12.1'	'cell wall.precursor synthesis.KDO pathway.arabinose-5-phosphate isomerase'	''	''
'10.1.12.2'	'cell wall.precursor synthesis.KDO pathway.KDO-8-Phosphate Synthase'	''	''
'10.1.12.3'	'cell wall.precursor synthesis.KDO pathway.KDO-8-Phosphate Phosphatase'	''	''
'10.1.12.4'	'cell wall.precursor synthesis.KDO pathway.CMP-KDO Synthetase'	''	''
'10.1.20'	'cell wall.precursor synthesis.phosphomannose isomerase'	''	''
'10.1.21'	'cell wall.precursor synthesis.phosphomannomutase'	''	''
'10.1.30'	'cell wall.precursor synthesis.sugar kinases'	''	''
'10.1.30.1'	'cell wall.precursor synthesis.sugar kinases.galacturonic acid kinase'	''	''
'10.1.30.2'	'ell wall.precursor synthesis.sugar kinases.arabinose-1-kinase'	''	''
'10.1.30.3'	'cell wall.precursor synthesis.sugar kinases.glucuronic acid kinase'	''	''
'10.2'	'cell wall.cellulose synthesis'	'662'	'(ipr005150 : 1500.0) Cellulose synthase & (gnl|cdd|67186 : 1363.0) no description available & (at5g44030 : 1322.0) Encodes a cellulose synthase involved in secondary cell wall biosynthesis. Confers resistance towards bacterial and fungal pathogens, independent of salicylic acid, ethylene and jasmonate signaling.; cellulose synthase A4 (CESA4); FUNCTIONS IN: cellulose synthase activity, transfera…
'10.2'	'cell wall.cellulose synthesis'	'765'	'(gnl|cdd|67186 : 1519.0) no description available & (ipr005150 : 1500.0) Cellulose synthase & (loc_os07g14850.1 : 1395.0) no description available & (at5g17420 : 1365.0) Encodes a xylem-specific cellulose synthase that is phosphorylated on one or more serine residues (on either S185 or one of S180 or S181).; IRREGULAR XYLEM 3 (IRX3); FUNCTIONS IN: cellulose synthase activity; INVOLVED IN: cellul…
'10.2'	'cell wall.cellulose synthesis'	'774'	'(ipr005150 : 1500.0) Cellulose synthase & (loc_os07g24190.1 : 1459.0) no description available & (at5g64740 : 1370.0) Encodes a cellulose synthase isomer. CESA6 mutants have cellulose defect in the primary cell wall. Multiple lines of evidence suggest that CESA6, along with CESA1 and CESA3 are present in the same plasma membrane complex for cellulose biosynthesis. CESA2 and CESA5 are related to …
'10.2'	'cell wall.cellulose synthesis'	'884'	'(at3g07330 : 907.0) encodes a gene similar to cellulose synthase; Cellulose-synthase-like C6 (CSLC6); FUNCTIONS IN: cellulose synthase activity, transferase activity, transferring glycosyl groups; INVOLVED IN: pollen tube development; LOCATED IN: Golgi apparatus; EXPRESSED IN: 24 plant structures; EXPRESSED DURING: 15 growth stages; CONTAINS InterPro DOMAIN/s: Glycosyl transferase, family 2 (Int…
'10.2'	'cell wall.cellulose synthesis'	'1105'	'(at4g31590 : 955.0) encodes a gene similar to cellulose synthase; Cellulose-synthase-like C5 (CSLC5); FUNCTIONS IN: cellulose synthase activity, transferase activity, transferring glycosyl groups; INVOLVED IN: biological_process unknown; LOCATED IN: nucleus; EXPRESSED IN: 23 plant structures; EXPRESSED DURING: 13 growth stages; CONTAINS InterPro DOMAIN/s: Glycosyl transferase, family 2 (InterPro…
'10.2'	'cell wall.cellulose synthesis'	'1115'	'(ipr005150 : 1500.0) Cellulose synthase & (gnl|cdd|67186 : 1205.0) no description available & (at5g17420 : 1145.0) Encodes a xylem-specific cellulose synthase that is phosphorylated on one or more serine residues (on either S185 or one of S180 or S181).; IRREGULAR XYLEM 3 (IRX3); FUNCTIONS IN: cellulose synthase activity; INVOLVED IN: cellulose biosynthetic process, plant-type cell wall biogenes…
'10.2'	'cell wall.cellulose synthesis'	'1118'	'(ipr005150 : 1500.0) Cellulose synthase & (at5g17420 : 1350.0) Encodes a xylem-specific cellulose synthase that is phosphorylated on one or more serine residues (on either S185 or one of S180 or S181).; IRREGULAR XYLEM 3 (IRX3); FUNCTIONS IN: cellulose synthase activity; INVOLVED IN: cellulose biosynthetic process, plant-type cell wall biogenesis, secondary cell wall biogenesis, rhamnogalacturon…
'10.2'	'cell wall.cellulose synthesis'	'1184'	'(at5g22740 : 872.0) encodes a beta-mannan synthase based on in vitro enzyme assays from heterologously expressed protein; cellulose synthase-like A02 (CSLA02); CONTAINS InterPro DOMAIN/s: Glycosyl transferase, family 2 (InterPro:IPR001173); BEST Arabidopsis thaliana protein match is: Nucleotide-diphospho-sugar transferases superfamily protein (TAIR:AT5G03760.1); Has 5133 Blast hits to 5129 prote…
'10.2'	'cell wall.cellulose synthesis'	'1241'	'(at3g28180 : 879.0) encodes a gene similar to cellulose synthase; Cellulose-synthase-like C4 (CSLC04); FUNCTIONS IN: cellulose synthase activity, transferase activity, transferring glycosyl groups; INVOLVED IN: biological_process unknown; LOCATED IN: plasma membrane; EXPRESSED IN: 24 plant structures; EXPRESSED DURING: 13 growth stages; CONTAINS InterPro DOMAIN/s: Glycosyl transferase, family 2 …
'10.2'	'cell wall.cellulose synthesis'	'1268'	'(at4g31590 : 978.0) encodes a gene similar to cellulose synthase; Cellulose-synthase-like C5 (CSLC5); FUNCTIONS IN: cellulose synthase activity, transferase activity, transferring glycosyl groups; INVOLVED IN: biological_process unknown; LOCATED IN: nucleus; EXPRESSED IN: 23 plant structures; EXPRESSED DURING: 13 growth stages; CONTAINS InterPro DOMAIN/s: Glycosyl transferase, family 2 (InterPro…
'10.2'	'cell wall.cellulose synthesis'	'1269'	'(at4g31590 : 1000.0) encodes a gene similar to cellulose synthase; Cellulose-synthase-like C5 (CSLC5); FUNCTIONS IN: cellulose synthase activity, transferase activity, transferring glycosyl groups; INVOLVED IN: biological_process unknown; LOCATED IN: nucleus; EXPRESSED IN: 23 plant structures; EXPRESSED DURING: 13 growth stages; CONTAINS InterPro DOMAIN/s: Glycosyl transferase, family 2 (InterPr…
'10.2.1'	'cell wall.cellulose synthesis.cellulose synthase'	'662'	'(ipr005150 : 1500.0) Cellulose synthase & (gnl|cdd|67186 : 1363.0) no description available & (at5g44030 : 1322.0) Encodes a cellulose synthase involved in secondary cell wall biosynthesis. Confers resistance towards bacterial and fungal pathogens, independent of salicylic acid, ethylene and jasmonate signaling.; cellulose synthase A4 (CESA4); FUNCTIONS IN: cellulose synthase activity, transfera…
'10.2.1'	'cell wall.cellulose synthesis.cellulose synthase'	'722'	'(at1g55850 : 789.0) encodes a protein similar to cellulose synthase; cellulose synthase like E1 (CSLE1); FUNCTIONS IN: cellulose synthase activity, transferase activity, transferring glycosyl groups; INVOLVED IN: plant-type cell wall biogenesis, cellulose biosynthetic process, polysaccharide biosynthetic process; LOCATED IN: endoplasmic reticulum, plasma membrane; EXPRESSED IN: 24 plant structur…
'10.2.1'	'cell wall.cellulose synthesis.cellulose synthase'	'723'	'(at5g05170 : 1890.0) Encodes a cellulose synthase isomer. CESA3 mutants have cellulose defect in the primary cell wall. Multiple lines of evidence suggest that CESA3, along with CESA1 and CESA6 are present in the same plasma membrane complex for cellulose biosynthesis. As inferred from the null role of secondary wall-type CesAs, included in a set of five primary wall-type CesAs that may support …
'10.2.1'	'cell wall.cellulose synthesis.cellulose synthase'	'736'	'(at1g55850 : 859.0) encodes a protein similar to cellulose synthase; cellulose synthase like E1 (CSLE1); FUNCTIONS IN: cellulose synthase activity, transferase activity, transferring glycosyl groups; INVOLVED IN: plant-type cell wall biogenesis, cellulose biosynthetic process, polysaccharide biosynthetic process; LOCATED IN: endoplasmic reticulum, plasma membrane; EXPRESSED IN: 24 plant structur…
'10.2.1'	'cell wall.cellulose synthesis.cellulose synthase'	'740'	'(at5g64740 : 1821.0) Encodes a cellulose synthase isomer. CESA6 mutants have cellulose defect in the primary cell wall. Multiple lines of evidence suggest that CESA6, along with CESA1 and CESA3 are present in the same plasma membrane complex for cellulose biosynthesis. CESA2 and CESA5 are related to CESA6, having partially redundant roles. As inferred from the null role of secondary wall-type Ce…
'10.2.1'	'cell wall.cellulose synthesis.cellulose synthase'	'749'	'(at5g05170 : 1836.0) Encodes a cellulose synthase isomer. CESA3 mutants have cellulose defect in the primary cell wall. Multiple lines of evidence suggest that CESA3, along with CESA1 and CESA6 are present in the same plasma membrane complex for cellulose biosynthesis. As inferred from the null role of secondary wall-type CesAs, included in a set of five primary wall-type CesAs that may support …
'10.2.1'	'cell wall.cellulose synthesis.cellulose synthase'	'760'	'(loc_os10g20090.1 : 660.0) no description available & (at2g32540 : 635.0) encodes a gene similar to cellulose synthase; cellulose synthase-like B4 (CSLB04); FUNCTIONS IN: cellulose synthase activity, transferase activity, transferring glycosyl groups, transferase activity; INVOLVED IN: cellulose biosynthetic process, polysaccharide biosynthetic process; LOCATED IN: membrane; CONTAINS InterPro DO…
'10.2.1'	'cell wall.cellulose synthesis.cellulose synthase'	'763'	'(at3g03050 : 2025.0) encodes a cellulose synthase like protein. mutations initiate root hairs that rupture at their tip soon after initiation. is required for the synthesis of a noncellulosic wall polysaccharide.; cellulose synthase-like D3 (CSLD3); FUNCTIONS IN: cellulose synthase activity, transferase activity, transferring glycosyl groups; INVOLVED IN: response to cyclopentenone, plant-type c…
'10.2.1'	'cell wall.cellulose synthesis.cellulose synthase'	'765'	'(gnl|cdd|67186 : 1519.0) no description available & (ipr005150 : 1500.0) Cellulose synthase & (loc_os07g14850.1 : 1395.0) no description available & (at5g17420 : 1365.0) Encodes a xylem-specific cellulose synthase that is phosphorylated on one or more serine residues (on either S185 or one of S180 or S181).; IRREGULAR XYLEM 3 (IRX3); FUNCTIONS IN: cellulose synthase activity; INVOLVED IN: cellul…
'10.2.1'	'cell wall.cellulose synthesis.cellulose synthase'	'774'	'(ipr005150 : 1500.0) Cellulose synthase & (loc_os07g24190.1 : 1459.0) no description available & (at5g64740 : 1370.0) Encodes a cellulose synthase isomer. CESA6 mutants have cellulose defect in the primary cell wall. Multiple lines of evidence suggest that CESA6, along with CESA1 and CESA3 are present in the same plasma membrane complex for cellulose biosynthesis. CESA2 and CESA5 are related to …
'10.2.1'	'cell wall.cellulose synthesis.cellulose synthase'	'792'	'(loc_os10g20090.1 : 665.0) no description available & (at2g32540 : 634.0) encodes a gene similar to cellulose synthase; cellulose synthase-like B4 (CSLB04); FUNCTIONS IN: cellulose synthase activity, transferase activity, transferring glycosyl groups, transferase activity; INVOLVED IN: cellulose biosynthetic process, polysaccharide biosynthetic process; LOCATED IN: membrane; CONTAINS InterPro DO…
'10.2.1'	'cell wall.cellulose synthesis.cellulose synthase'	'800'	'(at2g33100 : 1667.0) encodes a gene similar to cellulose synthase; cellulose synthase-like D1 (CSLD1); FUNCTIONS IN: cellulose synthase activity, transferase activity, transferring glycosyl groups; INVOLVED IN: pollen germination, plant-type cell wall biogenesis, polysaccharide biosynthetic process; LOCATED IN: chloroplast, membrane; EXPRESSED IN: 9 plant structures; EXPRESSED DURING: L mature p…
'10.2.1'	'cell wall.cellulose synthesis.cellulose synthase'	'803'	'(at3g03050 : 1707.0) encodes a cellulose synthase like protein. mutations initiate root hairs that rupture at their tip soon after initiation. is required for the synthesis of a noncellulosic wall polysaccharide.; cellulose synthase-like D3 (CSLD3); FUNCTIONS IN: cellulose synthase activity, transferase activity, transferring glycosyl groups; INVOLVED IN: response to cyclopentenone, plant-type c…
'10.2.1'	'cell wall.cellulose synthesis.cellulose synthase'	'805'	'(at5g05170 : 1592.0) Encodes a cellulose synthase isomer. CESA3 mutants have cellulose defect in the primary cell wall. Multiple lines of evidence suggest that CESA3, along with CESA1 and CESA6 are present in the same plasma membrane complex for cellulose biosynthesis. As inferred from the null role of secondary wall-type CesAs, included in a set of five primary wall-type CesAs that may support …
'10.2.1'	'cell wall.cellulose synthesis.cellulose synthase'	'864'	'(at4g24010 : 432.0) encodes a protein similar to cellulose synthase; cellulose synthase like G1 (CSLG1); FUNCTIONS IN: cellulose synthase activity, transferase activity, transferring glycosyl groups, transferase activity; INVOLVED IN: cellulose biosynthetic process, polysaccharide biosynthetic process; LOCATED IN: membrane; EXPRESSED IN: hypocotyl, sepal, male gametophyte, flower, carpel; EXPRES…
'10.2.1'	'cell wall.cellulose synthesis.cellulose synthase'	'871'	'(at1g55850 : 780.0) encodes a protein similar to cellulose synthase; cellulose synthase like E1 (CSLE1); FUNCTIONS IN: cellulose synthase activity, transferase activity, transferring glycosyl groups; INVOLVED IN: plant-type cell wall biogenesis, cellulose biosynthetic process, polysaccharide biosynthetic process; LOCATED IN: endoplasmic reticulum, plasma membrane; EXPRESSED IN: 24 plant structur…
'10.2.1'	'cell wall.cellulose synthesis.cellulose synthase'	'872'	'(at1g55850 : 775.0) encodes a protein similar to cellulose synthase; cellulose synthase like E1 (CSLE1); FUNCTIONS IN: cellulose synthase activity, transferase activity, transferring glycosyl groups; INVOLVED IN: plant-type cell wall biogenesis, cellulose biosynthetic process, polysaccharide biosynthetic process; LOCATED IN: endoplasmic reticulum, plasma membrane; EXPRESSED IN: 24 plant structur…
'10.2.1'	'cell wall.cellulose synthesis.cellulose synthase'	'1004'	'(at4g32410 : 1901.0) Encodes a cellulose synthase isomer. CESA1 mutants have cellulose defect in the primary cell wall. Multiple lines of evidence suggest that CESA1, along with CESA3 and CESA6 are present in the same plasma membrane complex for cellulose biosynthesis. lasma membrane complex for cellulose biosynthesis. As inferred from the null role of secondary wall-type CesAs, included in a se…
'10.2.1'	'cell wall.cellulose synthesis.cellulose synthase'	'1016'	'(at4g24000 : 466.0) encodes a protein similar to cellulose synthase; cellulose synthase like G2 (CSLG2); FUNCTIONS IN: cellulose synthase activity, transferase activity, transferring glycosyl groups, transferase activity; INVOLVED IN: cellulose biosynthetic process, polysaccharide biosynthetic process; LOCATED IN: membrane; EXPRESSED IN: 19 plant structures; EXPRESSED DURING: 12 growth stages; C…
'10.2.1'	'cell wall.cellulose synthesis.cellulose synthase'	'1034'	'(at4g24010 : 475.0) encodes a protein similar to cellulose synthase; cellulose synthase like G1 (CSLG1); FUNCTIONS IN: cellulose synthase activity, transferase activity, transferring glycosyl groups, transferase activity; INVOLVED IN: cellulose biosynthetic process, polysaccharide biosynthetic process; LOCATED IN: membrane; EXPRESSED IN: hypocotyl, sepal, male gametophyte, flower, carpel; EXPRES…
'10.2.1'	'cell wall.cellulose synthesis.cellulose synthase'	'1057'	'(at4g18780 : 1628.0) Encodes a member of the cellulose synthase family involved in secondary cell wall biosynthesis. Mutants have abnormal xylem formation, reduced cellulose content, and enhanced drought and osmotic stress tolerance. Mediates resistance towards bacterial pathogens via ABA. Confers resistance towards bacterial and fungal pathogens, independent of salicylic acid, ethylene and jasm…
'10.2.1'	'cell wall.cellulose synthesis.cellulose synthase'	'1066'	'(loc_os10g20090.1 : 632.0) no description available & (at2g32540 : 597.0) encodes a gene similar to cellulose synthase; cellulose synthase-like B4 (CSLB04); FUNCTIONS IN: cellulose synthase activity, transferase activity, transferring glycosyl groups, transferase activity; INVOLVED IN: cellulose biosynthetic process, polysaccharide biosynthetic process; LOCATED IN: membrane; CONTAINS InterPro DO…
'10.2.1'	'cell wall.cellulose synthesis.cellulose synthase'	'1074'	'(at2g21770 : 1719.0) cellulose synthase, related to CESA6.; cellulose synthase A9 (CESA9); FUNCTIONS IN: cellulose synthase activity, transferase activity, transferring glycosyl groups; INVOLVED IN: seed coat development, plant-type cell wall biogenesis; LOCATED IN: plasma membrane; EXPRESSED IN: 18 plant structures; EXPRESSED DURING: 8 growth stages; CONTAINS InterPro DOMAIN/s: Cellulose syntha…
'10.2.1'	'cell wall.cellulose synthesis.cellulose synthase'	'1075'	'(at2g21770 : 1719.0) cellulose synthase, related to CESA6.; cellulose synthase A9 (CESA9); FUNCTIONS IN: cellulose synthase activity, transferase activity, transferring glycosyl groups; INVOLVED IN: seed coat development, plant-type cell wall biogenesis; LOCATED IN: plasma membrane; EXPRESSED IN: 18 plant structures; EXPRESSED DURING: 8 growth stages; CONTAINS InterPro DOMAIN/s: Cellulose syntha…
'10.2.1'	'cell wall.cellulose synthesis.cellulose synthase'	'1081'	'(at5g17420 : 1833.0) Encodes a xylem-specific cellulose synthase that is phosphorylated on one or more serine residues (on either S185 or one of S180 or S181).; IRREGULAR XYLEM 3 (IRX3); FUNCTIONS IN: cellulose synthase activity; INVOLVED IN: cellulose biosynthetic process, plant-type cell wall biogenesis, secondary cell wall biogenesis, rhamnogalacturonan I side chain metabolic process; LOCATED…
'10.2.1'	'cell wall.cellulose synthesis.cellulose synthase'	'1083'	'(at5g17420 : 1818.0) Encodes a xylem-specific cellulose synthase that is phosphorylated on one or more serine residues (on either S185 or one of S180 or S181).; IRREGULAR XYLEM 3 (IRX3); FUNCTIONS IN: cellulose synthase activity; INVOLVED IN: cellulose biosynthetic process, plant-type cell wall biogenesis, secondary cell wall biogenesis, rhamnogalacturonan I side chain metabolic process; LOCATED…
'10.2.1'	'cell wall.cellulose synthesis.cellulose synthase'	'1094'	'(at4g38190 : 1812.0) encodes a gene similar to cellulose synthase; cellulose synthase like D4 (CSLD4); CONTAINS InterPro DOMAIN/s: Cellulose synthase (InterPro:IPR005150); BEST Arabidopsis thaliana protein match is: cellulose synthase-like D3 (TAIR:AT3G03050.1); Has 3503 Blast hits to 2866 proteins in 674 species: Archae - 22; Bacteria - 1611; Metazoa - 5; Fungi - 10; Plants - 1761; Viruses - 2;…
'10.2.1'	'cell wall.cellulose synthesis.cellulose synthase'	'1097'	'(at4g38190 : 1853.0) encodes a gene similar to cellulose synthase; cellulose synthase like D4 (CSLD4); CONTAINS InterPro DOMAIN/s: Cellulose synthase (InterPro:IPR005150); BEST Arabidopsis thaliana protein match is: cellulose synthase-like D3 (TAIR:AT3G03050.1); Has 3503 Blast hits to 2866 proteins in 674 species: Archae - 22; Bacteria - 1611; Metazoa - 5; Fungi - 10; Plants - 1761; Viruses - 2;…
'10.2.1'	'cell wall.cellulose synthesis.cellulose synthase'	'1109'	'(at4g18780 : 1535.0) Encodes a member of the cellulose synthase family involved in secondary cell wall biosynthesis. Mutants have abnormal xylem formation, reduced cellulose content, and enhanced drought and osmotic stress tolerance. Mediates resistance towards bacterial pathogens via ABA. Confers resistance towards bacterial and fungal pathogens, independent of salicylic acid, ethylene and jasm…
'10.2.1'	'cell wall.cellulose synthesis.cellulose synthase'	'1118'	'(ipr005150 : 1500.0) Cellulose synthase & (at5g17420 : 1350.0) Encodes a xylem-specific cellulose synthase that is phosphorylated on one or more serine residues (on either S185 or one of S180 or S181).; IRREGULAR XYLEM 3 (IRX3); FUNCTIONS IN: cellulose synthase activity; INVOLVED IN: cellulose biosynthetic process, plant-type cell wall biogenesis, secondary cell wall biogenesis, rhamnogalacturon…
'10.2.1'	'cell wall.cellulose synthesis.cellulose synthase'	'1119'	'(at3g03050 : 1302.0) encodes a cellulose synthase like protein. mutations initiate root hairs that rupture at their tip soon after initiation. is required for the synthesis of a noncellulosic wall polysaccharide.; cellulose synthase-like D3 (CSLD3); FUNCTIONS IN: cellulose synthase activity, transferase activity, transferring glycosyl groups; INVOLVED IN: response to cyclopentenone, plant-type c…
'10.2.1'	'cell wall.cellulose synthesis.cellulose synthase'	'1157'	'(loc_os10g20090.1 : 653.0) no description available & (at2g32540 : 628.0) encodes a gene similar to cellulose synthase; cellulose synthase-like B4 (CSLB04); FUNCTIONS IN: cellulose synthase activity, transferase activity, transferring glycosyl groups, transferase activity; INVOLVED IN: cellulose biosynthetic process, polysaccharide biosynthetic process; LOCATED IN: membrane; CONTAINS InterPro DO…
'10.2.1'	'cell wall.cellulose synthesis.cellulose synthase'	'1230'	'(at4g24010 : 475.0) encodes a protein similar to cellulose synthase; cellulose synthase like G1 (CSLG1); FUNCTIONS IN: cellulose synthase activity, transferase activity, transferring glycosyl groups, transferase activity; INVOLVED IN: cellulose biosynthetic process, polysaccharide biosynthetic process; LOCATED IN: membrane; EXPRESSED IN: hypocotyl, sepal, male gametophyte, flower, carpel; EXPRES…
'10.2.1'	'cell wall.cellulose synthesis.cellulose synthase'	'1290'	'(at1g02730 : 1781.0) Encodes a gene similar to cellulose synthase. Knock-out mutant has reduced growth, reduced xylan level and reduced xylan synthase activity in stems.; cellulose synthase-like D5 (CSLD5); CONTAINS InterPro DOMAIN/s: Cellulose synthase (InterPro:IPR005150); BEST Arabidopsis thaliana protein match is: cellulose synthase-like D3 (TAIR:AT3G03050.1); Has 3375 Blast hits to 3003 pro…
'10.2.1'	'cell wall.cellulose synthesis.cellulose synthase'	'1292'	'(loc_os10g20090.1 : 665.0) no description available & (at2g32540 : 629.0) encodes a gene similar to cellulose synthase; cellulose synthase-like B4 (CSLB04); FUNCTIONS IN: cellulose synthase activity, transferase activity, transferring glycosyl groups, transferase activity; INVOLVED IN: cellulose biosynthetic process, polysaccharide biosynthetic process; LOCATED IN: membrane; CONTAINS InterPro DO…
'10.2.2'	'cell wall.cellulose synthesis.COBRA'	''	''
'10.2.1001'	'cell wall degradation'	'ribose'	'cell wall degradation; minor CHO metabolism; auxin metabolism'
'10.2.1002'	'cell wall degradation'	'ribonate'	'cell wall degradation; minor CHO metabolism; auxin metabolism'
'10.2.1003'	'cell wall degradation'	'fucose'	'cell wall degradation'
'10.2.1004'	'cell wall degradation'	'mannose'	'cell wall degradation; minor CHO metabolism'
'10.2.1005'	'cell wall degradation'	'galactose'	'cell wall degradation; minor CHO metabolism'
'10.2.1006'	'cell wall degradation'	'arabinose'	'cell wall degradation; minor CHO metabolism'
'10.2.1007'	'cell wall degradation'	'galacturonate'	'cell wall degradation'
'10.2.1008'	'cell wall degradation'	'glucosamine'	'cell wall degradation'
'10.2.1009'	'cell wall degradation'	'glucosaminate'	'cell wall degradation'
'10.2.1010'	'cell wall degradation'	'rhamnose'	'cell wall degradation; minor CHO metabolism'
'10.2.1011'	'cell wall degradation'	'melibiose'	'cell wall degradation; minor CHO metabolism'
'10.2.1012'	'cell wall degradation'	'levoglucosan'	'cell wall degradation, degradation of cellulose'
'10.2.1013'	'cell wall degradation'	'hydroxyproline'	'cell wall degradation'
'10.3'	'cell wall.hemicellulose synthesis'	''	''
'10.3.1'	'cell wall.hemicellulose synthesis.xyloglucan'	''	''
'10.3.1.1'	'cell wall.hemicellulose synthesis.xyloglucan.XXXG galactose Transferase'	''	''
'10.3.2'	'cell wall.hemicellulose synthesis.glucuronoxylan'	''	''
'10.3.3'	'cell wall.hemicellulose synthesis.arabinoxylan'	''	''
'10.3.4'	'cell wall.hemicellulose synthesis.glucomannan'	''	''
'10.3.5'	'cell wall.hemicellulose synthesis.galactomannan'	''	''
'10.4'	'cell wall.pectin synthesis'	''	''
'10.4.1'	'cell wall.pectin synthesis.homogalacturonan'	''	''
'10.4.1.1'	'cell wall.pectin synthesis.homogalacturonan.Galacturonic Acid Trnasferase'	''	''
'10.4.2'	'cell wall.pectin synthesis.rhamnogalacturonan I'	''	''
'10.4.3'	'cell wall.pectin synthesis.rhamnogalacturonan II'	''	''
'10.4.3.6'	'cell wall.pectin synthesis.rhamnogalacturonan II.Xylose Transferase with Fucose Acceptor'	''	''
'10.4.4'	'cell wall.pectin synthesis.Xylogalacturonan'	''	''
'10.4.4.1'	'cell wall.pectin synthesis.Xylogalacturonan.Xylose Transferase'	''	''
'10.5'	'cell wall.cell wall proteins'	''	''
'10.5.1'	'cell wall.cell wall proteins.AGPs'	''	''
'10.5.1.1'	'cell wall.cell wall proteins.AGPs.AGP'	''	''
'10.5.1.2'	'cell wall.cell wall proteins.AGPs.AGP Fucosyltransferase'	''	''
'10.5.2'	'cell wall.cell wall proteins.proline rich proteins'	''	''
'10.5.3'	'cell wall.cell wall proteins.LRR'	''	''
'10.5.4'	'cell wall.cell wall proteins.HRGP'	''	''
'10.5.5'	'cell wall.cell wall proteins.RGP'	''	''
'10.6'	'cell wall.degradation'	''	''
'10.6.1'	'cell wall.degradation.cellulases and beta -1,4-glucanases'	''	''
'10.6.2'	'cell wall.degradation.mannan-xylose-arabinose-fucose'	''	''
'10.6.3'	'cell wall.degradation.pectate lyases and polygalacturonases'	''	''
'10.6.1001'	'cell wall.degradation'	'1,6-anhydroglucose'	'very tentative'
'10.7'	'cell wall.modification'	''	''
'10.8'	'cell wall.pectin*esterases'	''	''
'10.8.1'	'cell wall.pectin*esterases.PME'	''	''
'10.8.2'	'cell wall.pectin*esterases.acetyl esterase'	''	''
'10.8.99'	'cell wall.pectin*esterases.misc'	''	''
'11'	'lipid metabolism'	''	''
'11.1'	'lipid metabolism.FA synthesis and FA elongation'	''	''
'11.1.1'	'lipid metabolism.FA synthesis and FA elongation.Acetyl CoA Carboxylation'	''	''
'11.1.1.1'	'lipid metabolism.FA synthesis and FA elongation.Acetyl CoA Carboxylation.homomeric Enzyme'	''	''
'11.1.1.2'	'lipid metabolism.FA synthesis and FA elongation.Acetyl CoA Carboxylation.heteromeric Complex'	''	''
'11.1.1.2.1'	'lipid metabolism.FA synthesis and FA elongation.Acetyl CoA Carboxylation.heteromeric Complex.alpha Carboxyltransferase'	''	''
'11.1.1.2.2'	'lipid metabolism.FA synthesis and FA elongation.Acetyl CoA Carboxylation.heteromeric Complex.beta Carboxyltransferase'	''	''
'11.1.1.2.3'	'lipid metabolism.FA synthesis and FA elongation.Acetyl CoA Carboxylation.heteromeric Complex.Biotin Carboxyl Carrier Protein'	''	''
'11.1.1.2.4'	'lipid metabolism.FA synthesis and FA elongation.Acetyl CoA Carboxylation.heteromeric Complex.Biotin Carboxylase'	''	''
'11.1.2'	'lipid metabolism.FA synthesis and FA elongation.Acetyl CoA Transacylase'	''	''
'11.1.3'	'lipid metabolism.FA synthesis and FA elongation.ketoacyl ACP synthase'	''	''
'11.1.4'	'lipid metabolism.FA synthesis and FA elongation.ACP oxoacyl reductase'	''	''
'11.1.5'	'lipid metabolism.FA synthesis and FA elongation.beta hydroxyacyl ACP dehydratase'	''	''
'11.1.6'	'lipid metabolism.FA synthesis and FA elongation.enoyl ACP reductase'	''	''
'11.1.7'	'lipid metabolism.FA synthesis and FA elongation.ACP thioesterase'	''	''
'11.1.8'	'lipid metabolism.FA synthesis and FA elongation.acyl coa ligase'	''	''
'11.1.9'	'lipid metabolism.FA synthesis and FA elongation.long chain fatty acid CoA ligase'	''	''
'11.1.10'	'lipid metabolism.FA synthesis and FA elongation.beta ketoacyl CoA synthase'	''	''
'11.1.11'	'lipid metabolism.FA synthesis and FA elongation.fatty acid elongase'	''	''
'11.1.12'	'lipid metabolism.FA synthesis and FA elongation.ACP protein'	''	''
'11.1.13'	'lipid metabolism.FA synthesis and FA elongation.acyl-CoA binding protein'	''	''
'11.1.15'	'lipid metabolism.FA synthesis and FA elongation.ACP desaturase'	''	''
'11.1.20'	'lipid metabolism.FA synthesis and FA elongation.MCD'	''	''
'11.1.30'	'lipid metabolism.FA synthesis and FA elongation.pyruvate kinase'	''	''
'11.1.31'	'lipid metabolism.FA synthesis and FA elongation.pyruvate DH'	''	''
'11.1.1001'	'lipid metabolism.FA synthesis and FA elongation'	'eicosanoate'	''
'11.1.1002'	'lipid metabolism.FA synthesis and FA elongation'	'nonanoate'	''
'11.1.1003'	'lipid metabolism.FA synthesis and FA elongation'	'tetradecanoic acid'	''
'11.2'	'lipid metabolism.FA desaturation'	''	''
'11.2.1'	'lipid metabolism.FA desaturation.desaturase'	''	''
'11.2.2'	'lipid metabolism.FA desaturation.a hydroxylase'	''	''
'11.2.3'	'lipid metabolism.FA desaturation.omega 3 desaturase'	''	''
'11.2.4'	'lipid metabolism.FA desaturation.omega 6 desaturase'	'1018'	'(p48631|fd6e2_soybn : 667.0) Omega-6 fatty acid desaturase, endoplasmic reticulum isozyme 2 (EC 1.14.19.-) - Glycine max (Soybean) & (at3g12120 : 618.0) Major enzyme responsible for the synthesis of 18:2 fatty acids in the endoplasmic reticulum. Contains His-rich motifs, which contribute to the interaction with the electron donor cytochrome b5. Mutations in this gene suppress the low temperature…
'11.2.4'	'lipid metabolism.FA desaturation.omega 6 desaturase'	'1098'	'(p48631|fd6e2_soybn : 627.0) Omega-6 fatty acid desaturase, endoplasmic reticulum isozyme 2 (EC 1.14.19.-) - Glycine max (Soybean) & (at3g12120 : 605.0) Major enzyme responsible for the synthesis of 18:2 fatty acids in the endoplasmic reticulum. Contains His-rich motifs, which contribute to the interaction with the electron donor cytochrome b5. Mutations in this gene suppress the low temperature…
'11.2.1001'	'lipid metabolism.FA desaturation'	'9,12-octadecadieneoic acid'	''
'11.3'	'lipid metabolism.Phospholipid synthesis'	''	''
'11.3.1'	'lipid metabolism.Phospholipid synthesis.1-acylglycerol-3-phosphate O-acyltransferase'	''	''
'11.3.2'	'lipid metabolism.Phospholipid synthesis.choline kinase'	''	''
'11.3.3'	'lipid metabolism.Phospholipid synthesis.phosphatidate cytidylyltransferase'	'829'	'(at4g26770 : 613.0) Phosphatidate cytidylyltransferase family protein; FUNCTIONS IN: phosphatidate cytidylyltransferase activity; INVOLVED IN: phospholipid biosynthetic process; LOCATED IN: membrane; EXPRESSED IN: petal, leaf whorl, flower, pollen tube; EXPRESSED DURING: 4 anthesis, petal differentiation and expansion stage; CONTAINS InterPro DOMAIN/s: Phosphatidate cytidylyltransferase (InterPr…
'11.3.3'	'lipid metabolism.Phospholipid synthesis.phosphatidate cytidylyltransferase'	'852'	'(at4g22340 : 658.0) cytidinediphosphate diacylglycerol synthase 2 (CDS2); FUNCTIONS IN: phosphatidate cytidylyltransferase activity; LOCATED IN: endomembrane system, membrane; EXPRESSED IN: 22 plant structures; EXPRESSED DURING: 13 growth stages; CONTAINS InterPro DOMAIN/s: Phosphatidate cytidylyltransferase (InterPro:IPR000374), Phosphatidate cytidylyltransferase, eukaryota (InterPro:IPR016720)…
'11.3.3'	'lipid metabolism.Phospholipid synthesis.phosphatidate cytidylyltransferase'	'858'	'(at4g22340 : 670.0) cytidinediphosphate diacylglycerol synthase 2 (CDS2); FUNCTIONS IN: phosphatidate cytidylyltransferase activity; LOCATED IN: endomembrane system, membrane; EXPRESSED IN: 22 plant structures; EXPRESSED DURING: 13 growth stages; CONTAINS InterPro DOMAIN/s: Phosphatidate cytidylyltransferase (InterPro:IPR000374), Phosphatidate cytidylyltransferase, eukaryota (InterPro:IPR016720)…
'11.3.3'	'lipid metabolism.Phospholipid synthesis.phosphatidate cytidylyltransferase'	'865'	'(at4g22340 : 680.0) cytidinediphosphate diacylglycerol synthase 2 (CDS2); FUNCTIONS IN: phosphatidate cytidylyltransferase activity; LOCATED IN: endomembrane system, membrane; EXPRESSED IN: 22 plant structures; EXPRESSED DURING: 13 growth stages; CONTAINS InterPro DOMAIN/s: Phosphatidate cytidylyltransferase (InterPro:IPR000374), Phosphatidate cytidylyltransferase, eukaryota (InterPro:IPR016720)…
'11.3.3'	'lipid metabolism.Phospholipid synthesis.phosphatidate cytidylyltransferase'	'1028'	'(q2n2k0|phyk3_soybn : 393.0) Probable phytol kinase 3, chloroplast precursor (EC 2.7.-.-) - Glycine max (Soybean) & (loc_os01g61560.1 : 330.0) no description available & (at5g58560 : 323.0) Phosphatidate cytidylyltransferase family protein; FUNCTIONS IN: phosphatidate cytidylyltransferase activity, transferase activity, transferring phosphorus-containing groups; INVOLVED IN: phospholipid biosynt…
'11.3.3'	'lipid metabolism.Phospholipid synthesis.phosphatidate cytidylyltransferase'	'1135'	'(at2g45150 : 444.0) cytidinediphosphate diacylglycerol synthase 4; CONTAINS InterPro DOMAIN/s: Phosphatidate cytidylyltransferase (InterPro:IPR000374); BEST Arabidopsis thaliana protein match is: cytidinediphosphate diacylglycerol synthase 5 (TAIR:AT3G60620.1); Has 35333 Blast hits to 34131 proteins in 2444 species: Archae - 798; Bacteria - 22429; Metazoa - 974; Fungi - 991; Plants - 531; Viruse…
'11.3.4'	'lipid metabolism.Phospholipid synthesis.CDP-diacylglycerol-inositol 3-phosphatidyltransferase'	''	''
'11.3.5'	'lipid metabolism.Phospholipid synthesis.diacylglycerol kinase'	''	''
'11.3.6'	'lipid metabolism.Phospholipid synthesis.choline-phosphate cytidylyltransferase'	''	''
'11.3.7'	'lipid metabolism.Phospholipid synthesis.cyclopropane-fatty-acyl-phospholipid synthase'	''	''
'11.3.8'	'lipid metabolism.Phospholipid synthesis.phosphatidylserine decarboxylase'	''	''
'11.3.9'	'lipid metabolism.Phospholipid synthesis.choline monooxygenase'	''	''
'11.3.10'	'lipid metabolism.Phospholipid synthesis.(S)-coclaurine-N-methyltransferase'	''	''
'11.4'	'lipid metabolism.TAG synthesis'	''	''
'11.5'	'lipid metabolism.glyceral metabolism'	''	''
'11.5.1'	'lipid metabolism.glyceral metabolism.glycerol kinase'	''	''
'11.5.2'	'lipid metabolism.glyceral metabolism.Glycerol-3-phosphate dehydrogenase (NAD+)'	''	''
'11.5.3'	'lipid metabolism.glyceral metabolism.FAD-dependent glycerol-3-phosphate dehydrogenase'	''	''
'11.5.1001'	'lipid metabolism.glyceral metabolism'	'1-monohexadecanoglycerol'	''
'11.5.1002'	'lipid metabolism.glyceral metabolism'	'1-monooctodecanoglycerol'	''
'11.6'	'lipid metabolism.lipid transfer proteins etc'	''	''
'11.7'	'lipid metabolism.unassigned'	''	''
'11.8'	'lipid metabolism.'exotics'(steroids, squalene etc)'	''	''
'11.8.1'	'lipid metabolism.'exotics' (steroids, squalene etc).sphingolipids'	'1067'	'(at1g13580 : 360.0) LAG1 longevity assurance homolog 3 (LAG13); CONTAINS InterPro DOMAIN/s: Longevity assurance, LAG1/LAC1 (InterPro:IPR016439), TRAM/LAG1/CLN8 homology domain (InterPro:IPR006634); BEST Arabidopsis thaliana protein match is: TRAM, LAG1 and CLN8 (TLC) lipid-sensing domain containing protein (TAIR:AT3G25540.1). & (q6yws8|ascl2_orysa : 351.0) ASC1-like protein 2 (Alternaria stem ca…
'11.8.1'	'lipid metabolism.'exotics' (steroids, squalene etc).sphingolipids'	'1216'	'(at4g22330 : 431.0) Encodes AtCES1 for Acyl-CoA independent ceramide synthase.; ATCES1; FUNCTIONS IN: catalytic activity, hydrolase activity, acting on carbon-nitrogen (but not peptide) bonds, in linear amides; INVOLVED IN: ceramide metabolic process; LOCATED IN: endoplasmic reticulum, membrane; EXPRESSED IN: 24 plant structures; EXPRESSED DURING: 15 growth stages; CONTAINS InterPro DOMAIN/s: Ce…
'11.8.1'	'lipid metabolism.'exotics' (steroids, squalene etc).sphingolipids'	'1221'	'(at4g22330 : 425.0) Encodes AtCES1 for Acyl-CoA independent ceramide synthase.; ATCES1; FUNCTIONS IN: catalytic activity, hydrolase activity, acting on carbon-nitrogen (but not peptide) bonds, in linear amides; INVOLVED IN: ceramide metabolic process; LOCATED IN: endoplasmic reticulum, membrane; EXPRESSED IN: 24 plant structures; EXPRESSED DURING: 15 growth stages; CONTAINS InterPro DOMAIN/s: Ce…
'11.8.1'	'lipid metabolism.'exotics' (steroids, squalene etc).sphingolipids'	'1249'	'(loc_os07g43460.1 : 361.0) no description available & (gnl|cdd|36092 : 331.0) no description available & (at1g69640 : 318.0) Encodes one of the two redundant sphingoid base hydroxylases (SBH). Involved in sphingolipid trihydroxy long-chain base (4-hydroxysphinganine) biosynthesis. Double mutants of SBHs were dwarfed and not able to progress from vegetative to reproductive growth.; sphingoid base…
'11.8.1'	'lipid metabolism.'exotics' (steroids, squalene etc).sphingolipids'	'1252'	'(at1g13580 : 327.0) LAG1 longevity assurance homolog 3 (LAG13); CONTAINS InterPro DOMAIN/s: Longevity assurance, LAG1/LAC1 (InterPro:IPR016439), TRAM/LAG1/CLN8 homology domain (InterPro:IPR006634); BEST Arabidopsis thaliana protein match is: TRAM, LAG1 and CLN8 (TLC) lipid-sensing domain containing protein (TAIR:AT3G25540.1). & (q6eun0|ascl1_orysa : 322.0) ASC1-like protein 1 (Alternaria stem ca…
'11.8.1'	'lipid metabolism.'exotics' (steroids, squalene etc).sphingolipids'	'1255'	'(at1g13580 : 375.0) LAG1 longevity assurance homolog 3 (LAG13); CONTAINS InterPro DOMAIN/s: Longevity assurance, LAG1/LAC1 (InterPro:IPR016439), TRAM/LAG1/CLN8 homology domain (InterPro:IPR006634); BEST Arabidopsis thaliana protein match is: TRAM, LAG1 and CLN8 (TLC) lipid-sensing domain containing protein (TAIR:AT3G25540.1). & (q6eun0|ascl1_orysa : 354.0) ASC1-like protein 1 (Alternaria stem ca…
'11.8.1'	'lipid metabolism.'exotics' (steroids, squalene etc).sphingolipids'	'1272'	'(at3g19260 : 346.0) LAG1 homolog . Loss of function mutant is sensitive to AAL-toxin. LOH2 is presumed to function in sphingolipid metabolism.; LAG1 homologue 2 (LOH2); FUNCTIONS IN: molecular_function unknown; INVOLVED IN: response to molecule of fungal origin; LOCATED IN: Golgi apparatus, endoplasmic reticulum, plasma membrane; EXPRESSED IN: 25 plant structures; EXPRESSED DURING: 15 growth sta…
'11.8.1'	'lipid metabolism.'exotics' (steroids, squalene etc).sphingolipids'	'1284'	'(at3g06060 : 352.0) NAD(P)-binding Rossmann-fold superfamily protein; FUNCTIONS IN: oxidoreductase activity, binding, catalytic activity; INVOLVED IN: oxidation reduction, metabolic process; LOCATED IN: endomembrane system; EXPRESSED IN: 23 plant structures; EXPRESSED DURING: 15 growth stages; CONTAINS InterPro DOMAIN/s: Short-chain dehydrogenase/reductase, conserved site (InterPro:IPR020904), N…
'11.8.1.1'	'lipid metabolism.'exotics' (steroids, squalene etc).sphingolipids.ceramidase'	''	''
'11.8.1.2'	'lipid metabolism.'exotics' (steroids, squalene etc).sphingolipids.serine C-palmitoyltransferase'	''	''
'11.8.1.3'	'lipid metabolism.''exotics'' (steroids, squalene etc).sphingolipids.ceramide glucosyltransferase'	''	''
'11.8.2'	'lipid metabolism.'exotics' (steroids, squalene etc).methylsterol monooxygenase'	''	''
'11.8.3'	'lipid metabolism.'exotics' (steroids, squalene etc).UDP-glucose:sterol glucosyltransferase'	''	''
'11.8.4'	'lipid metabolism.'exotics' (steroids, squalene etc).3-beta hydroxysteroid dehydrogenase/isomerase'	''	''
'11.8.5'	'lipid metabolism.'exotics' (steroids, squalene etc).squalene monooxygenase'	''	''
'11.8.6'	'lipid metabolism.'exotics' (steroids, squalene etc).cycloartenol synthase'	''	''
'11.8.7'	'lipid metabolism.'exotics' (steroids, squalene etc).trans-2-enoyl-CoA reductase (NADPH)'	'966'	'(at3g55360 : 487.0) Enoyl-CoA reductase is involved in all very long chain fatty acids (VLCFA) elongation reactions that are required for cuticular wax, storage lipid and sphingolipid metabolism. The protein is located in the ER, but in contrast to its yeast homolog TSC13 is not particularly enriched in the nuclear envelope-vacuole junction. Mutants in this gene show abnormal organ morphology an…
'11.8.8'	'lipid metabolism.'exotics' (steroids, squalene etc).squalene synthase'	''	''
'11.8.10'	'lipid metabolism.'exotics' (steroids, squalene etc).phosphatidylcholinesterol O-acyltransferase'	''	''
'11.8.1001'	'lipid metabolism.'exotics' (steroids, squalene etc)'	'stigmasterol'	'secondary metabolism, steroids'
'11.8.1002'	'lipid metabolism.'exotics' (steroids, squalene etc)'	'stigmastanol'	'secondary metabolism, steroids'
'11.8.1003'	'lipid metabolism.'exotics' (steroids, squalene etc)'	'stigmasterol acetate'	'secondary metabolism, steroids'
'11.8.1004'	'lipid metabolism.'exotics' (steroids, squalene etc)'	'stigmastadienone'	'secondary metabolism, steroids'
'11.8.1005'	'lipid metabolism.'exotics' (steroids, squalene etc)'	'lanosterol'	'secondary metabolism, steroids'
'11.8.1006'	'lipid metabolism.'exotics' (steroids, squalene etc)'	'ergosterol'	'secondary metabolism, steroids'
'11.8.1007'	'lipid metabolism.'exotics' (steroids, squalene etc)'	'cholesteryl oleate'	'secondary metabolism, steroids'
'11.8.1008'	'lipid metabolism.'exotics' (steroids, squalene etc)'	'oleanolate'	'secondary metabolism, steroids'
'11.8.1009'	'lipid metabolism.'exotics' (steroids, squalene etc)'	'ursolate'	'secondary metabolism, steroids'
'11.8.1010'	'lipid metabolism.'exotics' (steroids, squalene etc)'	'cholesterol'	'secondary metabolism, steroids'
'11.8.1011'	'lipid metabolism.'exotics' (steroids, squalene etc)'	'fucosterol'	'secondary metabolism, steroids'
'11.8.1012'	'lipid metabolism.'exotics' (steroids, squalene etc)'	'5-alpha-cholestane'	'secondary metabolism, steroids'
'11.8.1013'	'lipid metabolism.'exotics' (steroids, squalene etc)'	'digoxin'	'secondary metabolism; from Digitalis (foxglove plant)'
'11.9'	'lipid metabolism.lipid degradation'	''	''
'11.9.1'	'lipid metabolism.lipid degradation.palmitoyl[protein] hydrolase'	''	''
'11.9.2'	'lipid metabolism.lipid degradation.lipases'	''	''
'11.9.2.1'	'lipid metabolism.lipid degradation.lipases.triacylglycerol lipase'	''	''
'11.9.2.2'	'lipid metabolism.lipid degradation.lipases.acylglycerol lipase'	''	''
'11.9.3'	'lipid metabolism.lipid degradation.lysophospholipases'	''	''
'11.9.3.1'	'lipid metabolism.lipid degradation.lysophospholipases.phospholipase D'	''	''
'11.9.3.2'	'lipid metabolism.lipid degradation.lysophospholipases.carboxylesterase'	''	''
'11.9.3.3'	'lipid metabolism.lipid degradation.lysophospholipases.glycerophosphodiester phosphodiesterase'	''	''
'11.9.3.4'	'lipid metabolism.lipid degradation.lysophospholipases.phospholipase A2'	''	''
'11.9.3.5'	'lipid metabolism.lipid degradation.lysophospholipases.phosphoinositide phospholipase C'	''	''
'11.9.4'	'lipid metabolism.lipid degradation.beta-oxidation'	''	''
'11.9.4.2'	'lipid metabolism.lipid degradation.beta-oxidation.acyl CoA DH'	''	''
'11.9.4.3'	'lipid metabolism.lipid degradation.beta-oxidation.enoyl CoA hydratase'	''	''
'11.9.4.4'	'lipid metabolism.lipid degradation.beta-oxidation.hydroxybutyryl CoA DH'	''	''
'11.9.4.5'	'lipid metabolism.lipid degradation.beta-oxidation.acyl-CoA thioesterase'	''	''
'11.9.4.9'	'lipid metabolism.lipid degradation.beta-oxidation.multifunctional'	''	''
'11.9.4.13'	'lipid metabolism.lipid degradation.beta-oxidation.acyl CoA reductase'	''	''
'11.9.4.14'	'lipid metabolism.lipid degradation.beta-oxidation.enoyl isomerase'	''	''
'11.9.4.99'	'lipid metabolism.lipid degradation.beta-oxidation.misc'	''	''
'11.10'	'lipid metabolism.glycolipid synthesis'	''	''
'11.10.1'	'lipid metabolism.glycolipid synthesis.MGDG synthase'	''	''
'11.10.2'	'lipid metabolism.glycolipid synthesis.DGDG synthase'	''	''
'11.10.3'	'lipid metabolism.glycolipid synthesis.UDP-sulfoquinovose synthase'	''	''
'11.10.4'	'lipid metabolism.glycolipid synthesis.sulfolipid synthase'	''	''
'11.10.5'	'lipid metabolism.glycolipid synthesis.chloroplastic UGPase'	''	''
'11.10.1001'	'lipid metabolism.galactolipid synthesis'	'2-o-glycerol-beta-d-galactose'	''
'11.10.1002'	'lipid metabolism.galactolipid synthesis'	'digalactosylglycerol'	''
'11.1001'	'lipid metabolism'	'acetyloleanolic acid'	'lipid metabolism'
'11.1002'	'lipid metabolism'	'fa 16:0'	'lipid metabolism'
'11.1003'	'lipid metabolism'	'fa 18:0'	'lipid metabolism'
'11.1004'	'lipid metabolism'	'oleic acid'	'lipid metabolism'
'11.1005'	'lipid metabolism'	'oleyl alcohol'	'lipid metabolism'
'11.1006'	'lipid metabolism'	'oleyl oleate'	'lipid metabolism'
'11.1007'	'lipid metabolism'	'palmitic acid'	'lipid metabolism'
'11.1008'	'lipid metabolism'	'pentadecanoic acid'	'lipid metabolism'
'11.1009'	'lipid metabolism'	'stearic acid'	'lipid metabolism'
'11.1010'	'lipid metabolism'	'tridecanoic acid'	'lipid metabolism'
'11.1011'	'lipid metabolism'	'undecanoic acid'	'lipid metabolism'
'11.1012'	'lipid metabolism'	'heptanoic acid'	'lipid metabolism, also called oenanthic acid'
'11.1013'	'lipid metabolism'	'choline'	'lipid metabolism, glycerolipids'
'11.1014'	'lipid metabolism'	'dioleoylglycerol'	'lipid metabolism, glycerolipids'
'11.1015'	'lipid metabolism'	'diphosphatidylglycerol'	'lipid metabolism, glycerolipids'
'11.1016'	'lipid metabolism'	'ethanolamine'	'lipid metabolism, glycerolipids'
'11.1017'	'lipid metabolism'	'glycerol'	'lipid metabolism, glycerolipids'
'11.1018'	'lipid metabolism'	'glycerol-2-p'	'lipid metabolism, glycerolipids'
'11.1019'	'lipid metabolism'	'phosphatidylcholine'	'lipid metabolism, glycerolipids'
'11.1020'	'lipid metabolism'	'phosphatidylethanolamine glycine'	'lipid metabolism, glycerolipids'
'11.1021'	'lipid metabolism'	'phosphatidylserine'	'lipid metabolism, glycerolipids'
'11.1022'	'lipid metabolism'	'trilinolein'	'lipid metabolism, glycerolipids'
'11.1023'	'lipid metabolism'	'triolein'	'lipid metabolism, glycerolipids'
'11.1024'	'lipid metabolism'	'linoleic acid'	'lipid metabolism, is FA 9,12(Z,Z)-18:2'
'11.1025'	'lipid metabolism'	'acetyl-coa'	'lipid metabolism, organic acids'
'11.1026'	'lipid metabolism'	'coa-sh'	'lipid metabolism, organic acids'
'11.1027'	'lipid metabolism'	'coa-s-s-coa'	'lipid metabolism, organic acids'
'11.1028'	'lipid metabolism'	'glycerol-3-p'	'lipid metabolism; hormone metabolism.auxin (is polar fraction)'
'11.1029'	'lipid metabolism'	'linolenic acid'	'lipid metabolism, is FA 9,12,15(Z,Z,Z)-18:3'
'11.1030'	'lipid metabolism'	'3(e)-hexenal'	''
'11.1031'	'lipid metabolism'	'3(z)-hexenal'	''
'11.1032'	'lipid metabolism'	'hexanal'	''
'11.1033'	'lipid metabolism'	'hexanoic acid'	''
'11.1034'	'lipid metabolism'	'pentanoic acid'	''
'11.1035'	'lipid metabolism'	'hexanol'	''
'11.1036'	'lipid metabolism'	'2(e)-hexenal'	'volatile'
'11.1037'	'lipid metabolism'	'3(z)-hexen-1-ol'	'volatile'
'11.1038'	'lipid metabolism'	'3(e)-hexenol'	'volatile'
'11.1039'	'lipid metabolism'	'2-ethylhexanoic acid'	''
'11.1040'	'lipid metabolism'	'13-hydroperoxylinolenic acid'	''
'11.1041'	'lipid metabolism'	'13(s)-hydroperoxy-9-(z),11(e)-octadecadienoic acid'	''
'12'	'N-metabolism'	''	''
'12.1'	'N-metabolism.nitrate metabolism'	''	''
'12.1.1'	'N-metabolism.nitrate metabolism.NR'	''	''
'12.1.2'	'N-metabolism.nitrate metabolism.nitrite reductase'	''	''
'12.2'	'N-metabolism.ammonia metabolism'	''	''
'12.2.1'	'N-metabolism.ammonia metabolism.glutamate synthase'	''	''
'12.2.1.1'	'N-metabolism.ammonia metabolism.glutamate synthase.ferredoxin dependent'	''	''
'12.2.1.2'	'N-metabolism.ammonia metabolism.glutamate synthase.NADH dependent'	''	''
'12.2.2'	'N-metabolism.ammonia metabolism.glutamine synthetase'	''	''
'12.2.99'	'N-metabolism.ammonia metabolism.unspecified'	''	''
'12.2.1001'	'N-metabolism.ammonia metabolism'	'ammonium'	'N-metabolism.ammonia metabolism'
'12.2.1002'	'N-metabolism.ammonia metabolism'	'glutamate'	'N-metabolism.ammonia metabolism; amino acid synthesis.alanine; amino acid degradation.alanine; amino acid synthesis.isoleucine; amino acid degradation.isoleucine; amino acid synthesis.leucineamino acid degradation.leucine; amino acid synthesis.lysine; amino acid degradation.lysine; amino acid synthesis.phenylalanine; amino acid synthesis.proline; amino acid degradation.proline; amino acid synthe…
'12.2.1003'	'N-metabolism.ammonia metabolism'	'glutamine'	'N-metabolism.ammonia metabolism; amino acid synthesis.arginine; amino acid synthesis.tryptophan; amino acid synthesis.asparagines; amino acid degradation.asparagines; amino acid synthesis.glutamine; amino acid degradation.glutamine; amino acid synthesis.histidine; nucleotide metabolism.synthesis; nucleotide metabolism.degradation; C1-metabolism'
'12.3'	'N-metabolism.N-degradation'	''	''
'12.3.1'	'N-metabolism.N-degradation.glutamate dehydrogenase'	''	''
'12.4'	'N-metabolism.misc'	''	''
'13'	'amino acid metabolism'	''	''
'13.1'	'amino acid metabolism.synthesis'	''	''
'13.1.1'	'amino acid metabolism.synthesis.central amino acid metabolism'	''	''
'13.1.1.1'	'amino acid metabolism.synthesis.central amino acid metabolism.GABA'	''	''
'13.1.1.1.1'	'amino acid metabolism.synthesis.central amino acid metabolism.GABA.Glutamate decarboxylase'	''	''
'13.1.1.1.2'	'amino acid metabolism.synthesis.central amino acid metabolism.GABA.GABA transaminase'	''	''
'13.1.1.1.3'	'amino acid metabolism.synthesis.central amino acid metabolism.GABA.SSADH'	''	''
'13.1.1.1.4'	'amino acid metabolism.synthesis.central amino acid metabolism.GABA.gamma-hydroxybutyrate DH'	''	''
'13.1.1.2'	'amino acid metabolism.synthesis.central amino acid metabolism.aspartate'	''	''
'13.1.1.2.1'	'amino acid metabolism.synthesis.central amino acid metabolism.aspartate.aspartate aminotransferase'	''	''
'13.1.1.2.1001'	'amino acid metabolism.synthesis.central amino acid metabolism.aspartate'	'aspartate'	'amino acid synthesis.homoserine; amino acid synthesis.lysine; amino acid synthesis.arginine; amino acid degradation.arginine; amino acid synthesis.asparagines; amino acid degradation.asparagines; amino acid synthesis.aspartate; amino acid degradation.aspartate; amino acid synthesis.glutamate; amino acid degradation.glutamate; Co-factor metabolism; nucleotide metabolism.synthesis'
'13.1.1.3'	'amino acid metabolism.synthesis.central amino acid metabolism.alanine'	''	''
'13.1.1.3.1'	'amino acid metabolism.synthesis.central amino acid metabolism.alanine.alanine aminotransferase'	''	''
'13.1.1.3.11'	'amino acid metabolism.synthesis.central amino acid metabolism.alanine.alanine-glyoxylate aminotransferase'	''	''
'13.1.1.3.10001'	'amino acid synthesis.alanine'	'alanine'	'amino acid synthesis.alanine; amino acid degradation.alanine; amino acid degradation.tryptophan; Co-factor metabolism; fermentation'
'13.1.2'	'amino acid metabolism.synthesis.glutamate family'	''	''
'13.1.2.1'	'amino acid metabolism.synthesis.glutamate family.glutamine'	''	''
'13.1.2.2'	'amino acid metabolism.synthesis.glutamate family.proline'	''	''
'13.1.2.2.1'	'amino acid metabolism.synthesis.glutamate family.proline.delta 1-pyrroline-5-carboxylate synthetase'	''	''
'13.1.2.2.2'	'amino acid metabolism.synthesis.glutamate family.proline.pyrroline-5-carboxylate reductase'	''	''
'13.1.2.2.3'	'amino acid metabolism.synthesis.glutamate family.proline.pyrroline-2-carboxylate reductase'	''	''
'13.1.2.2.4'	'amino acid metabolism.synthesis.glutamate family.proline.ornithin-cyclodeaminase'	''	''
'13.1.2.2.10'	'amino acid metabolism.synthesis.glutamate family.proline.ornithine aminotransferase'	''	''
'13.1.2.2.1001'	'amino acid metabolism.synthesis.glutamate family.proline'	'proline'	'amino acid synthesis.proline; amino acid degradation.proline; stress'
'13.1.2.3'	'amino acid metabolism.synthesis.glutamate family.arginine'	''	''
'13.1.2.3.1'	'amino acid metabolism.synthesis.glutamate family.arginine.N-acetyl-L-glutamate 5-phosphotransferase'	''	''
'13.1.2.3.2'	'amino acid metabolism.synthesis.glutamate family.arginine.acetylglutamate kinase'	''	''
'13.1.2.3.3'	'amino acid metabolism.synthesis.glutamate family.arginine.N-Acetylglutamate-5-P reductase'	''	''
'13.1.2.3.4'	'amino acid metabolism.synthesis.glutamate family.arginine.acetylornithine aminotransferase'	''	''
'13.1.2.3.5'	'amino acid metabolism.synthesis.glutamate family.arginine.N2-Acetylornithine deacetylase'	''	''
'13.1.2.3.11'	'amino acid metabolism.synthesis.glutamate family.arginine.carbamoyl-phosphate synthase'	''	''
'13.1.2.3.21'	'amino acid metabolism.synthesis.glutamate family.arginine.ornithine carbamoyltransferase'	''	''
'13.1.2.3.22'	'amino acid metabolism.synthesis.glutamate family.arginine.arginosuccinate synthase'	''	''
'13.1.2.3.23'	'amino acid metabolism.synthesis.glutamate family.arginine.argininosuccinate lyase'	''	''
'13.1.2.3.31'	'amino acid metabolism.synthesis.glutamate family.arginine.aspartate racemase'	''	''
'13.1.2.3.32'	'amino acid metabolism.synthesis.glutamate family.arginine.aspartate 4-decarboxylase'	''	''
'13.1.2.3.1001'	'amino acid metabolism.synthesis.glutamate family.arginine'	'ornithine'	'amino acid synthesis.arginine; amino acid degradation.arginine; amino acid degradation.glutamate; polyamine metabolism'
'13.1.2.3.1002'	'amino acid metabolism.synthesis.glutamate family.arginine'	'arginine'	'amino acid synthesis.arginine; amino acid degradation.arginine; amino acid degradation.glutamate; polyamine metabolism'
'13.1.2.3.1003'	'amino acid metabolism.synthesis.glutamate family.arginine'	'citrulline'	'amino acid synthesis.arginine; amino acid degradation.arginine'
'13.1.2.3.1004'	'amino acid metabolism.synthesis.glutamate family.arginine'	'n-acetylglutamic acid'	''
'13.1.3'	'amino acid metabolism.synthesis.aspartate family'	''	''
'13.1.3.1'	'amino acid metabolism.synthesis.aspartate family.asparagine'	''	''
'13.1.3.1.1'	'amino acid metabolism.synthesis.aspartate family.asparagine.asparagine synthetase'	''	''
'13.1.3.1.1001'	'amino acid metabolism.synthesis.aspartate family.asparagine'	'asparagine'	'amino acid synthesis.asparagines; amino acid degradation.asparagines; amino acid synthesis.aspartate; amino acid degradation.aspartate'
'13.1.3.2'	'amino acid metabolism.synthesis.aspartate family.threonine'	''	''
'13.1.3.2.1'	'amino acid metabolism.synthesis.aspartate family.threonine.threonine synthase'	''	''
'13.1.3.2.1001'	'amino acid metabolism.synthesis.aspartate family.threonine'	'threonine'	'amino acid synthesis.isoleucine; amino acid metabolism.threonine; amino acid synthesis.threonine; amino acid degradation.threonine'
'13.1.3.4'	'amino acid metabolism.synthesis.aspartate family.methionine'	''	''
'13.1.3.4.1'	'amino acid metabolism.synthesis.aspartate family.methionine.cystathionine gamma-synthase'	''	''
'13.1.3.4.2'	'amino acid metabolism.synthesis.aspartate family.methionine.cystathionine beta-lyase'	''	''
'13.1.3.4.3'	'amino acid metabolism.synthesis.aspartate family.methionine.methionine synthase'	''	''
'13.1.3.4.11'	'amino acid metabolism.synthesis.aspartate family.methionine.S-adenosylmethionine synthetase'	''	''
'13.1.3.4.12'	'amino acid metabolism.synthesis.aspartate family.methionine.homocysteine S-methyltransferase'	''	''
'13.1.3.4.13'	'amino acid metabolism.synthesis.aspartate family.methionine.methionine S-methyltransferase'	''	''
'13.1.3.4.1001'	'amino acid metabolism.synthesis.aspartate family.methionine'	'o-succinylhomoserine'	'amino acid synthesis.methionine'
'13.1.3.4.1002'	'amino acid metabolism.synthesis.aspartate family.methionine'	'cystathionine'	'amino acid synthesis.methionine'
'13.1.3.4.1003'	'amino acid metabolism.synthesis.aspartate family.methionine'	'methionine'	'amino acid synthesis.methionine; amino acid degradation.methionine; hormone metabolism.ethylene; C1-metabolism'
'13.1.3.5'	'amino acid metabolism.synthesis.aspartate family.lysine'	''	''
'13.1.3.5.1'	'amino acid metabolism.synthesis.aspartate family.lysine.dihydrodipicolinate synthase'	''	''
'13.1.3.5.2'	'amino acid metabolism.synthesis.aspartate family.lysine.dihydrodipicolinate reductase'	''	''
'13.1.3.5.3'	'amino acid metabolism.synthesis.aspartate family.lysine.LL-diaminopimelic acid aminotransferase'	''	''
'13.1.3.5.4'	'amino acid metabolism.synthesis.aspartate family.lysine.diaminopimelate epimerase'	''	''
'13.1.3.5.5'	'amino acid metabolism.synthesis.aspartate family.lysine.diaminopimelate decarboxylase'	''	''
'13.1.3.5.6'	'amino acid metabolism.synthesis.aspartate family.lysine.2,3,4,5-tetrahydropyridine-2,6-dicarboxylate N-succinyltransferase'	''	''
'13.1.3.5.7'	'amino acid metabolism.synthesis.aspartate family.lysine.tetrahydrodipicolinate N-acetyltransferase'	''	''
'13.1.3.5.8'	'amino acid metabolism.synthesis.aspartate family.lysine.N-acyl-l-2-amino-6-oxopimelate aminotransferase'	''	''
'13.1.3.5.9'	'amino acid metabolism.synthesis.aspartate family.lysine.N-acyl-ll-2,6-diaminopimelate deacylase'	''	''
'13.1.3.5.10'	'amino acid metabolism.synthesis.aspartate family.lysine.diaminopimelate dehydrogenase'	''	''
'13.1.3.5.1001'	'amino acid metabolism.synthesis.aspartate family.lysine'	'lysine'	'amino acid synthesis.lysine; amino acid degradation.lysine; polyamine metabolism'
'13.1.3.6'	'amino acid metabolism.synthesis.aspartate family.misc'	''	''
'13.1.3.6.1'	'amino acid metabolism.synthesis.aspartate family.misc.homoserine'	''	''
'13.1.3.6.1.1'	'amino acid metabolism.synthesis.aspartate family.misc.homoserine.aspartate kinase'	''	''
'13.1.3.6.1.2'	'amino acid metabolism.synthesis.aspartate family.misc.homoserine.aspartate semialdehyde dehydrogenase'	''	''
'13.1.3.6.1.3'	'amino acid metabolism.synthesis.aspartate family.misc.homoserine.homoserine dehydrogenase'	''	''
'13.1.3.6.1.4'	'amino acid metabolism.synthesis.aspartate family.misc.homoserine.homoserine kinase'	''	''
'13.1.3.6.1.10'	'amino acid metabolism.synthesis.aspartate family.misc.homoserine.bifunctional aspartate kinase/homoserine dehydrogenase'	''	''
'13.1.3.6.1.1001'	'amino acid metabolism.synthesis.aspartate family.misc.homoserine'	'homoserine'	'amino acid synthesis.homoserine; amino acid degradation.homoserine; amino acid synthesis.methionine; amino acid degradation.methionine; amino acid metabolism.threonine; amino acid synthesis.threonine'
'13.1.3.6.2'	'amino acid metabolism.synthesis.aspartate family.misc.homocysteine'	''	''
'13.1.3.6.2.1001'	'amino acid metabolism.synthesis.aspartate family.misc.homocysteine'	'homocysteine'	'amino acid synthesis.homocysteine'
'13.1.4'	'amino acid metabolism.synthesis.branched chain group'	''	''
'13.1.4.1'	'amino acid metabolism.synthesis.branched chain group.common'	''	''
'13.1.4.1.1'	'amino acid metabolism.synthesis.branched chain group.common.acetolactate synthase'	''	''
'13.1.4.1.2'	'amino acid metabolism.synthesis.branched chain group.common.ketol-acid reductoisomerase'	''	''
'13.1.4.1.4'	'amino acid metabolism.synthesis.branched chain group.common.branched-chain amino acid aminotransferase'	''	''
'13.1.4.3'	'amino acid metabolism.synthesis.branched chain group.valine specific'	''	''
'13.1.4.3.1001'	'amino acid metabolism.synthesis.branched chain group.valine specific'	'valine'	'amino acid synthesis.valine; amino acid degradation.valine'
'13.1.4.4'	'amino acid metabolism.synthesis.branched chain group.leucine specific'	''	''
'13.1.4.4.1'	'amino acid metabolism.synthesis.branched chain group.leucine specific.2-isopropylmalate synthase'	''	''
'13.1.4.4.2'	'amino acid metabolism.synthesis.branched chain group.leucine specific.isopropylmalate isomerase'	''	''
'13.1.4.4.3'	'amino acid metabolism.synthesis.branched chain group.leucine specific.3-isopropylmalate dehydrogenase'	''	''
'13.1.4.4.4'	'amino acid metabolism.synthesis.branched chain group.leucine specific.aminotransferase'	''	''
'13.1.4.4.1001'	'amino acid metabolism.synthesis.branched chain group.leucine specific'	'leucine'	'amino acid synthesis.leucine; amino acid degradation.leucine'
'13.1.4.5'	'amino acid metabolism.synthesis.branched chain group.isoleucine specific'	''	''
'13.1.4.5.1'	'amino acid metabolism.synthesis.branched chain group.isoleucine specific.threonine ammonia-lyase'	''	''
'13.1.4.5.1001'	'amino acid metabolism.synthesis.branched chain group.isoleucine specific'	'isoleucine'	'amino acid synthesis.isoleucine; amino acid degradation.isoleucine'
'13.1.5'	'amino acid metabolism.synthesis.serine-glycine-cysteine group'	''	''
'13.1.5.1'	'amino acid metabolism.synthesis.serine-glycine-cysteine group.serine'	''	''
'13.1.5.1.1'	'amino acid metabolism.synthesis.serine-glycine-cysteine group.serine.phosphoglycerate dehydrogenase'	''	''
'13.1.5.1.2'	'amino acid metabolism.synthesis.serine-glycine-cysteine group.serine.phosphoserine aminotransferase'	''	''
'13.1.5.1.3'	'amino acid metabolism.synthesis.serine-glycine-cysteine group.serine.phosphoserine phosphatase'	''	''
'13.1.5.1.1001'	'amino acid metabolism.synthesis.serine-glycine-cysteine group.serine'	'serine'	'PS.photorepiration; lipid metabolism; amino acid degradation.homoserine; amino acid synthesis.serine; amino acid degradation.serine; amino acid degradation.methionine; S-assimilation'
'13.1.5.2'	'amino acid metabolism.synthesis.serine-glycine-cysteine group.glycine'	''	''
'13.1.5.2.1'	'amino acid metabolism.synthesis.serine-glycine-cysteine group.glycine.glycine hydroxymethyltransferase'	''	''
'13.1.5.2.2'	'amino acid metabolism.synthesis.serine-glycine-cysteine group.glycine.glycine transaminase'	''	''
'13.1.5.2.3'	'amino acid metabolism.synthesis.serine-glycine-cysteine group.glycine.serine glyoxylate aminotransferase'	''	''
'13.1.5.2.11'	'amino acid metabolism.synthesis.serine-glycine-cysteine group.glycine.threonine aldolase'	''	''
'13.1.5.2.31'	'amino acid metabolism.synthesis.serine-glycine-cysteine group.glycine.2-amino-3-ketobutyrate coenzym A ligase'	''	''
'13.1.5.2.41'	'amino acid metabolism.synthesis.serine-glycine-cysteine group.glycine.sarcosine oxidase'	''	''
'13.1.5.2.1001'	'amino acid metabolism.synthesis.serine-glycine-cysteine group.glycine'	'glycine'	'PS.photorepiration; amino acid synthesis.serine; amino acid synthesis.glycine; amino acid degradation.glycine; redox regulation; nucleotide metabolism.synthesis; C1-metabolism'
'13.1.5.3'	'amino acid metabolism.synthesis.serine-glycine-cysteine group.cysteine'	''	''
'13.1.5.3.1'	'amino acid metabolism.synthesis.serine-glycine-cysteine group.cysteine.OASTL'	''	''
'13.1.5.3.2'	'amino acid metabolism.synthesis.serine-glycine-cysteine group.cysteine.SAT'	''	''
'13.1.5.3.1001'	'amino acid metabolism.synthesis.serine-glycine-cysteine group.cysteine'	'o-acetyl-serine'	'amino acid synthesis.cysteine; S-assimilation'
'13.1.5.3.1002'	'amino acid metabolism.synthesis.serine-glycine-cysteine group.cysteine'	'adenosine 5'-phosphosulfate'	'amino acid synthesis.cysteine; S-assimilation'
'13.1.5.3.1003'	'amino acid metabolism.synthesis.serine-glycine-cysteine group.cysteine'	's-methylcysteine'	'amino acid synthesis.cysteine; S-assimilation, storage form of sulfur in the seeds of several legume species'
'13.1.5.3.1004'	'amino acid metabolism.synthesis.serine-glycine-cysteine group.cysteine'	'cysteine'	'amino acid synthesis.cysteine; S-assimilation'
'13.1.6'	'amino acid metabolism.synthesis.aromatic aa'	''	''
'13.1.6.1'	'amino acid metabolism.synthesis.aromatic aa.chorismate'	''	''
'13.1.6.1.1'	'amino acid metabolism.synthesis.aromatic aa.chorismate.3-deoxy-D-arabino-heptulosonate 7-phosphate synthase'	''	''
'13.1.6.1.2'	'amino acid metabolism.synthesis.aromatic aa.chorismate.3-dehydroquinate synthase'	''	''
'13.1.6.1.3'	'amino acid metabolism.synthesis.aromatic aa.chorismate.3-dehydroquinate dehydratase'	''	''
'13.1.6.1.4'	'amino acid metabolism.synthesis.aromatic aa.chorismate.shikimate dehydrogenase'	''	''
'13.1.6.1.5'	'amino acid metabolism.synthesis.aromatic aa.chorismate.shikimate kinase'	''	''
'13.1.6.1.6'	'amino acid metabolism.synthesis.aromatic aa.chorismate.5-enolpyruvylshikimate-3-phosphate synthase'	''	''
'13.1.6.1.7'	'amino acid metabolism.synthesis.aromatic aa.chorismate.chorismate synthase'	''	''
'13.1.6.1.10'	'amino acid metabolism.synthesis.aromatic aa.chorismate.dehydroquinate/shikimate dehydrogenase'	''	''
'13.1.6.1.1001'	'amino acid metabolism.synthesis.serine-glycine-cysteine group.cysteine'	'shikimate'	'amino acid synthesis.phenylalanine; amino acid synthesis.tryptophan; amino acid synthesis.tyrosine'
'13.1.6.1.1002'	'amino acid metabolism.synthesis.aromatic aa.chorismate'	'chorismate'	'amino acid synthesis.phenylalanine; amino acid synthesis.tryptophan; amino acid synthesis.tyrosine'
'13.1.6.2'	'amino acid metabolism.synthesis.aromatic aa.phenylalanine and tyrosine'	''	''
'13.1.6.2.1'	'amino acid metabolism.synthesis.aromatic aa.phenylalanine and tyrosine.chorismate mutase'	''	''
'13.1.6.2.2'	'amino acid metabolism.synthesis.aromatic aa.phenylalanine and tyrosine.glutamate??prephenate aminotransferase'	''	''
'13.1.6.3'	'amino acid metabolism.synthesis.aromatic aa.phenylalanine'	''	''
'13.1.6.3.1'	'amino acid metabolism.synthesis.aromatic aa.phenylalanine.arogenate dehydratase / prephenate dehydratase'	''	''
'13.1.6.3.1001'	'amino acid metabolism.synthesis.aromatic aa.phenylalanine'	'prephenate'	'amino acid synthesis.phenylalanine; amino acid synthesis.tryptophan; amino acid synthesis.tyrosine'
'13.1.6.3.1002'	'amino acid metabolism.synthesis.aromatic aa.phenylalanine'	'phenylalanine'	'amino acid synthesis.phenylalanine; amino acid degradation.phenylalanine; secondary metabolism'
'13.1.6.3.1003'	'amino acid metabolism.synthesis.aromatic aa.phenylalanine'	'phenylpyruvate'	''
'13.1.6.4'	'amino acid metabolism.synthesis.aromatic aa.tyrosine'	''	''
'13.1.6.4.1'	'amino acid metabolism.synthesis.aromatic aa.tyrosine.arogenate dehydrogenase \& prephenate dehydrogenase'	''	''
'13.1.6.4.2'	'amino acid metabolism.synthesis.aromatic aa.tyrosine.prephenate dehydrogenase'	''	''
'13.1.6.4.3'	'amino acid metabolism.synthesis.aromatic aa.tyrosine.tyrosine transaminase'	''	''
'13.1.6.4.1001'	'amino acid metabolism.synthesis.aromatic aa.tyrosine'	'tyrosine'	'amino acid synthesis.tyrosine; amino acid degradation.tyrosine; secondary metabolism; Co-factor metabolism'
'13.1.6.5'	'amino acid metabolism.synthesis.aromatic aa.tryptophan'	''	''
'13.1.6.5.1'	'amino acid metabolism.synthesis.aromatic aa.tryptophan.anthranilate synthase'	''	''
'13.1.6.5.2'	'amino acid metabolism.synthesis.aromatic aa.tryptophan.anthranilate phosphoribosyltransferase'	''	''
'13.1.6.5.3'	'amino acid metabolism.synthesis.aromatic aa.tryptophan.phosphoribosyanthranilate isomerase'	''	''
'13.1.6.5.4'	'amino acid metabolism.synthesis.aromatic aa.tryptophan.indole-3-glycerol phosphate synthase'	''	''
'13.1.6.5.5'	'amino acid metabolism.synthesis.aromatic aa.tryptophan.tryptophan synthase'	''	''
'13.1.6.5.1001'	'amino acid metabolism.synthesis.aromatic aa.tryptophan'	'tryptophan'	'amino acid synthesis.tryptophan; amino acid degradation.tryptophan; hormone metabolism.auxin'
'13.1.6.99'	'amino acid metabolism.synthesis.aromatic aa.misc'	''	''
'13.1.7'	'amino acid metabolism.synthesis.histidine'	''	''
'13.1.7.1'	'amino acid metabolism.synthesis.histidine.ATP phosphoribosyl transferase'	''	''
'13.1.7.2'	'amino acid metabolism.synthesis.histidine.bifunctional phosphoribosyl-ATP diphosphatase and phosphoribosyl-AMP cyclohydrolase'	''	''
'13.1.7.3'	'amino acid metabolism.synthesis.histidine.phosphoribosyl-AMP cyclohydrolase'	''	''
'13.1.7.4'	'amino acid metabolism.synthesis.histidine.N'-5'-phosphoribosyl-formimino-5-aminoimidazole-4-carboxamide ribonucleotide isomerase'	''	''
'13.1.7.5'	'amino acid metabolism.synthesis.histidine.Imidazole glycerol phosphate synthase'	''	''
'13.1.7.6'	'amino acid metabolism.synthesis.histidine.imidazoleglycerol-phosphate dehydratase'	''	''
'13.1.7.7'	'amino acid metabolism.synthesis.histidine.histidinol-phosphate aminotransferase'	''	''
'13.1.7.8'	'amino acid metabolism.synthesis.histidine.histidinol-phosphate synthase'	''	''
'13.1.7.9'	'amino acid metabolism.synthesis.histidine.histidinol dehydrogenase'	''	''
'13.1.7.10'	'amino acid metabolism.synthesis.histidine.imidazole glycerol phosphate synthase'	''	''
'13.1.7.11'	'amino acid metabolism.synthesis.histidine.ribose-phosphate diphosphokinase'	''	''
'13.1.7.1001'	'amino acid metabolism.synthesis.histidine'	'histidinol-p'	'amino acid synthesis.histidine'
'13.1.7.1002'	'amino acid metabolism.synthesis.histidine'	'histidine'	'amino acid synthesis.histidine'
'13.2'	'amino acid metabolism.degradation'	''	''
'13.2.1'	'amino acid metabolism.degradation.central amino acid metabolism'	''	''
'13.2.1.1'	'amino acid metabolism.degradation.central amino acid metabolism.GABA'	''	''
'13.2.1.2'	'amino acid metabolism.degradation.central amino acid metabolism.aspartate'	''	''
'13.2.2'	'amino acid metabolism.degradation.glutamate family'	''	''
'13.2.2.1'	'amino acid metabolism.degradation.glutamate family.glutamine'	''	''
'13.2.2.2'	'amino acid metabolism.degradation.glutamate family.proline'	''	''
'13.2.2.3'	'amino acid metabolism.degradation.glutamate family.arginine'	''	''
'13.2.2.3.1'	'amino acid metabolism.degradation.glutamate family.arginine.arginase'	''	''
'13.2.2.3.2'	'amino acid metabolism.degradation.glutamate family.arginine.agmatinase'	''	''
'13.2.2.3.3'	'amino acid metabolism.degradation.glutamate family.arginine.urease'	''	''
'13.2.2.3.1001'	'amino acid metabolism.degradation.glutamate family.arginine'	'urea'	'amino acid synthesis.arginine; amino acid degradation.arginine'
'13.2.3'	'amino acid metabolism.degradation.aspartate family'	''	''
'13.2.3.1'	'amino acid metabolism.degradation.aspartate family.asparagine'	''	''
'13.2.3.1.1'	'amino acid metabolism.degradation.aspartate family.asparagine.L-asparaginase'	''	''
'13.2.3.2'	'amino acid metabolism.degradation.aspartate family.threonine'	''	''
'13.2.3.2.1001'	'amino acid metabolism.degradation.aspartate family.threonine'	'methylglyoxal'	'amino acid metabolism.threonine; amino acid degradation.threonine'
'13.2.3.4'	'amino acid metabolism.degradation.aspartate family.methionine'	''	''
'13.2.3.4.1'	'amino acid metabolism.degradation.aspartate family.methionine.methionine gamma-lyase'	''	''
'13.2.3.5'	'amino acid metabolism.degradation.aspartate family.lysine'	''	''
'13.2.3.5.1'	'mino acid metabolism.degradation.aspartate family.lysine.lysine decarboxylase'	''	''
'13.2.3.5.1001'	'amino acid metabolism.degradation.aspartate family.lysine'	'glutarate'	'amino acid degradation.lysine, lipids'
'13.2.3.5.1002'	'amino acid metabolism.degradation.aspartate family.lysine'	'2-aminoadipic acid'	'amino acid degradation.lysine'
'13.2.4'	'amino acid metabolism.degradation.branched chain group'	''	''
'13.2.4.1'	'amino acid metabolism.degradation.branched chain group.shared'	''	''
'13.2.4.1.7'	'amino acid metabolism.degradation.branched chain group.shared.methylglutaconyl-CoA hydratase'	''	''
'13.2.4.2'	'amino acid metabolism.degradation.branched chain group.val ile'	''	''
'13.2.4.3'	'amino acid metabolism.degradation.branched chain group.valine'	''	''
'13.2.4.4'	'amino acid metabolism.degradation.branched chain group.leucine'	''	''
'13.2.4.4.6'	'amino acid metabolism.degradation.branched chain group.leucine.methylcrotonoyl-CoA carboxylase'	''	''
'13.2.4.4.8'	'amino acid metabolism.degradation.branched chain group.leucine.hydroxymethylglutaryl-CoA lyase'	''	''
'13.2.4.5'	'amino acid metabolism.degradation.branched chain group.isoleucine'	''	''
'13.2.4.99'	'amino acid metabolism.degradation.branched chain group.unspecified'	''	''
'13.2.5'	'amino acid metabolism.degradation.serine-glycine-cysteine group'	''	''
'13.2.5.1'	'amino acid metabolism.degradation.serine-glycine-cysteine group.serine'	''	''
'13.2.5.1.1001'	'amino acid metabolism.degradation.serine-glycine-cysteine group.serine'	'glycerate'	'PS.photorepiration; lipid metabolism; amino acid degradation.serine; amino acid degradation.glycine; gluconeogenese/ glyoxylate cycle; TCA / org transformation'
'13.2.5.2'	'amino acid metabolism.degradation.serine-glycine-cysteine group.glycine'	''	''
'13.2.5.2.11'	'amino acid metabolism.degradation.serine-glycine-cysteine group.glycine.threonine aldolase'	''	''
'13.2.5.3'	'amino acid metabolism.degradation.serine-glycine-cysteine group.cysteine'	''	''
'13.2.5.4'	'amino acid metabolism.degradation.serine-glycine-cysteine group.misc'	''	''
'13.2.6'	'amino acid metabolism.degradation.aromatic aa'	''	''
'13.2.6.1'	'amino acid metabolism.degradation.aromatic aa.phenylalanine'	''	''
'13.2.6.2'	'amino acid metabolism.degradation.aromatic aa.tyrosine'	''	''
'13.2.6.2.6'	'amino acid metabolism.degradation.aromatic aa.tyrosine.fumarylacetoacetase'	''	''
'13.2.6.3'	'amino acid metabolism.degradation.aromatic aa.tryptophan'	''	''
'13.2.6.4'	'amino acid metabolism.degradation.aromatic aa.chorismate'	''	''
'13.2.6.5'	'amino acid metabolism.degradation.aromatic aa.misc'	''	''
'13.2.7'	'amino acid metabolism.degradation.histidine'	''	''
'13.99'	'amino acid metabolism.misc'	''	''
'13.99.1'	'amino acid metabolism.misc.central amino acid metabolism'	''	''
'13.99.2'	'amino acid metabolism.misc.glutamate family'	''	''
'13.99.2.4'	'amino acid metabolism.misc.glutamate family.hydroxyproline'	''	''
'13.1001'	'amino acid metabolism.methionine S-oxide'	'methionine s-oxide'	'oxydized product is recycled via reeductase; Methionine sulfoxide'
'14'	'S-assimilation'	''	''
'14.1'	'S-assimilation.ATPS'	''	''
'14.2'	'S-assimilation.APR'	''	''
'14.3'	'S-assimilation.sulfite redox'	''	''
'14.5'	'S-assimilation.sulfite oxidase'	''	''
'14.10'	'S-assimilation.S-scavenging'	''	''
'14.15'	'S-assimilation.AKN'	''	''
'14.1001'	'Mineral Nutrition'	'sulfate'	'Mineral Nutrition'
'15'	'metal handling'	''	''
'15.1'	'metal handling.acquisition'	'452'	'(at5g49730 : 778.0) Encodes a plasma membrane-located ferric chelate reductase. Its mRNA is expressed in green aerial tissues (shoot, flower and cotyledon) in a light- and cell differentiation-specific manner.; ferric reduction oxidase 6 (FRO6); CONTAINS InterPro DOMAIN/s: Ferredoxin reductase-type FAD-binding domain (InterPro:IPR017927), Ferric reductase, NAD binding (InterPro:IPR013121), Cytoc…
'15.1'	'metal handling.acquisition'	'619'	'(at5g50160 : 636.0) Encodes a ferric chelate reductase that is expressed in shoots and flowers.; ferric reduction oxidase 8 (FRO8); FUNCTIONS IN: oxidoreductase activity, ferric-chelate reductase activity; INVOLVED IN: oxidation reduction; LOCATED IN: mitochondrion, plasma membrane, membrane; EXPRESSED IN: 20 plant structures; EXPRESSED DURING: 13 growth stages; CONTAINS InterPro DOMAIN/s: Ferre…
'15.1'	'metal handling.acquisition'	'648'	'(at5g23980 : 792.0) Encodes a ferric chelate reductase that is expressed at low levels in roots,shoots and cotyledons, but not flowers. Its transcription is regulated by FIT1.; ferric reduction oxidase 4 (FRO4); FUNCTIONS IN: ferric-chelate reductase activity; INVOLVED IN: oxidation reduction, N-terminal protein myristoylation; LOCATED IN: endomembrane system, integral to membrane, membrane; CON…
'15.1'	'metal handling.acquisition'	'695'	'(at3g08040 : 541.0) Encodes a member of the MATE (multidrug and toxin efflux family), expressed in roots but not shoots. Mutants accumulate excess iron, manganese and zinc, and express root Fe(III) chelatase activity even under iron sufficiency conditions. FRD3 is likely to function in root xylem loading of an iron chelator or other factor necessary for efficient iron uptake out of the xylem or …
'15.1'	'metal handling.acquisition'	'696'	'(at3g08040 : 519.0) Encodes a member of the MATE (multidrug and toxin efflux family), expressed in roots but not shoots. Mutants accumulate excess iron, manganese and zinc, and express root Fe(III) chelatase activity even under iron sufficiency conditions. FRD3 is likely to function in root xylem loading of an iron chelator or other factor necessary for efficient iron uptake out of the xylem or …
'15.1'	'metal handling.acquisition'	'697'	'(at3g08040 : 544.0) Encodes a member of the MATE (multidrug and toxin efflux family), expressed in roots but not shoots. Mutants accumulate excess iron, manganese and zinc, and express root Fe(III) chelatase activity even under iron sufficiency conditions. FRD3 is likely to function in root xylem loading of an iron chelator or other factor necessary for efficient iron uptake out of the xylem or …
'15.1'	'metal handling.acquisition'	'698'	'(at3g08040 : 517.0) Encodes a member of the MATE (multidrug and toxin efflux family), expressed in roots but not shoots. Mutants accumulate excess iron, manganese and zinc, and express root Fe(III) chelatase activity even under iron sufficiency conditions. FRD3 is likely to function in root xylem loading of an iron chelator or other factor necessary for efficient iron uptake out of the xylem or …
'15.1'	'metal handling.acquisition'	'699'	'(at3g08040 : 522.0) Encodes a member of the MATE (multidrug and toxin efflux family), expressed in roots but not shoots. Mutants accumulate excess iron, manganese and zinc, and express root Fe(III) chelatase activity even under iron sufficiency conditions. FRD3 is likely to function in root xylem loading of an iron chelator or other factor necessary for efficient iron uptake out of the xylem or …
'15.1'	'metal handling.acquisition'	'936'	'(at5g23980 : 717.0) Encodes a ferric chelate reductase that is expressed at low levels in roots,shoots and cotyledons, but not flowers. Its transcription is regulated by FIT1.; ferric reduction oxidase 4 (FRO4); FUNCTIONS IN: ferric-chelate reductase activity; INVOLVED IN: oxidation reduction, N-terminal protein myristoylation; LOCATED IN: endomembrane system, integral to membrane, membrane; CON…
'15.1'	'metal handling.acquisition'	'1049'	'(at5g50160 : 536.0) Encodes a ferric chelate reductase that is expressed in shoots and flowers.; ferric reduction oxidase 8 (FRO8); FUNCTIONS IN: oxidoreductase activity, ferric-chelate reductase activity; INVOLVED IN: oxidation reduction; LOCATED IN: mitochondrion, plasma membrane, membrane; EXPRESSED IN: 20 plant structures; EXPRESSED DURING: 13 growth stages; CONTAINS InterPro DOMAIN/s: Ferre…
'15.2'	'metal handling.binding, chelation and storage'	''	''
'15.3'	'metal handling.regulation'	'944'	'(at2g37330 : 374.0) Encodes an ABC transporter-like protein, without an ATPase domain, required for aluminum (Al) resistance/tolerance and may function to redistribute accumulated Al away from sensitive tissues in order to protect the growing root from the toxic effects of Al.; ALUMINUM SENSITIVE 3 (ALS3); CONTAINS InterPro DOMAIN/s: Conserved hypothetical protein CHP00245 (InterPro:IPR005226); …
'15.3'	'metal handling.regulation'	'1326'	'(at2g01770 : 316.0) Encodes an iron transporter required for iron sequestration into vacuoles. Expressed in developing embryo and seed. Localized in the vacuolar membrane.; vacuolar iron transporter 1 (VIT1); CONTAINS InterPro DOMAIN/s: Protein of unknown function DUF125, transmembrane (InterPro:IPR008217); Has 1947 Blast hits to 1945 proteins in 688 species: Archae - 106; Bacteria - 1196; Metaz…
'16'	'secondary metabolism'	''	''
'16.1'	'secondary metabolism.isoprenoids'	''	''
'16.1.1'	'secondary metabolism.isoprenoids.non-mevalonate pathway'	''	''
'16.1.1.1'	'secondary metabolism.isoprenoids.non-mevalonate pathway.DXS'	''	''
'16.1.1.2'	'secondary metabolism.isoprenoids.non-mevalonate pathway.DXR'	''	''
'16.1.1.3'	'secondary metabolism.isoprenoids.non-mevalonate pathway.CMS'	''	''
'16.1.1.4'	'secondary metabolism.isoprenoids.non-mevalonate pathway.CMK'	''	''
'16.1.1.5'	'secondary metabolism.isoprenoids.non-mevalonate pathway.MCS'	''	''
'16.1.1.6'	'secondary metabolism.isoprenoids.non-mevalonate pathway.HDS'	''	''
'16.1.1.7'	'secondary metabolism.isoprenoids.non-mevalonate pathway.HDR'	''	''
'16.1.1.10'	'secondary metabolism.isoprenoids.non-mevalonate pathway.geranylgeranyl pyrophosphate synthase'	''	''
'16.1.1.1010'	'secondary metabolism.isoprenoids.mevalonate pathway'	'geranylgeranyl pyrophosphate'	''
'16.1.1.1011'	'secondary metabolism.isoprenoids.non-mevalonate pathway'	'beta-ionone'	''
'16.1.1.1012'	'secondary metabolism.isoprenoids.non-mevalonate pathway'	'beta-damascenone'	''
'16.1.1.1013'	'secondary metabolism.isoprenoids.non-mevalonate pathway'	'pseudoionone'	''
'16.1.1.1014'	'secondary metabolism.isoprenoids.non-mevalonate pathway'	'geranylacetone'	''
'16.1.2'	'secondary metabolism.isoprenoids.mevalonate pathway'	''	''
'16.1.2.1'	'secondary metabolism.isoprenoids.mevalonate pathway.acetyl-CoA C-acyltransferase'	''	''
'16.1.2.2'	'secondary metabolism.isoprenoids.mevalonate pathway.HMG-CoA synthase'	''	''
'16.1.2.3'	'secondary metabolism.isoprenoids.mevalonate pathway.HMG-CoA reductase'	''	''
'16.1.2.4'	'secondary metabolism.isoprenoids.mevalonate pathway.mevalonate kinase'	''	''
'16.1.2.5'	'secondary metabolism.isoprenoids.mevalonate pathway.phosphomevalonate kinase'	''	''
'16.1.2.6'	'secondary metabolism.isoprenoids.mevalonate pathway.mevalonate diphosphate decarboxylase'	''	''
'16.1.2.7'	'secondary metabolism.isoprenoids.mevalonate pathway.isopentenyl pyrophosphate:dimethyllallyl pyrophosphate isomerase'	''	''
'16.1.2.8'	'secondary metabolism.isoprenoids.mevalonate pathway.geranyl diphosphate synthase'	''	''
'16.1.2.9'	'secondary metabolism.isoprenoids.mevalonate pathway.farnesyl pyrophosphate synthetase'	''	''
'16.1.2.1001'	'secondary metabolism.isoprenoids.mevalonate pathway'	'mevalonate'	''
'16.1.2.1002'	'secondary metabolism.isoprenoids.mevalonate pathway'	'mevalonate-5-phosphate'	''
'16.1.2.1003'	'secondary metabolism.isoprenoids.mevalonate pathway'	'mevalonate-5-pyrophosphate'	''
'16.1.2.1004'	'secondary metabolism.isoprenoids.mevalonate pathway'	'isopentenyl-pyrophoshate'	''
'16.1.2.1005'	'secondary metabolism.isoprenoids.mevalonate pathway'	'dimethylallyl-pyrophosphate'	''
'16.1.2.1006'	'secondary metabolism.isoprenoids.mevalonate pathway'	'geranyl pyrophosphate'	''
'16.1.2.1007'	'secondary metabolism.isoprenoids.mevalonate pathway'	'neryl pyrophosphate'	''
'16.1.2.1008'	'secondary metabolism.isoprenoids.mevalonate pathway'	'farnesyl pyrophosphate'	''
'16.1.2.1009'	'secondary metabolism.isoprenoids.mevalonate pathway'	'sesquiterpene'	''
'16.1.2.1010'	'secondary metabolism.isoprenoids.mevalonate pathway'	'squalene'	''
'16.1.2.1011'	'secondary metabolism.isoprenoids.mevalonate pathway'	'linaloyl pyrophosphate'	''
'16.1.2.1012'	'secondary metabolism.isoprenoids.mevalonate pathway'	'alpha-pinene'	''
'16.1.2.1013'	'secondary metabolism.isoprenoids.mevalonate pathway'	'limonene'	''
'16.1.2.1014'	'secondary metabolism.isoprenoids.mevalonate pathway'	'beta-pinene'	''
'16.1.3'	'secondary metabolism.isoprenoids.tocopherol biosynthesis'	'924'	'(at3g11945 : 470.0) Encodes a protein involved in plastoquinone-9 biosynthesis. The enzyme possesses homogentisate prenyltransferase activity and was shown to use solanesyl diphosphate, farnesyl diphosphate and geranylgeranyldiphosphate as prenyl donors, but not phytyldiphosphate. This gene At3g11945 derives from a split of At3g11950, publications Tian et al (2007) and Sadre et al (2006) refer t…
'16.1.3'	'secondary metabolism.isoprenoids.tocopherol biosynthesis'	'1023'	'(q2n2k1|phyk1_soybn : 418.0) Probable phytol kinase 1, chloroplast precursor (EC 2.7.-.-) - Glycine max (Soybean) & (at5g04490 : 322.0) Encodes a protein with phytol kinase activity involved in tocopherol biosynthesis.; vitamin E pathway gene 5 (VTE5); FUNCTIONS IN: phytol kinase activity, phosphatidate cytidylyltransferase activity; INVOLVED IN: vitamin E biosynthetic process, phospholipid bios…
'16.1.3.1'	'secondary metabolism.isoprenoids.tocopherol biosynthesis.hydroxyphenylpyruvate dioxygenase'	''	''
'16.1.3.2'	'secondary metabolism.isoprenoids.tocopherol biosynthesis.homogentisate phytyltransferase'	''	''
'16.1.3.3'	'secondary metabolism.isoprenoids.tocopherol biosynthesis.MPBQ/MSBQ methyltransferase'	''	''
'16.1.3.4'	'secondary metabolism.isoprenoids.tocopherol biosynthesis.tocopherol cyclase'	''	''
'16.1.3.5'	'secondary metabolism.isoprenoids.tocopherol biosynthesis.tocopherol methyltransferase'	''	''
'16.1.3.1001'	'secondary metabolism.isoprenoids.tocopherol biosynthesis'	'delta-tocopherol'	'secondary metabolism, tocopherols'
'16.1.3.1002'	'secondary metabolism.isoprenoids.tocopherol biosynthesis'	'tocopherol acetate'	'secondary metabolism, tocopherols'
'16.1.3.1003'	'secondary metabolism.isoprenoids.tocopherol biosynthesis'	'alpha-tocopherol'	'secondary metabolism, tocopherols'
'16.1.3.1004'	'secondary metabolism.isoprenoids.tocopherol biosynthesis'	'beta-tocopherol'	'secondary metabolism, tocopherols'
'16.1.3.1005'	'secondary metabolism.isoprenoids.tocopherol biosynthesis'	'gamma-tocopherol'	'secondary metabolism, tocopherols'
'16.1.4'	'secondary metabolism.isoprenoids.carotenoids'	''	''
'16.1.4.1'	'secondary metabolism.isoprenoids.carotenoids.phytoene synthase'	''	''
'16.1.4.2'	'secondary metabolism.isoprenoids.carotenoids.phytoene dehydrogenase'	''	''
'16.1.4.3'	'secondary metabolism.isoprenoids.carotenoids.zeta-carotene desaturase'	''	''
'16.1.4.4'	'secondary metabolism.isoprenoids.carotenoids.lycopene epsilon cyclase'	''	''
'16.1.4.5'	'secondary metabolism.isoprenoids.carotenoids.lycopene beta cyclase'	''	''
'16.1.4.6'	'secondary metabolism.isoprenoids.carotenoids.carotenoid beta ring hydroxylase'	''	''
'16.1.4.7'	'secondary metabolism.isoprenoids.carotenoids.carotenoid epsilon ring hydroxylase'	''	''
'16.1.4.8'	'secondary metabolism.isoprenoids.carotenoids.carotenoid isomerase'	''	''
'16.1.4.10'	'secondary metabolism.isoprenoids.carotenoids.carotenoid cleavage dioxygenase'	''	''
'16.1.4.21'	'secondary metabolism.isoprenoids.carotenoids.violaxanthin de-epoxidase'	''	''
'16.1.4.1001'	'secondary metabolism.isoprenoids.carotenoids.phytoene'	'phytoene'	'Carotene precursor'
'16.1.4.1002'	'secondary metabolism.isoprenoids.carotenoids.zeta carotene'	'zeta carotene'	''
'16.1.4.1003'	'secondary metabolism.isoprenoids.carotenoids.lycopene'	'lycopene'	''
'16.1.4.1004'	'secondary metabolism.isoprenoids.carotenoids.alpha carotene'	'alpha carotene'	''
'16.1.4.1005'	'secondary metabolism.isoprenoids.carotenoids.beta carotene'	'alpha carotene'	''
'16.1.4.1006'	'secondary metabolism.isoprenoids.carotenoids.delta carotene'	'delta carotene'	''
'16.1.5'	'secondary metabolism.isoprenoids.terpenoids'	''	''
'16.1.5.1001'	'secondary metabolism.isoprenoids.terpenoids'	'squalen'	'secondary metabolism, steroids, terpenoids'
'16.1.5.1002'	'secondary metabolism.isoprenoids.terpenoids'	'beta-sitosterol'	'secondary metabolism, Phytosterol, HEALTH: reduces blood cholesterol, ameliorates prostate problems'
'16.1.5.1003'	'secondary metabolism.isoprenoids.terpenoids'	'campesterol'	'secondary metabolism, Phytosterol (brassinosteroids synthesis)'
'16.2'	'secondary metabolism.phenylpropanoids'	'836'	'(loc_os04g39780.1 : 1560.0) no description available & (gnl|cdd|81764 : 334.0) no description available & (ipr000873 : 190.28165) AMP-dependent synthetase/ligase & (gnl|cdd|36391 : 170.0) no description available & (at1g20480 : 93.6) AMP-dependent synthetase and ligase family protein; FUNCTIONS IN: 4-coumarate-CoA ligase activity; INVOLVED IN: phenylpropanoid metabolic process, metabolic process…
'16.2'	'secondary metabolism.phenylpropanoids'	'940'	'(loc_os04g39780.1 : 2134.0) no description available & (gnl|cdd|81764 : 327.0) no description available & (ipr000873 : 190.70909) AMP-dependent synthetase/ligase & (gnl|cdd|36391 : 179.0) no description available & (at1g20480 : 88.6) AMP-dependent synthetase and ligase family protein; FUNCTIONS IN: 4-coumarate-CoA ligase activity; INVOLVED IN: phenylpropanoid metabolic process, metabolic process…
'16.2.1'	'secondary metabolism.phenylpropanoids.lignin biosynthesis'	''	''
'16.2.1.1'	'secondary metabolism.phenylpropanoids.lignin biosynthesis.PAL'	''	''
'16.2.1.2'	'secondary metabolism.phenylpropanoids.lignin biosynthesis.C4H'	''	''
'16.2.1.3'	'secondary metabolism.phenylpropanoids.lignin biosynthesis.4CL'	''	''
'16.2.1.4'	'secondary metabolism.phenylpropanoids.lignin biosynthesis.HCT'	''	''
'16.2.1.5'	'secondary metabolism.phenylpropanoids.lignin biosynthesis.C3H'	''	''
'16.2.1.6'	'secondary metabolism.phenylpropanoids.lignin biosynthesis.CCoAOMT'	''	''
'16.2.1.7'	'secondary metabolism.phenylpropanoids.lignin biosynthesis.CCR1'	''	''
'16.2.1.8'	'secondary metabolism.phenylpropanoids.lignin biosynthesis.F5H'	''	''
'16.2.1.9'	'secondary metabolism.phenylpropanoids.lignin biosynthesis.COMT'	''	''
'16.2.1.10'	'secondary metabolism.phenylpropanoids.lignin biosynthesis.CAD'	''	''
'16.2.1.1001'	'secondary metabolism.phenylpropanoids.lignin biosynthesis'	'trans-cinnamate'	'secondary metabolism, phenylpropanoids'
'16.2.1.1002'	'secondary metabolism.phenylpropanoids.lignin biosynthesis'	'4-coumarate'	'secondary metabolism, phenylpropanoids'
'16.2.1.1003'	'secondary metabolism.phenylpropanoids.lignin biosynthesis'	'4-coumaryl aldehyde'	'secondary metabolism, phenylpropanoids'
'16.2.1.1004'	'secondary metabolism.phenylpropanoids.lignin biosynthesis'	'4-coumaryl alcohol'	'secondary metabolism, phenylpropanoids'
'16.2.1.1007'	'secondary metabolism.phenylpropanoids.lignin biosynthesis'	'coniferyl alcohol'	'secondary metabolism'
'16.2.1.1008'	'secondary metabolism.phenylpropanoids.lignin biosynthesis'	'coniferyl aldehyde'	'secondary metabolism'
'16.2.1.1010'	'secondary metabolism.phenylpropanoids.lignin biosynthesis'	'sinapyl alcohol'	'secondary metabolism, phenylpropanoids (lignin biosynthesis)'
'16.2.1.1011'	'secondary metabolism.phenylpropanoids.lignin biosynthesis'	'sinapinaldehyde'	'secondary metabolism, phenylpropanoids (lignin biosynthesis)'
'16.2.99'	'secondary metabolism.phenylpropanoids.unspecified'	''	''
'16.2.99.1001'	'secondary metabolism.phenylpropanoids.unspecified'	'3-dehydroquinate'	'secondary metabolism, phenylpropanoids'
'16.2.99.1002'	'secondary metabolism.phenylpropanoids.unspecified'	'2,5-dimethoxycinnamate'	'secondary metabolism, phenylpropanoids'
'16.2.99.1003'	'secondary metabolism.phenylpropanoids.unspecified'	'trans-3,5-dimethoxy-4-hydroxycinnamaldehyde'	'secondary metabolism, phenylpropanoids'
'16.2.99.1005'	'secondary metabolism.phenylpropanoids.unspecified'	'n-cinnamoylglycine'	'secondary metabolism, phenylpropanoids'
'16.2.99.1006'	'secondary metabolism.phenylpropanoids.unspecified'	'coumarine'	'secondary metabolism, phenylpropanoids'
'16.2.99.1007'	'secondary metabolism.phenylpropanoids.unspecified'	'5-caffeoylquinate'	'secondary metabolism, phenylpropanoids'
'16.2.99.1008'	'secondary metabolism.phenylpropanoids.unspecified'	'4-methoxycinnamate'	'secondary metabolism, phenylpropanoids'
'16.2.99.1009'	'secondary metabolism.phenylpropanoids.unspecified'	'4-hydroxy-3-methoxycinnamaldehyde'	'secondary metabolism, phenylpropanoids'
'16.2.99.1011'	'secondary metabolism.phenylpropanoids.unspecified'	'4-caffeoylquinate'	'secondary metabolism, phenylpropanoids'
'16.2.99.1012'	'secondary metabolism.phenylpropanoids.unspecified'	'4-aminocinnamate'	'secondary metabolism, phenylpropanoids'
'16.2.99.1013'	'secondary metabolism.phenylpropanoids.unspecified'	'3-hydroxycinnamate'	'secondary metabolism, phenylpropanoids'
'16.2.99.1014'	'secondary metabolism.phenylpropanoids.unspecified'	'3-methoxycinnamate'	'secondary metabolism, phenylpropanoids'
'16.2.99.1015'	'secondary metabolism.phenylpropanoids.unspecified'	'3,4-dihydroxyhydrocinnamate'	'secondary metabolism, phenylpropanoids'
'16.2.99.1016'	'secondary metabolism.phenylpropanoids.unspecified'	'3,4-dimethoxycinnamate'	'secondary metabolism, phenylpropanoids'
'16.2.99.1017'	'secondary metabolism.phenylpropanoids.unspecified'	'3,5-dimethoxycinnamate'	'secondary metabolism, phenylpropanoids'
'16.2.99.1018'	'secondary metabolism.phenylpropanoids.unspecified'	'3,4,5-trimethoxycinnamate'	'secondary metabolism, phenylpropanoids'
'16.2.99.1019'	'secondary metabolism.phenylpropanoids.unspecified'	'2-hydroxycinnamate'	'secondary metabolism, phenylpropanoids'
'16.2.99.1020'	'secondary metabolism.phenylpropanoids.unspecified'	'2-methoxycinnamate'	'secondary metabolism, phenylpropanoids'
'16.2.99.1021'	'secondary metabolism.phenylpropanoids.unspecified'	'2-coumarate'	'secondary metabolism, phenylpropanoids (ligning biosynthesis)'
'16.2.99.1022'	'secondary metabolism.phenylpropanoids.unspecified'	'benzoate'	'secondary metabolism, phenylpropanoids (ligning biosynthesis)'
'16.2.99.1023'	'secondary metabolism.phenylpropanoids.unspecified'	'caffeate'	'secondary metabolism, phenylpropanoids (lignin biosynthesis)'
'16.2.99.1024'	'secondary metabolism.phenylpropanoids.unspecified'	'chlorogenate'	'secondary metabolism, phenylpropanoids'
'16.2.99.1025'	'secondary metabolism.phenylpropanoids.unspecified'	'cinnamate'	'secondary metabolism, phenylpropanoids (lignin biosynthesis)'
'16.2.99.1026'	'secondary metabolism.phenylpropanoids.unspecified'	'ferulate'	'secondary metabolism, phenylpropanoids (lignin biosyntehesis)'
'16.2.99.1027'	'secondary metabolism.phenylpropanoids.unspecified'	'kaempferol-3-o-rutinoside'	'secondary metabolism, phenylpropanoids'
'16.2.99.1028'	'secondary metabolism.phenylpropanoids.unspecified'	'naringenin'	'secondary metabolism, phenylpropanoids'
'16.2.99.1029'	'secondary metabolism.phenylpropanoids.unspecified'	'rutin'	'secondary metabolism, phenylpropanoids'
'16.2.99.1030'	'secondary metabolism.phenylpropanoids.unspecified'	'salicylate'	'secondary metabolism, phenylpropanoids'
'16.2.99.1031'	'secondary metabolism.phenylpropanoids.unspecified'	'sinapinate'	'secondary metabolism, phenylpropanoids (lignin biosynthesis)'
'16.2.99.1032'	'secondary metabolism.phenylpropanoids.unspecified'	'chavicol'	'p-allylphenol'
'16.2.99.1033'	'secondary metabolism.phenylpropanoids.unspecified'	'methyl-chavicol'	'Estragole, or p-allylanisole'
'16.2.99.1034'	'secondary metabolism.phenylpropanoids.unspecified'	'eugenol'	'2-methoxy-4-(2-propenyl)phenol'
'16.2.99.1035'	'secondary metabolism.phenylpropanoids.unspecified'	'methyl-eugenol'	''
'16.2.99.1036'	'secondary metabolism.phenylpropanoids.unspecified'	'dihydro 4-coumaryl alcohol'	''
'16.2.99.1037'	'secondary metabolism.phenylpropanoids.unspecified'	'dihydro coniferyl alcohol'	''
'16.2.99.1038'	'secondary metabolism.phenylpropanoids.unspecified'	'alpha-hydroxyphenylpropionate'	''
'16.2.99.1039'	'secondary metabolism.phenylpropanoids.unspecified'	'acetophenone'	''
'16.2.99.1040'	'secondary metabolism.phenylpropanoids.unspecified'	'benzaldehyde'	''
'16.2.99.1041'	'secondary metabolism.phenylpropanoids.unspecified'	'benzylalcohol'	''
'16.2.99.1042'	'secondary metabolism.phenylpropanoids.unspecified'	'cinnamaldehyde'	''
'16.2.99.1043'	'secondary metabolism.phenylpropanoids.unspecified'	'phenylacetate'	''
'16.2.99.1044'	'secondary metabolism.phenylpropanoids.unspecified'	'mandelic acid'	''
'16.2.99.1045'	'secondary metabolism.phenylpropanoids.unspecified'	'benzoylformic acid'	''
'16.2.99.1046'	'secondary metabolism.phenylpropanoids.unspecified'	'beta-hydroxyphenylpropionate'	''
'16.2.99.1047'	'secondary metabolism.phenylpropanoids.unspecified'	'beta-oxophenylpropionate'	''
'16.2.99.1048'	'secondary metabolism.phenylpropanoids.unspecified'	'phenylethanol'	''
'16.2.99.1051'	'secondary metabolism.phenylpropanoids.unspecified'	'3-caffeoylquinate'	''
'16.3'	'secondary metabolism.shikimate pathway'	''	''
'16.4'	'secondary metabolism.N misc'	''	''
'16.4.1'	'secondary metabolism.N misc.alkaloid-like'	''	''
'16.4.1.1001'	'secondary metabolism.N misc.alkaloid-like'	'calystegine a3'	'secondary metabolism, alkaloids'
'16.4.1.1001'	'secondary metabolism.N misc.alkaloid-like'	'nicotine'	'secondary metabolism, alkaloids'
'16.4.1.1002'	'secondary metabolism.N misc.alkaloid-like'	'calystegine b1'	'secondary metabolism, alkaloids'
'16.4.1.1003'	'secondary metabolism.N misc.alkaloid-like'	'calystegine b2'	'secondary metabolism, alkaloids'
'16.4.1.1004'	'secondary metabolism.N misc.alkaloid-like'	'calystegine b3'	'secondary metabolism, alkaloids'
'16.4.1.1005'	'secondary metabolism.N misc.alkaloid-like'	'calystegine b4'	'secondary metabolism, alkaloids'
'16.4.1.1006'	'secondary metabolism.N misc.alkaloid-like'	'calystegine c1'	'secondary metabolism, alkaloids'
'16.4.1.1007'	'secondary metabolism.N misc.alkaloid-like'	'n-methyl-calystegine b2'	'secondary metabolism, alkaloids'
'16.4.2'	'secondary metabolism.N misc.betaine'	''	''
'16.4.2.1'	'secondary metabolism.N misc.betaine.betaine-aldehyde dehydrogenase'	''	''
'16.4.3'	'secondary metabolism.N misc.cyanogenic glycosides'	''	''
'16.4.3.1'	'secondary metabolism.N misc.cyanogenic glycosides.cyanase'	''	''
'16.5'	'secondary metabolism.sulfur-containing'	''	''
'16.5.1'	'secondary metabolism.sulfur-containing.glucosinolates'	''	''
'16.5.1.1'	'secondary metabolism.sulfur-containing.glucosinolates.synthesis'	''	''
'16.5.1.1.1'	'secondary metabolism.sulfur-containing.glucosinolates.synthesis.aliphatic'	''	''
'16.5.1.1.1.1'	'secondary metabolism.sulfur-containing.glucosinolates.synthesis.aliphatic.branched-chain amino acid aminotransferase (BCAT/MAAT)'	''	''
'16.5.1.1.1.2'	'secondary metabolism.sulfur-containing.glucosinolates.synthesis.aliphatic.methylthioalkylmalate synthase (MAM)'	''	''
'16.5.1.1.1.3'	'secondary metabolism.sulfur-containing.glucosinolates.synthesis.aliphatic.methylthioalkylmalate isomerase large subunit (MAM-IL)'	''	''
'16.5.1.1.1.4'	'secondary metabolism.sulfur-containing.glucosinolates.synthesis.aliphatic.methylthioalkylmalate isomerase small subunit (MAM-IS)'	''	''
'16.5.1.1.1.5'	'secondary metabolism.sulfur-containing.glucosinolates.synthesis.aliphatic.methylthioalkylmalate dehydrogenase (MAM-D)'	''	''
'16.5.1.1.1.6'	'secondary metabolism.sulfur-containing.glucosinolates.synthesis.aliphatic.CYP79F1/F2 monooxygenase'	''	''
'16.5.1.1.1.7'	'secondary metabolism.sulfur-containing.glucosinolates.synthesis.aliphatic.CYP83A1 phenylacetaldoxime monooxygenase'	''	''
'16.5.1.1.1.8'	'secondary metabolism.sulfur-containing.glucosinolates.synthesis.aliphatic.UDP-glycosyltransferase'	''	''
'16.5.1.1.1.9'	'secondary metabolism.sulfur-containing.glucosinolates.synthesis.aliphatic.sulfotransferase'	''	''
'16.5.1.1.1.10'	'secondary metabolism.sulfur-containing.glucosinolates.synthesis.aliphatic.flavin-containing monooxygenase'	''	''
'16.5.1.1.1.11'	'secondary metabolism.sulfur-containing.glucosinolates.synthesis.aliphatic.glucosinolate 2-oxoglutarate-dependent dioxygenase (AOP)'	''	''
'16.5.1.1.1.12'	'secondary metabolism.sulfur-containing.glucosinolates.synthesis.aliphatic.benzoate-CoA ligase'	''	''
'16.5.1.1.1.13'	'secondary metabolism.sulfur-containing.glucosinolates.synthesis.aliphatic.2-oxoglutarate-dependent dioxygenase'	''	''
'16.5.1.1.2'	'secondary metabolism.sulfur-containing.glucosinolates.synthesis.aromatic'	''	''
'16.5.1.1.2.1'	'secondary metabolism.sulfur-containing.glucosinolates.synthesis.aromatic.CYP79A2 monooxygenase'	''	''
'16.5.1.1.3'	'secondary metabolism.sulfur-containing.glucosinolates.synthesis.indole'	''	''
'16.5.1.1.3.1'	'secondary metabolism.sulfur-containing.glucosinolates.synthesis.indole.CYP79B2 monooxygenase'	''	''
'16.5.1.1.3.2'	'secondary metabolism.sulfur-containing.glucosinolates.synthesis.indole.CYP79B3 monooxygenase'	''	''
'16.5.1.1.3.3'	'secondary metabolism.sulfur-containing.glucosinolates.synthesis.indole.indole-3-methyl-desulfoglucosinolate sulfotransferase'	''	''
'16.5.1.1.3.4'	'secondary metabolism.sulfur-containing.glucosinolates.synthesis.indole.cytochrome P450 monooxygenase'	''	''
'16.5.1.1.4'	'secondary metabolism.sulfur-containing.glucosinolates.synthesis.shared'	''	''
'16.5.1.1.4.1'	'secondary metabolism.sulfur-containing.glucosinolates.synthesis.shared.CYP83B1 phenylacetaldoxime monooxygenase'	''	''
'16.5.1.1.4.2'	'secondary metabolism.sulfur-containing.glucosinolates.synthesis.shared.alkylthiohydroximate C-S lyase'	''	''
'16.5.1.1.4.3'	'secondary metabolism.sulfur-containing.glucosinolates.synthesis.shared.UDP-glycosyltransferase'	''	''
'16.5.1.2'	'secondary metabolism.sulfur-containing.glucosinolates.regulation'	''	''
'16.5.1.2.1'	'secondary metabolism.sulfur-containing.glucosinolates.regulation.aliphatic'	''	''
'16.5.1.2.2'	'secondary metabolism.sulfur-containing.glucosinolates.regulation.aromatic'	''	''
'16.5.1.2.3'	'secondary metabolism.sulfur-containing.glucosinolates.regulation.indole'	''	''
'16.5.1.2.4'	'secondary metabolism.sulfur-containing.glucosinolates.regulation.shared'	''	''
'16.5.1.3'	'secondary metabolism.sulfur-containing.glucosinolates.degradation'	''	''
'16.5.1.3.1'	'secondary metabolism.sulfur-containing.glucosinolates.degradation.myrosinase'	''	''
'16.5.1.3.1.1'	'secondary metabolism.sulfur-containing.glucosinolates.degradation.myrosinase.TGG'	''	''
'16.5.1.3.2'	'secondary metabolism.sulfur-containing.glucosinolates.degradation.nitrilespecifier protein'	''	''
'16.5.1.3.2.1'	'secondary metabolism.sulfur-containing.glucosinolates.degradation.nitrilespecifier protein.epithiospecifier protein'	''	''
'16.5.1.3.3'	'secondary metabolism.sulfur-containing.glucosinolates.degradation.nitrilase'	''	''
'16.5.1.4'	'secondary metabolism.sulfur-containing.glucosinolates.transport'	''	''
'16.5.1.4.1'	'secondary metabolism.sulfur-containing.glucosinolates.transport.aliphatic'	'737'	'(loc_os09g34900.1 : 374.0) no description available & (at4g22840 : 371.0) Sodium Bile acid symporter family; FUNCTIONS IN: transporter activity, bile acid:sodium symporter activity; INVOLVED IN: sodium ion transport; LOCATED IN: membrane; EXPRESSED IN: 23 plant structures; EXPRESSED DURING: 14 growth stages; CONTAINS InterPro DOMAIN/s: Bile acid:sodium symporter (InterPro:IPR002657); BEST Arabid…
'16.5.1.4.1'	'secondary metabolism.sulfur-containing.glucosinolates.transport.aliphatic'	'888'	'(loc_os09g34900.1 : 411.0) no description available & (at4g22840 : 408.0) Sodium Bile acid symporter family; FUNCTIONS IN: transporter activity, bile acid:sodium symporter activity; INVOLVED IN: sodium ion transport; LOCATED IN: membrane; EXPRESSED IN: 23 plant structures; EXPRESSED DURING: 14 growth stages; CONTAINS InterPro DOMAIN/s: Bile acid:sodium symporter (InterPro:IPR002657); BEST Arabid…
'16.5.1.4.1'	'secondary metabolism.sulfur-containing.glucosinolates.transport.aliphatic'	'890'	'(loc_os09g34900.1 : 412.0) no description available & (at4g22840 : 409.0) Sodium Bile acid symporter family; FUNCTIONS IN: transporter activity, bile acid:sodium symporter activity; INVOLVED IN: sodium ion transport; LOCATED IN: membrane; EXPRESSED IN: 23 plant structures; EXPRESSED DURING: 14 growth stages; CONTAINS InterPro DOMAIN/s: Bile acid:sodium symporter (InterPro:IPR002657); BEST Arabid…
'16.5.1.4.1'	'secondary metabolism.sulfur-containing.glucosinolates.transport.aliphatic'	'1040'	'(loc_os09g34900.1 : 389.0) no description available & (at4g22840 : 382.0) Sodium Bile acid symporter family; FUNCTIONS IN: transporter activity, bile acid:sodium symporter activity; INVOLVED IN: sodium ion transport; LOCATED IN: membrane; EXPRESSED IN: 23 plant structures; EXPRESSED DURING: 14 growth stages; CONTAINS InterPro DOMAIN/s: Bile acid:sodium symporter (InterPro:IPR002657); BEST Arabid…
'16.5.99'	'secondary metabolism.sulfur-containing.misc'	''	''
'16.5.99.1'	'secondary metabolism.sulfur-containing.misc.alliinase'	''	''
'16.7'	'secondary metabolism.wax'	'782'	'(at3g51970 : 198.0) acyl-CoA sterol acyl transferase 1 (ASAT1); FUNCTIONS IN: acyltransferase activity; INVOLVED IN: biological_process unknown; LOCATED IN: endomembrane system; EXPRESSED IN: 10 plant structures; EXPRESSED DURING: 6 growth stages; CONTAINS InterPro DOMAIN/s: Wax synthase (InterPro:IPR017088); BEST Arabidopsis thaliana protein match is: MBOAT (membrane bound O-acyl transferase) f…
'16.7'	'secondary metabolism.wax'	'1128'	'(at5g57800 : 850.0) encodes a transmembrane protein with similarity to the sterol desaturase family at the N-terminus and to the short-chain dehydrogenase/reductase family at the C-terminus. Mutant analyses indicate this protein is involved in cuticle membrane and wax biosynthesis.; ECERIFERUM 3 (CER3); FUNCTIONS IN: oxidoreductase activity, binding, iron ion binding, catalytic activity; INVOLVE…
'16.7'	'secondary metabolism.wax'	'1144'	'(at1g02205 : 712.0) Expression of the CER1 gene associated with production of stem epicuticular wax and pollen fertility. Biochemical studies showed that cer1 mutants are blocked in the conversion of stem wax C30 aldehydes to C29 alkanes, and they also lack the secondary alcohols and ketones. These suggested the CER1 protein is an aldehyde decarbonylase, but the exact molecular function of this …
'16.7'	'secondary metabolism.wax'	'1145'	'(at1g02205 : 685.0) Expression of the CER1 gene associated with production of stem epicuticular wax and pollen fertility. Biochemical studies showed that cer1 mutants are blocked in the conversion of stem wax C30 aldehydes to C29 alkanes, and they also lack the secondary alcohols and ketones. These suggested the CER1 protein is an aldehyde decarbonylase, but the exact molecular function of this …
'16.7'	'secondary metabolism.wax'	'1263'	'(at1g02205 : 642.0) Expression of the CER1 gene associated with production of stem epicuticular wax and pollen fertility. Biochemical studies showed that cer1 mutants are blocked in the conversion of stem wax C30 aldehydes to C29 alkanes, and they also lack the secondary alcohols and ketones. These suggested the CER1 protein is an aldehyde decarbonylase, but the exact molecular function of this …
'16.7'	'secondary metabolism.wax'	'1294'	'(at1g02205 : 684.0) Expression of the CER1 gene associated with production of stem epicuticular wax and pollen fertility. Biochemical studies showed that cer1 mutants are blocked in the conversion of stem wax C30 aldehydes to C29 alkanes, and they also lack the secondary alcohols and ketones. These suggested the CER1 protein is an aldehyde decarbonylase, but the exact molecular function of this …
'16.7.1001'	'secondary metabolism.wax'	'pentadecane'	'secondary metabolism, waxes'
'16.8'	'secondary metabolism.flavonoids'	''	''
'16.8.1'	'secondary metabolism.flavonoids.anthocyanins'	''	''
'16.8.1.1'	'secondary metabolism.flavonoids.anthocyanins.leucocyanidin dioxygenase'	''	''
'16.8.1.2'	'secondary metabolism.flavonoids.anthocyanins.anthocyanidin reductase'	''	''
'16.8.1.10'	'secondary metabolism.flavonoids.anthocyanins.anthocyanidin 3-O-methyltransferase'	''	''
'16.8.1.12'	'secondary metabolism.flavonoids.anthocyanins.anthocyanidin 3-O-glucosyltransferase'	''	''
'16.8.1.21'	'secondary metabolism.flavonoids.anthocyanins.anthocyanin 5-aromatic acyltransferase'	''	''
'16.8.1.1001'	'secondary metabolism.flavonoids.anthocyanins'	'lycopine'	'secondary metabolism, anthocyanin'
'16.8.2'	'secondary metabolism.flavonoids.chalcones'	''	''
'16.8.2.1'	'secondary metabolism.flavonoids.chalcones.naringenin-chalcone synthase'	''	''
'16.8.2.2'	'secondary metabolism.flavonoids.chalcones.chalcone isomerase'	''	''
'16.8.3'	'secondary metabolism.flavonoids.dihydroflavonols'	''	''
'16.8.3.1'	'secondary metabolism.flavonoids.dihydroflavonols.dihydroflavonol 4-reductase'	''	''
'16.8.3.2'	'secondary metabolism.flavonoids.dihydroflavonols.flavanone 3-hydroxylase'	''	''
'16.8.3.3'	'secondary metabolism.flavonoids.dihydroflavonols.flavonoid 3''-monooxygenase'	''	''
'16.8.3.4'	'secondary metabolism.flavonoids.dihydroflavonols.flavonoid 3',5'-hydroxylase'	''	''
'16.8.4'	'secondary metabolism.flavonoids.flavonols'	''	''
'16.8.4.1'	'secondary metabolism.flavonoids.flavonols.flavonol synthase (FLS)'	''	''
'16.8.4.2'	'secondary metabolism.flavonoids.flavonols.flavonol 3-O-glycosyltransferase'	''	''
'16.8.4.3'	'secondary metabolism.flavonoids.flavonols.flavonol-3-O-rhamnosyltransferase'	''	''
'16.8.5'	'secondary metabolism.flavonoids.isoflavones'	''	''
'16.8.5.1'	'secondary metabolism.flavonoids.isoflavones.isoflavone reductase'	''	''
'16.8.5.2'	'secondary metabolism.flavonoids.isoflavones.chalcone reductase'	''	''
'16.8.5.3'	'secondary metabolism.flavonoids.isoflavones.isoflavone synthase'	''	''
'16.8.5.4'	'secondary metabolism.flavonoids.isoflavones.hydroxyisoflavone dehydrogenase'	''	''
'16.8.6'	'secondary metabolism.flavonoids.flavonones'	''	''
'16.8.6.1'	'secondary metabolism.flavonoids.flavonones.flavone synthase (FNS)'	''	''
'16.8.6.2'	'secondary metabolism.flavonoids.flavonones.flavone 7-O-glycosyltransferase'	''	''
'16.8.6.3'	'secondary metabolism.flavonoids.flavonones.flavone apiosyltransferase'	''	''
'16.8.7'	'secondary metabolism.flavonoids.flavan 3-ol'	''	''
'16.8.7.1'	'secondary metabolism.flavonoids.flavan 3-ol.leucoanthocyanidin 4-reductase (LAR)'	''	''
'16.8.8'	'secondary metabolism.flavonoids.flavonoid glycosylations'	''	''
'16.8.8.1'	'secondary metabolism.flavonoids.flavonoid glycosylations.anthocyanidin-3-O-glycoside-6'-rhamnosyltransferase'	''	''
'16.8.8.2'	'secondary metabolism.flavonoids.flavonoid glycosylations.flavonol-3-O-glycoside-rhamnosyltransferase'	''	''
'16.10'	'secondary metabolism.simple phenols'	''	''
'16.20'	'secondary metabolism.amino acid derivatives'	''	''
'16.20.1001'	'secondary metabolism.amino acid derivatives'	'dopa'	'secondary metabolism, amino acid derivatives'
'16.20.1002'	'secondary metabolism.amino acid derivatives'	'dopamine'	'secondary metabolism, amino acid derivatives'
'16.20.1003'	'secondary metabolism.amino acid derivatives'	'noradrenaline'	'secondary metabolism, amino acid derivatives'
'16.20.1004'	'secondary metabolism.amino acid derivatives'	'tryptamine'	'secondary metabolism, shikimic acid pathway'
'16.20.1005'	'secondary metabolism.amino acid derivatives'	'tyramine'	'secondary metabolism, shikimic acid pathway'
'16.20.1006'	'secondary metabolism.amino acid derivatives'	'3,4-dihydroxybenzylamine'	'Dopamine derivative'
'16.99'	'secondary metabolism.unspecified'	''	''
'16.99.1001'	'secondary metabolism.unspecified'	'digitoxin'	'secondary metabolism'
'16.99.1003'	'secondary metabolism.unspecified'	'acetylsalicylate'	'secondary metabolism'
'16.99.1004'	'secondary metabolism.unspecified'	'4-(methylamino)benzoate'	'secondary metabolism'
'16.99.1005'	'secondary metabolism.unspecified'	'4-aminobenzoate'	'secondary metabolism'
'16.99.1006'	'secondary metabolism.unspecified'	'3-phenylpropionate'	'secondary metabolism'
'16.99.1007'	'secondary metabolism.unspecified'	'2-aminobenzoate'	'secondary metabolism'
'16.99.1008'	'secondary metabolism.unspecified'	'1-o-benzyl-beta-glucoside'	'secondary metabolism'
'16.99.1009'	'secondary metabolism.unspecified'	'salicin'	'secondary metabolism'
'16.99.1010'	'secondary metabolism.unspecified'	'3-(2,4-dihydoxyphenyl)propionate'	'secondary metabolism'
'16.99.1011'	'secondary metabolism.unspecified'	'1-caffeoylquinate'	'secondary metabolism'
'16.99.1012'	'secondary metabolism.unspecified'	'buthylhydroxytoluene'	'secondary metabolism'
'16.99.1013'	'secondary metabolism.unspecified'	'mandelate'	'secondary metabolism'
'16.99.1014'	'secondary metabolism.unspecified'	'helicin'	'secondary metabolism, glucoside'
'16.99.1014'	'secondary metabolism.unspecified'	'quinate'	'secondary metabolism'
'16.99.1016'	'secondary metabolism.unspecified'	'acrylamide'	'Styrene degradation (to confirm in plants)'
'16.99.1017'	'secondary metabolism.unspecified'	'clotrimazole'	'secondary metabolism (?); Inhibitor of P450'
'16.99.1018'	'secondary metabolism.unspecified'	'propyl gallate'	'secondary metabolism, antioxydant'
'17'	'hormone metabolism'	''	''
'17.1'	'hormone metabolism.abscisic acid'	''	''
'17.1.1'	'hormone metabolism.abscisic acid.synthesis-degradation'	''	''
'17.1.1.1'	'hormone metabolism.abscisic acid.synthesis-degradation.synthesis'	''	''
'17.1.1.1.1'	'hormone metabolism.abscisic acid.synthesis-degradation.synthesis.zeaxanthin epoxidase'	''	''
'17.1.1.1.10'	'hormone metabolism.abscisic acid.synthesis-degradation.synthesis.9-cis-epoxycarotenoid dioxygenase'	''	''
'17.1.1.1.11'	'hormone metabolism.abscisic acid.synthesis-degradation.synthesis.short chain alcohol dehydrogenmase (ABA2)'	''	''
'17.1.1.1.12'	'hormone metabolism.abscisic acid.synthesis-degradation.synthesis.abscisic aldehyde oxidase'	''	''
'17.1.1.2'	'hormone metabolism.abscisic acid.synthesis-degradation.degradation'	''	''
'17.1.1.2.1'	'hormone metabolism.abscisic acid.synthesis-degradation.degradation.8-hydroxylase'	''	''
'17.1.1.1001'	'hormone metabolism.abscisic acid.synthesis-degradation'	'mevalonolactone'	'hormone metabolism.abscisic acid precursor'
'17.1.1.1002'	'hormone metabolism.abscisic acid.synthesis-degradation'	'aba'	'hormone metabolism.abscisic acid'
'17.1.2'	'hormone metabolism.abscisic acid.signal transduction'	''	''
'17.1.3'	'hormone metabolism.abscisic acid.induced-regulated-responsive-activated'	''	''
'17.2'	'hormone metabolism.auxin'	''	''
'17.2.1'	'hormone metabolism.auxin.synthesis-degradation'	''	''
'17.2.1.1001'	'hormone metabolism.auxin.synthesis-degradation'	'beta-indole-3-acetonitrile'	'hormone metabolism.auxin'
'17.2.1.1002'	'hormone metabolism.auxin'	'indole-3-acetaldehyde'	'hormone metabolism.auxin'
'17.2.1.1003'	'hormone metabolism.auxin'	'indole-3-acetate'	'hormone metabolism.auxin'
'17.2.1.1004'	'hormone metabolism.auxin'	'indole-3-acetyl-aspartate'	'hormone metabolism.auxin'
'17.2.1.1005'	'hormone metabolism.auxin'	'indole-3-butyrate'	'hormone metabolism.auxin'
'17.2.1.1006'	'hormone metabolism.auxin'	'indoxyl-beta-d-glucoside'	'hormone metabolism.auxin'
'17.2.1.1007'	'hormone metabolism.auxin'	'n-(3-indolylacetyl)-alanine'	''
'17.2.2'	'hormone metabolism.auxin.signal transduction'	'390'	'(ipr004776 : 1500.0) Auxin efflux carrier & (at1g70940 : 844.0) A regulator of auxin efflux and involved in differential growth. PIN3 is expressed in gravity-sensing tissues, with PIN3 protein accumulating predominantly at the lateral cell surface. PIN3 localizes to the plasma membrane and to vesicles. In roots, PIN3 is expressed without pronounced polarity in tiers two and three of the columell…
'17.2.2'	'hormone metabolism.auxin.signal transduction'	'400'	'(ipr004776 : 1500.0) Auxin efflux carrier & (at1g23080 : 854.0) Encodes a novel component of auxin efflux that is located apically in the basal cell and is involved during embryogenesis in setting up the apical-basal axis in the embryo. It is also involved in pattern specification during root development. In roots, it is expressed at lateral and basal membranes of provascular cells in the merist…
'17.2.2'	'hormone metabolism.auxin.signal transduction'	'459'	'(ipr004776 : 1500.0) Auxin efflux carrier & (q5smq9|pin1_orysa : 803.0) Auxin efflux carrier component 1 (OsPIN1) (Ethylene insensitive root 1 homolog) - Oryza sativa (Rice) & (loc_os02g50960.1 : 803.0) no description available & (at1g73590 : 791.0) Encodes an auxin efflux carrier involved in shoot and root development. It is involved in the maintenance of embryonic auxin gradients. Loss of func…
'17.2.2'	'hormone metabolism.auxin.signal transduction'	'485'	'(q8l884|lax4_medtr : 883.0) Auxin transporter-like protein 4 (AUX1-like protein 4) (MtLAX4) - Medicago truncatula (Barrel medic) & (at2g38120 : 766.0) Encodes an auxin influx transporter. AUX1 resides at the apical plasma membrane of protophloem cells and at highly dynamic subpopulations of Golgi apparatus and endosomes in all cell types. AUX1 action in the lateral root cap and/or epidermal cell…
'17.2.2'	'hormone metabolism.auxin.signal transduction'	'497'	'(q9fel6|lax3_medtr : 870.0) Auxin transporter-like protein 3 (AUX1-like protein 3) (MtLAX3) - Medicago truncatula (Barrel medic) & (at1g77690 : 792.0) Encodes an auxin influx carrier LAX3 (Like Aux1) that promotes lateral root emergence. Auxin-induced expression of LAX3 in turn induces a selection of cell-wall-remodelling enzymes, which are likely to promote cell separation in advance of develop…
'17.2.2'	'hormone metabolism.auxin.signal transduction'	'544'	'(q651v6|pin2_orysa : 638.0) Probable auxin efflux carrier component 2 (OsPIN2) - Oryza sativa (Rice) & (loc_os06g44970.1 : 638.0) no description available & (at5g57090 : 623.0) Encodes an auxin efflux carrier that is similar to bacterial membrane transporters. Root-specific role in the transport of auxin. Acts downstream of CTR1 and ethylene biosynthesis, in the same pathway as EIN2 and AUX1, an…
'17.2.2'	'hormone metabolism.auxin.signal transduction'	'637'	'(ipr004776 : 1500.0) Auxin efflux carrier & (at5g57090 : 897.0) Encodes an auxin efflux carrier that is similar to bacterial membrane transporters. Root-specific role in the transport of auxin. Acts downstream of CTR1 and ethylene biosynthesis, in the same pathway as EIN2 and AUX1, and independent from EIN3 and EIN5/AIN1 pathway. In the root, the protein localizes apically in epidermal and later…
'17.2.2'	'hormone metabolism.auxin.signal transduction'	'784'	'(ipr004776 : 1500.0) Auxin efflux carrier & (q5smq9|pin1_orysa : 724.0) Auxin efflux carrier component 1 (OsPIN1) (Ethylene insensitive root 1 homolog) - Oryza sativa (Rice) & (loc_os02g50960.1 : 724.0) no description available & (at1g73590 : 714.0) Encodes an auxin efflux carrier involved in shoot and root development. It is involved in the maintenance of embryonic auxin gradients. Loss of func…
'17.2.2'	'hormone metabolism.auxin.signal transduction'	'834'	'(q67ul3|pin1c_orysa : 724.0) Probable auxin efflux carrier component 1c (OsPIN1c) - Oryza sativa (Rice) & (loc_os06g12610.1 : 724.0) no description available & (at1g73590 : 711.0) Encodes an auxin efflux carrier involved in shoot and root development. It is involved in the maintenance of embryonic auxin gradients. Loss of function severely affects organ initiation, pin1 mutants are characterised…
'17.2.2'	'hormone metabolism.auxin.signal transduction'	'835'	'(ipr004776 : 1500.0) Auxin efflux carrier & (q67ul3|pin1c_orysa : 761.0) Probable auxin efflux carrier component 1c (OsPIN1c) - Oryza sativa (Rice) & (loc_os06g12610.1 : 761.0) no description available & (at1g73590 : 746.0) Encodes an auxin efflux carrier involved in shoot and root development. It is involved in the maintenance of embryonic auxin gradients. Loss of function severely affects orga…
'17.2.2'	'hormone metabolism.auxin.signal transduction'	'1177'	'(at1g70940 : 689.0) A regulator of auxin efflux and involved in differential growth. PIN3 is expressed in gravity-sensing tissues, with PIN3 protein accumulating predominantly at the lateral cell surface. PIN3 localizes to the plasma membrane and to vesicles. In roots, PIN3 is expressed without pronounced polarity in tiers two and three of the columella cells, at the basal side of vascular cells…
'17.2.3'	'hormone metabolism.auxin.induced-regulated-responsive-activated'	'1173'	'(at5g47530 : 335.0) Auxin-responsive family protein; CONTAINS InterPro DOMAIN/s: Cytochrome b561, eukaryote (InterPro:IPR004877), Uncharacterised conserved protein UCP037471 (InterPro:IPR017214), Protein of unknown function DUF568, DOMON-like (InterPro:IPR007613), DOMON related (InterPro:IPR005018), Cytochrome b561/ferric reductase transmembrane (InterPro:IPR006593); BEST Arabidopsis thaliana pr…
'17.2.3'	'hormone metabolism.auxin.induced-regulated-responsive-activated'	'1185'	'(at5g47530 : 338.0) Auxin-responsive family protein; CONTAINS InterPro DOMAIN/s: Cytochrome b561, eukaryote (InterPro:IPR004877), Uncharacterised conserved protein UCP037471 (InterPro:IPR017214), Protein of unknown function DUF568, DOMON-like (InterPro:IPR007613), DOMON related (InterPro:IPR005018), Cytochrome b561/ferric reductase transmembrane (InterPro:IPR006593); BEST Arabidopsis thaliana pr…
'17.2.3'	'hormone metabolism.auxin.induced-regulated-responsive-activated'	'1218'	'(at3g25290 : 427.0) Auxin-responsive family protein; INVOLVED IN: multicellular organismal development; LOCATED IN: plasma membrane, membrane; EXPRESSED IN: 19 plant structures; EXPRESSED DURING: 9 growth stages; CONTAINS InterPro DOMAIN/s: Cytochrome b561, eukaryote (InterPro:IPR004877), Uncharacterised conserved protein UCP037471 (InterPro:IPR017214), Protein of unknown function DUF568, DOMON-…
'17.3'	'hormone metabolism.brassinosteroid'	''	''
'17.3.1'	'hormone metabolism.brassinosteroid.synthesis-degradation'	''	''
'17.3.1.1'	'hormone metabolism.brassinosteroid.synthesis-degradation.BRs'	''	''
'17.3.1.1.1'	'hormone metabolism.brassinosteroid.synthesis-degradation.BRs.DET2'	'1281'	'(at5g16010 : 281.0) 3-oxo-5-alpha-steroid 4-dehydrogenase family protein; FUNCTIONS IN: oxidoreductase activity, acting on the CH-CH group of donors, 3-oxo-5-alpha-steroid 4-dehydrogenase activity; INVOLVED IN: lipid metabolic process; LOCATED IN: chloroplast, chloroplast envelope; EXPRESSED IN: 23 plant structures; EXPRESSED DURING: 15 growth stages; CONTAINS InterPro DOMAIN/s: 3-oxo-5-alpha-st…
'17.3.1.1.1'	'hormone metabolism.brassinosteroid.synthesis-degradation.BRs.DET2'	'1283'	'(at5g16010 : 272.0) 3-oxo-5-alpha-steroid 4-dehydrogenase family protein; FUNCTIONS IN: oxidoreductase activity, acting on the CH-CH group of donors, 3-oxo-5-alpha-steroid 4-dehydrogenase activity; INVOLVED IN: lipid metabolic process; LOCATED IN: chloroplast, chloroplast envelope; EXPRESSED IN: 23 plant structures; EXPRESSED DURING: 15 growth stages; CONTAINS InterPro DOMAIN/s: 3-oxo-5-alpha-st…
'17.3.1.1.2'	'hormone metabolism.brassinosteroid.synthesis-degradation.BRs.DWF4'	''	''
'17.3.1.1.3'	'hormone metabolism.brassinosteroid.synthesis-degradation.BRs.CPD'	''	''
'17.3.1.1.4'	'hormone metabolism.brassinosteroid.synthesis-degradation.BRs.BR6OX'	''	''
'17.3.1.1.5'	'hormone metabolism.brassinosteroid.synthesis-degradation.BRs.metabolic regulation'	''	''
'17.3.1.1.99'	'hormone metabolism.brassinosteroid.synthesis-degradation.BRs.other'	''	''
'17.3.1.2'	'hormone metabolism.brassinosteroid.synthesis-degradation.sterols'	''	''
'17.3.1.2.1'	'hormone metabolism.brassinosteroid.synthesis-degradation.sterols.SMT1'	''	''
'17.3.1.2.2'	'hormone metabolism.brassinosteroid.synthesis-degradation.sterols.SMT2'	''	''
'17.3.1.2.3'	'hormone metabolism.brassinosteroid.synthesis-degradation.sterols.CYP51'	''	''
'17.3.1.2.4'	'hormone metabolism.brassinosteroid.synthesis-degradation.sterols.FACKEL'	'877'	'(at3g52940 : 504.0) Encodes a sterol C-14 reductase required for cell division and expansion and is involved in proper organization of the embryo.; FACKEL (FK); FUNCTIONS IN: delta14-sterol reductase activity; INVOLVED IN: sterol biosynthetic process, embryo development ending in seed dormancy; LOCATED IN: endomembrane system, membrane; EXPRESSED IN: 22 plant structures; EXPRESSED DURING: 13 gro…
'17.3.1.2.5'	'hormone metabolism.brassinosteroid.synthesis-degradation.sterols.HYD1'	'1323'	'(q9ftz2|ebp_orysa : 246.0) Probable 3-beta-hydroxysteroid-Delta(8),Delta(7)-isomerase (EC 5.3.3.5) (Cholestenol Delta-isomerase) (Delta(8)-Delta(7) sterol isomerase) (D8-D7 sterol isomerase) - Oryza sativa (Rice) & (loc_os01g01369.1 : 246.0) no description available & (at1g20050 : 245.0) C-8 sterol isomerase; HYDRA1 (HYD1); FUNCTIONS IN: C-8 sterol isomerase activity; INVOLVED IN: sterol biosynt…
'17.3.1.2.6'	'hormone metabolism.brassinosteroid.synthesis-degradation.sterols.DWF7'	''	''
'17.3.1.2.7'	'hormone metabolism.brassinosteroid.synthesis-degradation.sterols.DWF5'	'825'	'(at1g50430 : 582.0) Mutants are defective in Brassinosteroid biosynthesis (delta7-sterol-C7 reduction step) and have a dwarf phenotype.; DWARF 5 (DWF5); FUNCTIONS IN: sterol delta7 reductase activity; INVOLVED IN: sterol biosynthetic process, unidimensional cell growth, brassinosteroid biosynthetic process; LOCATED IN: integral to endoplasmic reticulum membrane, plasma membrane; EXPRESSED IN: 22…
'17.3.1.2.8'	'hormone metabolism.brassinosteroid.synthesis-degradation.sterols.DWF1'	''	''
'17.3.1.2.99'	'hormone metabolism.brassinosteroid.synthesis-degradation.sterols.other'	'898'	'(at5g50375 : 410.0) Converts pentacyclic cyclopropyl sterols to conventional tetracyclic sterols. CPI1 function during and just after division and support gravitropism by establishing polar PIN2 localization. Required for endocytosis of PIN2; cyclopropyl isomerase (CPI1); FUNCTIONS IN: cycloeucalenol cycloisomerase activity; INVOLVED IN: pinocytosis, sterol biosynthetic process, positive gravitr…
'17.3.1.2.99'	'hormone metabolism.brassinosteroid.synthesis-degradation.sterols.other'	'903'	'(at5g50375 : 402.0) Converts pentacyclic cyclopropyl sterols to conventional tetracyclic sterols. CPI1 function during and just after division and support gravitropism by establishing polar PIN2 localization. Required for endocytosis of PIN2; cyclopropyl isomerase (CPI1); FUNCTIONS IN: cycloeucalenol cycloisomerase activity; INVOLVED IN: pinocytosis, sterol biosynthetic process, positive gravitr…
'17.3.1.1001'	'hormone metabolism.brassinosteroid.synthesis-degradation'	'22(s),23(s)-homobrassinolide'	'hormone metabolism.brassinosteroid'
'17.3.1.1002'	'hormone metabolism.brassinosteroid.synthesis-degradation'	'24-epibrassinolide'	'hormone metabolism.brassinosteroid'
'17.3.1.1003'	'hormone metabolism.brassinosteroid.synthesis-degradation'	'24-epicastasterone'	'hormone metabolism.brassinosteroid'
'17.3.1.1004'	'hormone metabolism.brassinosteroid.synthesis-degradation'	'28-homocastasterone?????????'	'hormone metabolism.brassinosteroid'
'17.3.1.1005'	'hormone metabolism.brassinosteroid.synthesis-degradation'	'brassinolide'	'hormone metabolism.brassinosteroid'
'17.3.1.1006'	'hormone metabolism.brassinosteroid.synthesis-degradation'	'castasterone'	'hormone metabolism.brassinosteroid'
'17.3.2'	'hormone metabolism.brassinosteroid.signal transduction'	''	''
'17.3.2.1'	'hormone metabolism.brassinosteroid.signal transduction.BRI'	''	''
'17.3.2.2'	'hormone metabolism.brassinosteroid.signal transduction.BZR'	''	''
'17.3.2.99'	'hormone metabolism.brassinosteroid.signal transduction.other'	''	''
'17.3.3'	'hormone metabolism.brassinosteroid.induced-regulated-responsive-activated'	''	''
'17.4'	'hormone metabolism.cytokinin'	''	''
'17.4.1'	'hormone metabolism.cytokinin.synthesis-degradation'	''	''
'17.4.1.1001'	'hormone metabolism.cytokinin.synthesis-degradation'	'6-benzylaminopurine'	'hormone metabolism.cytokinin'
'17.4.1.1002'	'hormone metabolism.cytokinin.synthesis-degradation'	'6-benzylaminopurine-9-(beta-glucoside)'	'hormone metabolism.cytokinin'
'17.4.1.1003'	'hormone metabolism.cytokinin.synthesis-degradation'	'zeatin'	'hormone metabolism.cytokinin'
'17.4.2'	'hormone metabolism.cytokinin.signal transduction'	'1336'	'(at5g35750 : 1277.0) Encodes histidine kinase AHK2.; histidine kinase 2 (HK2); FUNCTIONS IN: osmosensor activity, cytokinin receptor activity, protein histidine kinase activity; INVOLVED IN: in 8 processes; LOCATED IN: membrane; EXPRESSED IN: 23 plant structures; EXPRESSED DURING: 13 growth stages; CONTAINS InterPro DOMAIN/s: Signal transduction histidine kinase, homodimeric (InterPro:IPR009082)…
'17.4.3'	'hormone metabolism.cytokinin.induced-regulated-responsive-activated'	''	''
'17.5'	'hormone metabolism.ethylene'	''	''
'17.5.1'	'hormone metabolism.ethylene.synthesis-degradation'	''	''
'17.5.1.1'	'hormone metabolism.ethylene.synthesis-degradation.1-aminocyclopropane-1-carboxylate synthase'	''	''
'17.5.1.2'	'hormone metabolism.ethylene.synthesis-degradation.1-aminocyclopropane-1-carboxylate oxidase'	''	''
'17.5.1.20'	'hormone metabolism.ethylene.synthesis-degradation.XBAT32'	''	''
'17.5.1.1001'	'hormone metabolism.ethylene.synthesis-degradation'	'1-aminocyclopropanecarboxylate'	'ethylene biosynthesis precursor'
'17.5.1.1002'	'hormone metabolism.ethylene.synthesis-degradation'	'(s)-trans-2-amino-4-(2-aminoethoxy)-3-butenoate'	'ethylene biosynthesis inhibitor'
'17.5.2'	'hormone metabolism.ethylene.signal transduction'	''	''
'17.5.3'	'hormone metabolism.ethylene.induced-regulated-responsive-activated'	''	''
'17.6'	'hormone metabolism.gibberelin'	''	''
'17.6.1'	'hormone metabolism.gibberelin.synthesis-degradation'	''	''
'17.6.1.1'	'hormone metabolism.gibberelin.synthesis-degradation.copalyl diphosphate synthase'	''	''
'17.6.1.2'	'hormone metabolism.gibberelin.synthesis-degradation.ent-kaurene synthase'	''	''
'17.6.1.3'	'hormone metabolism.gibberelin.synthesis-degradation.ent-kaurene oxidase'	''	''
'17.6.1.4'	'hormone metabolism.gibberelin.synthesis-degradation.ent-kaurenoic acid hydroxylase/oxygenase'	''	''
'17.6.1.11'	'hormone metabolism.gibberelin.synthesis-degradation.GA20 oxidase'	''	''
'17.6.1.12'	'hormone metabolism.gibberelin.synthesis-degradation.GA3 oxidase'	''	''
'17.6.1.13'	'hormone metabolism.gibberelin.synthesis-degradation.GA2 oxidase'	''	''
'17.6.1.1001'	'hormone metabolism.gibberelin.synthesis-degradation'	'gibberellate (ga3)'	'hormone metabolism.gibberelin'
'17.6.2'	'hormone metabolism.gibberelin.signal transduction'	''	''
'17.6.3'	'hormone metabolism.gibberelin.induced-regulated-responsive-activated'	''	''
'17.7'	'hormone metabolism.jasmonate'	''	''
'17.7.1'	'hormone metabolism.jasmonate.synthesis-degradation'	''	''
'17.7.1.1'	'hormone metabolism.jasmonate.synthesis-degradation.lipases'	''	''
'17.7.1.2'	'hormone metabolism.jasmonate.synthesis-degradation.lipoxygenase'	''	''
'17.7.1.3'	'hormone metabolism.jasmonate.synthesis-degradation.allene oxidase synthase'	''	''
'17.7.1.4'	'hormone metabolism.jasmonate.synthesis-degradation.allene oxidase cyclase'	''	''
'17.7.1.5'	'hormone metabolism.jasmonate.synthesis-degradation.12-Oxo-PDA-reductase'	''	''
'17.7.1.10'	'hormone metabolism.jasmonate.synthesis-degradation.jasmonate-O-methyltransferase'	''	''
'17.7.1.1001'	'hormone metabolism.jasmonate.synthesis-degradation'	'oxophytodienoic acid'	'hormone metabolism.jasmonate. Precursor of jasmonic acid'
'17.7.1.1002'	'hormone metabolism.jasmonate.synthesis-degradation'	'jasmonic acid'	'hormone metabolism.jasmonate'
'17.7.2'	'hormone metabolism.jasmonate.signal transduction'	''	''
'17.7.3'	'hormone metabolism.jasmonate.induced-regulated-responsive-activated'	''	''
'17.8'	'hormone metabolism.salicylic acid'	''	''
'17.8.1'	'hormone metabolism.salicylic acid.synthesis-degradation'	''	''
'17.8.1.1'	'hormone metabolism.salicylic acid.synthesis-degradation.synthesis'	''	''
'17.8.1.1.2'	'hormone metabolism.salicylic acid.synthesis-degradation.synthesis.isochorismate pyruvate lyase'	''	''
'17.8.1.1.3'	'hormone metabolism.salicylic acid.synthesis-degradation.synthesis.benzoic acid-2-hydroxylase'	''	''
'17.8.1.1.4'	'hormone metabolism.salicylic acid.synthesis-degradation.synthesis.SA glucosyltransferase ether bond making SAG'	''	''
'17.8.1.1.5'	'hormone metabolism.salicylic acid.synthesis-degradation.synthesis.SA glucosyltransferase ester and ether bond making SGE, SAG'	''	''
'17.8.1.1.6'	'hormone metabolism.salicylic acid.synthesis-degradation.synthesis.SA methyltransferase'	''	''
'17.8.1.1.7'	'hormone metabolism.salicylic acid.synthesis-degradation.synthesis.methyl-SA methylesterase'	''	''
'17.8.2'	'hormone metabolism.salicylic acid.signal transduction'	''	''
'17.8.3'	'hormone metabolism.salicylic acid.induced-regulated-responsive-activated'	''	''
'17.8.1001'	'hormone metabolism.salicylic acid.synthesis-degradation'	'salicylic acid-glucose'	''
'17.8.1002'	'hormone metabolism.salicylic acid.synthesis-degradation.Methylsalicylate'	'methylsalicylate'	''
'18'	'Co-factor and vitamine metabolism'	''	''
'18.1'	'Co-factor and vitamine metabolism.molybdenum cofactor'	''	''
'18.1.1'	'Co-factor and vitamine metabolism.molybdenum cofactor.gephyrin'	''	''
'18.2'	'Co-factor and vitamine metabolism.thiamine'	''	''
'18.2.1'	'Co-factor and vitamine metabolism.thiamine.thiamine diphosphokinase'	''	''
'18.2.2'	'Co-factor and vitamine metabolism.thiamine.hydroxymethylpyrimidine kinase'	''	''
'18.3'	'Co-factor and vitamine metabolism.riboflavin'	''	''
'18.3.1'	'Co-factor and vitamine metabolism.riboflavin.GTP cyclohydrolase II'	''	''
'18.3.2'	'Co-factor and vitamine metabolism.riboflavin.riboflavin synthase'	''	''
'18.4'	'Co-factor and vitamine metabolism.pantothenate'	''	''
'18.4.1'	'Co-factor and vitamine metabolism.pantothenate.branched-chain amino acid aminotransferase'	''	''
'18.4.2'	'Co-factor and vitamine metabolism.pantothenate.3-methyl-2-oxobutanoate hydroxymethyltransferase (KPHMT,PANB)'	''	''
'18.4.3'	'Co-factor and vitamine metabolism.pantothenate.2-dehydropantoate 2-reductase'	''	''
'18.4.4'	'Co-factor and vitamine metabolism.pantothenate.pantoate beta-alanine ligase (PANC, pantothenate synthetase)'	''	''
'18.4.5'	'Co-factor and vitamine metabolism.pantothenate.pantothenate kinase (PANK)'	''	''
'18.4.6'	'Co-factor and vitamine metabolism.pantothenate.phosphopantothenoylcysteine synthetase (PPCS)'	''	''
'18.4.7'	'Co-factor and vitamine metabolism.pantothenate.phosphopantothenoylcysteine decarboxylase (PPCDC)'	''	''
'18.4.8'	'Co-factor and vitamine metabolism.pantothenate.pantetheine-phosphate adenylyltransferase (PPAT)'	''	''
'18.4.9'	'Co-factor and vitamine metabolism.pantothenate.dephospho-CoA kinase (DPCK)'	''	''
'18.5'	'Co-factor and vitamine metabolism.folate & vitamine K'	''	''
'18.5.1'	'Co-factor and vitamine metabolism.folate & vitamine K.folate'	''	''
'18.5.1.1'	'Co-factor and vitamine metabolism.folate & vitamine K.folate.methylenetetrahydrofolate dehydrogenase (NADP+ dependent)'	''	''
'18.5.2'	'Co-factor and vitamine metabolism.folate & vitamine K.vitamine K'	''	''
'18.5.2.1'	'Co-factor and vitamine metabolism.folate & vitamine K.vitamine K.isochorismate synthase'	''	''
'18.5.2.4'	'Co-factor and vitamine metabolism.folate & vitamine K.vitamine K.o-Succinyl-BenzoylCoa Synthetase'	''	''
'18.5.2.5'	'Co-factor and vitamine metabolism.folate & vitamine K.vitamine K.naphthoate synthase'	''	''
'18.5.2.7'	'Co-factor and vitamine metabolism.folate & vitamine K.vitamine K.DHNA Phytyltransferase'	'946'	'(at1g60600 : 373.0) Encodes a protein similar to 1,4-dihydroxy-2-naphthoic acid phytyltransferase involved in phylloquinone and plastoquinone biosynthesis. Mutants are pale green and heterotrophic with defects in photosynthetic electron transport.; ABERRANT CHLOROPLAST DEVELOPMENT 4 (ABC4); CONTAINS InterPro DOMAIN/s: UbiA prenyltransferase (InterPro:IPR000537), 1,4-dihydroxy-2-naphthoate phytyl…
'18.5.2.8'	'Co-factor and vitamine metabolism.folate & vitamine K.vitamine K.2-phytyl-1,4-naphthoquinone methyltransferase'	''	''
'18.5.2.8.1'	'Co-factor and vitamine metabolism.folate & vitamine K.vitamine K.2-phytyl-1,4-naphthoquinone methyltransferase.PHYLLO'	''	''
'18.6'	'Co-factor and vitamine metabolism.biotin'	''	''
'18.6.1'	'Co-factor and vitamine metabolism.biotin.biotin synthase'	''	''
'18.6.2'	'Co-factor and vitamine metabolism.biotin.Diaminopelargonic acid aminotransferase and dethiobiotin synthetase'	''	''
'18.7'	'Co-factor and vitamine metabolism.iron-sulphur clusters'	''	''
'18.8'	'Co-factor and vitamine metabolism.ubiquinone'	''	''
'18.8.1'	'Co-factor and vitamine metabolism.ubiquinone.hexaprenyldihydroxybenzoate methyltransferase'	''	''
'18.10'	'Co-factor and vitamine metabolism.coenzyme M'	''	''
'18.10.3'	'Co-factor and vitamine metabolism.coenzyme M.2-hydroxyacid dehydrogenase'	''	''
'18.11'	'Co-factor and vitamine metabolism.lipoic acid'	''	''
'18.12'	'Co-factor and vitamine metabolism.NADH kinase'	''	''
'18.13'	'Co-factor and vitamine metabolism.isochorismatase'	''	''
'18.1001'	'Co-factor and vitamine metabolism'	'nicotinate'	'Co-factor metabolism; energy misc'
'18.1002'	'Co-factor and vitamine metabolism'	'nicotinamide'	'Co-factor metabolism; energy misc'
'18.1003'	'Co-factor and vitamine metabolism'	'nad'	'Co-factor metabolism; energy misc'
'18.1004'	'Co-factor and vitamine metabolism'	'nadh'	'Co-factor metabolism; energy misc'
'18.1005'	'Co-factor and vitamine metabolism'	'nadp'	'Co-factor metabolism; energy misc'
'18.1006'	'Co-factor and vitamine metabolism'	'nadph'	'Co-factor metabolism; energy misc'
'18.1007'	'Co-factor and vitamine metabolism'	'ppi'	'Co-factor metabolism; energy misc'
'18.1008'	'Co-factor and vitamine metabolism'	'pantothenate'	''
'18.1009'	'Co-factor and vitamine metabolism.lumichrome'	'lumichrome'	'7,8-Dimethylalloxazine; Riboflavin metabolism'
'19'	'tetrapyrrole synthesis'	''	''
'19.1'	'tetrapyrrole synthesis.glu-tRNA synthetase'	''	''
'19.2'	'tetrapyrrole synthesis.glu-tRNA reductase'	''	''
'19.3'	'tetrapyrrole synthesis.GSA'	''	''
'19.4'	'tetrapyrrole synthesis.ALA dehydratase'	''	''
'19.5'	'tetrapyrrole synthesis.porphobilinogen deaminase'	''	''
'19.6'	'tetrapyrrole synthesis.uroporphyrinogen III synthase'	''	''
'19.7'	'tetrapyrrole synthesis.uroporphyrinogen decarboxylase'	''	''
'19.8'	'tetrapyrrole synthesis.coproporphyrinogen III oxidase'	''	''
'19.9'	'tetrapyrrole synthesis.protoporphyrin IX oxidase'	''	''
'19.10'	'tetrapyrrole synthesis.magnesium chelatase'	''	''
'19.11'	'tetrapyrrole synthesis.magnesium protoporphyrin IX methyltransferase'	''	''
'19.12'	'tetrapyrrole synthesis.magnesium-protoporphyrin IX monomethyl ester (oxidative) cyclase'	''	''
'19.13'	'tetrapyrrole synthesis.divinyl chlorophyllide-a 8-vinyl-reductase'	''	''
'19.14'	'tetrapyrrole synthesis.protochlorophyllide reductase'	''	''
'19.15'	'tetrapyrrole synthesis.chlorophyll synthase'	'1179'	'(at3g51820 : 518.0) Encodes a protein with chlorophyll synthase activity. This enzyme has been shown to perform the esterification of chlorophyllide (a and b), the last step of chlorophyll biosynthesis. Although it can use either geranylgeranyl pyrophosphate (GGPP) or phytyl pyrophosphate (PhyPP) as substrates, the esterification reaction was faster with GGPP than with PhyPP.; G4; FUNCTIONS IN: …
'19.15'	'tetrapyrrole synthesis.chlorophyll synthase'	'1180'	'(at3g51820 : 513.0) Encodes a protein with chlorophyll synthase activity. This enzyme has been shown to perform the esterification of chlorophyllide (a and b), the last step of chlorophyll biosynthesis. Although it can use either geranylgeranyl pyrophosphate (GGPP) or phytyl pyrophosphate (PhyPP) as substrates, the esterification reaction was faster with GGPP than with PhyPP.; G4; FUNCTIONS IN: …
'19.16'	'tetrapyrrole synthesis.chlorophyll b synthase'	''	''
'19.20'	'tetrapyrrole synthesis.ferrochelatase'	''	''
'19.21'	'tetrapyrrole synthesis.heme oxygenase'	''	''
'19.30'	'tetrapyrrole synthesis.uroporphyrin-III C-methyltransferase'	''	''
'19.32'	'tetrapyrrole synthesis.sirohydrochlorin ferrochelatase'	''	''
'19.33'	'tetrapyrrole synthesis.5-aminolevulinate synthase'	''	''
'19.40'	'tetrapyrrole synthesis.regulation'	''	''
'19.99'	'tetrapyrrole synthesis.unspecified'	''	''
'20'	'stress'	'990'	'(at3g10980 : 632.0) PLAC8 family protein; FUNCTIONS IN: molecular_function unknown; INVOLVED IN: biological_process unknown; LOCATED IN: plasma membrane; EXPRESSED IN: male gametophyte, cultured cell; EXPRESSED DURING: M germinated pollen stage; CONTAINS InterPro DOMAIN/s: Protein of unknown function Cys-rich (InterPro:IPR006461), Protein of unknown function DUF2985 (InterPro:IPR021369); BEST Ar…
'20'	'stress'	'1142'	'(at3g10980 : 506.0) PLAC8 family protein; FUNCTIONS IN: molecular_function unknown; INVOLVED IN: biological_process unknown; LOCATED IN: plasma membrane; EXPRESSED IN: male gametophyte, cultured cell; EXPRESSED DURING: M germinated pollen stage; CONTAINS InterPro DOMAIN/s: Protein of unknown function Cys-rich (InterPro:IPR006461), Protein of unknown function DUF2985 (InterPro:IPR021369); BEST Ar…
'20.1'	'stress.biotic'	'587'	'(at2g21340 : 590.0) MATE efflux family protein; FUNCTIONS IN: antiporter activity, drug transmembrane transporter activity; INVOLVED IN: drug transmembrane transport, transmembrane transport; LOCATED IN: chloroplast; EXPRESSED IN: 22 plant structures; EXPRESSED DURING: 13 growth stages; CONTAINS InterPro DOMAIN/s: Multi antimicrobial extrusion protein MatE (InterPro:IPR002528); BEST Arabidopsis …
'20.1'	'stress.biotic'	'665'	'(at2g21340 : 652.0) MATE efflux family protein; FUNCTIONS IN: antiporter activity, drug transmembrane transporter activity; INVOLVED IN: drug transmembrane transport, transmembrane transport; LOCATED IN: chloroplast; EXPRESSED IN: 22 plant structures; EXPRESSED DURING: 13 growth stages; CONTAINS InterPro DOMAIN/s: Multi antimicrobial extrusion protein MatE (InterPro:IPR002528); BEST Arabidopsis …
'20.1'	'stress.biotic'	'681'	'(at2g21340 : 634.0) MATE efflux family protein; FUNCTIONS IN: antiporter activity, drug transmembrane transporter activity; INVOLVED IN: drug transmembrane transport, transmembrane transport; LOCATED IN: chloroplast; EXPRESSED IN: 22 plant structures; EXPRESSED DURING: 13 growth stages; CONTAINS InterPro DOMAIN/s: Multi antimicrobial extrusion protein MatE (InterPro:IPR002528); BEST Arabidopsis …
'20.1'	'stress.biotic'	'689'	'(at2g21340 : 582.0) MATE efflux family protein; FUNCTIONS IN: antiporter activity, drug transmembrane transporter activity; INVOLVED IN: drug transmembrane transport, transmembrane transport; LOCATED IN: chloroplast; EXPRESSED IN: 22 plant structures; EXPRESSED DURING: 13 growth stages; CONTAINS InterPro DOMAIN/s: Multi antimicrobial extrusion protein MatE (InterPro:IPR002528); BEST Arabidopsis …
'20.1'	'stress.biotic'	'692'	'(at2g21340 : 611.0) MATE efflux family protein; FUNCTIONS IN: antiporter activity, drug transmembrane transporter activity; INVOLVED IN: drug transmembrane transport, transmembrane transport; LOCATED IN: chloroplast; EXPRESSED IN: 22 plant structures; EXPRESSED DURING: 13 growth stages; CONTAINS InterPro DOMAIN/s: Multi antimicrobial extrusion protein MatE (InterPro:IPR002528); BEST Arabidopsis …
'20.1'	'stress.biotic'	'772'	'(gnl|cdd|69947 : 444.0) no description available & (at2g02180 : 409.0) Necessary for the efficient multiplication of tobamoviruses.; tobamovirus multiplication protein 3 (TOM3); INVOLVED IN: viral replication complex formation and maintenance; LOCATED IN: endomembrane system; EXPRESSED IN: 23 plant structures; EXPRESSED DURING: 14 growth stages; CONTAINS InterPro DOMAIN/s: Protein of unknown fun…
'20.1'	'stress.biotic'	'1033'	'(at5g47120 : 199.0) Encodes BI-1, a homolog of mammalian Bax inhibitor 1. Functions as an attenuator of biotic and abiotic types of cell death. Bax-induced cell death can be downregulated by ectopically expressing AtBI in planta.; BAX inhibitor 1 (BI1); CONTAINS InterPro DOMAIN/s: Inhibitor of apoptosis-promoting Bax1 related (InterPro:IPR006214), Bax inhibitor 1, conserved site (InterPro:IPR006…
'20.1'	'stress.biotic'	'1045'	'(at5g47120 : 283.0) Encodes BI-1, a homolog of mammalian Bax inhibitor 1. Functions as an attenuator of biotic and abiotic types of cell death. Bax-induced cell death can be downregulated by ectopically expressing AtBI in planta.; BAX inhibitor 1 (BI1); CONTAINS InterPro DOMAIN/s: Inhibitor of apoptosis-promoting Bax1 related (InterPro:IPR006214), Bax inhibitor 1, conserved site (InterPro:IPR006…
'20.1'	'stress.biotic'	'1132'	'(at2g21340 : 528.0) MATE efflux family protein; FUNCTIONS IN: antiporter activity, drug transmembrane transporter activity; INVOLVED IN: drug transmembrane transport, transmembrane transport; LOCATED IN: chloroplast; EXPRESSED IN: 22 plant structures; EXPRESSED DURING: 13 growth stages; CONTAINS InterPro DOMAIN/s: Multi antimicrobial extrusion protein MatE (InterPro:IPR002528); BEST Arabidopsis …
'20.1'	'stress.biotic'	'1133'	'(at2g21340 : 570.0) MATE efflux family protein; FUNCTIONS IN: antiporter activity, drug transmembrane transporter activity; INVOLVED IN: drug transmembrane transport, transmembrane transport; LOCATED IN: chloroplast; EXPRESSED IN: 22 plant structures; EXPRESSED DURING: 13 growth stages; CONTAINS InterPro DOMAIN/s: Multi antimicrobial extrusion protein MatE (InterPro:IPR002528); BEST Arabidopsis …
'20.1'	'stress.biotic'	'1159'	'(at2g21340 : 448.0) MATE efflux family protein; FUNCTIONS IN: antiporter activity, drug transmembrane transporter activity; INVOLVED IN: drug transmembrane transport, transmembrane transport; LOCATED IN: chloroplast; EXPRESSED IN: 22 plant structures; EXPRESSED DURING: 13 growth stages; CONTAINS InterPro DOMAIN/s: Multi antimicrobial extrusion protein MatE (InterPro:IPR002528); BEST Arabidopsis …
'20.1'	'stress.biotic'	'1242'	'(gnl|cdd|69947 : 315.0) no description available & (at2g02180 : 283.0) Necessary for the efficient multiplication of tobamoviruses.; tobamovirus multiplication protein 3 (TOM3); INVOLVED IN: viral replication complex formation and maintenance; LOCATED IN: endomembrane system; EXPRESSED IN: 23 plant structures; EXPRESSED DURING: 14 growth stages; CONTAINS InterPro DOMAIN/s: Protein of unknown fun…
'20.1.1'	'stress.biotic.respiratory burst'	'998'	'(at5g51060 : 1155.0) RHD2 (along with RHD3 and RHD4) is required for normal root hair elongation. Has NADPH oxidase activity. Gene is expressed in the elongation and differention zone in trichoblasts and elongating root hairs. RDH2 is localized to the growing tips of root hair cells. It is required for the production of reactive oxygen species in response to extracellular ATP stimulus. The incre…
'20.1.1'	'stress.biotic.respiratory burst'	'1052'	'(at5g47910 : 1169.0) NADPH/respiratory burst oxidase protein D (RbohD).Interacts with AtrbohF gene to fine tune the spatial control of ROI production and hypersensitive response to cell in and around infection site.; respiratory burst oxidase homologue D (RBOHD); FUNCTIONS IN: NAD(P)H oxidase activity; INVOLVED IN: oxygen and reactive oxygen species metabolic process, defense response to fungus,…
'20.1.1'	'stress.biotic.respiratory burst'	'1104'	'(at5g51060 : 917.0) RHD2 (along with RHD3 and RHD4) is required for normal root hair elongation. Has NADPH oxidase activity. Gene is expressed in the elongation and differention zone in trichoblasts and elongating root hairs. RDH2 is localized to the growing tips of root hair cells. It is required for the production of reactive oxygen species in response to extracellular ATP stimulus. The increa…
'20.1.1'	'stress.biotic.respiratory burst'	'1116'	'(at5g51060 : 929.0) RHD2 (along with RHD3 and RHD4) is required for normal root hair elongation. Has NADPH oxidase activity. Gene is expressed in the elongation and differention zone in trichoblasts and elongating root hairs. RDH2 is localized to the growing tips of root hair cells. It is required for the production of reactive oxygen species in response to extracellular ATP stimulus. The increa…
'20.1.1'	'stress.biotic.respiratory burst'	'1117'	'(at5g51060 : 942.0) RHD2 (along with RHD3 and RHD4) is required for normal root hair elongation. Has NADPH oxidase activity. Gene is expressed in the elongation and differention zone in trichoblasts and elongating root hairs. RDH2 is localized to the growing tips of root hair cells. It is required for the production of reactive oxygen species in response to extracellular ATP stimulus. The increa…
'20.1.1'	'stress.biotic.respiratory burst'	'1333'	'(at5g51060 : 629.0) RHD2 (along with RHD3 and RHD4) is required for normal root hair elongation. Has NADPH oxidase activity. Gene is expressed in the elongation and differention zone in trichoblasts and elongating root hairs. RDH2 is localized to the growing tips of root hair cells. It is required for the production of reactive oxygen species in response to extracellular ATP stimulus. The increa…
'20.1.1'	'stress.biotic.respiratory burst'	'1334'	'(at5g47910 : 645.0) NADPH/respiratory burst oxidase protein D (RbohD).Interacts with AtrbohF gene to fine tune the spatial control of ROI production and hypersensitive response to cell in and around infection site.; respiratory burst oxidase homologue D (RBOHD); FUNCTIONS IN: NAD(P)H oxidase activity; INVOLVED IN: oxygen and reactive oxygen species metabolic process, defense response to fungus, …
'20.1.1'	'stress.biotic.respiratory burst'	'1335'	'(at5g47910 : 647.0) NADPH/respiratory burst oxidase protein D (RbohD).Interacts with AtrbohF gene to fine tune the spatial control of ROI production and hypersensitive response to cell in and around infection site.; respiratory burst oxidase homologue D (RBOHD); FUNCTIONS IN: NAD(P)H oxidase activity; INVOLVED IN: oxygen and reactive oxygen species metabolic process, defense response to fungus, …
'20.1.2'	'stress.biotic.receptors'	'1322'	'(at5g36930 : 302.0) Disease resistance protein (TIR-NBS-LRR class) family; FUNCTIONS IN: transmembrane receptor activity, ATP binding; INVOLVED IN: signal transduction, defense response, apoptosis, innate immune response; LOCATED IN: intrinsic to membrane; EXPRESSED IN: 19 plant structures; EXPRESSED DURING: 13 growth stages; CONTAINS InterPro DOMAIN/s: NB-ARC (InterPro:IPR002182), Toll-Interleu…
'20.1.3'	'stress.biotic.signalling'	''	''
'20.1.3.1'	'stress.biotic.signalling.MLO-like'	'814'	'(at1g61560 : 705.0) A member of a large family of seven-transmembrane domain proteins specific to plants, homologs of the barley mildew resistance locus o (MLO) protein. The Arabidopsis genome contains 15 genes encoding MLO proteins, with localization in plasma membrane. Phylogenetic analysis revealed four clades of closely-related AtMLO genes. ATMLO6 belongs to the clade IV, with AtMLO2, AtMLO3…
'20.1.3.1'	'stress.biotic.signalling.MLO-like'	'994'	'(gnl|cdd|66748 : 653.0) no description available & (at4g02600 : 641.0) A member of a large family of seven-transmembrane domain proteins specific to plants, homologs of the barley mildew resistance locus o (MLO) protein. The Arabidopsis genome contains 15 genes encoding MLO proteins, with localization in plasma membrane. Phylogenetic analysis revealed four clades of closely-related AtMLO genes. …
'20.1.3.1'	'stress.biotic.signalling.MLO-like'	'1129'	'(gnl|cdd|66748 : 570.0) no description available & (at1g61560 : 560.0) A member of a large family of seven-transmembrane domain proteins specific to plants, homologs of the barley mildew resistance locus o (MLO) protein. The Arabidopsis genome contains 15 genes encoding MLO proteins, with localization in plasma membrane. Phylogenetic analysis revealed four clades of closely-related AtMLO genes. …
'20.1.4'	'stress.biotic.kinases'	''	''
'20.1.5'	'stress.biotic.regulation of transcription'	''	''
'20.1.7'	'stress.biotic.PR-proteins'	'1322'	'(at5g36930 : 302.0) Disease resistance protein (TIR-NBS-LRR class) family; FUNCTIONS IN: transmembrane receptor activity, ATP binding; INVOLVED IN: signal transduction, defense response, apoptosis, innate immune response; LOCATED IN: intrinsic to membrane; EXPRESSED IN: 19 plant structures; EXPRESSED DURING: 13 growth stages; CONTAINS InterPro DOMAIN/s: NB-ARC (InterPro:IPR002182), Toll-Interleu…
'20.1.7'	'stress.biotic.PR-proteins'	'1338'	'(at3g14470 : 275.0) NB-ARC domain-containing disease resistance protein; FUNCTIONS IN: protein binding; INVOLVED IN: apoptosis, defense response; LOCATED IN: endomembrane system; EXPRESSED IN: 23 plant structures; EXPRESSED DURING: 14 growth stages; CONTAINS InterPro DOMAIN/s: Leucine-rich repeat-containing protein (InterPro:IPR015766), NB-ARC (InterPro:IPR002182), Leucine-rich repeat (InterPro:…
'20.1.7.6'	'stress.biotic.PR-proteins.proteinase inhibitors'	''	''
'20.1.7.6.1'	'stress.biotic.PR-proteins.proteinase inhibitors.trypsin inhibitor'	''	''
'20.1.7.10'	'stress.biotic.PR-proteins.NPR'	''	''
'20.1.7.10.1'	'stress.biotic.PR-proteins.NPR.NPR1'	''	''
'20.1.7.12'	'stress.biotic.PR-proteins.plant defensins'	''	''
'20.1.1001'	'stress.biotic'	'melezitose'	'commonly found in honeys and in honey dew produced by apids but lacking from plant nectar'
'20.2'	'stress.abiotic'	'849'	'(at1g16560 : 461.0) Per1-like family protein; CONTAINS InterPro DOMAIN/s: Per1-like (InterPro:IPR007217); BEST Arabidopsis thaliana protein match is: Per1-like family protein (TAIR:AT5G62130.2); Has 35333 Blast hits to 34131 proteins in 2444 species: Archae - 798; Bacteria - 22429; Metazoa - 974; Fungi - 991; Plants - 531; Viruses - 0; Other Eukaryotes - 9610 (source: NCBI BLink). & (loc_os05g13…
'20.2'	'stress.abiotic'	'850'	'(at1g16560 : 451.0) Per1-like family protein; CONTAINS InterPro DOMAIN/s: Per1-like (InterPro:IPR007217); BEST Arabidopsis thaliana protein match is: Per1-like family protein (TAIR:AT5G62130.2); Has 35333 Blast hits to 34131 proteins in 2444 species: Archae - 798; Bacteria - 22429; Metazoa - 974; Fungi - 991; Plants - 531; Viruses - 0; Other Eukaryotes - 9610 (source: NCBI BLink). & (loc_os05g13…
'20.2'	'stress.abiotic'	'1273'	'(at1g16560 : 353.0) Per1-like family protein; CONTAINS InterPro DOMAIN/s: Per1-like (InterPro:IPR007217); BEST Arabidopsis thaliana protein match is: Per1-like family protein (TAIR:AT5G62130.2); Has 35333 Blast hits to 34131 proteins in 2444 species: Archae - 798; Bacteria - 22429; Metazoa - 974; Fungi - 991; Plants - 531; Viruses - 0; Other Eukaryotes - 9610 (source: NCBI BLink). & (loc_os05g13…
'20.2.1'	'stress.abiotic.heat'	'1239'	'(at5g49580 : 628.0) Chaperone DnaJ-domain superfamily protein; FUNCTIONS IN: unfolded protein binding, heat shock protein binding; INVOLVED IN: protein folding; LOCATED IN: cellular_component unknown; EXPRESSED IN: 24 plant structures; EXPRESSED DURING: 13 growth stages; CONTAINS InterPro DOMAIN/s: Molecular chaperone, heat shock protein, Hsp40, DnaJ (InterPro:IPR015609), Heat shock protein DnaJ…
'20.2.2'	'stress.abiotic.cold'	''	''
'20.2.3'	'stress.abiotic.drought/salt'	'145'	'(gnl|cdd|37503 : 927.0) no description available & (at1g34130 : 926.0) Encodes homolog of yeast STT3, a subunit of oligosaccharyltransferase.; staurosporin and temperature sensitive 3-like b (STT3B); FUNCTIONS IN: oligosaccharyl transferase activity; INVOLVED IN: protein amino acid glycosylation; LOCATED IN: endoplasmic reticulum, plasma membrane, membrane; EXPRESSED IN: 24 plant structures; EXP…
'20.2.3'	'stress.abiotic.drought/salt'	'161'	'(at5g19690 : 1118.0) encodes an oligosaccharyl transferase involved response to high salt. Mutants are hypersensitive to high salt conditions; staurosporin and temperature sensitive 3-like A (STT3A); FUNCTIONS IN: oligosaccharyl transferase activity; INVOLVED IN: response to salt stress; LOCATED IN: endoplasmic reticulum, plasma membrane, membrane; EXPRESSED IN: 24 plant structures; EXPRESSED DU…
'20.2.3'	'stress.abiotic.drought/salt'	'241'	'(at1g34130 : 1130.0) Encodes homolog of yeast STT3, a subunit of oligosaccharyltransferase.; staurosporin and temperature sensitive 3-like b (STT3B); FUNCTIONS IN: oligosaccharyl transferase activity; INVOLVED IN: protein amino acid glycosylation; LOCATED IN: endoplasmic reticulum, plasma membrane, membrane; EXPRESSED IN: 24 plant structures; EXPRESSED DURING: 13 growth stages; CONTAINS InterPro…
'20.2.3'	'stress.abiotic.drought/salt'	'352'	'(at1g69450 : 742.0) Early-responsive to dehydration stress protein (ERD4); LOCATED IN: endomembrane system, membrane; EXPRESSED IN: 23 plant structures; EXPRESSED DURING: 13 growth stages; CONTAINS InterPro DOMAIN/s: Protein of unknown function DUF221 (InterPro:IPR003864); BEST Arabidopsis thaliana protein match is: hypothetical protein 1 (TAIR:AT3G01100.1). & (loc_os12g39320.1 : 574.0) no descr…
'20.2.3'	'stress.abiotic.drought/salt'	'353'	'(at1g69450 : 793.0) Early-responsive to dehydration stress protein (ERD4); LOCATED IN: endomembrane system, membrane; EXPRESSED IN: 23 plant structures; EXPRESSED DURING: 13 growth stages; CONTAINS InterPro DOMAIN/s: Protein of unknown function DUF221 (InterPro:IPR003864); BEST Arabidopsis thaliana protein match is: hypothetical protein 1 (TAIR:AT3G01100.1). & (loc_os12g39320.1 : 627.0) no descr…
'20.2.3'	'stress.abiotic.drought/salt'	'354'	'(at1g69450 : 786.0) Early-responsive to dehydration stress protein (ERD4); LOCATED IN: endomembrane system, membrane; EXPRESSED IN: 23 plant structures; EXPRESSED DURING: 13 growth stages; CONTAINS InterPro DOMAIN/s: Protein of unknown function DUF221 (InterPro:IPR003864); BEST Arabidopsis thaliana protein match is: hypothetical protein 1 (TAIR:AT3G01100.1). & (loc_os12g39320.1 : 620.0) no descr…
'20.2.3'	'stress.abiotic.drought/salt'	'394'	'(at4g22120 : 1058.0) ERD (early-responsive to dehydration stress) family protein; CONTAINS InterPro DOMAIN/s: Protein of unknown function DUF221 (InterPro:IPR003864); BEST Arabidopsis thaliana protein match is: ERD (early-responsive to dehydration stress) family protein (TAIR:AT4G04340.1). & (loc_os01g35050.3 : 1033.0) no description available & (gnl|cdd|36349 : 742.0) no description available &…
'20.2.3'	'stress.abiotic.drought/salt'	'545'	'(at3g01100 : 872.0) unknown protein, has cDNAs and ESTs associated to it; hypothetical protein 1 (HYP1); LOCATED IN: endomembrane system, membrane; EXPRESSED IN: 24 plant structures; EXPRESSED DURING: 14 growth stages; CONTAINS InterPro DOMAIN/s: Protein of unknown function DUF221 (InterPro:IPR003864); BEST Arabidopsis thaliana protein match is: Early-responsive to dehydration stress protein (ER…
'20.2.3'	'stress.abiotic.drought/salt'	'565'	'(at1g30360 : 896.0) early-responsive to dehydration 4 (ERD4); INVOLVED IN: response to water deprivation; LOCATED IN: plasma membrane, chloroplast, vacuole, membrane, chloroplast envelope; EXPRESSED IN: 26 plant structures; EXPRESSED DURING: 14 growth stages; CONTAINS InterPro DOMAIN/s: Protein of unknown function DUF221 (InterPro:IPR003864); BEST Arabidopsis thaliana protein match is: ERD (earl…
'20.2.3'	'stress.abiotic.drought/salt'	'606'	'(at3g01100 : 833.0) unknown protein, has cDNAs and ESTs associated to it; hypothetical protein 1 (HYP1); LOCATED IN: endomembrane system, membrane; EXPRESSED IN: 24 plant structures; EXPRESSED DURING: 14 growth stages; CONTAINS InterPro DOMAIN/s: Protein of unknown function DUF221 (InterPro:IPR003864); BEST Arabidopsis thaliana protein match is: Early-responsive to dehydration stress protein (ER…
'20.2.3'	'stress.abiotic.drought/salt'	'653'	'(at1g69450 : 585.0) Early-responsive to dehydration stress protein (ERD4); LOCATED IN: endomembrane system, membrane; EXPRESSED IN: 23 plant structures; EXPRESSED DURING: 13 growth stages; CONTAINS InterPro DOMAIN/s: Protein of unknown function DUF221 (InterPro:IPR003864); BEST Arabidopsis thaliana protein match is: hypothetical protein 1 (TAIR:AT3G01100.1). & (loc_os12g39320.1 : 476.0) no descr…
'20.2.3'	'stress.abiotic.drought/salt'	'654'	'(at1g69450 : 587.0) Early-responsive to dehydration stress protein (ERD4); LOCATED IN: endomembrane system, membrane; EXPRESSED IN: 23 plant structures; EXPRESSED DURING: 13 growth stages; CONTAINS InterPro DOMAIN/s: Protein of unknown function DUF221 (InterPro:IPR003864); BEST Arabidopsis thaliana protein match is: hypothetical protein 1 (TAIR:AT3G01100.1). & (loc_os12g39320.1 : 476.0) no descr…
'20.2.3'	'stress.abiotic.drought/salt'	'657'	'(at1g69450 : 640.0) Early-responsive to dehydration stress protein (ERD4); LOCATED IN: endomembrane system, membrane; EXPRESSED IN: 23 plant structures; EXPRESSED DURING: 13 growth stages; CONTAINS InterPro DOMAIN/s: Protein of unknown function DUF221 (InterPro:IPR003864); BEST Arabidopsis thaliana protein match is: hypothetical protein 1 (TAIR:AT3G01100.1). & (loc_os12g39320.1 : 487.0) no descr…
'20.2.3'	'stress.abiotic.drought/salt'	'747'	'(loc_os01g35050.3 : 1103.0) no description available & (at1g11960 : 1088.0) ERD (early-responsive to dehydration stress) family protein; FUNCTIONS IN: molecular_function unknown; INVOLVED IN: biological_process unknown; LOCATED IN: plasma membrane; EXPRESSED IN: 22 plant structures; EXPRESSED DURING: 13 growth stages; CONTAINS InterPro DOMAIN/s: Protein of unknown function DUF221 (InterPro:IPR00…
'20.2.3'	'stress.abiotic.drought/salt'	'801'	'(at4g02900 : 1060.0) ERD (early-responsive to dehydration stress) family protein; INVOLVED IN: biological_process unknown; LOCATED IN: endomembrane system, membrane; EXPRESSED IN: 21 plant structures; EXPRESSED DURING: 10 growth stages; CONTAINS InterPro DOMAIN/s: Protein of unknown function DUF221 (InterPro:IPR003864); BEST Arabidopsis thaliana protein match is: ERD (early-responsive to dehydra…
'20.2.3'	'stress.abiotic.drought/salt'	'880'	'(at3g01100 : 713.0) unknown protein, has cDNAs and ESTs associated to it; hypothetical protein 1 (HYP1); LOCATED IN: endomembrane system, membrane; EXPRESSED IN: 24 plant structures; EXPRESSED DURING: 14 growth stages; CONTAINS InterPro DOMAIN/s: Protein of unknown function DUF221 (InterPro:IPR003864); BEST Arabidopsis thaliana protein match is: Early-responsive to dehydration stress protein (ER…
'20.2.4'	'stress.abiotic.touch/wounding'	''	''
'20.2.5'	'stress.abiotic.light'	''	''
'20.2.6'	'stress.abiotic.heavy metals'	''	''
'20.2.99'	'stress.abiotic.unspecified'	''	''
'20.2.1001'	'stress.abiotic'	'betaine'	''
'20.1001'	'stress'	'ascorbate'	'hormone metabolism.ethylene; stress; redox'
'20.1002'	'stress'	'dehydroascorbate'	'stress; redox regulation'
'20.1003'	'stress'	'proline'	'amino acid synthesis.proline; amino acid degradation.proline; stress'
'21'	'redox'	''	''
'21.1'	'redox.thioredoxin'	''	''
'21.1.1'	'redox.thioredoxin.PDIL'	''	''
'21.1.2'	'redox.thioredoxin.QSOX'	''	''
'21.2'	'redox.ascorbate and glutathione'	'987'	'(at4g25570 : 229.0) Encodes cytochrome b561.; ACYB-2; FUNCTIONS IN: carbon-monoxide oxygenase activity; LOCATED IN: integral to membrane, chloroplast, vacuole; EXPRESSED IN: 23 plant structures; EXPRESSED DURING: 13 growth stages; CONTAINS InterPro DOMAIN/s: Cytochrome b561, eukaryote (InterPro:IPR004877), Cytochrome b561/ferric reductase transmembrane (InterPro:IPR006593); BEST Arabidopsis thal…
'21.2'	'redox.ascorbate and glutathione'	'1043'	'(at5g38630 : 273.0) Encodes for cytochrome b561.; cytochrome B561-1 (CYB-1); FUNCTIONS IN: carbon-monoxide oxygenase activity; LOCATED IN: endomembrane system, integral to membrane; EXPRESSED IN: 24 plant structures; EXPRESSED DURING: 15 growth stages; CONTAINS InterPro DOMAIN/s: Cytochrome b561, eukaryote (InterPro:IPR004877), Cytochrome b561/ferric reductase transmembrane (InterPro:IPR006593);…
'21.2.1'	'redox.ascorbate and glutathione.ascorbate'	''	''
'21.2.1.1'	'redox.ascorbate and glutathione.ascorbate.GME'	''	''
'21.2.1.2'	'redox.ascorbate and glutathione.ascorbate.GDP-L-galactose-hexose-1-phosphate guanyltransferase'	''	''
'21.2.1.3'	'redox.ascorbate and glutathione.ascorbate.L-galactose-1-phosphate phosphatase'	''	''
'21.2.1.4'	'redox.ascorbate and glutathione.ascorbate.L-galactose dehydrogenase'	''	''
'21.2.1.5'	'redox.ascorbate and glutathione.ascorbate.L-Galactono-1,4-lactone dehydrogenase'	''	''
'21.2.2'	'redox.ascorbate and glutathione.glutathione'	''	''
'21.3'	'redox.heme'	''	''
'21.4'	'redox.glutaredoxins'	''	''
'21.5'	'redox.peroxiredoxin'	''	''
'21.5.1'	'redox.peroxiredoxin.BAS1'	''	''
'21.5.2'	'redox.peroxiredoxin.PER1'	''	''
'21.6'	'redox.dismutases and catalases'	''	''
'21.99'	'redox.misc'	''	''
'21.1001'	'redox'	'threonate'	'redox regulation; ascorbate metabolism; precursor'
'21.1002'	'redox'	'glucarate'	'redox regulation; ascorbate metabolism; precursor'
'21.1003'	'redox'	'gulonate-gamma-lactone'	'redox regulation; ascorbate metabolism; precursor'
'21.1004'	'redox'	'glucuronate'	'redox regulation; ascorbate metabolism; precursor'
'21.1005'	'redox'	'mannose-6-p'	'redox regulation; ascorbate metabolism; precursor'
'21.1006'	'redox'	'mannose-1-p'	'redox regulation; ascorbate metabolism; precursor'
'21.1007'	'redox'	'galactonate-gamma-lactone'	'redox regulation; ascorbate metabolism; precursor'
'21.1008'	'redox'	'ascorbate'	'hormone metabolism.ethylene; stress; redox regulation'
'21.1009'	'redox'	'dehydroascorbate'	'stress; redox regulation'
'21.1010'	'redox'	'pyroglutamate'	'redox regulation, glutathion metabolism, degradation product. Also analyte'
'21.1011'	'redox'	'gulonate'	''
'22'	'polyamine metabolism'	''	''
'22.1'	'polyamine metabolism.synthesis'	''	''
'22.1.1'	'polyamine metabolism.synthesis.ornithine decarboxylase'	''	''
'22.1.2'	'polyamine metabolism.synthesis.SAM decarboxylase'	''	''
'22.1.3'	'polyamine metabolism.synthesis.arginine decarboxylase'	''	''
'22.1.4'	'polyamine metabolism.synthesis.agmatine deiminase'	''	''
'22.1.5'	'polyamine metabolism.synthesis.N-carbamoylputrescine amidohydrolase'	''	''
'22.1.6'	'polyamine metabolism.synthesis.spermidine synthase'	''	''
'22.1.7'	'polyamine metabolism.synthesis.spermine synthase'	''	''
'22.2'	'polyamine metabolism.degradation'	''	''
'22.2.1'	'polyamine metabolism.degradation.polyamin oxidase'	''	''
'22.1001'	'polyamine metabolism'	'gaba'	'amino acid degradation.glutamate; polyamine metabolism'
'22.1002'	'polyamine metabolism'	'agmatine'	'polyamine metabolism'
'22.1003'	'polyamine metabolism'	'putrescine'	'amino acid degradation.arginine; polyamine metabolism'
'22.1004'	'polyamine metabolism'	'spermidine'	'polyamine metabolism'
'22.1005'	'polyamine metabolism'	'spermine'	'polyamine metabolism'
'23'	'nucleotide metabolism'	''	''
'23.1'	'nucleotide metabolism.synthesis'	''	''
'23.1.1'	'nucleotide metabolism.synthesis.pyrimidine'	''	''
'23.1.1.1'	'nucleotide metabolism.synthesis.pyrimidine.carbamoyl phosphate synthetase'	''	''
'23.1.1.2'	'nucleotide metabolism.synthesis.pyrimidine.aspartate transcarbamoylase'	''	''
'23.1.1.3'	'nucleotide metabolism.synthesis.pyrimidine.dihydroorotase'	''	''
'23.1.1.4'	'nucleotide metabolism.synthesis.pyrimidine.dihydroorotate dehydrogenase'	''	''
'23.1.1.5'	'nucleotide metabolism.synthesis.pyrimidine.orotate phosphoribosyltransferase'	''	''
'23.1.1.6'	'nucleotide metabolism.synthesis.pyrimidine.orotidine-5'-phosphate decarboxylase'	''	''
'23.1.1.10'	'nucleotide metabolism.synthesis.pyrimidine.CTP synthetase'	''	''
'23.1.1.1001'	'nucleotide metabolism.synthesis.pyrimidines'	'adenine'	''
'23.1.1.1002'	'nucleotide metabolism.synthesis.pyrimidines'	'adenosine'	''
'23.1.1.1003'	'nucleotide metabolism.synthesis.pyrimidines'	'amp'	''
'23.1.1.1004'	'nucleotide metabolism.synthesis.pyrimidines'	'adp'	''
'23.1.1.1005'	'nucleotide metabolism.synthesis.pyrimidines'	'atp'	''
'23.1.1.1006'	'nucleotide metabolism.synthesis.pyrimidines'	'cytidine'	''
'23.1.1.1007'	'nucleotide metabolism.synthesis.pyrimidines'	'cmp'	''
'23.1.1.1008'	'nucleotide metabolism.synthesis.pyrimidines'	'cdp'	''
'23.1.1.1009'	'nucleotide metabolism.synthesis.pyrimidines'	'ctp'	''
'23.1.1.1010'	'nucleotide metabolism.synthesis.pyrimidines'	'dctp'	''
'23.1.1.1011'	'nucleotide metabolism.synthesis.pyrimidines'	'thymidine'	''
'23.1.2'	'nucleotide metabolism.synthesis.purine'	''	''
'23.1.2.1'	'nucleotide metabolism.synthesis.purine.amidophosphoribosyltransferase'	''	''
'23.1.2.2'	'nucleotide metabolism.synthesis.purine.GAR Synthetase'	''	''
'23.1.2.3'	'nucleotide metabolism.synthesis.purine.GAR transformylase'	''	''
'23.1.2.4'	'nucleotide metabolism.synthesis.purine.FGAR amidotransferase'	''	''
'23.1.2.5'	'nucleotide metabolism.synthesis.purine.AIR synthase'	''	''
'23.1.2.6'	'nucleotide metabolism.synthesis.purine.AIR carboxylase'	''	''
'23.1.2.7'	'nucleotide metabolism.synthesis.purine.SAICAR synthetase'	''	''
'23.1.2.8'	'nucleotide metabolism.synthesis.purine.SAICAR lyase'	''	''
'23.1.2.9'	'nucleotide metabolism.synthesis.purine.AICAR transformylase'	''	''
'23.1.2.10'	'nucleotide metabolism.synthesis.purine.IMP synthase'	''	''
'23.1.2.20'	'nucleotide metabolism.synthesis.purine.adenylosuccinate synthase'	''	''
'23.1.2.30'	'nucleotide metabolism.synthesis.purine.IMP dehydrogenase'	''	''
'23.1.2.31'	'nucleotide metabolism.synthesis.purine.GMP synthetase'	''	''
'23.1.2.1001'	'nucleotide metabolism.synthesis.purine'	'dihydroorotate'	'Co-factor metabolism; nucleotide metabolism'
'23.1.2.1002'	'nucleotide metabolism.synthesis.purine'	'orotate'	'Co-factor metabolism; nucleotide metabolism'
'23.1.2.1003'	'nucleotide metabolism.synthesis.purine'	'uridine'	'Co-factor metabolism; nucleotide metabolism'
'23.1.2.1004'	'nucleotide metabolism.synthesis.purine'	'ump'	'Co-factor metabolism; nucleotide metabolism'
'23.1.2.1005'	'nucleotide metabolism.synthesis.purine'	'udp'	'Co-factor metabolism; nucleotide metabolism'
'23.1.2.1006'	'nucleotide metabolism.synthesis.purine'	'utp'	'Co-factor metabolism; nucleotide metabolism'
'23.1.2.1007'	'nucleotide metabolism.synthesis.purine'	'guanine'	'Co-factor metabolism; nucleotide metabolism'
'23.1.2.1008'	'nucleotide metabolism.synthesis.purine'	'guanosine'	'Co-factor metabolism; nucleotide metabolism'
'23.1.2.1009'	'nucleotide metabolism.synthesis.purine'	'gmp'	'Co-factor metabolism; nucleotide metabolism'
'23.1.2.1010'	'nucleotide metabolism.synthesis.purine'	'gdp'	'Co-factor metabolism; nucleotide metabolism'
'23.1.2.1011'	'nucleotide metabolism.synthesis.purine'	'gtp'	'Co-factor metabolism; nucleotide metabolism'
'23.1.2.1012'	'nucleotide metabolism.synthesis.purine'	'inosine'	'Co-factor metabolism; nucleotide metabolism'
'23.1.3'	'nucleotide metabolism.synthesis.PRS-PP'	''	''
'23.1.99'	'nucleotide metabolism.synthesis.unspecified'	''	''
'23.2'	'nucleotide metabolism.degradation'	''	''
'23.2.1'	'nucleotide metabolism.degradation.pyrimidine'	''	''
'23.2.1.1'	'nucleotide metabolism.degradation.pyrimidine.5'-nucleotidase'	''	''
'23.2.1.2'	'nucleotide metabolism.degradation.pyrimidine.uridine nucleosidase'	''	''
'23.2.1.3'	'nucleotide metabolism.degradation.pyrimidine.dihydrouracil dehydrogenase'	''	''
'23.2.1.4'	'nucleotide metabolism.degradation.pyrimidine.dihydropyrimidinase'	''	''
'23.2.1.5'	'nucleotide metabolism.degradation.pyrimidine.beta-ureidopropionase'	''	''
'23.2.1.6'	'nucleotide metabolism.degradation.pyrimidine.cytidine deaminase'	''	''
'23.2.2'	'nucleotide metabolism.degradation.purine'	'529'	'(gnl|cdd|70624 : 540.0) no description available & (at2g03530 : 538.0) Mediate high-affinity uracil and 5-FU (a toxic uracil analogue) transport when expressed in yeast and Xenopus oocytes.Involved in allantoin transport.; ureide permease 2 (UPS2); FUNCTIONS IN: uracil:cation symporter activity; LOCATED IN: plasma membrane; EXPRESSED IN: 25 plant structures; EXPRESSED DURING: 10 growth stages; B…
'23.2.2'	'nucleotide metabolism.degradation.purine'	'531'	'(at2g03530 : 578.0) Mediate high-affinity uracil and 5-FU (a toxic uracil analogue) transport when expressed in yeast and Xenopus oocytes.Involved in allantoin transport.; ureide permease 2 (UPS2); FUNCTIONS IN: uracil:cation symporter activity; LOCATED IN: plasma membrane; EXPRESSED IN: 25 plant structures; EXPRESSED DURING: 10 growth stages; BEST Arabidopsis thaliana protein match is: ureide p…
'23.2.2'	'nucleotide metabolism.degradation.purine'	'532'	'(at2g03530 : 581.0) Mediate high-affinity uracil and 5-FU (a toxic uracil analogue) transport when expressed in yeast and Xenopus oocytes.Involved in allantoin transport.; ureide permease 2 (UPS2); FUNCTIONS IN: uracil:cation symporter activity; LOCATED IN: plasma membrane; EXPRESSED IN: 25 plant structures; EXPRESSED DURING: 10 growth stages; BEST Arabidopsis thaliana protein match is: ureide p…
'23.2.2'	'nucleotide metabolism.degradation.purine'	'808'	'(gnl|cdd|70624 : 430.0) no description available & (at2g03530 : 416.0) Mediate high-affinity uracil and 5-FU (a toxic uracil analogue) transport when expressed in yeast and Xenopus oocytes.Involved in allantoin transport.; ureide permease 2 (UPS2); FUNCTIONS IN: uracil:cation symporter activity; LOCATED IN: plasma membrane; EXPRESSED IN: 25 plant structures; EXPRESSED DURING: 10 growth stages; B…
'23.2.2.1'	'nucleotide metabolism.degradation.purine.AMP deaminase'	''	''
'23.2.2.8'	'nucleotide metabolism.degradation.purine.guanosine deaminase'	''	''
'23.2.2.9'	'nucleotide metabolism.degradation.purine.guanosine nucleosidase'	''	''
'23.2.2.10'	'nucleotide metabolism.degradation.purine.guanine deaminase'	''	''
'23.2.2.11'	'nucleotide metabolism.degradation.purine.xanthine dehydrogenase'	''	''
'23.2.2.1001'	'nucleotide metabolism.degradation.purine'	'uracil'	'Co-factor metabolism; nucleotide metabolism.degradation'
'23.2.2.1002'	'nucleotide metabolism.degradation.purine'	'beta-alanine'	'Co-factor metabolism; nucleotide metabolism.degradation; aspartate degradation'
'23.2.2.1003'	'nucleotide metabolism.degradation.purine'	'xanthosine'	'Co-factor metabolism; nucleotide metabolism.degradation; purine metabolism'
'23.2.2.1004'	'nucleotide metabolism.degradation.purine'	'xanthine'	'Co-factor metabolism; nucleotide metabolism.degradation; purine metabolism'
'23.2.2.1005'	'nucleotide metabolism.degradation.purine'	'hypoxanthine'	'Co-factor metabolism; nucleotide metabolism.degradation; purine metabolism'
'23.2.2.1006'	'nucleotide metabolism.degradation.purine'	'urate'	'Co-factor metabolism; nucleotide metabolism.degradation; purine metabolism'
'23.2.2.1007'	'nucleotide metabolism.degradation.purine'	'allantoin'	'Co-factor metabolism; nucleotide metabolism.degradation; purine metabolism'
'23.3'	'nucleotide metabolism.salvage'	'529'	'(gnl|cdd|70624 : 540.0) no description available & (at2g03530 : 538.0) Mediate high-affinity uracil and 5-FU (a toxic uracil analogue) transport when expressed in yeast and Xenopus oocytes.Involved in allantoin transport.; ureide permease 2 (UPS2); FUNCTIONS IN: uracil:cation symporter activity; LOCATED IN: plasma membrane; EXPRESSED IN: 25 plant structures; EXPRESSED DURING: 10 growth stages; B…
'23.3'	'nucleotide metabolism.salvage'	'531'	'(at2g03530 : 578.0) Mediate high-affinity uracil and 5-FU (a toxic uracil analogue) transport when expressed in yeast and Xenopus oocytes.Involved in allantoin transport.; ureide permease 2 (UPS2); FUNCTIONS IN: uracil:cation symporter activity; LOCATED IN: plasma membrane; EXPRESSED IN: 25 plant structures; EXPRESSED DURING: 10 growth stages; BEST Arabidopsis thaliana protein match is: ureide p…
'23.3'	'nucleotide metabolism.salvage'	'532'	'(at2g03530 : 581.0) Mediate high-affinity uracil and 5-FU (a toxic uracil analogue) transport when expressed in yeast and Xenopus oocytes.Involved in allantoin transport.; ureide permease 2 (UPS2); FUNCTIONS IN: uracil:cation symporter activity; LOCATED IN: plasma membrane; EXPRESSED IN: 25 plant structures; EXPRESSED DURING: 10 growth stages; BEST Arabidopsis thaliana protein match is: ureide p…
'23.3'	'nucleotide metabolism.salvage'	'808'	'(gnl|cdd|70624 : 430.0) no description available & (at2g03530 : 416.0) Mediate high-affinity uracil and 5-FU (a toxic uracil analogue) transport when expressed in yeast and Xenopus oocytes.Involved in allantoin transport.; ureide permease 2 (UPS2); FUNCTIONS IN: uracil:cation symporter activity; LOCATED IN: plasma membrane; EXPRESSED IN: 25 plant structures; EXPRESSED DURING: 10 growth stages; B…
'23.3.1'	'nucleotide metabolism.salvage.phosphoribosyltransferases'	''	''
'23.3.1.1'	'nucleotide metabolism.salvage.phosphoribosyltransferases.aprt'	''	''
'23.3.1.2'	'nucleotide metabolism.salvage.phosphoribosyltransferases.hgprt'	''	''
'23.3.1.3'	'nucleotide metabolism.salvage.phosphoribosyltransferases.upp'	''	''
'23.3.2'	'nucleotide metabolism.salvage.nucleoside kinases'	''	''
'23.3.2.1'	'nucleotide metabolism.salvage.nucleoside kinases.adenosine kinase'	''	''
'23.3.2.2'	'nucleotide metabolism.salvage.nucleoside kinases.uridine kinase'	''	''
'23.3.2.3'	'nucleotide metabolism.salvage.nucleoside kinases.thymidine kinase'	''	''
'23.3.3'	'nucleotide metabolism.salvage.NUDIX hydrolases'	''	''
'23.4'	'nucleotide metabolism.phosphotransfer and pyrophosphatases'	''	''
'23.4.1'	'nucleotide metabolism.phosphotransfer and pyrophosphatases.adenylate kinase'	''	''
'23.4.2'	'nucleotide metabolism.phosphotransfer and pyrophosphatases.guanylate kinase'	''	''
'23.4.3'	'nucleotide metabolism.phosphotransfer and pyrophosphatases.uridylate kinase'	''	''
'23.4.4'	'nucleotide metabolism.phosphotransfer and pyrophosphatases.thymidylate kinase'	''	''
'23.4.10'	'nucleotide metabolism.phosphotransfer and pyrophosphatases.nucleoside diphosphate kinase'	''	''
'23.4.99'	'nucleotide metabolism.phosphotransfer and pyrophosphatases.misc'	''	''
'23.5'	'nucleotide metabolism.deoxynucleotide metabolism'	''	''
'23.5.1'	'nucleotide metabolism.deoxynucleotide metabolism.dihydrofolate reductase-thymidylate synthase'	''	''
'23.5.2'	'nucleotide metabolism.deoxynucleotide metabolism.pseudouridine synthase'	''	''
'23.5.3'	'nucleotide metabolism.deoxynucleotide metabolism.cytosine deaminase'	''	''
'23.5.4'	'nucleotide metabolism.deoxynucleotide metabolism.ribonucleoside-diphosphate reductase'	''	''
'23.5.5'	'nucleotide metabolism.deoxynucleotide metabolism.dUTP diphosphatase'	''	''
'23.5.6'	'nucleotide metabolism.deoxynucleotide metabolism.uridylyl transferase'	''	''
'23.6'	'nucleotide metabolism.signalling'	''	''
'24'	'Biodegradation of Xenobiotics'	''	''
'24.1'	'Biodegradation of Xenobiotics.hydroxyacylglutathione hydrolase'	''	''
'24.2'	'Biodegradation of Xenobiotics.lactoylglutathione lyase'	''	''
'24.3'	'Biodegradation of Xenobiotics.3-hydroxybutyryl-CoA dehydrogenase'	''	''
'25'	'C1-metabolism'	'820'	'(gnl|cdd|31444 : 430.0) no description available & (gnl|cdd|38311 : 311.0) no description available & (ipr002585 : 292.81396) Cytochrome d ubiquinol oxidase, subunit I & (at2g41530 : 254.0) Encodes a protein with S-formylglutathione hydrolase activity.; S-formylglutathione hydrolase (SFGH); FUNCTIONS IN: hydrolase activity, acting on ester bonds, S-formylglutathione hydrolase activity; INVOLVED …
'25.1'	'C1-metabolism.glycine hydroxymethyltransferase'	''	''
'25.2'	'C1-metabolism.formate-tetrahydrofolate ligase'	''	''
'25.3'	'C1-metabolism.dihydropteridine diphosphokinase'	''	''
'25.4'	'C1-metabolism.5-formyltetrahydrofolate cyclo-ligase'	''	''
'25.5'	'C1-metabolism.Methylenetetrahydrofolate dehydrogenase & Methenyltetrahydrofolate cyclohydrolase'	''	''
'25.6'	'C1-metabolism.methylenetetrahydrofolate reductase'	''	''
'25.7'	'C1-metabolism.GTP cyclohydrolase I'	''	''
'25.8'	'C1-metabolism.tetrahydrofolate synthase'	''	''
'25.9'	'C1-metabolism.dihydroneopterin aldolase'	''	''
'25.10'	'C1-metabolism.formate dehydrogenase'	''	''
'25.11'	'C1-metabolism.S-(hydroxymethyl)glutathione dehydrogenase & S-(hydroxymethyl)glutathione synthase'	''	''
'26'	'misc'	''	''
'26.1'	'misc.misc2'	'363'	'(at4g19185 : 407.0) nodulin MtN21 /EamA-like transporter family protein; LOCATED IN: membrane; EXPRESSED IN: 22 plant structures; EXPRESSED DURING: 13 growth stages; CONTAINS InterPro DOMAIN/s: Protein of unknown function DUF6, transmembrane (InterPro:IPR000620); BEST Arabidopsis thaliana protein match is: nodulin MtN21 /EamA-like transporter family protein (TAIR:AT5G45370.2); Has 30201 Blast hi…
'26.1'	'misc.misc2'	'466'	'(at1g13560 : 593.0) Encodes aminoalcoholphosphotransferase AAPT1.; aminoalcoholphosphotransferase 1 (AAPT1); FUNCTIONS IN: phosphatidyltransferase activity, phosphotransferase activity, for other substituted phosphate groups; INVOLVED IN: phospholipid biosynthetic process; LOCATED IN: endomembrane system, membrane; EXPRESSED IN: 24 plant structures; EXPRESSED DURING: 15 growth stages; CONTAINS I…
'26.1'	'misc.misc2'	'680'	'(at4g19185 : 489.0) nodulin MtN21 /EamA-like transporter family protein; LOCATED IN: membrane; EXPRESSED IN: 22 plant structures; EXPRESSED DURING: 13 growth stages; CONTAINS InterPro DOMAIN/s: Protein of unknown function DUF6, transmembrane (InterPro:IPR000620); BEST Arabidopsis thaliana protein match is: nodulin MtN21 /EamA-like transporter family protein (TAIR:AT5G45370.2); Has 30201 Blast hi…
'26.1'	'misc.misc2'	'688'	'(at1g13560 : 506.0) Encodes aminoalcoholphosphotransferase AAPT1.; aminoalcoholphosphotransferase 1 (AAPT1); FUNCTIONS IN: phosphatidyltransferase activity, phosphotransferase activity, for other substituted phosphate groups; INVOLVED IN: phospholipid biosynthetic process; LOCATED IN: endomembrane system, membrane; EXPRESSED IN: 24 plant structures; EXPRESSED DURING: 15 growth stages; CONTAINS I…
'26.1'	'misc.misc2'	'761'	'(at1g13560 : 558.0) Encodes aminoalcoholphosphotransferase AAPT1.; aminoalcoholphosphotransferase 1 (AAPT1); FUNCTIONS IN: phosphatidyltransferase activity, phosphotransferase activity, for other substituted phosphate groups; INVOLVED IN: phospholipid biosynthetic process; LOCATED IN: endomembrane system, membrane; EXPRESSED IN: 24 plant structures; EXPRESSED DURING: 15 growth stages; CONTAINS I…
'26.1'	'misc.misc2'	'826'	'(at1g13560 : 518.0) Encodes aminoalcoholphosphotransferase AAPT1.; aminoalcoholphosphotransferase 1 (AAPT1); FUNCTIONS IN: phosphatidyltransferase activity, phosphotransferase activity, for other substituted phosphate groups; INVOLVED IN: phospholipid biosynthetic process; LOCATED IN: endomembrane system, membrane; EXPRESSED IN: 24 plant structures; EXPRESSED DURING: 15 growth stages; CONTAINS I…
'26.1'	'misc.misc2'	'1044'	'(at1g13560 : 401.0) Encodes aminoalcoholphosphotransferase AAPT1.; aminoalcoholphosphotransferase 1 (AAPT1); FUNCTIONS IN: phosphatidyltransferase activity, phosphotransferase activity, for other substituted phosphate groups; INVOLVED IN: phospholipid biosynthetic process; LOCATED IN: endomembrane system, membrane; EXPRESSED IN: 24 plant structures; EXPRESSED DURING: 15 growth stages; CONTAINS I…
'26.2'	'misc.UDP glucosyl and glucoronyl transferases'	'949'	'(at5g38460 : 475.0) ALG6, ALG8 glycosyltransferase family; FUNCTIONS IN: transferase activity, transferring hexosyl groups, transferase activity, transferring glycosyl groups; LOCATED IN: endoplasmic reticulum membrane; EXPRESSED IN: 20 plant structures; EXPRESSED DURING: 10 growth stages; CONTAINS InterPro DOMAIN/s: Glycosyltransferase, ALG6/ALG8 (InterPro:IPR004856); BEST Arabidopsis thaliana …
'26.3'	'misc.gluco-, galacto- and mannosidases'	'330'	'(gnl|cdd|35845 : 652.0) no description available & (at1g61810 : 640.0) beta-glucosidase 45 (BGLU45); FUNCTIONS IN: cation binding, hydrolase activity, hydrolyzing O-glycosyl compounds, catalytic activity; INVOLVED IN: lignin biosynthetic process; LOCATED IN: endomembrane system; EXPRESSED IN: 18 plant structures; EXPRESSED DURING: 9 growth stages; CONTAINS InterPro DOMAIN/s: Glycoside hydrolase,…
'26.3.1'	'misc.gluco-, galacto- and mannosidases.alpha-galactosidase'	''	''
'26.3.2'	'misc.gluco-, galacto- and mannosidases.beta-galactosidase'	''	''
'26.3.3'	'misc.gluco-, galacto- and mannosidases.alpha-mannosidase'	''	''
'26.3.4'	'misc.gluco-, galacto- and mannosidases.endoglucanase'	''	''
'26.3.5'	'misc.gluco-, galacto- and mannosidases.glycosyl hydrolase family 5'	''	''
'26.4'	'misc.beta 1,3 glucan hydrolases'	''	''
'26.4.1'	'misc.beta 1,3 glucan hydrolases.glucan endo-1,3-beta-glucosidase'	''	''
'26.5'	'misc.acyl transferases'	'190'	'(at2g34410 : 846.0) O-acetyltransferase family protein; FUNCTIONS IN: O-acetyltransferase activity; INVOLVED IN: biological_process unknown; LOCATED IN: endomembrane system; CONTAINS InterPro DOMAIN/s: Cas1p-like (InterPro:IPR012419); BEST Arabidopsis thaliana protein match is: O-acetyltransferase family protein (TAIR:AT1G29890.2). & (loc_os01g44040.1 : 807.0) no description available & (gnl|cdd…
'26.5'	'misc.acyl transferases'	'232'	'(at3g06550 : 754.0) O-acetyltransferase family protein; FUNCTIONS IN: molecular_function unknown; INVOLVED IN: biological_process unknown; LOCATED IN: endomembrane system; EXPRESSED IN: cultured cell; CONTAINS InterPro DOMAIN/s: Cas1p-like (InterPro:IPR012419); BEST Arabidopsis thaliana protein match is: O-acetyltransferase family protein (TAIR:AT2G34410.2); Has 30201 Blast hits to 17322 protein…
'26.5'	'misc.acyl transferases'	'311'	'(at2g34410 : 770.0) O-acetyltransferase family protein; FUNCTIONS IN: O-acetyltransferase activity; INVOLVED IN: biological_process unknown; LOCATED IN: endomembrane system; CONTAINS InterPro DOMAIN/s: Cas1p-like (InterPro:IPR012419); BEST Arabidopsis thaliana protein match is: O-acetyltransferase family protein (TAIR:AT1G29890.2). & (loc_os01g44040.1 : 744.0) no description available & (gnl|cdd…
'26.5'	'misc.acyl transferases'	'832'	'(at3g06550 : 602.0) O-acetyltransferase family protein; FUNCTIONS IN: molecular_function unknown; INVOLVED IN: biological_process unknown; LOCATED IN: endomembrane system; EXPRESSED IN: cultured cell; CONTAINS InterPro DOMAIN/s: Cas1p-like (InterPro:IPR012419); BEST Arabidopsis thaliana protein match is: O-acetyltransferase family protein (TAIR:AT2G34410.2); Has 30201 Blast hits to 17322 protein…
'26.5'	'misc.acyl transferases'	'960'	'(loc_os01g44040.2 : 484.0) no description available & (at3g06550 : 483.0) O-acetyltransferase family protein; FUNCTIONS IN: molecular_function unknown; INVOLVED IN: biological_process unknown; LOCATED IN: endomembrane system; EXPRESSED IN: cultured cell; CONTAINS InterPro DOMAIN/s: Cas1p-like (InterPro:IPR012419); BEST Arabidopsis thaliana protein match is: O-acetyltransferase family protein (TA…
'26.6'	'misc.O-methyl transferases'	'190'	'(at2g34410 : 846.0) O-acetyltransferase family protein; FUNCTIONS IN: O-acetyltransferase activity; INVOLVED IN: biological_process unknown; LOCATED IN: endomembrane system; CONTAINS InterPro DOMAIN/s: Cas1p-like (InterPro:IPR012419); BEST Arabidopsis thaliana protein match is: O-acetyltransferase family protein (TAIR:AT1G29890.2). & (loc_os01g44040.1 : 807.0) no description available & (gnl|cdd…
'26.6'	'misc.O-methyl transferases'	'232'	'(at3g06550 : 754.0) O-acetyltransferase family protein; FUNCTIONS IN: molecular_function unknown; INVOLVED IN: biological_process unknown; LOCATED IN: endomembrane system; EXPRESSED IN: cultured cell; CONTAINS InterPro DOMAIN/s: Cas1p-like (InterPro:IPR012419); BEST Arabidopsis thaliana protein match is: O-acetyltransferase family protein (TAIR:AT2G34410.2); Has 30201 Blast hits to 17322 protein…
'26.6'	'misc.O-methyl transferases'	'311'	'(at2g34410 : 770.0) O-acetyltransferase family protein; FUNCTIONS IN: O-acetyltransferase activity; INVOLVED IN: biological_process unknown; LOCATED IN: endomembrane system; CONTAINS InterPro DOMAIN/s: Cas1p-like (InterPro:IPR012419); BEST Arabidopsis thaliana protein match is: O-acetyltransferase family protein (TAIR:AT1G29890.2). & (loc_os01g44040.1 : 744.0) no description available & (gnl|cdd…
'26.6'	'misc.O-methyl transferases'	'832'	'(at3g06550 : 602.0) O-acetyltransferase family protein; FUNCTIONS IN: molecular_function unknown; INVOLVED IN: biological_process unknown; LOCATED IN: endomembrane system; EXPRESSED IN: cultured cell; CONTAINS InterPro DOMAIN/s: Cas1p-like (InterPro:IPR012419); BEST Arabidopsis thaliana protein match is: O-acetyltransferase family protein (TAIR:AT2G34410.2); Has 30201 Blast hits to 17322 protein…
'26.6'	'misc.O-methyl transferases'	'960'	'(loc_os01g44040.2 : 484.0) no description available & (at3g06550 : 483.0) O-acetyltransferase family protein; FUNCTIONS IN: molecular_function unknown; INVOLVED IN: biological_process unknown; LOCATED IN: endomembrane system; EXPRESSED IN: cultured cell; CONTAINS InterPro DOMAIN/s: Cas1p-like (InterPro:IPR012419); BEST Arabidopsis thaliana protein match is: O-acetyltransferase family protein (TA…
'26.7'	'misc.oxidases - copper, flavone etc'	'1325'	'(at5g54830 : 1186.0) DOMON domain-containing protein / dopamine beta-monooxygenase N-terminal domain-containing protein; FUNCTIONS IN: dopamine beta-monooxygenase activity, monooxygenase activity; INVOLVED IN: histidine catabolic process, metabolic process; LOCATED IN: endomembrane system, integral to membrane; EXPRESSED IN: 22 plant structures; EXPRESSED DURING: 11 growth stages; CONTAINS Inter…
'26.8'	'misc.nitrilases, *nitrile lyases, berberine bridge enzymes, reticuline oxidases, troponine reductases'	''	''
'26.9'	'misc.glutathione S transferases'	''	''
'26.10'	'misc.cytochrome P450'	''	''
'26.11'	'misc.alcohol dehydrogenases'	''	''
'26.11.1'	'misc.alcohol dehydrogenases.cinnamyl alcohol dehydrogenase'	''	''
'26.12'	'misc.peroxidases'	''	''
'26.13'	'misc.acid and other phosphatases'	'623'	'(at4g11800 : 1568.0) Calcineurin-like metallo-phosphoesterase superfamily protein; FUNCTIONS IN: hydrolase activity, protein serine/threonine phosphatase activity; INVOLVED IN: biological_process unknown; LOCATED IN: endoplasmic reticulum; EXPRESSED IN: 25 plant structures; EXPRESSED DURING: 15 growth stages; CONTAINS InterPro DOMAIN/s: Metallophosphoesterase (InterPro:IPR004843); BEST Arabidops…
'26.13'	'misc.acid and other phosphatases'	'627'	'(at4g23000 : 1569.0) Calcineurin-like metallo-phosphoesterase superfamily protein; FUNCTIONS IN: hydrolase activity, protein serine/threonine phosphatase activity; INVOLVED IN: biological_process unknown; LOCATED IN: cellular_component unknown; EXPRESSED IN: 22 plant structures; EXPRESSED DURING: 13 growth stages; CONTAINS InterPro DOMAIN/s: Metallophosphoesterase (InterPro:IPR004843); BEST Arab…
'26.13'	'misc.acid and other phosphatases'	'661'	'(at4g23000 : 1495.0) Calcineurin-like metallo-phosphoesterase superfamily protein; FUNCTIONS IN: hydrolase activity, protein serine/threonine phosphatase activity; INVOLVED IN: biological_process unknown; LOCATED IN: cellular_component unknown; EXPRESSED IN: 22 plant structures; EXPRESSED DURING: 13 growth stages; CONTAINS InterPro DOMAIN/s: Metallophosphoesterase (InterPro:IPR004843); BEST Arab…
'26.13'	'misc.acid and other phosphatases'	'807'	'(at3g02600 : 486.0) Encodes phosphatidic acid phosphatase. Expressed during germination.; lipid phosphate phosphatase 3 (LPP3); FUNCTIONS IN: phosphatidate phosphatase activity; INVOLVED IN: phospholipid metabolic process; LOCATED IN: plasma membrane, integral to plasma membrane; EXPRESSED IN: 24 plant structures; EXPRESSED DURING: 14 growth stages; CONTAINS InterPro DOMAIN/s: Phosphatidic acid …
'26.13'	'misc.acid and other phosphatases'	'1007'	'(at2g01180 : 389.0) Encodes phosphatidate phosphatase. Up-regulated by genotoxic stress (gamma ray or UV-B) and elicitor treatments with mastoparan and harpin. Expressed in roots and leaves.; phosphatidic acid phosphatase 1 (PAP1); FUNCTIONS IN: phosphatidate phosphatase activity; INVOLVED IN: phospholipid metabolic process, response to stress; LOCATED IN: plasma membrane, integral to plasma mem…
'26.13'	'misc.acid and other phosphatases'	'1011'	'(at2g01180 : 410.0) Encodes phosphatidate phosphatase. Up-regulated by genotoxic stress (gamma ray or UV-B) and elicitor treatments with mastoparan and harpin. Expressed in roots and leaves.; phosphatidic acid phosphatase 1 (PAP1); FUNCTIONS IN: phosphatidate phosphatase activity; INVOLVED IN: phospholipid metabolic process, response to stress; LOCATED IN: plasma membrane, integral to plasma mem…
'26.13'	'misc.acid and other phosphatases'	'1089'	'(at2g01180 : 413.0) Encodes phosphatidate phosphatase. Up-regulated by genotoxic stress (gamma ray or UV-B) and elicitor treatments with mastoparan and harpin. Expressed in roots and leaves.; phosphatidic acid phosphatase 1 (PAP1); FUNCTIONS IN: phosphatidate phosphatase activity; INVOLVED IN: phospholipid metabolic process, response to stress; LOCATED IN: plasma membrane, integral to plasma mem…
'26.13'	'misc.acid and other phosphatases'	'1120'	'(at3g02600 : 479.0) Encodes phosphatidic acid phosphatase. Expressed during germination.; lipid phosphate phosphatase 3 (LPP3); FUNCTIONS IN: phosphatidate phosphatase activity; INVOLVED IN: phospholipid metabolic process; LOCATED IN: plasma membrane, integral to plasma membrane; EXPRESSED IN: 24 plant structures; EXPRESSED DURING: 14 growth stages; CONTAINS InterPro DOMAIN/s: Phosphatidic acid …
'26.13'	'misc.acid and other phosphatases'	'1121'	'(at3g02600 : 486.0) Encodes phosphatidic acid phosphatase. Expressed during germination.; lipid phosphate phosphatase 3 (LPP3); FUNCTIONS IN: phosphatidate phosphatase activity; INVOLVED IN: phospholipid metabolic process; LOCATED IN: plasma membrane, integral to plasma membrane; EXPRESSED IN: 24 plant structures; EXPRESSED DURING: 14 growth stages; CONTAINS InterPro DOMAIN/s: Phosphatidic acid …
'26.13'	'misc.acid and other phosphatases'	'1122'	'(at3g02600 : 483.0) Encodes phosphatidic acid phosphatase. Expressed during germination.; lipid phosphate phosphatase 3 (LPP3); FUNCTIONS IN: phosphatidate phosphatase activity; INVOLVED IN: phospholipid metabolic process; LOCATED IN: plasma membrane, integral to plasma membrane; EXPRESSED IN: 24 plant structures; EXPRESSED DURING: 14 growth stages; CONTAINS InterPro DOMAIN/s: Phosphatidic acid …
'26.13'	'misc.acid and other phosphatases'	'1149'	'(at1g15080 : 423.0) Encodes phosphatidic acid phosphatase. Involved in ABA signaling. Functions as a negative regulator upstream of ABI4. Expressed during germination and seed development. Expressed overall in young seedlings, in roots, hypocotyls, and vascular cells of cotyledons and leaves of 10 day-old seedlings, in flower filaments and stem elongation zones. Not expressed in anthers, pollen …
'26.13'	'misc.acid and other phosphatases'	'1206'	'(at2g01180 : 360.0) Encodes phosphatidate phosphatase. Up-regulated by genotoxic stress (gamma ray or UV-B) and elicitor treatments with mastoparan and harpin. Expressed in roots and leaves.; phosphatidic acid phosphatase 1 (PAP1); FUNCTIONS IN: phosphatidate phosphatase activity; INVOLVED IN: phospholipid metabolic process, response to stress; LOCATED IN: plasma membrane, integral to plasma mem…
'26.13'	'misc.acid and other phosphatases'	'1214'	'(at3g02600 : 374.0) Encodes phosphatidic acid phosphatase. Expressed during germination.; lipid phosphate phosphatase 3 (LPP3); FUNCTIONS IN: phosphatidate phosphatase activity; INVOLVED IN: phospholipid metabolic process; LOCATED IN: plasma membrane, integral to plasma membrane; EXPRESSED IN: 24 plant structures; EXPRESSED DURING: 14 growth stages; CONTAINS InterPro DOMAIN/s: Phosphatidic acid …
'26.14'	'misc.oxygenases'	''	''
'26.15'	'misc.carbonic anhydrases'	''	''
'26.16'	'misc.myrosinases-lectin-jacalin'	''	''
'26.17'	'misc.dynamin'	''	''
'26.18'	'misc.invertase/pectin methylesterase inhibitor family protein'	''	''
'26.19'	'misc.plastocyanin-like'	''	''
'26.20'	'misc.ferredoxin-like'	''	''
'26.21'	'misc.protease inhibitor/seed storage/lipid transfer protein (LTP) family protein'	''	''
'26.21.1'	'misc.protease inhibitor/seed storage/lipid transfer protein (LTP) family protein.protease inhibitor'	''	''
'26.22'	'misc.short chain dehydrogenase/reductase (SDR)'	''	''
'26.23'	'misc.rhodanese'	''	''
'26.24'	'misc.GCN5-related N-acetyltransferase'	''	''
'26.25'	'misc.sulfotransferase'	''	''
'26.26'	'misc.aminotransferases'	''	''
'26.26.1'	'misc.aminotransferases.aminotransferase class IV family protein'	''	''
'26.27'	'misc.calcineurin-like phosphoesterase family protein'	'623'	'(at4g11800 : 1568.0) Calcineurin-like metallo-phosphoesterase superfamily protein; FUNCTIONS IN: hydrolase activity, protein serine/threonine phosphatase activity; INVOLVED IN: biological_process unknown; LOCATED IN: endoplasmic reticulum; EXPRESSED IN: 25 plant structures; EXPRESSED DURING: 15 growth stages; CONTAINS InterPro DOMAIN/s: Metallophosphoesterase (InterPro:IPR004843); BEST Arabidops…
'26.27'	'misc.calcineurin-like phosphoesterase family protein'	'627'	'(at4g23000 : 1569.0) Calcineurin-like metallo-phosphoesterase superfamily protein; FUNCTIONS IN: hydrolase activity, protein serine/threonine phosphatase activity; INVOLVED IN: biological_process unknown; LOCATED IN: cellular_component unknown; EXPRESSED IN: 22 plant structures; EXPRESSED DURING: 13 growth stages; CONTAINS InterPro DOMAIN/s: Metallophosphoesterase (InterPro:IPR004843); BEST Arab…
'26.27'	'misc.calcineurin-like phosphoesterase family protein'	'661'	'(at4g23000 : 1495.0) Calcineurin-like metallo-phosphoesterase superfamily protein; FUNCTIONS IN: hydrolase activity, protein serine/threonine phosphatase activity; INVOLVED IN: biological_process unknown; LOCATED IN: cellular_component unknown; EXPRESSED IN: 22 plant structures; EXPRESSED DURING: 13 growth stages; CONTAINS InterPro DOMAIN/s: Metallophosphoesterase (InterPro:IPR004843); BEST Arab…
'26.27'	'misc.calcineurin-like phosphoesterase family protein'	'1303'	'(at3g03305 : 826.0) Calcineurin-like metallo-phosphoesterase superfamily protein; FUNCTIONS IN: hydrolase activity, protein serine/threonine phosphatase activity; INVOLVED IN: biological_process unknown; LOCATED IN: cellular_component unknown; CONTAINS InterPro DOMAIN/s: Metallophosphoesterase (InterPro:IPR004843); Has 171 Blast hits to 169 proteins in 60 species: Archae - 0; Bacteria - 6; Metaz…
'26.28'	'misc.GDSL-motif lipase'	''	''
'26.30'	'misc. other Ferredoxins and Rieske domain'	''	''
'26.31'	'misc.zinc finger'	''	''
'27'	'RNA'	''	''
'27.1'	'RNA.processing'	''	''
'27.1.1'	'RNA.processing.splicing'	''	''
'27.1.2'	'RNA.processing.RNA helicase'	''	''
'27.1.3'	'RNA.processing.3' end processing'	''	''
'27.1.3.1'	'RNA.processing.3' end processing.PAP'	''	''
'27.1.3.2'	'RNA.processing.3' end processing.CPSF160'	''	''
'27.1.3.3'	'RNA.processing.3' end processing.CPSF100'	''	''
'27.1.3.4'	'RNA.processing.3' end processing.CPSF73a'	''	''
'27.1.3.5'	'RNA.processing.3' end processing.CPSF73b'	''	''
'27.1.3.6'	'RNA.processing.3' end processing.CPSF30'	''	''
'27.1.3.7'	'RNA.processing.3' end processing.Fip1'	''	''
'27.1.3.8'	'RNA.processing.3' end processing.CstF77'	''	''
'27.1.3.9'	'RNA.processing.3' end processing.CstF64'	''	''
'27.1.3.10'	'RNA.processing.3' end processing.CstF50'	''	''
'27.1.3.11'	'RNA.processing.3' end processing.Pfs2'	''	''
'27.1.3.12'	'RNA.processing.3' end processing.CFIm68/59'	''	''
'27.1.3.13'	'RNA.processing.3' end processing.CFIm25'	''	''
'27.1.3.14'	'RNA.processing.3' end processing.Clp1'	''	''
'27.1.3.15'	'RNA.processing.3' end processing.Pcf11p'	''	''
'27.1.3.16'	'RNA.processing.3' end processing.Symplekin'	''	''
'27.1.3.17'	'RNA.processing.3' end processing.PabN'	''	''
'27.1.4'	'RNA.processing.5' end processing'	''	''
'27.1.5'	'RNA.processing.base modifications'	''	''
'27.1.10'	'RNA.processing.plastidial RNA'	''	''
'27.1.10.1'	'RNA.processing.plastidial RNA.RNE Complex'	''	''
'27.1.10.1.1'	'RNA.processing.plastidial RNA.RNE Complex.RNE'	''	''
'27.1.10.1.2'	'RNA.processing.plastidial RNA.RNE Complex.RHON1'	''	''
'27.1.10.2'	'RNA.processing.plastidial RNA.splicing'	''	''
'27.1.10.2.1'	'RNA.processing.plastidial RNA.splicing.CAF1'	''	''
'27.1.10.2.2'	'RNA.processing.plastidial RNA.splicing.CAF2'	''	''
'27.1.19'	'RNA.processing.ribonucleases'	''	''
'27.1.20'	'RNA.processing.degradation dicer'	''	''
'27.1.21'	'RNA.processing.siRNA methyltransferase'	''	''
'27.2'	'RNA.transcription'	''	''
'27.2.1'	'RNA.transcription.RNA Polymerases'	''	''
'27.3'	'RNA.regulation of transcription'	''	''
'27.3.1'	'RNA.regulation of transcription.ABI3/VP1-related B3-domain-containing transcription factor family'	''	''
'27.3.2'	'RNA.regulation of transcription.Alfin-like'	''	''
'27.3.3'	'RNA.regulation of transcription.AP2/EREBP, APETALA2/Ethylene-responsive element binding protein family'	''	''
'27.3.4'	'RNA.regulation of transcription.ARF, Auxin Response Factor family'	''	''
'27.3.5'	'RNA.regulation of transcription.ARR'	''	''
'27.3.6'	'RNA.regulation of transcription.bHLH,Basic Helix-Loop-Helix family'	''	''
'27.3.7'	'RNA.regulation of transcription.C2C2(Zn) CO-like, Constans-like zinc finger family'	''	''
'27.3.8'	'RNA.regulation of transcription.C2C2(Zn) DOF zinc finger family'	''	''
'27.3.9'	'RNA.regulation of transcription.C2C2(Zn) GATA transcription factor family'	''	''
'27.3.10'	'RNA.regulation of transcription.C2C2(Zn) YABBY family'	''	''
'27.3.11'	'RNA.regulation of transcription.C2H2 zinc finger family'	''	''
'27.3.12'	'RNA.regulation of transcription.C3H zinc finger family'	''	''
'27.3.13'	'RNA.regulation of transcription.CCAAT box binding factor family, DR1'	''	''
'27.3.14'	'RNA.regulation of transcription.CCAAT box binding factor family, HAP2'	''	''
'27.3.15'	'RNA.regulation of transcription.CCAAT box binding factor family, HAP3'	''	''
'27.3.16'	'RNA.regulation of transcription.CCAAT box binding factor family, HAP5'	''	''
'27.3.17'	'RNA.regulation of transcription.CPP(Zn),CPP1-related transcription factor family'	''	''
'27.3.18'	'RNA.regulation of transcription.E2F/DP transcription factor family'	''	''
'27.3.19'	'RNA.regulation of transcription.EIN3-like(EIL) transcription factor family'	''	''
'27.3.20'	'RNA.regulation of transcription.G2-like transcription factor family, GARP'	''	''
'27.3.21'	'RNA.regulation of transcription.GRAS transcription factor family'	''	''
'27.3.22'	'RNA.regulation of transcription.HB,Homeobox transcription factor family'	''	''
'27.3.23'	'RNA.regulation of transcription.HSF,Heat-shock transcription factor family'	''	''
'27.3.24'	'RNA.regulation of transcription.MADS box transcription factor family'	''	''
'27.3.25'	'RNA.regulation of transcription.MYB domain transcription factor family'	''	''
'27.3.26'	'RNA.regulation of transcription.MYB-related transcription factor family'	''	''
'27.3.27'	'RNA.regulation of transcription.NAC domain transcription factor family'	''	''
'27.3.28'	'RNA.regulation of transcription.SBP,Squamosa promoter binding protein family'	''	''
'27.3.29'	'RNA.regulation of transcription.TCP transcription factor family'	''	''
'27.3.30'	'RNA.regulation of transcription.Trihelix, Triple-Helix transcription factor family'	''	''
'27.3.31'	'RNA.regulation of transcription.TUB transcription factor family'	''	''
'27.3.32'	'RNA.regulation of transcription.WRKY domain transcription factor family'	''	''
'27.3.33'	'RNA.regulation of transcription.TUB transcription factor family'	''	''
'27.3.34'	'RNA.regulation of transcription.Orphan family'	''	''
'27.3.35'	'RNA.regulation of transcription.bZIP transcription factor family'	'425'	'(at1g13210 : 1692.0) autoinhibited Ca2+/ATPase II (ACA.l); FUNCTIONS IN: calmodulin binding, ATPase activity, coupled to transmembrane movement of ions, phosphorylative mechanism; INVOLVED IN: phospholipid transport, ATP biosynthetic process; LOCATED IN: plasma membrane; EXPRESSED IN: 23 plant structures; EXPRESSED DURING: 12 growth stages; CONTAINS InterPro DOMAIN/s: ATPase, P-type, phospholipi…
'27.3.35'	'RNA.regulation of transcription.bZIP transcription factor family'	'428'	'(at1g68710 : 1713.0) ATPase E1-E2 type family protein / haloacid dehalogenase-like hydrolase family protein; FUNCTIONS IN: ATPase activity, coupled to transmembrane movement of ions, phosphorylative mechanism; INVOLVED IN: metabolic process, phospholipid transport, ATP biosynthetic process; LOCATED IN: mitochondrion, integral to membrane, membrane; EXPRESSED IN: 23 plant structures; EXPRESSED DU…
'27.3.35'	'RNA.regulation of transcription.bZIP transcription factor family'	'486'	'(at1g68710 : 1881.0) ATPase E1-E2 type family protein / haloacid dehalogenase-like hydrolase family protein; FUNCTIONS IN: ATPase activity, coupled to transmembrane movement of ions, phosphorylative mechanism; INVOLVED IN: metabolic process, phospholipid transport, ATP biosynthetic process; LOCATED IN: mitochondrion, integral to membrane, membrane; EXPRESSED IN: 23 plant structures; EXPRESSED DU…
'27.3.35'	'RNA.regulation of transcription.bZIP transcription factor family'	'599'	'(at1g68710 : 1606.0) ATPase E1-E2 type family protein / haloacid dehalogenase-like hydrolase family protein; FUNCTIONS IN: ATPase activity, coupled to transmembrane movement of ions, phosphorylative mechanism; INVOLVED IN: metabolic process, phospholipid transport, ATP biosynthetic process; LOCATED IN: mitochondrion, integral to membrane, membrane; EXPRESSED IN: 23 plant structures; EXPRESSED DU…
'27.3.35'	'RNA.regulation of transcription.bZIP transcription factor family'	'636'	'(at1g68710 : 1803.0) ATPase E1-E2 type family protein / haloacid dehalogenase-like hydrolase family protein; FUNCTIONS IN: ATPase activity, coupled to transmembrane movement of ions, phosphorylative mechanism; INVOLVED IN: metabolic process, phospholipid transport, ATP biosynthetic process; LOCATED IN: mitochondrion, integral to membrane, membrane; EXPRESSED IN: 23 plant structures; EXPRESSED DU…
'27.3.36'	'RNA.regulation of transcription.Argonaute'	''	''
'27.3.37'	'RNA.regulation of transcription.AS2,Lateral Organ Boundaries Gene Family'	''	''
'27.3.38'	'RNA.regulation of transcription.AT-rich interaction domain containing transcription factor family'	''	''
'27.3.39'	'RNA.regulation of transcription.AtSR Transcription Factor family'	''	''
'27.3.40'	'RNA.regulation of transcription.Aux/IAA family'	''	''
'27.3.41'	'RNA.regulation of transcription.B3 transcription factor family'	''	''
'27.3.42'	'RNA.regulation of transcription.Bromodomain proteins'	''	''
'27.3.44'	'RNA.regulation of transcription.Chromatin Remodeling Factors'	''	''
'27.3.46'	'RNA.regulation of transcription.DNA methyltransferases'	''	''
'27.3.47'	'RNA.regulation of transcription.ELF3'	''	''
'27.3.48'	'RNA.regulation of transcription.FHA transcription factor'	''	''
'27.3.49'	'RNA.regulation of transcription.GeBP like'	''	''
'27.3.50'	'RNA.regulation of transcription.General Transcription'	''	''
'27.3.50.1'	'RNA.regulation of transcription.General Transcription.Coactivator p15'	''	''
'27.3.51'	'RNA.regulation of transcription.General Transcription, TBP-binding protein'	''	''
'27.3.52'	'RNA.regulation of transcription.Global transcription factor group'	''	''
'27.3.53'	'RNA.regulation of transcription.High mobility group (HMG) family'	''	''
'27.3.54'	'RNA.regulation of transcription.Histone acetyltransferases'	''	''
'27.3.55'	'RNA.regulation of transcription.HDA'	''	''
'27.3.57'	'RNA.regulation of transcription.JUMONJI family'	''	''
'27.3.58'	'RNA.regulation of transcription.LUG'	''	''
'27.3.59'	'RNA.regulation of transcription.Methyl binding domain proteins'	''	''
'27.3.60'	'RNA.regulation of transcription.NIN-like bZIP-related family'	''	''
'27.3.61'	'RNA.regulation of transcription.NPR1/NIM1'	''	''
'27.3.62'	'RNA.regulation of transcription.Nucleosome/chromatin assembly factor group'	''	''
'27.3.63'	'RNA.regulation of transcription.PHD finger transcription factor'	''	''
'27.3.64'	'RNA.regulation of transcription.PHOR1'	''	''
'27.3.65'	'RNA.regulation of transcription.Polycomb Group (PcG)'	''	''
'27.3.66'	'RNA.regulation of transcription.Psudo ARR transcription factor family'	''	''
'27.3.67'	'RNA.regulation of transcription.putative transcription regulator'	'1059'	'(at5g12080 : 737.0) mechanosensitive channel of small conductance-like 10 (MSL10); FUNCTIONS IN: mechanically-gated ion channel activity; INVOLVED IN: detection of mechanical stimulus; LOCATED IN: plasma membrane, membrane; EXPRESSED IN: 26 plant structures; EXPRESSED DURING: 13 growth stages; CONTAINS InterPro DOMAIN/s: Membrane protein, At2g17000, predicted (InterPro:IPR016688), Like-Sm ribonu…
'27.3.67'	'RNA.regulation of transcription.putative transcription regulator'	'1079'	'(loc_os06g10410.1 : 544.0) no description available & (at5g12080 : 507.0) mechanosensitive channel of small conductance-like 10 (MSL10); FUNCTIONS IN: mechanically-gated ion channel activity; INVOLVED IN: detection of mechanical stimulus; LOCATED IN: plasma membrane, membrane; EXPRESSED IN: 26 plant structures; EXPRESSED DURING: 13 growth stages; CONTAINS InterPro DOMAIN/s: Membrane protein, At2…
'27.3.67'	'RNA.regulation of transcription.putative transcription regulator'	'1160'	'(at5g12080 : 748.0) mechanosensitive channel of small conductance-like 10 (MSL10); FUNCTIONS IN: mechanically-gated ion channel activity; INVOLVED IN: detection of mechanical stimulus; LOCATED IN: plasma membrane, membrane; EXPRESSED IN: 26 plant structures; EXPRESSED DURING: 13 growth stages; CONTAINS InterPro DOMAIN/s: Membrane protein, At2g17000, predicted (InterPro:IPR016688), Like-Sm ribonu…
'27.3.68'	'RNA.regulation of transcription.PWWP domain protein'	''	''
'27.3.69'	'RNA.regulation of transcription.SET-domain transcriptional regulator family'	''	''
'27.3.70'	'RNA.regulation of transcription.Silencing Group'	''	''
'27.3.71'	'RNA.regulation of transcription.SNF7'	''	''
'27.3.72'	'RNA.regulation of transcription.Transcriptional Adaptor Zinc Bundle (TAZ) domain family'	''	''
'27.3.73'	'RNA.regulation of transcription.Zn-finger(CCHC)'	''	''
'27.3.75'	'RNA.regulation of transcription.GRP'	''	''
'27.3.80'	'RNA.regulation of transcription.zf-HD'	''	''
'27.3.81'	'RNA.regulation of transcription.S1FA'	''	''
'27.3.82'	'RNA.regulation of transcription.plant TF (pbf2)'	''	''
'27.3.83'	'RNA.regulation of transcription.GRF zinc finger family'	''	''
'27.3.84'	'RNA.regulation of transcription.BBR/BPC'	''	''
'27.3.85'	'RNA.regulation of transcription.sigma like plant'	''	''
'27.3.86'	'RNA.regulation of transcription.BSD domain containing family'	''	''
'27.3.87'	'RNA.regulation of transcription.VOZ'	''	''
'27.3.88'	'RNA.regulation of transcription.rcd1-like'	''	''
'27.3.89'	'RNA.regulation of transcription.ovate family OFP'	''	''
'27.3.90'	'RNA.regulation of transcription.Tify'	''	''
'27.3.90.1'	'RNA.regulation of transcription.Tify.Tify'	''	''
'27.3.90.2'	'RNA.regulation of transcription.Tify.JAZ'	''	''
'27.3.90.3'	'RNA.regulation of transcription.Tify.PPD family'	''	''
'27.3.90.4'	'RNA.regulation of transcription.Tify.ZML'	''	''
'27.3.99'	'RNA.regulation of transcription.unclassified'	'1320'	'(at5g58430 : 170.0) A member of EXO70 gene family, putative exocyst subunits, conserved in land plants. Arabidopsis thaliana contains 23 putative EXO70 genes, which can be classified into eight clusters on the phylogenetic tree.; exocyst subunit exo70 family protein B1 (EXO70B1); INVOLVED IN: exocytosis, vesicle docking involved in exocytosis; LOCATED IN: plasma membrane, exocyst; EXPRESSED IN: …
'27.4'	'RNA.RNA binding'	''	''
'27.1001'	'RNA'	'monomethylphosphate'	'RNA (actually small nuclear RNA)'
'28'	'DNA'	''	''
'28.1'	'DNA.synthesis/chromatin structure'	''	''
'28.1.1'	'DNA.synthesis/chromatin structure.retrotransposon/transposase'	''	''
'28.1.1.1'	'DNA.synthesis/chromatin structure.retrotransposon/transposase.gypsy-like retrotransposon'	''	''
'28.1.1.2'	'DNA.synthesis/chromatin structure.retrotransposon/transposase.non-LTR retrotransposon'	''	''
'28.1.1.3'	'DNA.synthesis/chromatin structure.retrotransposon/transposase.copia-like retrotransposon'	''	''
'28.1.1.4'	'DNA.synthesis/chromatin structure.retrotransposon/transposase.hat-like transposase'	''	''
'28.1.1.5'	'DNA.synthesis/chromatin structure.retrotransposon/transposase.CACTA-like transposase'	''	''
'28.1.1.6'	'DNA.synthesis/chromatin structure.retrotransposon/transposase.Mariner-like transposase'	''	''
'28.1.1.7'	'DNA.synthesis/chromatin structure.retrotransposon/transposase.mutator-like transposase'	''	''
'28.1.1.8'	'DNA.synthesis/chromatin structure.retrotransposon/transposase.ac-like transposase'	''	''
'28.1.3'	'DNA.synthesis/chromatin structure.histone'	''	''
'28.1.3.1'	'DNA.synthesis/chromatin structure.histone.H1'	''	''
'28.1.3.2'	'DNA.synthesis/chromatin structure.histone.core'	''	''
'28.1.3.2.1'	'DNA.synthesis/chromatin structure.histone.core.H2A'	''	''
'28.1.3.2.2'	'DNA.synthesis/chromatin structure.histone.core.H2B'	''	''
'28.1.3.2.3'	'DNA.synthesis/chromatin structure.histone.core.H3'	''	''
'28.1.3.2.4'	'DNA.synthesis/chromatin structure.histone.core.H4'	''	''
'28.2'	'DNA.repair'	''	''
'28.99'	'DNA.unspecified'	'385'	'(at5g25100 : 991.0) Endomembrane protein 70 protein family; CONTAINS InterPro DOMAIN/s: Nonaspanin (TM9SF) (InterPro:IPR004240); BEST Arabidopsis thaliana protein match is: Endomembrane protein 70 protein family (TAIR:AT5G10840.1). & (loc_os08g44100.1 : 950.0) no description available & (gnl|cdd|36492 : 905.0) no description available & (chl4|510022 : 807.0) no description available & (gnl|cdd|6…
'28.99'	'DNA.unspecified'	'387'	'(at5g10840 : 975.0) Endomembrane protein 70 protein family; LOCATED IN: integral to membrane, Golgi apparatus, plasma membrane, plant-type cell wall; EXPRESSED IN: 23 plant structures; EXPRESSED DURING: 13 growth stages; CONTAINS InterPro DOMAIN/s: Nonaspanin (TM9SF) (InterPro:IPR004240); BEST Arabidopsis thaliana protein match is: Endomembrane protein 70 protein family (TAIR:AT5G25100.1); Has 1…
'28.99'	'DNA.unspecified'	'389'	'(at3g13772 : 1102.0) Encodes an Arabidopsis Transmembrane nine (TMN) protein. Transmembrane nine (TM9) proteins are localized in the secretory pathway of eukaryotic cells and are involved in cell adhesion and phagocytosis. Overexpression of this protein in yeast alters copper and zinc homeostasis.; transmembrane nine 7 (TMN7); INVOLVED IN: cellular copper ion homeostasis, cellular zinc ion homeo…
'28.99'	'DNA.unspecified'	'490'	'(at1g14670 : 889.0) Endomembrane protein 70 protein family; INVOLVED IN: transport; LOCATED IN: integral to membrane, Golgi apparatus, membrane; EXPRESSED IN: 22 plant structures; EXPRESSED DURING: 14 growth stages; CONTAINS InterPro DOMAIN/s: Nonaspanin (TM9SF) (InterPro:IPR004240); BEST Arabidopsis thaliana protein match is: Endomembrane protein 70 protein family (TAIR:AT2G01970.1); Has 1574 B…
'28.99'	'DNA.unspecified'	'581'	'(at2g01970 : 924.0) Endomembrane protein 70 protein family; INVOLVED IN: transport; LOCATED IN: integral to membrane, Golgi apparatus, plasma membrane, plant-type cell wall; EXPRESSED IN: 26 plant structures; EXPRESSED DURING: 15 growth stages; CONTAINS InterPro DOMAIN/s: Nonaspanin (TM9SF) (InterPro:IPR004240); BEST Arabidopsis thaliana protein match is: Endomembrane protein 70 protein family (…
'29'	'protein'	''	''
'29.1'	'protein.aa activation'	'758'	'(at5g56090 : 597.0) Encodes a homolog of COX15. Microarray analysis show a 3.2 fold increase in transcription after treatment with rotenone, an electron transport chain inhibitor.; cytochrome c oxidase 15 (COX15); FUNCTIONS IN: molecular_function unknown; INVOLVED IN: protein complex assembly; LOCATED IN: membrane; EXPRESSED IN: 21 plant structures; EXPRESSED DURING: 13 growth stages; CONTAINS I…
'29.1'	'protein.aa activation'	'793'	'(at5g56090 : 581.0) Encodes a homolog of COX15. Microarray analysis show a 3.2 fold increase in transcription after treatment with rotenone, an electron transport chain inhibitor.; cytochrome c oxidase 15 (COX15); FUNCTIONS IN: molecular_function unknown; INVOLVED IN: protein complex assembly; LOCATED IN: membrane; EXPRESSED IN: 21 plant structures; EXPRESSED DURING: 13 growth stages; CONTAINS I…
'29.1'	'protein.aa activation'	'928'	'(at5g56090 : 521.0) Encodes a homolog of COX15. Microarray analysis show a 3.2 fold increase in transcription after treatment with rotenone, an electron transport chain inhibitor.; cytochrome c oxidase 15 (COX15); FUNCTIONS IN: molecular_function unknown; INVOLVED IN: protein complex assembly; LOCATED IN: membrane; EXPRESSED IN: 21 plant structures; EXPRESSED DURING: 13 growth stages; CONTAINS I…
'29.1.1'	'protein.aa activation.tyrosine-tRNA ligase'	''	''
'29.1.3'	'protein.aa activation.threonine-tRNA ligase'	''	''
'29.1.4'	'protein.aa activation.leucine-tRNA ligase'	''	''
'29.1.5'	'protein.aa activation.isoleucine-tRNA ligase'	''	''
'29.1.6'	'protein.aa activation.lysine-tRNA ligase'	''	''
'29.1.7'	'protein.aa activation.alanine-tRNA ligase'	''	''
'29.1.9'	'protein.aa activation.valine-tRNA ligase'	''	''
'29.1.10'	'protein.aa activation.methionine-tRNA ligase'	''	''
'29.1.11'	'protein.aa activation.serine-tRNA ligase'	''	''
'29.1.12'	'protein.aa activation.aspartate-tRNA ligase'	''	''
'29.1.13'	'protein.aa activation.tryptophan-tRNA ligase'	''	''
'29.1.14'	'protein.aa activation.glycine-tRNA ligase'	''	''
'29.1.15'	'protein.aa activation.proline-tRNA ligase'	''	''
'29.1.16'	'protein.aa activation.cysteine-tRNA ligase'	''	''
'29.1.17'	'protein.aa activation.glutamate-tRNA ligase'	''	''
'29.1.18'	'protein.aa activation.glutamine-tRNA ligase'	''	''
'29.1.19'	'protein.aa activation.arginine-tRNA ligase'	''	''
'29.1.20'	'protein.aa activation.phenylalanine-tRNA ligase'	''	''
'29.1.21'	'protein.aa activation.histidine-tRNA ligase'	''	''
'29.1.22'	'protein.aa activation.asparagine-tRNA ligase'	''	''
'29.1.30'	'protein.aa activation.pseudouridylate synthase'	''	''
'29.1.40'	'protein.aa activation.bifunctional aminoacyl-tRNA synthetase'	''	''
'29.2'	'protein.synthesis'	''	''
'29.2.1'	'protein.synthesis.ribosomal protein'	''	''
'29.2.1.1'	'protein.synthesis.ribosomal protein.prokaryotic'	''	''
'29.2.1.1.1'	'protein.synthesis.ribosomal protein.prokaryotic.chloroplast'	''	''
'29.2.1.1.1.1'	'protein.synthesis.ribosomal protein.prokaryotic.chloroplast.30S subunit'	''	''
'29.2.1.1.1.1.1'	'protein.synthesis.ribosomal protein.prokaryotic.chloroplast.30S subunit.S1'	''	''
'29.2.1.1.1.1.2'	'protein.synthesis.ribosomal protein.prokaryotic.chloroplast.30S subunit.S2'	''	''
'29.2.1.1.1.1.3'	'protein.synthesis.ribosomal protein.prokaryotic.chloroplast.30S subunit.S3'	''	''
'29.2.1.1.1.1.4'	'protein.synthesis.ribosomal protein.prokaryotic.chloroplast.30S subunit.S4'	''	''
'29.2.1.1.1.1.5'	'protein.synthesis.ribosomal protein.prokaryotic.chloroplast.30S subunit.S5'	''	''
'29.2.1.1.1.1.6'	'protein.synthesis.ribosomal protein.prokaryotic.chloroplast.30S subunit.S6'	''	''
'29.2.1.1.1.1.7'	'protein.synthesis.ribosomal protein.prokaryotic.chloroplast.30S subunit.S7'	''	''
'29.2.1.1.1.1.8'	'protein.synthesis.ribosomal protein.prokaryotic.chloroplast.30S subunit.S8'	''	''
'29.2.1.1.1.1.9'	'protein.synthesis.ribosomal protein.prokaryotic.chloroplast.30S subunit.S9'	''	''
'29.2.1.1.1.1.10'	'protein.synthesis.ribosomal protein.prokaryotic.chloroplast.30S subunit.S10'	''	''
'29.2.1.1.1.1.11'	'protein.synthesis.ribosomal protein.prokaryotic.chloroplast.30S subunit.S11'	''	''
'29.2.1.1.1.1.12'	'protein.synthesis.ribosomal protein.prokaryotic.chloroplast.30S subunit.S12'	''	''
'29.2.1.1.1.1.13'	'protein.synthesis.ribosomal protein.prokaryotic.chloroplast.30S subunit.S13'	''	''
'29.2.1.1.1.1.14'	'protein.synthesis.ribosomal protein.prokaryotic.chloroplast.30S subunit.S14'	''	''
'29.2.1.1.1.1.15'	'protein.synthesis.ribosomal protein.prokaryotic.chloroplast.30S subunit.S15'	''	''
'29.2.1.1.1.1.16'	'protein.synthesis.ribosomal protein.prokaryotic.chloroplast.30S subunit.S16'	''	''
'29.2.1.1.1.1.17'	'protein.synthesis.ribosomal protein.prokaryotic.chloroplast.30S subunit.S17'	''	''
'29.2.1.1.1.1.18'	'protein.synthesis.ribosomal protein.prokaryotic.chloroplast.30S subunit.S18'	''	''
'29.2.1.1.1.1.19'	'protein.synthesis.ribosomal protein.prokaryotic.chloroplast.30S subunit.S19'	''	''
'29.2.1.1.1.1.20'	'protein.synthesis.ribosomal protein.prokaryotic.chloroplast.30S subunit.S20'	''	''
'29.2.1.1.1.1.21'	'protein.synthesis.ribosomal protein.prokaryotic.chloroplast.30S subunit.S21'	''	''
'29.2.1.1.1.1.31'	'protein.synthesis.ribosomal protein.prokaryotic.chloroplast.30S subunit.S31'	''	''
'29.2.1.1.1.1.83'	'protein.synthesis.ribosomal protein.prokaryotic.chloroplast.30S subunit.PSRP3'	''	''
'29.2.1.1.1.1.530'	'protein.synthesis.ribosomal protein.prokaryotic.chloroplast.30S subunit.S30A'	''	''
'29.2.1.1.1.2'	'protein.synthesis.ribosomal protein.prokaryotic.chloroplast.50S subunit'	''	''
'29.2.1.1.1.2.1'	'protein.synthesis.ribosomal protein.prokaryotic.chloroplast.50S subunit.L1'	''	''
'29.2.1.1.1.2.2'	'protein.synthesis.ribosomal protein.prokaryotic.chloroplast.50S subunit.L2'	''	''
'29.2.1.1.1.2.3'	'protein.synthesis.ribosomal protein.prokaryotic.chloroplast.50S subunit.L3'	''	''
'29.2.1.1.1.2.4'	'protein.synthesis.ribosomal protein.prokaryotic.chloroplast.50S subunit.L4'	''	''
'29.2.1.1.1.2.5'	'protein.synthesis.ribosomal protein.prokaryotic.chloroplast.50S subunit.L5'	''	''
'29.2.1.1.1.2.6'	'protein.synthesis.ribosomal protein.prokaryotic.chloroplast.50S subunit.L6'	''	''
'29.2.1.1.1.2.9'	'protein.synthesis.ribosomal protein.prokaryotic.chloroplast.50S subunit.L9'	''	''
'29.2.1.1.1.2.10'	'protein.synthesis.ribosomal protein.prokaryotic.chloroplast.50S subunit.L10'	''	''
'29.2.1.1.1.2.11'	'protein.synthesis.ribosomal protein.prokaryotic.chloroplast.50S subunit.L11'	''	''
'29.2.1.1.1.2.12'	'protein.synthesis.ribosomal protein.prokaryotic.chloroplast.50S subunit.L12'	''	''
'29.2.1.1.1.2.13'	'protein.synthesis.ribosomal protein.prokaryotic.chloroplast.50S subunit.L13'	''	''
'29.2.1.1.1.2.14'	'protein.synthesis.ribosomal protein.prokaryotic.chloroplast.50S subunit.L14'	''	''
'29.2.1.1.1.2.15'	'protein.synthesis.ribosomal protein.prokaryotic.chloroplast.50S subunit.L15'	''	''
'29.2.1.1.1.2.16'	'protein.synthesis.ribosomal protein.prokaryotic.chloroplast.50S subunit.L16'	''	''
'29.2.1.1.1.2.17'	'protein.synthesis.ribosomal protein.prokaryotic.chloroplast.50S subunit.L17'	''	''
'29.2.1.1.1.2.18'	'protein.synthesis.ribosomal protein.prokaryotic.chloroplast.50S subunit.L18'	''	''
'29.2.1.1.1.2.19'	'protein.synthesis.ribosomal protein.prokaryotic.chloroplast.50S subunit.L19'	''	''
'29.2.1.1.1.2.20'	'protein.synthesis.ribosomal protein.prokaryotic.chloroplast.50S subunit.L20'	''	''
'29.2.1.1.1.2.21'	'protein.synthesis.ribosomal protein.prokaryotic.chloroplast.50S subunit.L21'	''	''
'29.2.1.1.1.2.22'	'protein.synthesis.ribosomal protein.prokaryotic.chloroplast.50S subunit.L22'	''	''
'29.2.1.1.1.2.23'	'protein.synthesis.ribosomal protein.prokaryotic.chloroplast.50S subunit.L23'	''	''
'29.2.1.1.1.2.24'	'protein.synthesis.ribosomal protein.prokaryotic.chloroplast.50S subunit.L24'	''	''
'29.2.1.1.1.2.27'	'protein.synthesis.ribosomal protein.prokaryotic.chloroplast.50S subunit.L27'	''	''
'29.2.1.1.1.2.28'	'protein.synthesis.ribosomal protein.prokaryotic.chloroplast.50S subunit.L28'	''	''
'29.2.1.1.1.2.29'	'protein.synthesis.ribosomal protein.prokaryotic.chloroplast.50S subunit.L29'	''	''
'29.2.1.1.1.2.31'	'protein.synthesis.ribosomal protein.prokaryotic.chloroplast.50S subunit.L31'	''	''
'29.2.1.1.1.2.32'	'protein.synthesis.ribosomal protein.prokaryotic.chloroplast.50S subunit.L32'	''	''
'29.2.1.1.1.2.33'	'protein.synthesis.ribosomal protein.prokaryotic.chloroplast.50S subunit.L33'	''	''
'29.2.1.1.1.2.34'	'protein.synthesis.ribosomal protein.prokaryotic.chloroplast.50S subunit.L34'	''	''
'29.2.1.1.1.2.36'	'protein.synthesis.ribosomal protein.prokaryotic.chloroplast.50S subunit.L36'	''	''
'29.2.1.1.1.2.40'	'protein.synthesis.ribosomal protein.prokaryotic.chloroplast.50S subunit.L40'	''	''
'29.2.1.1.1.2.85'	'protein.synthesis.ribosomal protein.prokaryotic.chloroplast.50S subunit.PSRP5'	''	''
'29.2.1.1.1.2.86'	'protein.synthesis.ribosomal protein.prokaryotic.chloroplast.50S subunit.PSRP6'	''	''
'29.2.1.1.2'	'protein.synthesis.ribosomal protein.prokaryotic.mitochondrion'	''	''
'29.2.1.1.2.1'	'protein.synthesis.ribosomal protein.prokaryotic.mitochondrion.30S subunit'	''	''
'29.2.1.1.2.1.2'	'protein.synthesis.ribosomal protein.prokaryotic.mitochondrion.30S subunit.S2'	''	''
'29.2.1.1.2.1.3'	'protein.synthesis.ribosomal protein.prokaryotic.mitochondrion.30S subunit.S3'	''	''
'29.2.1.1.2.1.4'	'protein.synthesis.ribosomal protein.prokaryotic.mitochondrion.30S subunit.S4'	''	''
'29.2.1.1.2.1.7'	'protein.synthesis.ribosomal protein.prokaryotic.mitochondrion.30S subunit.S7'	''	''
'29.2.1.1.2.1.8'	'protein.synthesis.ribosomal protein.prokaryotic.mitochondrion.30S subunit.S8'	''	''
'29.2.1.1.2.1.10'	'protein.synthesis.ribosomal protein.prokaryotic.mitochondrion.30S subunit.S10'	''	''
'29.2.1.1.2.1.11'	'protein.synthesis.ribosomal protein.prokaryotic.mitochondrion.30S subunit.S11'	''	''
'29.2.1.1.2.1.12'	'protein.synthesis.ribosomal protein.prokaryotic.mitochondrion.30S subunit.S12'	''	''
'29.2.1.1.2.1.13'	'protein.synthesis.ribosomal protein.prokaryotic.mitochondrion.30S subunit.S13'	''	''
'29.2.1.1.2.1.14'	'protein.synthesis.ribosomal protein.prokaryotic.mitochondrion.30S subunit.S14'	''	''
'29.2.1.1.2.1.16'	'protein.synthesis.ribosomal protein.prokaryotic.mitochondrion.30S subunit.S16'	''	''
'29.2.1.1.2.1.19'	'protein.synthesis.ribosomal protein.prokaryotic.mitochondrion.30S subunit.S19'	''	''
'29.2.1.1.2.1.27'	'protein.synthesis.ribosomal protein.prokaryotic.mitochondrion.30S subunit.S27'	''	''
'29.2.1.1.2.1.29'	'protein.synthesis.ribosomal protein.prokaryotic.mitochondrion.30S subunit.S29'	''	''
'29.2.1.1.2.1.31'	'protein.synthesis.ribosomal protein.prokaryotic.mitochondrion.30S subunit.S31'	''	''
'29.2.1.1.2.2'	'protein.synthesis.ribosomal protein.prokaryotic.mitochondrion.50S subunit'	''	''
'29.2.1.1.2.2.2'	'protein.synthesis.ribosomal protein.prokaryotic.mitochondrion.50S subunit.L2'	''	''
'29.2.1.1.2.2.5'	'protein.synthesis.ribosomal protein.prokaryotic.mitochondrion.50S subunit.L5'	''	''
'29.2.1.1.2.2.6'	'protein.synthesis.ribosomal protein.prokaryotic.mitochondrion.50S subunit.L6'	''	''
'29.2.1.1.2.2.11'	'protein.synthesis.ribosomal protein.prokaryotic.mitochondrion.50S subunit.L11'	''	''
'29.2.1.1.2.2.16'	'protein.synthesis.ribosomal protein.prokaryotic.mitochondrion.50S subunit.L16'	''	''
'29.2.1.1.2.2.21'	'protein.synthesis.ribosomal protein.prokaryotic.mitochondrion.50S subunit.L21'	''	''
'29.2.1.1.2.2.29'	'protein.synthesis.ribosomal protein.prokaryotic.mitochondrion.50S subunit.L29'	''	''
'29.2.1.1.2.2.37'	'protein.synthesis.ribosomal protein.prokaryotic.mitochondrion.50S subunit.L37'	''	''
'29.2.1.1.2.51'	'protein.synthesis.ribosomal protein.prokaryotic.mitochondrion.L51/S25/CI-B8'	''	''
'29.2.1.1.3'	'protein.synthesis.ribosomal protein.prokaryotic.unknown organellar'	''	''
'29.2.1.1.3.1'	'protein.synthesis.ribosomal protein.prokaryotic.unknown organellar.30S subunit'	''	''
'29.2.1.1.3.1.1'	'protein.synthesis.ribosomal protein.prokaryotic.unknown organellar.30S subunit.S1'	''	''
'29.2.1.1.3.1.4'	'protein.synthesis.ribosomal protein.prokaryotic.unknown organellar.30S subunit.S4'	''	''
[truncated: 1,697 more rows]

## Sheet: Proteins from URTLC < 2 TMDs 
BINCODE	NAME	IDENTIFIER	DESCRIPTION
'0'	'control genes'	''	''
'1'	'PS'	''	''
'1.1'	'PS.lightreaction'	''	''
'1.1.1'	'PS.lightreaction.photosystem II'	''	''
'1.1.1.1'	'PS.lightreaction.photosystem II.LHC-II'	'1010'	'(at1g76570 : 285.0) Chlorophyll A-B binding family protein; FUNCTIONS IN: chlorophyll binding; INVOLVED IN: response to blue light, response to far red light, photosynthesis; LOCATED IN: light-harvesting complex, chloroplast, membrane; EXPRESSED IN: 28 plant structures; EXPRESSED DURING: 13 growth stages; CONTAINS InterPro DOMAIN/s: Chlorophyll A-B binding protein (InterPro:IPR001344); BEST Arab…
'1.1.1.2'	'PS.lightreaction.photosystem II.PSII polypeptide subunits'	'73'	'(q332w1|psbe_lacsa : 153.0) Cytochrome b559 alpha subunit (PSII reaction center subunit V) - Lactuca sativa (Garden lettuce) & (atcg00580 : 152.0) PSII cytochrome b559. There have been many speculations about the function of Cyt b559, but the most favored at present is that it plays a protective role by acting as an electron acceptor or electron donor under conditions when electron flow through …
'1.1.1.2'	'PS.lightreaction.photosystem II.PSII polypeptide subunits'	'74'	'(loc_osp1g00520.1 : 154.0) no description available & (q332w1|psbe_lacsa : 152.0) Cytochrome b559 alpha subunit (PSII reaction center subunit V) - Lactuca sativa (Garden lettuce) & (atcg00580 : 150.0) PSII cytochrome b559. There have been many speculations about the function of Cyt b559, but the most favored at present is that it plays a protective role by acting as an electron acceptor or elect…
'1.1.1.2'	'PS.lightreaction.photosystem II.PSII polypeptide subunits'	'98'	'(p04998|psba_medsa : 198.0) Photosystem Q(B) protein (32 kDa thylakoid membrane protein) (Photosystem II protein D1) - Medicago sativa (Alfalfa) & (atcg00020 : 196.0) Encodes chlorophyll binding protein D1, a part of the photosystem II reaction center core; photosystem II reaction center protein A (PSBA); FUNCTIONS IN: chlorophyll binding; INVOLVED IN: photosynthesis, light reaction; LOCATED IN:…
'1.1.1.2'	'PS.lightreaction.photosystem II.PSII polypeptide subunits'	'105'	'(p06183|psbr_soltu : 162.0) Photosystem II 10 kDa polypeptide, chloroplast precursor (Light-inducible tissue-specific ST-LS1 protein) - Solanum tuberosum (Potato) & (at1g79040 : 152.0) Encodes for the 10 kDa PsbR subunit of photosystem II (PSII). This subunit appears to be involved in the stable assembly of PSII, particularly that of the oxygen-evolving complex subunit PsbP. Mutants defective in…
'1.1.1.2'	'PS.lightreaction.photosystem II.PSII polypeptide subunits'	'250'	'(gnl|cdd|79283 : 127.0) no description available & (q9xqr3|psbh_pea : 126.0) Photosystem II reaction center protein H (PSII-H) (Photosystem II 10 kDa phosphoprotein) - Pisum sativum (Garden pea) & (atcg00710 : 121.0) Encodes a 8 kD phosphoprotein that is a component of the photosystem II oxygen evolving core. Its exact molecular function has not been determined but it may play a role in mediatin…
'1.1.1.2'	'PS.lightreaction.photosystem II.PSII polypeptide subunits'	'263'	'(q332w1|psbe_lacsa : 138.0) Cytochrome b559 alpha subunit (PSII reaction center subunit V) - Lactuca sativa (Garden lettuce) & (gnl|cdd|79281 : 138.0) no description available & (atcg00580 : 137.0) PSII cytochrome b559. There have been many speculations about the function of Cyt b559, but the most favored at present is that it plays a protective role by acting as an electron acceptor or electron…
'1.1.1.2'	'PS.lightreaction.photosystem II.PSII polypeptide subunits'	'362'	'(gnl|cdd|79283 : 102.0) no description available & (q70xx9|psbh_ambtc : 100.0) Photosystem II reaction center protein H (PSII-H) (Photosystem II 10 kDa phosphoprotein) - Amborella trichopoda & (atcg00710 : 97.8) Encodes a 8 kD phosphoprotein that is a component of the photosystem II oxygen evolving core. Its exact molecular function has not been determined but it may play a role in mediating ele…
'1.1.1.2'	'PS.lightreaction.photosystem II.PSII polypeptide subunits'	'751'	'(q9bbt1|psbc_lotja : 153.0) Photosystem II 44 kDa reaction center protein (P6 protein) (CP43) - Lotus japonicus & (gnl|cdd|79253 : 153.0) no description available & (atcg00280 : 152.0) chloroplast gene encoding a CP43 subunit of the photosystem II reaction center. promoter contains a blue-light responsive element.; photosystem II reaction center protein C (PSBC); FUNCTIONS IN: chlorophyll bindin…
'1.1.1.3'	'PS.lightreaction.photosystem II.biogenesis'	''	''
'1.1.1.4'	'PS.lightreaction.photosystem II.LHC biogenesis'	''	''
'1.1.2'	'PS.lightreaction.photosystem I'	''	''
'1.1.2.1'	'PS.lightreaction.photosystem I.LHC-I'	''	''
'1.1.2.2'	'PS.lightreaction.photosystem I.PSI polypeptide subunits'	'82'	'(at1g31330 : 300.0) Encodes subunit F of photosystem I.; photosystem I subunit F (PSAF); FUNCTIONS IN: molecular_function unknown; INVOLVED IN: photosynthesis; LOCATED IN: in 7 components; EXPRESSED IN: 25 plant structures; EXPRESSED DURING: 14 growth stages; CONTAINS InterPro DOMAIN/s: Photosystem I reaction centre protein PsaF, subunit III (InterPro:IPR003666); Has 387 Blast hits to 387 protei…
'1.1.2.2'	'PS.lightreaction.photosystem I.PSI polypeptide subunits'	'235'	'(at2g46820 : 105.0) Encodes the P subunit of Photosystem I. About 25% of the TMP14 pool appeared to be phosphorylated, and this ratio is not affected by light. Contains seven phosphorylation sites on threonine residue and chloroplast targeting signal. Located in the proximity of PSI-L, -H and -O subunits.; photosystem I P subunit (PSI-P); FUNCTIONS IN: DNA binding; INVOLVED IN: photosynthetic el…
'1.1.2.2'	'PS.lightreaction.photosystem I.PSI polypeptide subunits'	'2357'	'(gnl|cdd|79272 : 333.0) no description available & (atcg00340 : 322.0) Encodes the D1 subunit of photosystem I and II reaction centers.; PSAB; FUNCTIONS IN: chlorophyll binding; INVOLVED IN: photosynthesis, light harvesting in photosystem II, photosynthesis, light harvesting in photosystem I; LOCATED IN: in 7 components; EXPRESSED IN: 25 plant structures; EXPRESSED DURING: 13 growth stages; CONT…
'1.1.2.3'	'PS.lightreaction.photosystem I.biogenesis'	''	''
'1.1.3'	'PS.lightreaction.cytochrome b6/f'	'56'	'(p26291|ucria_pea : 348.0) Cytochrome b6-f complex iron-sulfur subunit, chloroplast precursor (EC 1.10.99.1) (Rieske iron-sulfur protein) (Plastohydroquinone:plastocyanin oxidoreductase iron-sulfur protein) (ISP) (RISP) - Pisum sativum (Garden pea) & (at4g03280 : 281.0) Encodes the Rieske FeS center of cytochrome b6f complex. Gene is expressed in shoot but not in root. Mutant has reduced electro…
'1.1.3.1'	'PS.lightreaction.cytochrome b6/f.iron sulfur subunit'	''	''
'1.1.3.2'	'PS.lightreaction.cytochrome b6/f.subunit 4 (PETD)'	''	''
'1.1.3.3'	'PS.lightreaction.cytochrome b6/f.cytochrome b6 (CYB6)'	''	''
'1.1.3.4'	'PS.lightreaction.cytochrome b6/f.apocytochrome f (CYF)'	'21'	'(gnl|cdd|79255 : 614.0) no description available & (p06669|cyf_vicfa : 602.0) Apocytochrome f precursor - Vicia faba (Broad bean) & (loc_osp1g00480.1 : 579.0) no description available & (atcg00540 : 573.0) Encodes cytochrome f apoprotein; involved in photosynthetic electron transport chain; encoded by the chloroplast genome and is transcriptionally repressed by a nuclear gene HCF2.; photosynthet…
'1.1.3.4'	'PS.lightreaction.cytochrome b6/f.apocytochrome f (CYF)'	'104'	'(gnl|cdd|79255 : 496.0) no description available & (p06669|cyf_vicfa : 479.0) Apocytochrome f precursor - Vicia faba (Broad bean) & (loc_osp1g00480.1 : 458.0) no description available & (atcg00540 : 454.0) Encodes cytochrome f apoprotein; involved in photosynthetic electron transport chain; encoded by the chloroplast genome and is transcriptionally repressed by a nuclear gene HCF2.; photosynthet…
'1.1.3.4'	'PS.lightreaction.cytochrome b6/f.apocytochrome f (CYF)'	'607'	'(p05151|cyf_wheat : 624.0) Apocytochrome f precursor - Triticum aestivum (Wheat) & (gnl|cdd|79255 : 614.0) no description available & (loc_osp1g00480.1 : 613.0) no description available & (atcg00540 : 563.0) Encodes cytochrome f apoprotein; involved in photosynthetic electron transport chain; encoded by the chloroplast genome and is transcriptionally repressed by a nuclear gene HCF2.; photosynth…
'1.1.3.5'	'PS.lightreaction.cytochrome b6/f.biogenesis'	''	''
'1.1.4'	'PS.lightreaction.ATP synthase'	''	''
'1.1.4.1'	'PS.lightreaction.ATP synthase.alpha subunit'	'318'	'(gnl|cdd|79276 : 333.0) no description available & (p08215|atpa_pea : 311.0) ATP synthase subunit alpha (EC 3.6.3.14) (ATPase subunit alpha) (ATP synthase F1 sector subunit alpha) - Pisum sativum (Garden pea) & (atcg00120 : 302.0) Encodes the ATPase alpha subunit, which is a subunit of ATP synthase and part of the CF1 portion which catalyzes the conversion of ADP to ATP using the proton motive f…
'1.1.4.2'	'PS.lightreaction.ATP synthase.beta subunit'	''	''
'1.1.4.3'	'PS.lightreaction.ATP synthase.epsilon chain'	'184'	'(q9tki6|atpe_medsa : 187.0) ATP synthase epsilon chain (EC 3.6.3.14) (ATP synthase F1 sector epsilon subunit) - Medicago sativa (Alfalfa) & (gnl|cdd|79280 : 180.0) no description available & (atcg00470 : 175.0) ATPase epsilon subunit; ATP synthase epsilon chain (ATPE); FUNCTIONS IN: hydrogen ion transporting ATP synthase activity, rotational mechanism; INVOLVED IN: cellular respiration, mitochon…
'1.1.4.4'	'PS.lightreaction.ATP synthase.gamma chain'	''	''
'1.1.4.5'	'PS.lightreaction.ATP synthase.subunit C'	''	''
'1.1.4.6'	'PS.lightreaction.ATP synthase.chloroplastic subunit a'	''	''
'1.1.4.7'	'PS.lightreaction.ATP synthase.delta chain'	''	''
'1.1.4.8'	'PS.lightreaction.ATP synthase.subunit B (ATPF)'	'20'	'(gnl|cdd|79238 : 296.0) no description available & (q9bbs4|atpf_lotja : 278.0) ATP synthase B chain (EC 3.6.3.14) (ATPase subunit I) - Lotus japonicus & (atcg00130 : 243.0) ATPase F subunit.; ATPF; FUNCTIONS IN: hydrogen ion transporting ATP synthase activity, rotational mechanism; INVOLVED IN: cellular respiration, mitochondrial ATP synthesis coupled proton transport; LOCATED IN: proton-transpo…
'1.1.4.9'	'PS.lightreaction.ATP synthase.subunit B_ (ATPX)'	''	''
'1.1.5'	'PS.lightreaction.other electron carrier (ox/red)'	''	''
'1.1.5.1'	'PS.lightreaction.other electron carrier (ox/red).plastocyanin'	''	''
'1.1.5.2'	'PS.lightreaction.other electron carrier (ox/red).ferredoxin'	'2000'	'(at1g02180 : 218.0) ferredoxin-related; FUNCTIONS IN: molecular_function unknown; INVOLVED IN: biological_process unknown; LOCATED IN: endomembrane system; EXPRESSED IN: 23 plant structures; EXPRESSED DURING: 15 growth stages; Has 54 Blast hits to 54 proteins in 11 species: Archae - 0; Bacteria - 0; Metazoa - 0; Fungi - 0; Plants - 54; Viruses - 0; Other Eukaryotes - 0 (source: NCBI BLink). & (l…
'1.1.5.3'	'PS.lightreaction.other electron carrier (ox/red).ferredoxin reductase'	''	''
'1.1.5.4'	'PS.lightreaction.other electron carrier (ox/red).ferredoxin oxireductase'	''	''
'1.1.6'	'PS.lightreaction.NADH DH'	'133'	'(at1g74880 : 103.0) Encodes subunit NDH-O of NAD(P)H:plastoquinone dehydrogenase complex (Ndh complex) present in the thylakoid membrane of chloroplasts. This subunit is thought to be required for Ndh complex assembly.; NAD(P)H:plastoquinone dehydrogenase complex subunit O (NDH-O); FUNCTIONS IN: oxidoreductase activity, acting on NADH or NADPH, quinone or similar compound as acceptor; INVOLVED I…
'1.1.6'	'PS.lightreaction.NADH DH'	'2184'	'(at2g01590 : 102.0) Likely a subunit of the chloroplast NAD(P)H dehydrogenase complex, involved in PSI cyclic electron transport. Located in the membrane fraction of chloroplast. Mutant has impaired NAD(P)H dehydrogenase activity.; CHLORORESPIRATORY REDUCTION 3 (CRR3); FUNCTIONS IN: molecular_function unknown; INVOLVED IN: photosynthetic electron transport in photosystem I; LOCATED IN: chloropla…
'1.1.30'	'PS.lightreaction.state transition'	'141'	'(at1g68830 : 887.0) STN7 protein kinase; required for state transitions, phosphorylation of the major antenna complex (LHCII) between PSII and PSI, and light adaptation; STT7 homolog STN7 (STN7); FUNCTIONS IN: protein kinase activity, kinase activity; INVOLVED IN: regulation of photosynthesis, light reaction, circadian rhythm; LOCATED IN: chloroplast; EXPRESSED IN: 25 plant structures; EXPRESSED…
'1.1.30'	'PS.lightreaction.state transition'	'387'	'(at4g01330 : 624.0) Protein kinase superfamily protein; FUNCTIONS IN: protein serine/threonine kinase activity, protein kinase activity, kinase activity, ATP binding; INVOLVED IN: protein amino acid phosphorylation; EXPRESSED IN: 22 plant structures; EXPRESSED DURING: 13 growth stages; CONTAINS InterPro DOMAIN/s: Protein kinase, ATP binding site (InterPro:IPR017441), Protein kinase, catalytic do…
'1.1.30'	'PS.lightreaction.state transition'	'615'	'(loc_os05g36050.1 : 533.0) no description available & (at1g01540 : 523.0) Protein kinase superfamily protein; FUNCTIONS IN: protein serine/threonine kinase activity, protein kinase activity, kinase activity, ATP binding; INVOLVED IN: protein amino acid phosphorylation; LOCATED IN: plasma membrane; EXPRESSED IN: 23 plant structures; EXPRESSED DURING: 13 growth stages; CONTAINS InterPro DOMAIN/s: …
'1.1.30'	'PS.lightreaction.state transition'	'799'	'(at1g01540 : 435.0) Protein kinase superfamily protein; FUNCTIONS IN: protein serine/threonine kinase activity, protein kinase activity, kinase activity, ATP binding; INVOLVED IN: protein amino acid phosphorylation; LOCATED IN: plasma membrane; EXPRESSED IN: 23 plant structures; EXPRESSED DURING: 13 growth stages; CONTAINS InterPro DOMAIN/s: Protein kinase, ATP binding site (InterPro:IPR017441),…
'1.1.30'	'PS.lightreaction.state transition'	'1021'	'(at1g01540 : 633.0) Protein kinase superfamily protein; FUNCTIONS IN: protein serine/threonine kinase activity, protein kinase activity, kinase activity, ATP binding; INVOLVED IN: protein amino acid phosphorylation; LOCATED IN: plasma membrane; EXPRESSED IN: 23 plant structures; EXPRESSED DURING: 13 growth stages; CONTAINS InterPro DOMAIN/s: Protein kinase, ATP binding site (InterPro:IPR017441),…
'1.1.30'	'PS.lightreaction.state transition'	'1063'	'(at4g34500 : 395.0) Protein kinase superfamily protein; FUNCTIONS IN: protein serine/threonine kinase activity, protein kinase activity, kinase activity, ATP binding; INVOLVED IN: protein amino acid phosphorylation; LOCATED IN: cellular_component unknown; EXPRESSED IN: 22 plant structures; EXPRESSED DURING: 13 growth stages; CONTAINS InterPro DOMAIN/s: Protein kinase, ATP binding site (InterPro:…
'1.1.30'	'PS.lightreaction.state transition'	'2252'	'(loc_os04g39180.1 : 399.0) no description available & (gnl|cdd|36401 : 299.0) no description available & (q8lkz1|nork_pea : 226.0) Nodulation receptor kinase precursor (EC 2.7.11.1) - Pisum sativum (Garden pea) & (at3g59110 : 211.0) Protein kinase superfamily protein; FUNCTIONS IN: protein serine/threonine kinase activity, protein kinase activity, kinase activity, ATP binding; INVOLVED IN: prote…
'1.1.40'	'PS.lightreaction.cyclic electron flow-chlororespiration'	''	''
'1.1.50'	'PS.lightreaction.NPQ'	''	''
'1.1.60'	'PS.lightreaction.state transition'	''	''
'1.1.70'	'PS.lightreaction.hydrogenase'	''	''
'1.1.70.1'	'PS.lightreaction.hydrogenase.FeFe-hydrogenase'	''	''
'1.1.70.2'	'PS.lightreaction.hydrogenase.NiFe-hydrogenase'	''	''
'1.1.99'	'PS.lightreaction.unspecified'	''	''
'1.1.99.1'	'PS.lightreaction.unspecified.TEF'	''	''
'1.1.1001'	'PS.lightreaction'	'phytol'	'PS.lightreaction, chlorophyll'
'1.1.1002'	'PS.lightreaction.binding proteins.Chlorophyll a'	'chlorophyll a'	'PS.lightreaction, chlorophyll'
'1.1.1003'	'PS.lightreaction.binding proteins.Chlorophyll b'	'chlorophyll b'	'PS.lightreaction, chlorophyll'
'1.1.1004'	'PS.lightreaction.PS II.PQ'	'decyl-plastoquinone'	'PS.lightreaction'
'1.2'	'PS.photorespiration'	''	''
'1.2.1'	'PS.photorespiration.phosphoglycolate phosphatase'	''	''
'1.2.2'	'PS.photorespiration.glycolate oxydase'	''	''
'1.2.3'	'PS.photorespiration.aminotransferases peroxisomal'	''	''
'1.2.4'	'PS.photorespiration.glycine cleavage'	''	''
'1.2.4.1'	'PS.photorespiration.glycine cleavage.P subunit'	''	''
'1.2.4.2'	'PS.photorespiration.glycine cleavage.T subunit'	''	''
'1.2.4.3'	'PS.photorespiration.glycine cleavage.L subunit'	''	''
'1.2.4.4'	'PS.photorespiration.glycine cleavage.H protein'	''	''
'1.2.5'	'PS.photorespiration.serine hydroxymethyltransferase'	'1465'	'(at4g32520 : 562.0) Encodes a serine hydroxymethyltransferase SHMT3 located in the plastid.; serine hydroxymethyltransferase 3 (SHM3); FUNCTIONS IN: glycine hydroxymethyltransferase activity; INVOLVED IN: glycine metabolic process, L-serine metabolic process; LOCATED IN: chloroplast, plastid; EXPRESSED IN: 24 plant structures; EXPRESSED DURING: 14 growth stages; CONTAINS InterPro DOMAIN/s: Pyrid…
'1.2.6'	'PS.photorespiration.hydroxypyruvate reductase'	''	''
'1.2.7'	'PS.photorespiration.glycerate kinase'	''	''
'1.2.1001'	'PS.photorespiration.glycerate'	'glycerate'	'PS.photorepiration; lipid metabolism; amino acid degradation.serine; amino acid degradation.glycine; gluconeogenese/ glyoxylate cycle; TCA / org transformation'
'1.2.1002'	'PS.photorepiration.glycolate'	'glycolate'	'PS.photorepiration'
'1.2.1003'	'PS.photorepiration.glycine'	'glycine'	'PS.photorepiration; amino acid synthesis.serine; amino acid synthesis.glycine; amino acid degradation.glycine; redox regulation; nucleotide metabolism.synthesis; C1-metabolism'
'1.2.1004'	'PS.photorepiration.serine'	'serine'	'PS.photorepiration; lipid metabolism; amino acid degradation.homoserine; amino acid synthesis.serine; amino acid degradation.serine; amino acid degradation.methionine; S-assimilation'
'1.2.1005'	'PS.photorepiration.glyoxylate'	'glyoxylate'	'PS.photorepiration'
'1.2.1006'	'PS.photorepiration.hydroxypyruvate'	'hydroxypyruvate'	'PS.photorepiration'
'1.3'	'PS.calvin cycle'	''	''
'1.3.1'	'PS.calvin cycle.rubisco large subunit'	''	''
'1.3.2'	'PS.calvin cycle.rubisco small subunit'	''	''
'1.3.3'	'PS.calvin cycle.phosphoglycerate kinase'	''	''
'1.3.4'	'PS.calvin cycle.GAP'	''	''
'1.3.5'	'PS.calvin cycle.TPI'	''	''
'1.3.6'	'PS.calvin cycle.aldolase'	''	''
'1.3.7'	'PS.calvin cycle.FBPase'	''	''
'1.3.8'	'PS.calvin cycle.transketolase'	''	''
'1.3.9'	'PS.calvin cycle.seduheptulose bisphosphatase'	''	''
'1.3.10'	'PS.calvin cycle.Rib5P Isomerase'	''	''
'1.3.11'	'PS.calvin cycle.RPE'	''	''
'1.3.12'	'PS.calvin cycle.PRK'	''	''
'1.3.13'	'PS.calvin cycle.rubisco interacting'	''	''
'1.3.1001'	'PS.calvin cycle.ribulose-1,5-bisP'	'ribulose-1,5-bisp'	'major CHO metabolism; PS.calvin cycle'
'1.3.1002'	'PS.calvin cycle'	'glycerate-3-p'	'major CHO metabolism; PS.calvin cycle; glycolysis; OPP.oxidative PP'
'1.3.1003'	'PS.calvin cycle'	'glycerate-1,3-bisp'	'major CHO metabolism; PS.calvin cycle; glycolysis; OPP.oxidative PP'
'1.3.1004'	'PS.calvin cycle'	'glyceraldehyde-3-p'	'major CHO metabolism; PS.calvin cycle; glycolysis; OPP.oxidative PP'
'1.3.1005'	'PS.calvin cycle'	'dihydroxyacetone-p'	'major CHO metabolism; PS.calvin cycle; glycolysis; OPP.oxidative PP'
'1.3.1006'	'PS.calvin cycle'	'fructose-1,6-bisp'	'major CHO metabolism; PS.calvin cycle; glycolysis; OPP.oxidative PP'
'1.3.1007'	'PS.calvin cycle'	'fructose-6-p'	'cell wall synthesis.cellulose synthesis; major CHO metabolism.synthesis.sucrose; major CHO metabolism.synthesis.starch; calvin cycle; glycolysis; OPP.oxidative PP'
'1.4'	'PS.reductive PP'	''	''
'1.5'	'PS.carbon concentrating mechanism'	''	''
'1.5.1'	'PS.carbon concentrating mechanism.C4'	''	''
'1.5.2'	'PS.carbon concentrating mechanism.CAM'	''	''
'1.5.3'	'PS.carbon concentrating mechanism.algal'	''	''
'2'	'major CHO metabolism'	''	''
'2.1'	'major CHO metabolism.synthesis'	''	''
'2.1.1'	'major CHO metabolism.synthesis.sucrose'	''	''
'2.1.1.1'	'major CHO metabolism.synthesis.sucrose.SPS'	''	''
'2.1.1.2'	'major CHO metabolism.synthesis.sucrose.SPP'	''	''
'2.1.1.3'	'major CHO metabolism.synthesis.sucrose.FBPase'	''	''
'2.1.1.1001'	'major CHO metabolism.synthesis.sucrose'	'fructose-6-p'	'cell wall synthesis.cellulose synthesis; major CHO metabolism.synthesis.sucrose; major CHO metabolism.synthesis.starch; glycolysis; OPP.oxidative PP'
'2.1.1.1002'	'major CHO metabolism.synthesis.sucrose'	'glucose-6-p'	'cell wall synthesis.cellulose synthesis; major CHO metabolism.synthesis.sucrose; major CHO metabolism.synthesis.starch; glycolysis; OPP.oxidative PP'
'2.1.1.1003'	'major CHO metabolism.synthesis.sucrose'	'glucose-1-p'	'cell wall synthesis.cellulose synthesis; major CHO metabolism.synthesis.sucrose; major CHO metabolism.synthesis.starch'
'2.1.1.1004'	'major CHO metabolism.synthesis.sucrose'	'glucose-1,6-bisp'	'cell wall synthesis.cellulose synthesis; major CHO metabolism.synthesis.sucrose; major CHO metabolism.synthesis.starch'
'2.1.1.1005'	'major CHO metabolism.synthesis.sucrose'	'fructose-2,6-bisp'	'major CHO metabolism.synthesis.sucrose'
'2.1.1.1006'	'major CHO metabolism.synthesis.sucrose'	'udp-glucose'	'cell wall synthesis.cellulose synthesis; major CHO metabolism.synthesis.sucrose'
'2.1.1.1007'	'major CHO metabolism.synthesis.sucrose'	'sucrose-6-p'	'major CHO metabolism.synthesis.sucrose'
'2.1.1.1008'	'major CHO metabolism.synthesis.sucrose'	'sucrose'	'major CHO metabolism.synthesis.sucrose; major CHO metabolism.degradation.sucrose'
'2.1.2'	'major CHO metabolism.synthesis.starch'	''	''
'2.1.2.1'	'major CHO metabolism.synthesis.starch.AGPase'	''	''
'2.1.2.2'	'major CHO metabolism.synthesis.starch.starch synthase'	''	''
'2.1.2.3'	'major CHO metabolism.synthesis.starch.starch branching'	''	''
'2.1.2.4'	'major CHO metabolism.synthesis.starch.debranching'	''	''
'2.1.2.5'	'major CHO metabolism.synthesis.starch.transporter'	''	''
'2.1.2.60'	'major CHO metabolism.synthesis.starch.ADP Glucose Phosphorylase'	''	''
'2.1.2.1001'	'major CHO metabolism.synthesis.starch'	'fructose-6-p'	'cell wall synthesis.cellulose synthesis; major CHO metabolism.synthesis.sucrose; major CHO metabolism.synthesis.starch; glycolysis; OPP.oxidative PP'
'2.1.2.1002'	'major CHO metabolism.synthesis.starch'	'glucose-6-p'	'cell wall synthesis.cellulose synthesis; major CHO metabolism.synthesis.sucrose; major CHO metabolism.synthesis.starch; glycolysis; OPP.oxidative PP'
'2.1.2.1003'	'major CHO metabolism.synthesis.starch'	'glucose-1-p'	'cell wall synthesis.cellulose synthesis; major CHO metabolism.synthesis.sucrose; major CHO metabolism.synthesis.starch'
'2.1.2.1004'	'major CHO metabolism.synthesis.starch'	'adp-glucose'	'major CHO metabolism.synthesis.starch'
'2.2'	'major CHO metabolism.degradation'	''	''
'2.2.1'	'major CHO metabolism.degradation.sucrose'	''	''
'2.2.1.1'	'major CHO metabolism.degradation.sucrose.fructokinase'	''	''
'2.2.1.3'	'major CHO metabolism.degradation.sucrose.invertases'	''	''
'2.2.1.3.1'	'major CHO metabolism.degradation.sucrose.invertases.neutral'	''	''
'2.2.1.3.2'	'major CHO metabolism.degradation.sucrose.invertases.cell wall'	''	''
'2.2.1.3.3'	'major CHO metabolism.degradation.sucrose.invertases.vacuolar'	'1124'	'(q43857|inva_vicfa : 1117.0) Acid beta-fructofuranosidase precursor (EC 3.2.1.26) (Acid sucrose hydrolase) (Acid invertase) (AI) (Vacuolar invertase) - Vicia faba (Broad bean) & (at1g12240 : 832.0) ATBETAFRUCT4; FUNCTIONS IN: hydrolase activity, hydrolyzing O-glycosyl compounds, beta-fructofuranosidase activity; INVOLVED IN: sucrose catabolic process, using beta-fructofuranosidase, carbohydrate …
'2.2.1.3.3'	'major CHO metabolism.degradation.sucrose.invertases.vacuolar'	'2013'	'(p80065|invb_dauca : 798.0) Beta-fructofuranosidase, soluble isoenzyme I precursor (EC 3.2.1.26) (Sucrose hydrolase) (Invertase) (Saccharase) - Daucus carota (Carrot) & (at1g12240 : 702.0) ATBETAFRUCT4; FUNCTIONS IN: hydrolase activity, hydrolyzing O-glycosyl compounds, beta-fructofuranosidase activity; INVOLVED IN: sucrose catabolic process, using beta-fructofuranosidase, carbohydrate metabolic…
'2.2.1.3.30'	'major CHO metabolism.degradation.sucrose.invertases.inhibitors'	''	''
'2.2.1.4'	'major CHO metabolism.degradation.sucrose.hexokinase'	'10'	'(q9sek3|hxk1_spiol : 540.0) Hexokinase-1 (EC 2.7.1.1) (SoHxK1) - Spinacia oleracea (Spinach) & (at4g29130 : 538.0) Encodes a hexokinase (HXK1) in the plant glucose-signaling network. Functions as a glucose sensor to interrelate nutrient, light, and hormone signaling networks for controlling growth and development in response to the changing environment.; hexokinase 1 (HXK1); FUNCTIONS IN: fructo…
'2.2.1.4'	'major CHO metabolism.degradation.sucrose.hexokinase'	'34'	'(q9sek3|hxk1_spiol : 711.0) Hexokinase-1 (EC 2.7.1.1) (SoHxK1) - Spinacia oleracea (Spinach) & (at4g29130 : 687.0) Encodes a hexokinase (HXK1) in the plant glucose-signaling network. Functions as a glucose sensor to interrelate nutrient, light, and hormone signaling networks for controlling growth and development in response to the changing environment.; hexokinase 1 (HXK1); FUNCTIONS IN: fructo…
'2.2.1.4'	'major CHO metabolism.degradation.sucrose.hexokinase'	'151'	'(q9sek2|hxk1_tobac : 738.0) Hexokinase-1 (EC 2.7.1.1) (NtHxK1) - Nicotiana tabacum (Common tobacco) & (at4g29130 : 703.0) Encodes a hexokinase (HXK1) in the plant glucose-signaling network. Functions as a glucose sensor to interrelate nutrient, light, and hormone signaling networks for controlling growth and development in response to the changing environment.; hexokinase 1 (HXK1); FUNCTIONS IN:…
'2.2.1.4'	'major CHO metabolism.degradation.sucrose.hexokinase'	'446'	'(at1g50460 : 600.0) hexokinase-like 1 (HKL1); FUNCTIONS IN: hexokinase activity, ATP binding; INVOLVED IN: response to salt stress, response to cold, response to osmotic stress; LOCATED IN: mitochondrion, plastid; EXPRESSED IN: 26 plant structures; EXPRESSED DURING: 13 growth stages; CONTAINS InterPro DOMAIN/s: Hexokinase, N-terminal (InterPro:IPR022672), Hexokinase, C-terminal (InterPro:IPR0226…
'2.2.1.5'	'major CHO metabolism.degradation.sucrose.Susy'	''	''
'2.2.1.99'	'major CHO metabolism.degradation.sucrose.misc'	'233'	'(at5g40510 : 311.0) Sucrase/ferredoxin-like family protein; CONTAINS InterPro DOMAIN/s: Thioredoxin fold (InterPro:IPR012335), Sucraseferredoxin-like (InterPro:IPR009737), Thioredoxin-like fold (InterPro:IPR012336); BEST Arabidopsis thaliana protein match is: Sucrase/ferredoxin-like family protein (TAIR:AT3G27570.1); Has 1807 Blast hits to 1807 proteins in 277 species: Archae - 0; Bacteria - 0; …
'2.2.1.1001'	'major CHO metabolism.degradation.sucrose'	'fructose'	'major CHO metabolism.synthesis.sucrose; major CHO metabolism.degradation.sucrose'
'2.2.1.1002'	'major CHO metabolism.degradation.sucrose'	'glucose'	'cell wall degradation; major CHO metabolism.synthesis.sucrose; major CHO metabolism.degradation.starch'
'2.2.2'	'major CHO metabolism.degradation.starch'	''	''
'2.2.2.1'	'major CHO metabolism.degradation.starch.starch cleavage'	'1794'	'(at3g23640 : 1495.0) heteroglycan glucosidase 1 (HGL1); FUNCTIONS IN: hydrolase activity, hydrolyzing O-glycosyl compounds; INVOLVED IN: carbohydrate metabolic process; LOCATED IN: chloroplast; EXPRESSED IN: 22 plant structures; EXPRESSED DURING: 13 growth stages; CONTAINS InterPro DOMAIN/s: Glycoside hydrolase, family 31 (InterPro:IPR000322), Glycoside hydrolase, catalytic core (InterPro:IPR017…
'2.2.2.1.1'	'major CHO metabolism.degradation.starch.starch cleavage.alpha amylase'	'1291'	'(loc_os08g36910.1 : 571.0) no description available & (p27933|amy3d_orysa : 568.0) Alpha-amylase isozyme 3D precursor (EC 3.2.1.1) (1,4-alpha-D-glucan glucanohydrolase) - Oryza sativa (Rice) & (at4g25000 : 555.0) Predicted to be secreted protein based on signalP prediction. Involved in starch mobilization. Mutants are defective in alpha-amylase activity. (Note: AMY1 has been found in the literat…
'2.2.2.1.2'	'major CHO metabolism.degradation.starch.starch cleavage.beta amylase'	''	''
'2.2.2.2'	'major CHO metabolism.degradation.starch.starch phosphorylase'	'952'	'(p53536|phsl_vicfa : 1496.0) Alpha-1,4 glucan phosphorylase L isozyme, chloroplast precursor (EC 2.4.1.1) (Starch phosphorylase L) - Vicia faba (Broad bean) & (at3g29320 : 1333.0) Encodes a plastidic alpha-glucan phosphorylase. In vitro, the enzyme has a preference for maltooligosaccharides, such as maltoheptaose.; Glycosyl transferase, family 35; FUNCTIONS IN: phosphorylase activity, transferas…
'2.2.2.3'	'major CHO metabolism.degradation.starch.glucan water dikinase'	''	''
'2.2.2.4'	'major CHO metabolism.degradation.starch.D enzyme'	''	''
'2.2.2.6'	'major CHO metabolism.degradation.starch.transporter'	''	''
'2.2.2.8'	'major CHO metabolism.degradation.starch.ISA3'	''	''
'2.2.2.9'	'major CHO metabolism.degradation.starch.limit dextrinase/ pullulanase'	''	''
'2.2.2.10'	'major CHO metabolism.degradation.starch.laforin like phosphoglucan phosphatase (SEX4)'	''	''
'2.2.2.1001'	'major CHO metabolism.degradation.starch'	'starch (total)'	'cell wall synthesis; major CHO metabolism.degradation.starch'
'2.2.2.1002'	'major CHO metabolism.degradation.starch'	'maltose'	'cell wall synthesis; major CHO metabolism.degradation.starch'
'2.2.2.1003'	'major CHO metabolism.degradation.starch'	'isomaltose'	'cell wall synthesis; major CHO metabolism.degradation.starch'
'2.2.2.1004'	'major CHO metabolism.degradation.starch'	'maltotriose'	'cell wall synthesis; major CHO metabolism.degradation.starch'
'2.2.10'	'major CHO metabolism.degradation.acetate metabolism'	''	''
'2.2.10.1'	'major CHO metabolism.degradation.acetate metabolism.acetate kinase'	''	''
'2.2.10.2'	'major CHO metabolism.degradation.acetate metabolism.phosphate acetyltransferase'	''	''
'2.2.10.3'	'major CHO metabolism.degradation.acetate metabolism.acetyl-CoA synthetase'	''	''
'3'	'minor CHO metabolism'	''	''
'3.1'	'minor CHO metabolism.raffinose family'	''	''
'3.1.1'	'minor CHO metabolism.raffinose family.galactinol synthases'	''	''
'3.1.1.1'	'minor CHO metabolism.raffinose family.galactinol synthases.known'	''	''
'3.1.1.2'	'minor CHO metabolism.raffinose family.galactinol synthases.putative'	''	''
'3.1.2'	'minor CHO metabolism.raffinose family.raffinose synthases'	''	''
'3.1.2.1'	'minor CHO metabolism.raffinose family.raffinose synthases.known'	''	''
'3.1.2.2'	'minor CHO metabolism.raffinose family.raffinose synthases.putative'	''	''
'3.1.3'	'minor CHO metabolism.raffinose family.stachyose synthases'	''	''
'3.1.1001'	'minor CHO metabolism.raffinose family'	'raffinose'	'minor CHO metabolism.raffinose'
'3.1.1002'	'minor CHO metabolism.raffinose family'	'galactinol'	''
'3.2'	'minor CHO metabolism.trehalose'	''	''
'3.2.1'	'minor CHO metabolism.trehalose.TPS'	''	''
'3.2.2'	'minor CHO metabolism.trehalose.TPP'	''	''
'3.2.3'	'minor CHO metabolism.trehalose.potential TPS/TPP'	''	''
'3.2.4'	'minor CHO metabolism.trehalose.trehalase'	''	''
'3.2.1001'	'minor CHO metabolism.trehalose'	'trehalose'	'minor CHO metabolism.trehalose'
'3.3'	'minor CHO metabolism.sugar alcohols'	''	''
'3.3.1001'	'minor CHO metabolism.sugar alcohols'	'sorbitol'	'minor CHO metabolism.polyols'
'3.3.1002'	'minor CHO metabolism.sugar alcohols'	'mannitol'	'minor CHO metabolism.polyols'
'3.3.1003'	'minor CHO metabolism.sugar alcohols'	'erythritol'	'minor CHO metabolism.polyols'
'3.3.1004'	'minor CHO metabolism.sugar alcohols'	'maltitol'	'minor CHO metabolism.polyols'
'3.3.1005'	'minor CHO metabolism.sugar alcohols'	'galactitol'	'minor CHO metabolism.polyols'
'3.3.1006'	'minor CHO metabolism.sugar alcohols'	'pinitol'	'minor CHO metabolism.polyols'
'3.3.1007'	'minor CHO metabolism.sugar alcohols'	'ononitol'	'minor CHO metabolism.polyols'
'3.3.1008'	'minor CHO metabolism.sugar alcohols'	'ribitol'	'minor CHO metabolism.polyols'
'3.3.1009'	'minor CHO metabolism.sugar alcohols'	'threitol'	''
'3.3.1010'	'minor CHO metabolism.sugar alcohols'	'sequoyitol'	''
'3.3.1011'	'minor CHO metabolism.sugar alcohols'	'viburnitol'	''
'3.3.1012'	'minor CHO metabolism.sugar alcohols'	'quebranchitol'	''
'3.4'	'minor CHO metabolism.myo-inositol'	''	''
'3.4.1'	'minor CHO metabolism.myo-inositol.poly-phosphatases'	''	''
'3.4.2'	'minor CHO metabolism.myo-inositol.InsP-Kinases'	''	''
'3.4.3'	'minor CHO metabolism.myo-inositol.InsP Synthases'	''	''
'3.4.4'	'minor CHO metabolism.myo-inositol.myo inositol oxygenases'	''	''
'3.4.5'	'minor CHO metabolism.myo-inositol.inositol phosphatase'	''	''
'3.4.1001'	'minor CHO metabolism.myo-inositol'	'inositol'	'minor CHO metabolism.inositol'
'3.4.1002'	'minor CHO metabolism.myo-inositol'	'inositol-1-p'	'minor CHO metabolism.inositol'
'3.4.1003'	'minor CHO metabolism.myo-inositol'	'triphosphoinositide'	'minor CHO metabolism.inositol'
'3.4.1004'	'minor CHO metabolism.myo-inositol'	'inositol-2-p'	'minor CHO metabolism.inositol'
'3.5'	'minor CHO metabolism.others'	'556'	'(gnl|cdd|36817 : 408.0) no description available & (at5g15140 : 401.0) Galactose mutarotase-like superfamily protein; FUNCTIONS IN: aldose 1-epimerase activity; INVOLVED IN: galactose metabolic process, hexose metabolic process, carbohydrate metabolic process; LOCATED IN: endomembrane system; EXPRESSED IN: 11 plant structures; EXPRESSED DURING: 7 growth stages; CONTAINS InterPro DOMAIN/s: Glycos…
'3.5'	'minor CHO metabolism.others'	'1433'	'(at5g19150 : 494.0) pfkB-like carbohydrate kinase family protein; INVOLVED IN: biological_process unknown; LOCATED IN: chloroplast; EXPRESSED IN: 22 plant structures; EXPRESSED DURING: 13 growth stages; CONTAINS InterPro DOMAIN/s: Uncharacterised protein family, carbohydrate kinase-related (InterPro:IPR000631); Has 35333 Blast hits to 34131 proteins in 2444 species: Archae - 798; Bacteria - 2242…
'3.5.1'	'minor CHO metabolism.others.Xylose isomerase'	''	''
'3.6'	'minor CHO metabolism.callose'	'1217'	'(gnl|cdd|36134 : 228.0) no description available & (at1g06490 : 219.0) encodes a gene similar to callose synthase; glucan synthase-like 7 (GSL07); FUNCTIONS IN: transferase activity, transferring glycosyl groups, 1,3-beta-glucan synthase activity; INVOLVED IN: 1,3-beta-glucan biosynthetic process; LOCATED IN: 1,3-beta-glucan synthase complex, membrane; EXPRESSED IN: 20 plant structures; EXPRESSE…
'3.7'	'minor CHO metabolism.sugar kinases'	''	''
'3.8'	'minor CHO metabolism.galactose'	''	''
'3.8.1'	'minor CHO metabolism.galactose.galactokinases'	'405'	'(at3g06580 : 602.0) Encodes a protein with galactose kinase activity. The gene was shown to complement the yeast ??gal1 mutant defective in the galactokinase gene GAL1.; GALK; FUNCTIONS IN: ATP binding, galactokinase activity; INVOLVED IN: galactose metabolic process, carbohydrate phosphorylation; LOCATED IN: cytoplasm; EXPRESSED IN: 26 plant structures; EXPRESSED DURING: 15 growth stages; CONTA…
'3.8.2'	'minor CHO metabolism.galactose.alpha-galactosidases'	'245'	'(at5g08380 : 641.0) alpha-galactosidase 1 (AGAL1); FUNCTIONS IN: alpha-galactosidase activity, hydrolase activity, hydrolyzing O-glycosyl compounds, catalytic activity; INVOLVED IN: carbohydrate metabolic process, metabolic process, lactose catabolic process; LOCATED IN: apoplast, cell wall, plant-type cell wall; EXPRESSED IN: 21 plant structures; EXPRESSED DURING: 13 growth stages; CONTAINS Int…
'3.8.2'	'minor CHO metabolism.galactose.alpha-galactosidases'	'587'	'(at5g08380 : 649.0) alpha-galactosidase 1 (AGAL1); FUNCTIONS IN: alpha-galactosidase activity, hydrolase activity, hydrolyzing O-glycosyl compounds, catalytic activity; INVOLVED IN: carbohydrate metabolic process, metabolic process, lactose catabolic process; LOCATED IN: apoplast, cell wall, plant-type cell wall; EXPRESSED IN: 21 plant structures; EXPRESSED DURING: 13 growth stages; CONTAINS Int…
'3.8.2'	'minor CHO metabolism.galactose.alpha-galactosidases'	'1147'	'(at3g56310 : 671.0) Melibiase family protein; FUNCTIONS IN: alpha-galactosidase activity, hydrolase activity, hydrolyzing O-glycosyl compounds, catalytic activity; INVOLVED IN: carbohydrate metabolic process, metabolic process; LOCATED IN: vacuole; EXPRESSED IN: 24 plant structures; EXPRESSED DURING: 15 growth stages; CONTAINS InterPro DOMAIN/s: Aldolase-type TIM barrel (InterPro:IPR013785), Gly…
'3.8.2'	'minor CHO metabolism.galactose.alpha-galactosidases'	'1655'	'(at5g08370 : 571.0) alpha-galactosidase 2 (AGAL2); FUNCTIONS IN: alpha-galactosidase activity, hydrolase activity, hydrolyzing O-glycosyl compounds, catalytic activity; INVOLVED IN: positive regulation of flower development, leaf morphogenesis; LOCATED IN: plant-type cell wall; EXPRESSED IN: 22 plant structures; EXPRESSED DURING: 13 growth stages; CONTAINS InterPro DOMAIN/s: Aldolase-type TIM ba…
'3.8.2'	'minor CHO metabolism.galactose.alpha-galactosidases'	'2257'	'(at5g08380 : 196.0) alpha-galactosidase 1 (AGAL1); FUNCTIONS IN: alpha-galactosidase activity, hydrolase activity, hydrolyzing O-glycosyl compounds, catalytic activity; INVOLVED IN: carbohydrate metabolic process, metabolic process, lactose catabolic process; LOCATED IN: apoplast, cell wall, plant-type cell wall; EXPRESSED IN: 21 plant structures; EXPRESSED DURING: 13 growth stages; CONTAINS Int…
'3.8.3'	'minor CHO metabolism.galactose.galactose-1-phosphate uridyl transferases'	''	''
'3.99'	'minor CHO metabolism.misc'	''	''
'3.99.1001'	'minor CHO metabolism.misc'	'1-o-methyl-alpha-galactoside'	'minor CHO metabolism.misc'
'3.99.1002'	'minor CHO metabolism.misc'	'1-o-methyl-beta-galactoside'	'minor CHO metabolism.misc'
'3.99.1003'	'minor CHO metabolism.misc'	'2-deoxyglucose'	'minor CHO metabolism.misc'
'3.99.1004'	'minor CHO metabolism.misc'	'3-deoxyglucose'	'minor CHO metabolism.misc'
'3.99.1005'	'minor CHO metabolism.misc'	'3-o-methylglucose'	'minor CHO metabolism.misc'
'3.99.1006'	'minor CHO metabolism.misc'	'beta-gentiobiose'	'minor CHO metabolism.misc'
'3.99.1007'	'minor CHO metabolism.misc'	'erythrose'	'minor CHO metabolism.misc'
'3.99.1008'	'minor CHO metabolism.misc'	'lactose'	'minor CHO metabolism.misc'
'3.99.1009'	'minor CHO metabolism.misc'	'lyxose'	'minor CHO metabolism.misc'
'3.99.1010'	'minor CHO metabolism.misc'	'melezitose'	'minor CHO metabolism.misc'
'3.99.1011'	'minor CHO metabolism.misc'	'methyl-alpha-mannopyranoside'	'minor CHO metabolism.misc'
'3.99.1012'	'minor CHO metabolism.misc'	'methyl-d-glucoside'	'minor CHO metabolism.misc'
'3.99.1013'	'minor CHO metabolism.misc'	'oligofructan (total)'	'minor CHO metabolism.misc'
'3.99.1014'	'minor CHO metabolism.misc'	'psicose'	'minor CHO metabolism.misc'
'3.99.1015'	'minor CHO metabolism.misc'	'sophorose'	'minor CHO metabolism.misc'
'3.99.1016'	'minor CHO metabolism.misc'	'sorbitol-6-p'	'minor CHO metabolism.misc'
'3.99.1017'	'minor CHO metabolism.misc'	'tagatose'	'minor CHO metabolism.misc'
'3.99.1018'	'minor CHO metabolism.misc'	'xylitol'	'minor CHO metabolism.misc'
'3.99.1019'	'minor CHO metabolism.misc'	'xylose'	'minor CHO metabolism.misc'
'3.99.1020'	'minor CHO metabolism.misc'	'galactonate'	'minor CHO metabolism.misc; galactose metabolism'
'3.99.1021'	'minor CHO metabolism.misc'	'galactose'	'minor CHO metabolism.misc; galactose metabolism; cell wall degradation'
'3.99.1022'	'minor CHO metabolism.misc'	'galactose-6-p'	'minor CHO metabolism.misc; galactose metabolism'
'3.99.1023'	'minor CHO metabolism.misc'	'stachyose'	'minor CHO metabolism.misc; galactose metabolism'
'3.99.1024'	'minor CHO metabolism.misc'	'erythronic acid'	''
'3.99.1025'	'minor CHO metabolism.misc'	'gulose'	''
'3.99.1026'	'minor CHO metabolism.misc'	'sorbose'	''
'3.99.1027'	'minor CHO metabolism.misc.Laminaribiose'	'laminaribiose'	'laminarabiose'
'4'	'glycolysis'	''	''
'4.1'	'glycolysis.cytosolic branch'	''	''
'4.1.1'	'glycolysis.cytosolic branch.UGPase'	''	''
'4.1.2'	'glycolysis.cytosolic branch.phosphoglucomutase (PGM)'	''	''
'4.1.3'	'glycolysis.cytosolic branch.glucose-6-phosphate isomerase'	''	''
'4.1.4'	'glycolysis.cytosolic branch.phosphofructokinase (PFK)'	'735'	'(at4g26270 : 615.0) phosphofructokinase 3 (PFK3); CONTAINS InterPro DOMAIN/s: Pyrophosphate-dependent phosphofructokinase TP0108 (InterPro:IPR012004), Phosphofructokinase (InterPro:IPR000023); BEST Arabidopsis thaliana protein match is: phosphofructokinase 7 (TAIR:AT5G56630.1); Has 30201 Blast hits to 17322 proteins in 780 species: Archae - 12; Bacteria - 1396; Metazoa - 17338; Fungi - 3422; Pla…
'4.1.5'	'glycolysis.cytosolic branch.pyrophosphate-fructose-6-P phosphotransferase'	''	''
'4.1.6'	'glycolysis.cytosolic branch.fructose-2,6-bisphosphatase (Fru2,6BisPase)'	''	''
'4.1.7'	'glycolysis.cytosolic branch.triosephosphate isomerase (TPI)'	''	''
'4.1.8'	'glycolysis.cytosolic branch.glyceraldehyde 3-phosphate dehydrogenase (GAP-DH)'	''	''
'4.1.9'	'glycolysis.cytosolic branch.non-phosphorylating glyceraldehyde 3-phosphate dehydrogenase (NPGAP-DH)'	''	''
'4.1.10'	'glycolysis.cytosolic branch.aldolase'	''	''
'4.1.11'	'glycolysis.cytosolic branch.3-phosphoglycerate kinase (PGK)'	''	''
'4.1.12'	'glycolysis.cytosolic branch.phosphoglycerate mutase'	'1150'	'(at1g58280 : 291.0) Phosphoglycerate mutase family protein; CONTAINS InterPro DOMAIN/s: Histidine phosphatase superfamily, clade-1 (InterPro:IPR013078); BEST Arabidopsis thaliana protein match is: Phosphoglycerate mutase family protein (TAIR:AT5G64460.8). & (loc_os04g01230.1 : 278.0) no description available & (gnl|cdd|39951 : 211.0) no description available & (chl4|513245 : 193.0) no descriptio…
'4.1.12'	'glycolysis.cytosolic branch.phosphoglycerate mutase'	'1336'	'(at1g58280 : 392.0) Phosphoglycerate mutase family protein; CONTAINS InterPro DOMAIN/s: Histidine phosphatase superfamily, clade-1 (InterPro:IPR013078); BEST Arabidopsis thaliana protein match is: Phosphoglycerate mutase family protein (TAIR:AT5G64460.8). & (loc_os04g01230.1 : 384.0) no description available & (gnl|cdd|39951 : 297.0) no description available & (chl4|513245 : 246.0) no descriptio…
'4.1.13'	'glycolysis.cytosolic branch.enolase'	''	''
'4.1.14'	'glycolysis.cytosolic branch.pyruvate kinase (PK)'	'526'	'(loc_os11g05110.2 : 599.0) no description available & (at3g52990 : 588.0) Pyruvate kinase family protein; FUNCTIONS IN: pyruvate kinase activity, magnesium ion binding, potassium ion binding, catalytic activity; INVOLVED IN: glycolysis; LOCATED IN: membrane; EXPRESSED IN: guard cell, cultured cell, leaf; CONTAINS InterPro DOMAIN/s: Pyruvate/Phosphoenolpyruvate kinase, catalytic core (InterPro:IP…
'4.1.15'	'glycolysis.cytosolic branch.phospho-enol-pyruvate carboxylase (PEPC)'	''	''
'4.1.16'	'glycolysis.cytosolic branch.phospho-enol-pyruvate carboxylase kinase (PPCK)'	''	''
'4.2'	'glycolysis.plastid branch'	''	''
'4.2.1'	'glycolysis.plastid branch.UGPase'	''	''
'4.2.2'	'glycolysis.plastid branch.phosphoglucomutase (PGM)'	'281'	'(q9sm59|pgmp_pea : 1047.0) Phosphoglucomutase, chloroplast precursor (EC 5.4.2.2) (Glucose phosphomutase) (PGM) - Pisum sativum (Garden pea) & (at5g51820 : 1000.0) Encodes a plastid isoform of the enzyme phosphoglucomutase involved in controlling photosynthetic carbon flow. Effective petiole movement against the direction of the gravity requires functional PGM activity that is required for full …
'4.2.3'	'glycolysis.plastid branch.glucose-6-phosphate isomerase'	''	''
'4.2.4'	'glycolysis.plastid branch.phosphofructokinase (PFK)'	''	''
'4.2.5'	'glycolysis.plastid branch.pyrophosphate-fructose-6-P phosphotransferase'	''	''
'4.2.6'	'glycolysis.plastid branch.fructose-2,6-bisphosphatase (Fru2,6BisPase)'	''	''
'4.2.7'	'glycolysis.plastid branch.triosephosphate isomerase (TPI)'	''	''
'4.2.8'	'glycolysis.plastid branch.glyceraldehyde 3-phosphate dehydrogenase (GAP-DH)'	''	''
'4.2.11'	'glycolysis.plastid branch.3-phosphoglycerate kinase (PGK)'	''	''
'4.2.12'	'glycolysis.plastid branch.phosphoglycerate mutase'	''	''
'4.2.13'	'glycolysis.plastid branch.enolase'	''	''
'4.2.14'	'glycolysis.plastid branch.pyruvate kinase (PK)'	''	''
'4.2.15'	'glycolysis.plastid branch.phospho-enol-pyruvate carboxylase (PEPC)'	''	''
'4.3'	'glycolysis.unclear/dually targeted'	''	''
'4.3.1'	'glycolysis.unclear/dually targeted.UGPase'	''	''
'4.3.2'	'glycolysis.unclear/dually targeted.phosphoglucomutase (PGM)'	''	''
'4.3.3'	'glycolysis.unclear/dually targeted.glucose-6-phosphate isomerase'	''	''
'4.3.4'	'glycolysis.unclear/dually targeted.phosphofructokinase (PFK)'	''	''
'4.3.5'	'glycolysis.unclear/dually targeted.pyrophosphate-fructose-6-P phosphotransferase'	''	''
'4.3.6'	'glycolysis.unclear/dually targeted.fructose-2,6-bisphosphatase (Fru2,6BisPase)'	''	''
'4.3.7'	'glycolysis.unclear/dually targeted.triosephosphate isomerase (TPI)'	''	''
'4.3.8'	'glycolysis.unclear/dually targeted.glyceraldehyde 3-phosphate dehydrogenase (GAP-DH)'	''	''
'4.3.9'	'glycolysis.unclear/dually targeted.non-phosphorylating glyceraldehyde 3-phosphate dehydrogenase (NPGAP-DH)'	''	''
'4.3.10'	'glycolysis.unclear/dually targeted.aldolase'	''	''
'4.3.11'	'glycolysis.unclear/dually targeted.3-phosphoglycerate kinase (PGK)'	''	''
'4.3.12'	'glycolysis.unclear/dually targeted.phosphoglycerate mutase'	''	''
'4.3.13'	'glycolysis.unclear/dually targeted.enolase'	''	''
'4.3.14'	'glycolysis.unclear/dually targeted.pyruvate kinase (PK)'	''	''
'4.3.15'	'glycolysis.unclear/dually targeted.phospho-enol-pyruvate carboxylase (PEPC)'	''	''
'4.3.16'	'glycolysis.unclear/dually targeted.phospho-enol-pyruvate carboxylase kinase (PEPCK)'	''	''
'4.1001'	'glycolysis'	'dihydroxyacetone-p'	'PS.calvin cycle; photorespiration; glycolysis'
'4.1002'	'glycolysis'	'glyceraldehyde-3-p'	'PS.calvin cycle; photorespiration; glycolysis'
'4.1003'	'glycolysis'	'glycerate-1,3-bisp'	'PS.calvin cycle; photorespiration; glycolysis'
'4.1004'	'glycolysis'	'glycerate-3-p'	'PS.calvin cycle; photorespiration; glycolysis'
'4.1005'	'glycolysis'	'p-enolpyruvate'	'glyclolysis'
'4.1006'	'glycolysis'	'pyruvate'	'glyclolysis'
'4.1007'	'glycolysis'	'glycerate-2-p'	'glyclolysis'
'5'	'fermentation'	''	''
'5.1'	'fermentation.LDH'	''	''
'5.2'	'fermentation.PDC'	'572'	'(at5g17380 : 857.0) Thiamine pyrophosphate dependent pyruvate decarboxylase family protein; FUNCTIONS IN: pyruvate decarboxylase activity, magnesium ion binding, thiamin pyrophosphate binding, transferase activity, catalytic activity; LOCATED IN: cellular_component unknown; EXPRESSED IN: 23 plant structures; EXPRESSED DURING: 13 growth stages; CONTAINS InterPro DOMAIN/s: TPP-binding enzyme, cons…
'5.3'	'fermentation.ADH'	''	''
'5.5'	'fermentation.phosphate acetyltransferase'	''	''
'5.6'	'fermentation.acetate kinase'	''	''
'5.8'	'fermentation.pyruvate::ferredoxin oxidoreductase'	''	''
'5.10'	'fermentation.aldehyde dehydrogenase'	''	''
'5.1001'	'fermentation'	'lactate'	'fermentation'
'5.1002'	'fermentation'	'alanine'	'amino acid synthesis.alanine; amino acid degradation.alanine; amino acid degradation.tryptophan; Co-factor metabolism; fermentation'
'6'	'gluconeogenesis / glyoxylate cycle'	''	''
'6.1'	'gluconeogenesis / glyoxylate cycle.citrate synthase'	''	''
'6.2'	'gluconeogenesis / glyoxylate cycle.malate synthase'	''	''
'6.3'	'gluconeogenesis / glyoxylate cycle.Malate DH'	''	''
'6.4'	'gluconeogenesis / glyoxylate cycle.PEPCK'	''	''
'6.5'	'gluconeogenesis / glyoxylate cycle.pyruvate dikinase'	''	''
'6.9'	'gluconeogenesis / glyoxylate cycle.isocitrate lyase'	''	''
'7'	'OPP'	''	''
'7.1'	'OPP.oxidative PP'	''	''
'7.1.1'	'OPP.oxidative PP.G6PD'	''	''
'7.1.2'	'OPP.oxidative PP.6-phosphogluconolactonase'	''	''
'7.1.3'	'OPP.oxidative PP.6-phosphogluconate dehydrogenase'	''	''
'7.1.1001'	'OPP.oxidative PP'	'gluconate-6-p'	'OPP.oxidative PP'
'7.2'	'OPP.non-reductive PP'	''	''
'7.2.1'	'OPP.non-reductive PP.transketolase'	''	''
'7.2.2'	'OPP.non-reductive PP.transaldolase'	''	''
'7.2.3'	'OPP.non-reductive PP.ribulose-phosphate 3-epimerase'	''	''
'7.2.4'	'OPP.non-reductive PP.ribose 5-phosphate isomerase'	''	''
'7.3'	'OPP.electron transfer'	''	''
'8'	'TCA / org transformation'	''	''
'8.1'	'TCA / org transformation.TCA'	''	''
'8.1.1'	'TCA / org transformation.TCA.pyruvate DH'	''	''
'8.1.1.1'	'TCA / org transformation.TCA.pyruvate DH.E1'	''	''
'8.1.1.2'	'TCA / org transformation.TCA.pyruvate DH.E2'	''	''
'8.1.1.3'	'TCA / org transformation.TCA.pyruvate DH.E3'	''	''
'8.1.2'	'TCA / org transformation.TCA.CS'	''	''
'8.1.3'	'TCA / org transformation.TCA.aconitase'	'2096'	'(p49608|acoc_cucma : 176.0) Aconitate hydratase, cytoplasmic (EC 4.2.1.3) (Citrate hydro-lyase) (Aconitase) - Cucurbita maxima (Pumpkin) (Winter squash) & (loc_os08g09200.1 : 176.0) no description available & (at2g05710 : 174.0) Encodes an aconitase that can catalyze the conversion of citrate to isocitrate through a cis-aconitate intermediate, indicating that it may participate in the TCA cycle …
'8.1.4'	'TCA / org transformation.TCA.IDH'	''	''
'8.1.5'	'TCA / org transformation.TCA.2-oxoglutarate dehydrogenase'	''	''
'8.1.6'	'TCA / org transformation.TCA.succinyl-CoA ligase'	''	''
'8.1.7'	'TCA / org transformation.TCA.succinate dehydrogenase'	''	''
'8.1.8'	'TCA / org transformation.TCA.fumarase'	''	''
'8.1.9'	'TCA / org transformation.TCA.malate DH'	''	''
'8.1.99'	'TCA / org transformation.TCA.misc'	''	''
'8.1.1001'	'TCA / org transformation.TCA'	'citrate'	'gluconeogenese/ glyoxylate cycle; TCA / org transformation'
'8.1.1002'	'TCA / org transformation.TCA'	'aconitate'	'gluconeogenese/ glyoxylate cycle; TCA / org transformation'
'8.1.1003'	'TCA / org transformation.TCA'	'isocitrate'	'gluconeogenese/ glyoxylate cycle; TCA / org transformation'
'8.1.1004'	'TCA / org transformation.TCA'	'2-oxoglutarate'	'gluconeogenese/ glyoxylate cycle; TCA / org transformation; N-metabolism.ammonia metabolism; amino acid metabolism'
'8.1.1005'	'TCA / org transformation.TCA'	'succinate'	'amino acid synthesis.lysine; secondary metabolism; gluconeogenese/ glyoxylate cycle; TCA / org transformation'
'8.1.1006'	'TCA / org transformation.TCA'	'fumarate'	'amino acid synthesis.arginine; amino acid degradation.tyrosine; amino acid synthesis.asparagines; amino acid synthesis.aspartate; nucleotide metabolism.synthesis; gluconeogenese/ glyoxylate cycle; TCA / org transformation'
'8.1.1007'	'TCA / org transformation.TCA'	'malate'	'gluconeogenese/ glyoxylate cycle; TCA / org transformation'
'8.1.1008'	'TCA / org transformation.TCA'	'oxaloacetate'	'TCA cycle'
'8.2'	'TCA / org transformation.other organic acid transformations'	''	''
'8.2.3'	'TCA / org transformation.other organic acid transformatons.aconitase'	''	''
'8.2.4'	'TCA / org transformation.other organic acid transformatons.IDH'	''	''
'8.2.9'	'TCA / org transformation.other organic acid transformatons.cyt MDH'	''	''
'8.2.10'	'TCA / org transformation.other organic acid transformatons.malic'	'1543'	'(at1g79750 : 886.0) The malic enzyme (EC 1.1.1.40) encoded by AtNADP-ME4 is localized to chloroplasts. The gene is expressed throughout the whole plant and during embryogenesis and germination. A possible involvement in the fatty acid biosynthesis has been proposed.; NADP-malic enzyme 4 (NADP-ME4); CONTAINS InterPro DOMAIN/s: Malic enzyme, NAD-binding (InterPro:IPR012302), Malic oxidoreductase (…
'8.2.11'	'TCA / org transformation.other organic acid transformatons.atp-citrate lyase'	''	''
'8.2.99'	'TCA / org transformation.other organic acid transformatons.misc'	''	''
'8.2.1001'	'TCA / org transformation.Various'	'2-methylcitrate'	'Propanoate metabolism in bacteria'
'8.2.1002'	'TCA / org transformation.Various'	'2-oxogluconate'	''
'8.2.1003'	'TCA / org transformation.Various'	'oxalate'	''
'8.2.1004'	'TCA / org transformation.Various'	'suberate'	'Also called cork acid, octanedioic acid'
'8.2.1005'	'TCA / org transformation.Various'	'itaconate'	''
'8.3'	'TCA / org transformation.carbonic anhydrases'	''	''
'9'	'mitochondrial electron transport / ATP synthesis'	''	''
'9.1'	'mitochondrial electron transport / ATP synthesis.NADH-DH'	''	''
'9.1.1'	'mitochondrial electron transport / ATP synthesis.NADH-DH.complex I'	'694'	'(at1g14450 : 83.2) NADH dehydrogenase (ubiquinone)s; FUNCTIONS IN: NADH dehydrogenase (ubiquinone) activity; INVOLVED IN: photorespiration; LOCATED IN: mitochondrial membrane, respiratory chain complex I; EXPRESSED IN: 23 plant structures; EXPRESSED DURING: 15 growth stages; CONTAINS InterPro DOMAIN/s: NADH:ubiquinone oxidoreductase, B12 subunit (InterPro:IPR012576); BEST Arabidopsis thaliana pr…
'9.1.1.5'	'mitochondrial electron transport / ATP synthesis.NADH-DH.complex I.carbonic anhydrase'	''	''
'9.1.2'	'mitochondrial electron transport / ATP synthesis.NADH-DH.localisation not clear'	''	''
'9.2'	'mitochondrial electron transport / ATP synthesis.NADH-DH'	''	''
'9.2.1'	'mitochondrial electron transport / ATP synthesis.NADH-DH.type II'	''	''
'9.2.1.2'	'mitochondrial electron transport / ATP synthesis.NADH-DH.type II.external'	''	''
'9.2.1.3'	'mitochondrial electron transport / ATP synthesis.NADH-DH.type II.mitochondrial'	''	''
'9.2.1.4'	'mitochondrial electron transport / ATP synthesis.NADH-DH.type II.internal matrix'	''	''
'9.3'	'mitochondrial electron transport / ATP synthesis.electron transfer flavoprotein'	''	''
'9.4'	'mitochondrial electron transport / ATP synthesis.alternative oxidase'	'449'	'(at3g22370 : 456.0) Encodes AOX1a, an isoform of alternative oxidase that is expressed in rosettes, flowers, and root. The alternative oxidase of plant mitochondria transfers electrons from the ubiquinone pool to oxygen without energy conservations. It is regulated through transcriptional control and by pyruvate. Plays a role in shoot acclimation to low temperature. Also is capable of ameliorati…
'9.5'	'mitochondrial electron transport / ATP synthesis.cytochrome c reductase'	''	''
'9.6'	'mitochondrial electron transport / ATP synthesis.cytochrome c'	'452'	'(at3g51790 : 253.0) putative transmembrane protein G1p (AtG1) mRNA, complete; transmembrane protein G1P-related 1 (TG1); FUNCTIONS IN: molecular_function unknown; INVOLVED IN: cytochrome complex assembly, protein-heme linkage; LOCATED IN: plasma membrane; EXPRESSED IN: 22 plant structures; EXPRESSED DURING: 13 growth stages; CONTAINS InterPro DOMAIN/s: CcmE/CycJ protein (InterPro:IPR004329), Nuc…
'9.7'	'mitochondrial electron transport / ATP synthesis.cytochrome c oxidase'	'155'	'(loc_os12g37419.1 : 109.0) no description available & (q9sxx7|cox5c_orysa : 107.0) Cytochrome c oxidase polypeptide Vc (EC 1.9.3.1) (Cytochrome c oxidase subunit 5c) - Oryza sativa (Rice) & (gnl|cdd|69331 : 105.0) no description available & (at5g61310 : 104.0) Cytochrome c oxidase subunit Vc family protein; FUNCTIONS IN: cytochrome-c oxidase activity; INVOLVED IN: oxidation reduction; LOCATED IN…
'9.7'	'mitochondrial electron transport / ATP synthesis.cytochrome c oxidase'	'173'	'(at3g08950 : 357.0) Encodes HCC1, homologue of the copper chaperone SCO1 (synthesis of cytochrome c oxidase 1) from the yeast Saccharomyces cerevisiae. SCO1 encodes a mitochondrial protein that is essential for the correct assembly of complex IV in the respiratory chain. HCC1 is localized in the mitochondrion. A chimeric yeast Sco1-Arabidopsis HCC1 protein complements yeast Sco1 activity. Embryo…
'9.7'	'mitochondrial electron transport / ATP synthesis.cytochrome c oxidase'	'346'	'(at3g17910 : 360.0) Surfeit 1 (SURF1) mRNA. Similar to human SURF1 which is known to be involved in cytochrome c oxidase assembly.; SURFEIT 1 (SURF1); CONTAINS InterPro DOMAIN/s: Surfeit locus 1 (InterPro:IPR002994); BEST Arabidopsis thaliana protein match is: Surfeit locus 1 cytochrome c oxidase biogenesis protein (TAIR:AT1G48510.1); Has 1714 Blast hits to 1712 proteins in 488 species: Archae -…
'9.7'	'mitochondrial electron transport / ATP synthesis.cytochrome c oxidase'	'381'	'(at4g39740 : 194.0) Thioredoxin superfamily protein; CONTAINS InterPro DOMAIN/s: Copper chaperone SCO1/SenC (InterPro:IPR003782), Thioredoxin fold (InterPro:IPR012335), Thioredoxin-like fold (InterPro:IPR012336); BEST Arabidopsis thaliana protein match is: electron transport SCO1/SenC family protein (TAIR:AT3G08950.1); Has 30201 Blast hits to 17322 proteins in 780 species: Archae - 12; Bacteria …
'9.7'	'mitochondrial electron transport / ATP synthesis.cytochrome c oxidase'	'1023'	'(at1g02410 : 214.0) cytochrome c oxidase assembly protein CtaG / Cox11 family; FUNCTIONS IN: copper ion binding; INVOLVED IN: biological_process unknown; EXPRESSED IN: 24 plant structures; EXPRESSED DURING: 15 growth stages; CONTAINS InterPro DOMAIN/s: Cytochrome c oxidase assembly protein CtaG/Cox11 (InterPro:IPR007533); Has 2749 Blast hits to 2749 proteins in 659 species: Archae - 0; Bacteria …
'9.7'	'mitochondrial electron transport / ATP synthesis.cytochrome c oxidase'	'1184'	'(at1g02410 : 327.0) cytochrome c oxidase assembly protein CtaG / Cox11 family; FUNCTIONS IN: copper ion binding; INVOLVED IN: biological_process unknown; EXPRESSED IN: 24 plant structures; EXPRESSED DURING: 15 growth stages; CONTAINS InterPro DOMAIN/s: Cytochrome c oxidase assembly protein CtaG/Cox11 (InterPro:IPR007533); Has 2749 Blast hits to 2749 proteins in 659 species: Archae - 0; Bacteria …
'9.8'	'mitochondrial electron transport / ATP synthesis.uncoupling protein'	''	''
'9.9'	'mitochondrial electron transport / ATP synthesis.F1-ATPase'	'72'	'(at5g59613 : 89.4) unknown protein; FUNCTIONS IN: molecular_function unknown; INVOLVED IN: biological_process unknown; LOCATED IN: mitochondrial respiratory chain complex III; BEST Arabidopsis thaliana protein match is: unknown protein (TAIR:AT3G46430.1). & (loc_os03g40920.1 : 81.3) no description available & (reliability: 178.8) & (original description: no original description)'
'9.9'	'mitochondrial electron transport / ATP synthesis.F1-ATPase'	'417'	'(at5g59613 : 84.7) unknown protein; FUNCTIONS IN: molecular_function unknown; INVOLVED IN: biological_process unknown; LOCATED IN: mitochondrial respiratory chain complex III; BEST Arabidopsis thaliana protein match is: unknown protein (TAIR:AT3G46430.1). & (reliability: 169.4) & (original description: no original description)'
'9.9'	'mitochondrial electron transport / ATP synthesis.F1-ATPase'	'437'	'(at4g26210 : 188.0) Mitochondrial ATP synthase subunit G protein; FUNCTIONS IN: hydrogen ion transmembrane transporter activity; INVOLVED IN: proton transport, ATP synthesis coupled proton transport; LOCATED IN: mitochondrial proton-transporting ATP synthase complex, coupling factor F(o); EXPRESSED IN: 22 plant structures; EXPRESSED DURING: 13 growth stages; CONTAINS InterPro DOMAIN/s: ATPase, F…
'9.9'	'mitochondrial electron transport / ATP synthesis.F1-ATPase'	'2383'	'(q01859|atpbm_orysa : 123.0) ATP synthase subunit beta, mitochondrial precursor (EC 3.6.3.14) - Oryza sativa (Rice) & (loc_os05g47980.1 : 123.0) no description available & (at5g08680 : 107.0) Encodes the mitochondrial ATP synthase beta-subunit. This subunit is encoded by a multigene family of three members (At5g08670, At5g08680, At5g08690) that shared 98% sequence identity at the amino acid leve…
'9.99'	'mitochondrial electron transport / ATP synthesis.unspecified'	''	''
'9.1001'	'mitochondrial electron transport / ATP synthesis'	'ubiquinone-20'	'Respiration; Redox electron carrier'
'9.1001'	'mitochondrial electron transport / ATP synthesis'	'vitamin k1'	'Respiration; Redox electron carrier'
'10'	'cell wall'	''	''
'10.1'	'cell wall.precursor synthesis'	''	''
'10.1.1'	'cell wall.precursor synthesis.NDP sugar pyrophosphorylase'	''	''
'10.1.1.1'	'cell wall.precursor synthesis.NDP sugar pyrophosphorylase.GDP mannose'	''	''
'10.1.1.2'	'cell wall.precursor synthesis.NDP sugar pyrophosphorylase.GDP fucose and fucokinase'	''	''
'10.1.1.20'	'cell wall.precursor synthesis.NDP sugar pyrophosphorylase.multiple NDP-Sugars'	''	''
'10.1.2'	'cell wall.precursor synthesis.UGE'	''	''
'10.1.3'	'cell wall.precursor synthesis.AXS'	''	''
'10.1.4'	'cell wall.precursor synthesis.UDP-Glc dehydrogenase (UGD)'	''	''
'10.1.5'	'cell wall.precursor synthesis.UXS'	'247'	'(at3g53520 : 645.0) Encodes an isoform of UDP-glucuronic acid decarboxylase, which is predicted to be membrane-bound by PSORT analysis. This enzyme produces UDP-xylose, which is a substrate for many cell wall carbohydrates including hemicellulose and pectin. UDP-xylose is also known to feedback regulate several cell wall biosynthetic enzymes.; UDP-glucuronic acid decarboxylase 1 (UXS1); CONTAINS…
'10.1.5'	'cell wall.precursor synthesis.UXS'	'316'	'(at3g62830 : 680.0) encodes an isoform of UDP-glucuronic acid decarboxylase, which is predicted to be membrane-bound by PSORT. This enzyme produces UDP-xylose, which is a substrate for many cell wall carbohydrates including hemicellulose and pectin. UDP-xylose is also known to feedback regulate several cell wall biosynthetic enzymes.; UDP-GLUCURONIC ACID DECARBOXYLASE 2 (UXS2); FUNCTIONS IN: UDP…
'10.1.5'	'cell wall.precursor synthesis.UXS'	'1193'	'(at3g62830 : 610.0) encodes an isoform of UDP-glucuronic acid decarboxylase, which is predicted to be membrane-bound by PSORT. This enzyme produces UDP-xylose, which is a substrate for many cell wall carbohydrates including hemicellulose and pectin. UDP-xylose is also known to feedback regulate several cell wall biosynthetic enzymes.; UDP-GLUCURONIC ACID DECARBOXYLASE 2 (UXS2); FUNCTIONS IN: UDP…
'10.1.6'	'cell wall.precursor synthesis.GAE'	'459'	'(at3g23820 : 706.0) UDP-D-glucuronate 4-epimerase; UDP-D-glucuronate 4-epimerase 6 (GAE6); FUNCTIONS IN: UDP-glucuronate 4-epimerase activity, catalytic activity; INVOLVED IN: cellular metabolic process, carbohydrate metabolic process, nucleotide-sugar metabolic process, metabolic process; LOCATED IN: cellular_component unknown; EXPRESSED IN: 26 plant structures; EXPRESSED DURING: 15 growth stag…
'10.1.6'	'cell wall.precursor synthesis.GAE'	'1518'	'(at1g02000 : 680.0) UDP-D-glucuronate 4-epimerase; UDP-D-glucuronate 4-epimerase 2 (GAE2); FUNCTIONS IN: UDP-glucuronate 4-epimerase activity, catalytic activity; INVOLVED IN: cellular metabolic process, carbohydrate metabolic process, nucleotide-sugar metabolic process, metabolic process; LOCATED IN: cellular_component unknown; EXPRESSED IN: 25 plant structures; EXPRESSED DURING: 15 growth stag…
'10.1.6'	'cell wall.precursor synthesis.GAE'	'1545'	'(at4g00110 : 566.0) Encodes a putative membrane-anchored UDP-D-glucuronate 4-epimerase.; UDP-D-glucuronate 4-epimerase 3 (GAE3); FUNCTIONS IN: UDP-glucuronate 4-epimerase activity, catalytic activity; INVOLVED IN: cellular metabolic process, carbohydrate metabolic process, nucleotide-sugar metabolic process, metabolic process; LOCATED IN: membrane; EXPRESSED IN: 23 plant structures; EXPRESSED DU…
'10.1.6'	'cell wall.precursor synthesis.GAE'	'1552'	'(at4g00110 : 711.0) Encodes a putative membrane-anchored UDP-D-glucuronate 4-epimerase.; UDP-D-glucuronate 4-epimerase 3 (GAE3); FUNCTIONS IN: UDP-glucuronate 4-epimerase activity, catalytic activity; INVOLVED IN: cellular metabolic process, carbohydrate metabolic process, nucleotide-sugar metabolic process, metabolic process; LOCATED IN: membrane; EXPRESSED IN: 23 plant structures; EXPRESSED DU…
'10.1.7'	'cell wall.precursor synthesis.GMD'	''	''
'10.1.8'	'cell wall.precursor synthesis.GER'	''	''
'10.1.9'	'cell wall.precursor synthesis.MUR4'	'395'	'(at1g30620 : 673.0) encodes a type-II membrane protein that catalyzes 4-epimerization of UDP-D-Xylose to UDP-L-Arabinose in vitro, the nucleotide sugar used by glycosyltransferases in the arabinosylation of cell wall polysaccharides and wall-resident proteoglycans.; MURUS 4 (MUR4); FUNCTIONS IN: UDP-arabinose 4-epimerase activity, catalytic activity; INVOLVED IN: plant-type cell wall biogenesis,…
'10.1.9'	'cell wall.precursor synthesis.MUR4'	'501'	'(at1g30620 : 708.0) encodes a type-II membrane protein that catalyzes 4-epimerization of UDP-D-Xylose to UDP-L-Arabinose in vitro, the nucleotide sugar used by glycosyltransferases in the arabinosylation of cell wall polysaccharides and wall-resident proteoglycans.; MURUS 4 (MUR4); FUNCTIONS IN: UDP-arabinose 4-epimerase activity, catalytic activity; INVOLVED IN: plant-type cell wall biogenesis,…
'10.1.9'	'cell wall.precursor synthesis.MUR4'	'548'	'(at1g30620 : 470.0) encodes a type-II membrane protein that catalyzes 4-epimerization of UDP-D-Xylose to UDP-L-Arabinose in vitro, the nucleotide sugar used by glycosyltransferases in the arabinosylation of cell wall polysaccharides and wall-resident proteoglycans.; MURUS 4 (MUR4); FUNCTIONS IN: UDP-arabinose 4-epimerase activity, catalytic activity; INVOLVED IN: plant-type cell wall biogenesis,…
'10.1.10'	'cell wall.precursor synthesis.RHM'	''	''
'10.1.11'	'cell wall.precursor synthesis.UER'	''	''
'10.1.12'	'cell wall.precursor synthesis.KDO pathway'	''	''
'10.1.12.1'	'cell wall.precursor synthesis.KDO pathway.arabinose-5-phosphate isomerase'	''	''
'10.1.12.2'	'cell wall.precursor synthesis.KDO pathway.KDO-8-Phosphate Synthase'	''	''
'10.1.12.3'	'cell wall.precursor synthesis.KDO pathway.KDO-8-Phosphate Phosphatase'	''	''
'10.1.12.4'	'cell wall.precursor synthesis.KDO pathway.CMP-KDO Synthetase'	'300'	'(at1g53000 : 476.0) Encodes a putative CMP-KDO (3-deoxy-D-manno-octulosonate) synthetase.; KDSB; FUNCTIONS IN: 3-deoxy-manno-octulosonate cytidylyltransferase activity, nucleotidyltransferase activity; INVOLVED IN: lipopolysaccharide biosynthetic process; LOCATED IN: mitochondrion; EXPRESSED IN: 26 plant structures; EXPRESSED DURING: 13 growth stages; CONTAINS InterPro DOMAIN/s: 3-deoxy-D-manno-…
'10.1.20'	'cell wall.precursor synthesis.phosphomannose isomerase'	''	''
'10.1.21'	'cell wall.precursor synthesis.phosphomannomutase'	''	''
'10.1.30'	'cell wall.precursor synthesis.sugar kinases'	''	''
'10.1.30.1'	'cell wall.precursor synthesis.sugar kinases.galacturonic acid kinase'	''	''
'10.1.30.2'	'ell wall.precursor synthesis.sugar kinases.arabinose-1-kinase'	''	''
'10.1.30.3'	'cell wall.precursor synthesis.sugar kinases.glucuronic acid kinase'	''	''
'10.2'	'cell wall.cellulose synthesis'	'837'	'(ipr001701 : 1500.0) Glycoside hydrolase, family 9 & (at5g49720 : 951.0) Encodes a membrane-bound endo-1,4-beta-D-glucanase, involved in cellulose biosynthesis. Loss-of-function mutants have severe cellulose-deficient phenotypes. During cell elongation, KOR1 is associated with Golgi apparatus and early endosome. Inhibition of cellulose biosynthesis promoted a redistribution of KOR1 in subcellula…
'10.2'	'cell wall.cellulose synthesis'	'1575'	'(at4g07960 : 766.0) encodes a gene similar to cellulose synthase; Cellulose-synthase-like C12 (CSLC12); FUNCTIONS IN: cellulose synthase activity, transferase activity, transferring glycosyl groups; INVOLVED IN: biological_process unknown; LOCATED IN: cellular_component unknown; EXPRESSED IN: 24 plant structures; EXPRESSED DURING: 15 growth stages; CONTAINS InterPro DOMAIN/s: Glycosyl transferas…
'10.2.1'	'cell wall.cellulose synthesis.cellulose synthase'	''	''
'10.2.2'	'cell wall.cellulose synthesis.COBRA'	'1243'	'(at4g16120 : 839.0) putative membrane-anchored cell wall protein; COBRA-like protein-7 precursor (COBL7); FUNCTIONS IN: molecular_function unknown; INVOLVED IN: biological_process unknown; LOCATED IN: anchored to plasma membrane, Golgi apparatus, anchored to membrane; EXPRESSED IN: 25 plant structures; EXPRESSED DURING: 13 growth stages; CONTAINS InterPro DOMAIN/s: Glycosyl-phosphatidyl inositol…
'10.2.2'	'cell wall.cellulose synthesis.COBRA'	'1542'	'(at4g16120 : 719.0) putative membrane-anchored cell wall protein; COBRA-like protein-7 precursor (COBL7); FUNCTIONS IN: molecular_function unknown; INVOLVED IN: biological_process unknown; LOCATED IN: anchored to plasma membrane, Golgi apparatus, anchored to membrane; EXPRESSED IN: 25 plant structures; EXPRESSED DURING: 13 growth stages; CONTAINS InterPro DOMAIN/s: Glycosyl-phosphatidyl inositol…
'10.2.1001'	'cell wall degradation'	'ribose'	'cell wall degradation; minor CHO metabolism; auxin metabolism'
'10.2.1002'	'cell wall degradation'	'ribonate'	'cell wall degradation; minor CHO metabolism; auxin metabolism'
'10.2.1003'	'cell wall degradation'	'fucose'	'cell wall degradation'
'10.2.1004'	'cell wall degradation'	'mannose'	'cell wall degradation; minor CHO metabolism'
'10.2.1005'	'cell wall degradation'	'galactose'	'cell wall degradation; minor CHO metabolism'
'10.2.1006'	'cell wall degradation'	'arabinose'	'cell wall degradation; minor CHO metabolism'
'10.2.1007'	'cell wall degradation'	'galacturonate'	'cell wall degradation'
'10.2.1008'	'cell wall degradation'	'glucosamine'	'cell wall degradation'
'10.2.1009'	'cell wall degradation'	'glucosaminate'	'cell wall degradation'
'10.2.1010'	'cell wall degradation'	'rhamnose'	'cell wall degradation; minor CHO metabolism'
'10.2.1011'	'cell wall degradation'	'melibiose'	'cell wall degradation; minor CHO metabolism'
'10.2.1012'	'cell wall degradation'	'levoglucosan'	'cell wall degradation, degradation of cellulose'
'10.2.1013'	'cell wall degradation'	'hydroxyproline'	'cell wall degradation'
'10.3'	'cell wall.hemicellulose synthesis'	'1096'	'(loc_os01g59630.1 : 504.0) no description available & (at5g16890 : 464.0) Exostosin family protein; FUNCTIONS IN: catalytic activity; INVOLVED IN: biological_process unknown; LOCATED IN: chloroplast, membrane; CONTAINS InterPro DOMAIN/s: Exostosin-like (InterPro:IPR004263); BEST Arabidopsis thaliana protein match is: Exostosin family protein (TAIR:AT2G35100.1); Has 1807 Blast hits to 1807 protei…
'10.3'	'cell wall.hemicellulose synthesis'	'1109'	'(q9m5q1|fut1_pea : 885.0) Galactoside 2-alpha-L-fucosyltransferase (EC 2.4.1.69) (Xyloglucan alpha-(1,2)-fucosyltransferase) (PsFT1) - Pisum sativum (Garden pea) & (gnl|cdd|66898 : 675.0) no description available & (at2g03220 : 607.0) member of Glycosyltransferase Family- 37; fucosyltransferase 1 (FT1); FUNCTIONS IN: transferase activity, transferring glycosyl groups, fucosyltransferase activity…
'10.3'	'cell wall.hemicellulose synthesis'	'1127'	'(loc_os01g59630.1 : 642.0) no description available & (at5g16890 : 641.0) Exostosin family protein; FUNCTIONS IN: catalytic activity; INVOLVED IN: biological_process unknown; LOCATED IN: chloroplast, membrane; CONTAINS InterPro DOMAIN/s: Exostosin-like (InterPro:IPR004263); BEST Arabidopsis thaliana protein match is: Exostosin family protein (TAIR:AT2G35100.1); Has 1807 Blast hits to 1807 protei…
'10.3'	'cell wall.hemicellulose synthesis'	'1183'	'(loc_os01g59630.1 : 697.0) no description available & (at5g16890 : 692.0) Exostosin family protein; FUNCTIONS IN: catalytic activity; INVOLVED IN: biological_process unknown; LOCATED IN: chloroplast, membrane; CONTAINS InterPro DOMAIN/s: Exostosin-like (InterPro:IPR004263); BEST Arabidopsis thaliana protein match is: Exostosin family protein (TAIR:AT2G35100.1); Has 1807 Blast hits to 1807 protei…
'10.3'	'cell wall.hemicellulose synthesis'	'1343'	'(gnl|cdd|66898 : 479.0) no description available & (at2g03220 : 417.0) member of Glycosyltransferase Family- 37; fucosyltransferase 1 (FT1); FUNCTIONS IN: transferase activity, transferring glycosyl groups, fucosyltransferase activity; INVOLVED IN: plant-type cell wall biogenesis, xyloglucan biosynthetic process; LOCATED IN: membrane; EXPRESSED IN: 23 plant structures; EXPRESSED DURING: 14 growt…
'10.3'	'cell wall.hemicellulose synthesis'	'1881'	'(gnl|cdd|66898 : 457.0) no description available & (at2g03220 : 421.0) member of Glycosyltransferase Family- 37; fucosyltransferase 1 (FT1); FUNCTIONS IN: transferase activity, transferring glycosyl groups, fucosyltransferase activity; INVOLVED IN: plant-type cell wall biogenesis, xyloglucan biosynthetic process; LOCATED IN: membrane; EXPRESSED IN: 23 plant structures; EXPRESSED DURING: 14 growt…
'10.3'	'cell wall.hemicellulose synthesis'	'1883'	'(gnl|cdd|66898 : 520.0) no description available & (q9m5q1|fut1_pea : 496.0) Galactoside 2-alpha-L-fucosyltransferase (EC 2.4.1.69) (Xyloglucan alpha-(1,2)-fucosyltransferase) (PsFT1) - Pisum sativum (Garden pea) & (at2g03220 : 482.0) member of Glycosyltransferase Family- 37; fucosyltransferase 1 (FT1); FUNCTIONS IN: transferase activity, transferring glycosyl groups, fucosyltransferase activity…
'10.3'	'cell wall.hemicellulose synthesis'	'2150'	'(at1g74800 : 786.0) Galactosyltransferase family protein; FUNCTIONS IN: transferase activity, transferring hexosyl groups, transferase activity, transferring glycosyl groups; INVOLVED IN: protein amino acid glycosylation; LOCATED IN: membrane; EXPRESSED IN: 23 plant structures; EXPRESSED DURING: 15 growth stages; CONTAINS InterPro DOMAIN/s: Galectin, carbohydrate recognition domain (InterPro:IPR…
'10.3'	'cell wall.hemicellulose synthesis'	'2414'	'(q9m5q1|fut1_pea : 803.0) Galactoside 2-alpha-L-fucosyltransferase (EC 2.4.1.69) (Xyloglucan alpha-(1,2)-fucosyltransferase) (PsFT1) - Pisum sativum (Garden pea) & (at2g03220 : 653.0) member of Glycosyltransferase Family- 37; fucosyltransferase 1 (FT1); FUNCTIONS IN: transferase activity, transferring glycosyl groups, fucosyltransferase activity; INVOLVED IN: plant-type cell wall biogenesis, xyl…
'10.3.1'	'cell wall.hemicellulose synthesis.xyloglucan'	''	''
'10.3.1.1'	'cell wall.hemicellulose synthesis.xyloglucan.XXXG galactose Transferase'	'2059'	'(at2g20370 : 875.0) Encodes a xyloglucan galactosyltransferase located in the membrane of Golgi stacks that is involved in the biosynthesis of fucose. It is also involved in endomembrane organization. It is suggested that it is a dual-function protein that is responsible for actin organization and the synthesis of cell wall materials.; MURUS 3 (MUR3); CONTAINS InterPro DOMAIN/s: Exostosin-like (…
'10.3.1.1'	'cell wall.hemicellulose synthesis.xyloglucan.XXXG galactose Transferase'	'2129'	'(at2g20370 : 819.0) Encodes a xyloglucan galactosyltransferase located in the membrane of Golgi stacks that is involved in the biosynthesis of fucose. It is also involved in endomembrane organization. It is suggested that it is a dual-function protein that is responsible for actin organization and the synthesis of cell wall materials.; MURUS 3 (MUR3); CONTAINS InterPro DOMAIN/s: Exostosin-like (…
'10.3.2'	'cell wall.hemicellulose synthesis.glucuronoxylan'	'899'	'(at5g67230 : 558.0) Encodes a member of the GT43 family glycosyltransferases involved in glucuronoxylan biosynthesis: AT2G37090 (IRX9) and AT1G27600 (IRX9-L or I9H, IRX9 homolog); AT4G36890 (IRX14) and AT5G67230 (IRX14-L or I14H, IRX14 homolog). They form two functionally non-redundant groups essential for the normal elongation of glucuronoxylan backbone. I9H functions redundantly with IRX9, I14…
'10.3.2'	'cell wall.hemicellulose synthesis.glucuronoxylan'	'1225'	'(at1g77130 : 834.0) plant glycogenin-like starch initiation protein 2 (PGSIP2); CONTAINS InterPro DOMAIN/s: Glycosyl transferase, family 8 (InterPro:IPR002495); BEST Arabidopsis thaliana protein match is: plant glycogenin-like starch initiation protein 1 (TAIR:AT3G18660.3); Has 1471 Blast hits to 1463 proteins in 343 species: Archae - 0; Bacteria - 240; Metazoa - 259; Fungi - 287; Plants - 508; …
'10.3.2'	'cell wall.hemicellulose synthesis.glucuronoxylan'	'1488'	'(at5g67230 : 496.0) Encodes a member of the GT43 family glycosyltransferases involved in glucuronoxylan biosynthesis: AT2G37090 (IRX9) and AT1G27600 (IRX9-L or I9H, IRX9 homolog); AT4G36890 (IRX14) and AT5G67230 (IRX14-L or I14H, IRX14 homolog). They form two functionally non-redundant groups essential for the normal elongation of glucuronoxylan backbone. I9H functions redundantly with IRX9, I14…
'10.3.2'	'cell wall.hemicellulose synthesis.glucuronoxylan'	'2281'	'(at2g28110 : 565.0) Homolog to AT5G22940, a member of glycosyltransferase family 47 that is involved in secondary cell wall biosynthesis. It exhibits high sequence similarity to tobacco (Nicotiana plumbaginifolia) pectin glucuronyltransferase. Protein has a domain that shares significant similarity with the pfam03016 domain. It is expressed specifically in developing vessels and fiber cells, and…
'10.3.3'	'cell wall.hemicellulose synthesis.arabinoxylan'	''	''
'10.3.4'	'cell wall.hemicellulose synthesis.glucomannan'	''	''
'10.3.5'	'cell wall.hemicellulose synthesis.galactomannan'	''	''
'10.4'	'cell wall.pectin synthesis'	''	''
'10.4.1'	'cell wall.pectin synthesis.homogalacturonan'	''	''
'10.4.1.1'	'cell wall.pectin synthesis.homogalacturonan.Galacturonic Acid Trnasferase'	'532'	'(at3g61130 : 914.0) Encodes a protein with putative galacturonosyltransferase activity.; galacturonosyltransferase 1 (GAUT1); CONTAINS InterPro DOMAIN/s: Glycosyl transferase, family 8 (InterPro:IPR002495); BEST Arabidopsis thaliana protein match is: galacturonosyltransferase 3 (TAIR:AT4G38270.2); Has 1521 Blast hits to 1503 proteins in 273 species: Archae - 4; Bacteria - 491; Metazoa - 148; Fun…
'10.4.2'	'cell wall.pectin synthesis.rhamnogalacturonan I'	''	''
'10.4.3'	'cell wall.pectin synthesis.rhamnogalacturonan II'	''	''
'10.4.3.6'	'cell wall.pectin synthesis.rhamnogalacturonan II.Xylose Transferase with Fucose Acceptor'	'955'	'(at4g01220 : 489.0) Nucleotide-diphospho-sugar transferase family protein; FUNCTIONS IN: molecular_function unknown; INVOLVED IN: biological_process unknown; LOCATED IN: endoplasmic reticulum; EXPRESSED IN: 22 plant structures; EXPRESSED DURING: 13 growth stages; CONTAINS InterPro DOMAIN/s: Reticulon (InterPro:IPR003388), Nucleotide-diphospho-sugar transferase, predicted (InterPro:IPR005069); BE…
'10.4.4'	'cell wall.pectin synthesis.Xylogalacturonan'	''	''
'10.4.4.1'	'cell wall.pectin synthesis.Xylogalacturonan.Xylose Transferase'	''	''
'10.5'	'cell wall.cell wall proteins'	''	''
'10.5.1'	'cell wall.cell wall proteins.AGPs'	''	''
'10.5.1.1'	'cell wall.cell wall proteins.AGPs.AGP'	'81'	'(at3g60900 : 347.0) FASCICLIN-like arabinogalactan-protein 10 (FLA10); LOCATED IN: anchored to plasma membrane, plasma membrane, anchored to membrane; EXPRESSED IN: 17 plant structures; EXPRESSED DURING: 8 growth stages; CONTAINS InterPro DOMAIN/s: FAS1 domain (InterPro:IPR000782); BEST Arabidopsis thaliana protein match is: FASCICLIN-like arabinogalactan protein 8 (TAIR:AT2G45470.1); Has 12874 …
'10.5.1.1'	'cell wall.cell wall proteins.AGPs.AGP'	'91'	'(at4g12730 : 416.0) AF333971 Arabidopsis thaliana fasciclin-like arabinogalactan-protein 2 (Fla2) mRNA, complete cds; FASCICLIN-like arabinogalactan 2 (FLA2); INVOLVED IN: response to cyclopentenone; LOCATED IN: anchored to plasma membrane, plasma membrane, anchored to membrane, membrane; EXPRESSED IN: 25 plant structures; EXPRESSED DURING: 13 growth stages; CONTAINS InterPro DOMAIN/s: FAS1 doma…
'10.5.1.1'	'cell wall.cell wall proteins.AGPs.AGP'	'436'	'(at5g60490 : 151.0) FASCICLIN-like arabinogalactan-protein 12 (FLA12); LOCATED IN: plasma membrane, anchored to membrane; EXPRESSED IN: 22 plant structures; EXPRESSED DURING: 13 growth stages; CONTAINS InterPro DOMAIN/s: FAS1 domain (InterPro:IPR000782); BEST Arabidopsis thaliana protein match is: FASCICLIN-like arabinogalactan-protein 11 (TAIR:AT5G03170.1); Has 1807 Blast hits to 1807 proteins …
'10.5.1.1'	'cell wall.cell wall proteins.AGPs.AGP'	'681'	'(at5g03170 : 146.0) FASCICLIN-like arabinogalactan-protein 11 (FLA11); CONTAINS InterPro DOMAIN/s: FAS1 domain (InterPro:IPR000782); BEST Arabidopsis thaliana protein match is: FASCICLIN-like arabinogalactan-protein 12 (TAIR:AT5G60490.1); Has 965 Blast hits to 948 proteins in 162 species: Archae - 18; Bacteria - 233; Metazoa - 22; Fungi - 18; Plants - 634; Viruses - 0; Other Eukaryotes - 40 (sou…
'10.5.1.1'	'cell wall.cell wall proteins.AGPs.AGP'	'703'	'(at5g60490 : 139.0) FASCICLIN-like arabinogalactan-protein 12 (FLA12); LOCATED IN: plasma membrane, anchored to membrane; EXPRESSED IN: 22 plant structures; EXPRESSED DURING: 13 growth stages; CONTAINS InterPro DOMAIN/s: FAS1 domain (InterPro:IPR000782); BEST Arabidopsis thaliana protein match is: FASCICLIN-like arabinogalactan-protein 11 (TAIR:AT5G03170.1); Has 1807 Blast hits to 1807 proteins …
'10.5.1.1'	'cell wall.cell wall proteins.AGPs.AGP'	'965'	'(at5g60490 : 127.0) FASCICLIN-like arabinogalactan-protein 12 (FLA12); LOCATED IN: plasma membrane, anchored to membrane; EXPRESSED IN: 22 plant structures; EXPRESSED DURING: 13 growth stages; CONTAINS InterPro DOMAIN/s: FAS1 domain (InterPro:IPR000782); BEST Arabidopsis thaliana protein match is: FASCICLIN-like arabinogalactan-protein 11 (TAIR:AT5G03170.1); Has 1807 Blast hits to 1807 proteins …
'10.5.1.1'	'cell wall.cell wall proteins.AGPs.AGP'	'1011'	'(at3g52370 : 512.0) FASCICLIN-like arabinogalactan protein 15 precursor (FLA15); INVOLVED IN: cell adhesion; LOCATED IN: endomembrane system; EXPRESSED IN: 21 plant structures; EXPRESSED DURING: 13 growth stages; CONTAINS InterPro DOMAIN/s: FAS1 domain (InterPro:IPR000782); BEST Arabidopsis thaliana protein match is: FASCICLIN-like arabinogalactan protein 16 precursor (TAIR:AT2G35860.1); Has 119…
'10.5.1.1'	'cell wall.cell wall proteins.AGPs.AGP'	'1321'	'(at5g60490 : 169.0) FASCICLIN-like arabinogalactan-protein 12 (FLA12); LOCATED IN: plasma membrane, anchored to membrane; EXPRESSED IN: 22 plant structures; EXPRESSED DURING: 13 growth stages; CONTAINS InterPro DOMAIN/s: FAS1 domain (InterPro:IPR000782); BEST Arabidopsis thaliana protein match is: FASCICLIN-like arabinogalactan-protein 11 (TAIR:AT5G03170.1); Has 1807 Blast hits to 1807 proteins …
'10.5.1.1'	'cell wall.cell wall proteins.AGPs.AGP'	'1322'	'(at5g60490 : 143.0) FASCICLIN-like arabinogalactan-protein 12 (FLA12); LOCATED IN: plasma membrane, anchored to membrane; EXPRESSED IN: 22 plant structures; EXPRESSED DURING: 13 growth stages; CONTAINS InterPro DOMAIN/s: FAS1 domain (InterPro:IPR000782); BEST Arabidopsis thaliana protein match is: FASCICLIN-like arabinogalactan-protein 11 (TAIR:AT5G03170.1); Has 1807 Blast hits to 1807 proteins …
'10.5.1.1'	'cell wall.cell wall proteins.AGPs.AGP'	'2285'	'(at3g52370 : 558.0) FASCICLIN-like arabinogalactan protein 15 precursor (FLA15); INVOLVED IN: cell adhesion; LOCATED IN: endomembrane system; EXPRESSED IN: 21 plant structures; EXPRESSED DURING: 13 growth stages; CONTAINS InterPro DOMAIN/s: FAS1 domain (InterPro:IPR000782); BEST Arabidopsis thaliana protein match is: FASCICLIN-like arabinogalactan protein 16 precursor (TAIR:AT2G35860.1); Has 119…
'10.5.1.2'	'cell wall.cell wall proteins.AGPs.AGP Fucosyltransferase'	'1343'	'(gnl|cdd|66898 : 479.0) no description available & (at2g03220 : 417.0) member of Glycosyltransferase Family- 37; fucosyltransferase 1 (FT1); FUNCTIONS IN: transferase activity, transferring glycosyl groups, fucosyltransferase activity; INVOLVED IN: plant-type cell wall biogenesis, xyloglucan biosynthetic process; LOCATED IN: membrane; EXPRESSED IN: 23 plant structures; EXPRESSED DURING: 14 growt…
'10.5.1.2'	'cell wall.cell wall proteins.AGPs.AGP Fucosyltransferase'	'1883'	'(gnl|cdd|66898 : 520.0) no description available & (q9m5q1|fut1_pea : 496.0) Galactoside 2-alpha-L-fucosyltransferase (EC 2.4.1.69) (Xyloglucan alpha-(1,2)-fucosyltransferase) (PsFT1) - Pisum sativum (Garden pea) & (at2g03220 : 482.0) member of Glycosyltransferase Family- 37; fucosyltransferase 1 (FT1); FUNCTIONS IN: transferase activity, transferring glycosyl groups, fucosyltransferase activity…
'10.5.2'	'cell wall.cell wall proteins.proline rich proteins'	''	''
'10.5.3'	'cell wall.cell wall proteins.LRR'	'874'	'(at3g24480 : 541.0) Leucine-rich repeat (LRR) family protein; FUNCTIONS IN: structural constituent of cell wall; LOCATED IN: cell wall, plant-type cell wall; EXPRESSED IN: 22 plant structures; EXPRESSED DURING: 13 growth stages; CONTAINS InterPro DOMAIN/s: Leucine-rich repeat-containing N-terminal domain, type 2 (InterPro:IPR013210), Leucine-rich repeat (InterPro:IPR001611); BEST Arabidopsis tha…
'10.5.3'	'cell wall.cell wall proteins.LRR'	'1285'	'(at2g42800 : 218.0) receptor like protein 29 (RLP29); LOCATED IN: anchored to membrane, plant-type cell wall; EXPRESSED IN: 16 plant structures; EXPRESSED DURING: 8 growth stages; CONTAINS InterPro DOMAIN/s: Leucine-rich repeat (InterPro:IPR001611); BEST Arabidopsis thaliana protein match is: Leucine-rich repeat (LRR) family protein (TAIR:AT1G80080.1); Has 95156 Blast hits to 31366 proteins in 1…
'10.5.3'	'cell wall.cell wall proteins.LRR'	'1577'	'(at4g06744 : 358.0) Leucine-rich repeat (LRR) family protein; BEST Arabidopsis thaliana protein match is: Leucine-rich repeat (LRR) family protein (TAIR:AT3G19320.1); Has 45026 Blast hits to 12967 proteins in 516 species: Archae - 11; Bacteria - 711; Metazoa - 1155; Fungi - 115; Plants - 40928; Viruses - 0; Other Eukaryotes - 2106 (source: NCBI BLink). & (loc_os04g57430.1 : 324.0) no description…
'10.5.4'	'cell wall.cell wall proteins.HRGP'	''	''
'10.5.5'	'cell wall.cell wall proteins.RGP'	''	''
'10.6'	'cell wall.degradation'	'2390'	'(at5g34940 : 141.0) The protein is predicted (WoLF PSORT program) to be membrane-associated.; glucuronidase 3 (GUS3); FUNCTIONS IN: beta-glucuronidase activity; INVOLVED IN: biological_process unknown; LOCATED IN: plant-type cell wall; EXPRESSED IN: 22 plant structures; EXPRESSED DURING: 11 growth stages; CONTAINS InterPro DOMAIN/s: Glycoside hydrolase family 79, N-terminal (InterPro:IPR005199);…
'10.6.1'	'cell wall.degradation.cellulases and beta -1,4-glucanases'	'337'	'(at1g19940 : 687.0) glycosyl hydrolase 9B5 (GH9B5); FUNCTIONS IN: hydrolase activity, hydrolyzing O-glycosyl compounds, catalytic activity; INVOLVED IN: carbohydrate metabolic process; LOCATED IN: endomembrane system; EXPRESSED IN: 18 plant structures; EXPRESSED DURING: 11 growth stages; CONTAINS InterPro DOMAIN/s: Six-hairpin glycosidase (InterPro:IPR012341), Glycoside hydrolase, family 9, acti…
'10.6.1'	'cell wall.degradation.cellulases and beta -1,4-glucanases'	'2116'	'(at2g32990 : 708.0) glycosyl hydrolase 9B8 (GH9B8); FUNCTIONS IN: hydrolase activity, hydrolyzing O-glycosyl compounds, catalytic activity; INVOLVED IN: carbohydrate metabolic process; LOCATED IN: endomembrane system; EXPRESSED IN: 17 plant structures; EXPRESSED DURING: 11 growth stages; CONTAINS InterPro DOMAIN/s: Six-hairpin glycosidase (InterPro:IPR012341), Glycoside hydrolase, family 9, acti…
'10.6.1'	'cell wall.degradation.cellulases and beta -1,4-glucanases'	'2117'	'(at3g43860 : 675.0) glycosyl hydrolase 9A4 (GH9A4); FUNCTIONS IN: hydrolase activity, hydrolyzing O-glycosyl compounds, catalytic activity; INVOLVED IN: carbohydrate metabolic process; LOCATED IN: endomembrane system; EXPRESSED IN: 9 plant structures; EXPRESSED DURING: L mature pollen stage, M germinated pollen stage, 4 anthesis, C globular stage, petal differentiation and expansion stage; CONTA…
'10.6.1'	'cell wall.degradation.cellulases and beta -1,4-glucanases'	'2119'	'(at2g32990 : 775.0) glycosyl hydrolase 9B8 (GH9B8); FUNCTIONS IN: hydrolase activity, hydrolyzing O-glycosyl compounds, catalytic activity; INVOLVED IN: carbohydrate metabolic process; LOCATED IN: endomembrane system; EXPRESSED IN: 17 plant structures; EXPRESSED DURING: 11 growth stages; CONTAINS InterPro DOMAIN/s: Six-hairpin glycosidase (InterPro:IPR012341), Glycoside hydrolase, family 9, acti…
'10.6.1'	'cell wall.degradation.cellulases and beta -1,4-glucanases'	'2120'	'(at3g43860 : 654.0) glycosyl hydrolase 9A4 (GH9A4); FUNCTIONS IN: hydrolase activity, hydrolyzing O-glycosyl compounds, catalytic activity; INVOLVED IN: carbohydrate metabolic process; LOCATED IN: endomembrane system; EXPRESSED IN: 9 plant structures; EXPRESSED DURING: L mature pollen stage, M germinated pollen stage, 4 anthesis, C globular stage, petal differentiation and expansion stage; CONTA…
'10.6.2'	'cell wall.degradation.mannan-xylose-arabinose-fucose'	'389'	'(p48981|bgal_maldo : 1053.0) Beta-galactosidase precursor (EC 3.2.1.23) (Lactase) (Acid beta-galactosidase) (Exo-(1-->4)-beta-D-galactanase) - Malus domestica (Apple) (Malus sylvestris) & (at4g26140 : 1029.0) putative beta-galactosidase; beta-galactosidase 12 (BGAL12); FUNCTIONS IN: cation binding, beta-galactosidase activity, hydrolase activity, hydrolyzing O-glycosyl compounds, catalytic activ…
'10.6.2'	'cell wall.degradation.mannan-xylose-arabinose-fucose'	'412'	'(ipr013781 : 1500.0) Glycoside hydrolase, catalytic domain & (p48981|bgal_maldo : 1109.0) Beta-galactosidase precursor (EC 3.2.1.23) (Lactase) (Acid beta-galactosidase) (Exo-(1-->4)-beta-D-galactanase) - Malus domestica (Apple) (Malus sylvestris) & (at4g26140 : 1087.0) putative beta-galactosidase; beta-galactosidase 12 (BGAL12); FUNCTIONS IN: cation binding, beta-galactosidase activity, hydrolas…
'10.6.2'	'cell wall.degradation.mannan-xylose-arabinose-fucose'	'458'	'(p48981|bgal_maldo : 941.0) Beta-galactosidase precursor (EC 3.2.1.23) (Lactase) (Acid beta-galactosidase) (Exo-(1-->4)-beta-D-galactanase) - Malus domestica (Apple) (Malus sylvestris) & (at4g26140 : 936.0) putative beta-galactosidase; beta-galactosidase 12 (BGAL12); FUNCTIONS IN: cation binding, beta-galactosidase activity, hydrolase activity, hydrolyzing O-glycosyl compounds, catalytic activit…
'10.6.2'	'cell wall.degradation.mannan-xylose-arabinose-fucose'	'536'	'(p48981|bgal_maldo : 888.0) Beta-galactosidase precursor (EC 3.2.1.23) (Lactase) (Acid beta-galactosidase) (Exo-(1-->4)-beta-D-galactanase) - Malus domestica (Apple) (Malus sylvestris) & (at4g26140 : 879.0) putative beta-galactosidase; beta-galactosidase 12 (BGAL12); FUNCTIONS IN: cation binding, beta-galactosidase activity, hydrolase activity, hydrolyzing O-glycosyl compounds, catalytic activit…
'10.6.2'	'cell wall.degradation.mannan-xylose-arabinose-fucose'	'618'	'(at5g64570 : 1176.0) Encodes a beta-d-xylosidase that belongs to family 3 of glycoside hydrolases.; beta-D-xylosidase 4 (XYL4); FUNCTIONS IN: xylan 1,4-beta-xylosidase activity, hydrolase activity, hydrolyzing O-glycosyl compounds; INVOLVED IN: xylan catabolic process; LOCATED IN: apoplast, cell wall; EXPRESSED IN: 24 plant structures; EXPRESSED DURING: 13 growth stages; CONTAINS InterPro DOMAIN…
'10.6.2'	'cell wall.degradation.mannan-xylose-arabinose-fucose'	'966'	'(at5g64570 : 1142.0) Encodes a beta-d-xylosidase that belongs to family 3 of glycoside hydrolases.; beta-D-xylosidase 4 (XYL4); FUNCTIONS IN: xylan 1,4-beta-xylosidase activity, hydrolase activity, hydrolyzing O-glycosyl compounds; INVOLVED IN: xylan catabolic process; LOCATED IN: apoplast, cell wall; EXPRESSED IN: 24 plant structures; EXPRESSED DURING: 13 growth stages; CONTAINS InterPro DOMAIN…
'10.6.2'	'cell wall.degradation.mannan-xylose-arabinose-fucose'	'1024'	'(at3g19620 : 1095.0) Glycosyl hydrolase family protein; FUNCTIONS IN: hydrolase activity, hydrolyzing O-glycosyl compounds; INVOLVED IN: carbohydrate metabolic process; LOCATED IN: cell wall; EXPRESSED IN: 14 plant structures; EXPRESSED DURING: LP.04 four leaves visible, 4 anthesis, LP.10 ten leaves visible, C globular stage, petal differentiation and expansion stage; CONTAINS InterPro DOMAIN/s:…
'10.6.2'	'cell wall.degradation.mannan-xylose-arabinose-fucose'	'1486'	'(p48981|bgal_maldo : 1113.0) Beta-galactosidase precursor (EC 3.2.1.23) (Lactase) (Acid beta-galactosidase) (Exo-(1-->4)-beta-D-galactanase) - Malus domestica (Apple) (Malus sylvestris) & (at4g26140 : 1080.0) putative beta-galactosidase; beta-galactosidase 12 (BGAL12); FUNCTIONS IN: cation binding, beta-galactosidase activity, hydrolase activity, hydrolyzing O-glycosyl compounds, catalytic activ…
'10.6.2'	'cell wall.degradation.mannan-xylose-arabinose-fucose'	'1778'	'(at1g78060 : 1042.0) Glycosyl hydrolase family protein; FUNCTIONS IN: hydrolase activity, hydrolyzing O-glycosyl compounds; INVOLVED IN: carbohydrate metabolic process; LOCATED IN: apoplast, cell wall, chloroplast, plant-type cell wall; EXPRESSED IN: 22 plant structures; EXPRESSED DURING: 13 growth stages; CONTAINS InterPro DOMAIN/s: Glycoside hydrolase, family 3, N-terminal (InterPro:IPR001764)…
'10.6.2'	'cell wall.degradation.mannan-xylose-arabinose-fucose'	'2029'	'(at4g25810 : 382.0) xyloglucan endotransglycosylase-related protein (XTR6); xyloglucan endotransglycosylase 6 (XTR6); FUNCTIONS IN: hydrolase activity, acting on glycosyl bonds, xyloglucan:xyloglucosyl transferase activity, hydrolase activity, hydrolyzing O-glycosyl compounds; INVOLVED IN: carbohydrate metabolic process, cellular glucan metabolic process; LOCATED IN: cell wall; EXPRESSED IN: 14 …
'10.6.2'	'cell wall.degradation.mannan-xylose-arabinose-fucose'	'2071'	'(at4g25810 : 367.0) xyloglucan endotransglycosylase-related protein (XTR6); xyloglucan endotransglycosylase 6 (XTR6); FUNCTIONS IN: hydrolase activity, acting on glycosyl bonds, xyloglucan:xyloglucosyl transferase activity, hydrolase activity, hydrolyzing O-glycosyl compounds; INVOLVED IN: carbohydrate metabolic process, cellular glucan metabolic process; LOCATED IN: cell wall; EXPRESSED IN: 14 …
'10.6.2'	'cell wall.degradation.mannan-xylose-arabinose-fucose'	'2074'	'(at4g25810 : 409.0) xyloglucan endotransglycosylase-related protein (XTR6); xyloglucan endotransglycosylase 6 (XTR6); FUNCTIONS IN: hydrolase activity, acting on glycosyl bonds, xyloglucan:xyloglucosyl transferase activity, hydrolase activity, hydrolyzing O-glycosyl compounds; INVOLVED IN: carbohydrate metabolic process, cellular glucan metabolic process; LOCATED IN: cell wall; EXPRESSED IN: 14 …
'10.6.2'	'cell wall.degradation.mannan-xylose-arabinose-fucose'	'2133'	'(at4g25810 : 402.0) xyloglucan endotransglycosylase-related protein (XTR6); xyloglucan endotransglycosylase 6 (XTR6); FUNCTIONS IN: hydrolase activity, acting on glycosyl bonds, xyloglucan:xyloglucosyl transferase activity, hydrolase activity, hydrolyzing O-glycosyl compounds; INVOLVED IN: carbohydrate metabolic process, cellular glucan metabolic process; LOCATED IN: cell wall; EXPRESSED IN: 14 …
'10.6.2'	'cell wall.degradation.mannan-xylose-arabinose-fucose'	'2134'	'(at4g25810 : 432.0) xyloglucan endotransglycosylase-related protein (XTR6); xyloglucan endotransglycosylase 6 (XTR6); FUNCTIONS IN: hydrolase activity, acting on glycosyl bonds, xyloglucan:xyloglucosyl transferase activity, hydrolase activity, hydrolyzing O-glycosyl compounds; INVOLVED IN: carbohydrate metabolic process, cellular glucan metabolic process; LOCATED IN: cell wall; EXPRESSED IN: 14 …
'10.6.2'	'cell wall.degradation.mannan-xylose-arabinose-fucose'	'2280'	'(at4g25810 : 403.0) xyloglucan endotransglycosylase-related protein (XTR6); xyloglucan endotransglycosylase 6 (XTR6); FUNCTIONS IN: hydrolase activity, acting on glycosyl bonds, xyloglucan:xyloglucosyl transferase activity, hydrolase activity, hydrolyzing O-glycosyl compounds; INVOLVED IN: carbohydrate metabolic process, cellular glucan metabolic process; LOCATED IN: cell wall; EXPRESSED IN: 14 …
'10.6.2'	'cell wall.degradation.mannan-xylose-arabinose-fucose'	'2284'	'(at4g25810 : 380.0) xyloglucan endotransglycosylase-related protein (XTR6); xyloglucan endotransglycosylase 6 (XTR6); FUNCTIONS IN: hydrolase activity, acting on glycosyl bonds, xyloglucan:xyloglucosyl transferase activity, hydrolase activity, hydrolyzing O-glycosyl compounds; INVOLVED IN: carbohydrate metabolic process, cellular glucan metabolic process; LOCATED IN: cell wall; EXPRESSED IN: 14 …
'10.6.3'	'cell wall.degradation.pectate lyases and polygalacturonases'	'918'	'(at5g06860 : 345.0) Encodes a polygalacturonase inhibiting protein involved in defense response. PGIPs inhibit the function of cell wall pectin degrading enzymes such as those produced by fungal pathogens. PGIP1 is induced by fungal infection.; polygalacturonase inhibiting protein 1 (PGIP1); FUNCTIONS IN: polygalacturonase inhibitor activity; INVOLVED IN: signal transduction, defense response; L…
'10.6.3'	'cell wall.degradation.pectate lyases and polygalacturonases'	'1027'	'(loc_os08g18970.1 : 417.0) no description available & (at5g09280 : 416.0) Pectin lyase-like superfamily protein; CONTAINS InterPro DOMAIN/s: Pectin lyase fold/virulence factor (InterPro:IPR011050), AmbAllergen (InterPro:IPR018082), Pectate lyase/Amb allergen (InterPro:IPR002022), Pectin lyase fold (InterPro:IPR012334), Parallel beta-helix repeat (InterPro:IPR006626); BEST Arabidopsis thaliana pr…
'10.6.3'	'cell wall.degradation.pectate lyases and polygalacturonases'	'1134'	'(loc_os08g18970.1 : 422.0) no description available & (at5g09280 : 418.0) Pectin lyase-like superfamily protein; CONTAINS InterPro DOMAIN/s: Pectin lyase fold/virulence factor (InterPro:IPR011050), AmbAllergen (InterPro:IPR018082), Pectate lyase/Amb allergen (InterPro:IPR002022), Pectin lyase fold (InterPro:IPR012334), Parallel beta-helix repeat (InterPro:IPR006626); BEST Arabidopsis thaliana pr…
'10.6.3'	'cell wall.degradation.pectate lyases and polygalacturonases'	'1162'	'(loc_os04g05050.1 : 629.0) no description available & (at4g13710 : 627.0) Pectin lyase-like superfamily protein; FUNCTIONS IN: lyase activity, pectate lyase activity; INVOLVED IN: biological_process unknown; LOCATED IN: endomembrane system; EXPRESSED IN: 20 plant structures; EXPRESSED DURING: 6 growth stages; CONTAINS InterPro DOMAIN/s: Pectin lyase fold/virulence factor (InterPro:IPR011050), Am…
'10.6.3'	'cell wall.degradation.pectate lyases and polygalacturonases'	'1233'	'(at2g22620 : 722.0) Rhamnogalacturonate lyase family protein; CONTAINS InterPro DOMAIN/s: Rhamnogalacturonate lyase (InterPro:IPR010325), Carbohydrate-binding-like fold (InterPro:IPR013784), Galactose-binding domain-like (InterPro:IPR008979); BEST Arabidopsis thaliana protein match is: Rhamnogalacturonate lyase family protein (TAIR:AT4G37950.1). & (loc_os08g44020.2 : 672.0) no description availa…
'10.6.3'	'cell wall.degradation.pectate lyases and polygalacturonases'	'1234'	'(at1g19170 : 727.0) Pectin lyase-like superfamily protein; FUNCTIONS IN: polygalacturonase activity; INVOLVED IN: carbohydrate metabolic process; LOCATED IN: mitochondrion; EXPRESSED IN: 22 plant structures; EXPRESSED DURING: 13 growth stages; CONTAINS InterPro DOMAIN/s: Pectin lyase fold/virulence factor (InterPro:IPR011050), Parallel beta-helix repeat (InterPro:IPR006626), Pectin lyase fold (I…
'10.6.3'	'cell wall.degradation.pectate lyases and polygalacturonases'	'1365'	'(at5g06860 : 235.0) Encodes a polygalacturonase inhibiting protein involved in defense response. PGIPs inhibit the function of cell wall pectin degrading enzymes such as those produced by fungal pathogens. PGIP1 is induced by fungal infection.; polygalacturonase inhibiting protein 1 (PGIP1); FUNCTIONS IN: polygalacturonase inhibitor activity; INVOLVED IN: signal transduction, defense response; L…
'10.6.3'	'cell wall.degradation.pectate lyases and polygalacturonases'	'1474'	'(at1g19170 : 706.0) Pectin lyase-like superfamily protein; FUNCTIONS IN: polygalacturonase activity; INVOLVED IN: carbohydrate metabolic process; LOCATED IN: mitochondrion; EXPRESSED IN: 22 plant structures; EXPRESSED DURING: 13 growth stages; CONTAINS InterPro DOMAIN/s: Pectin lyase fold/virulence factor (InterPro:IPR011050), Parallel beta-helix repeat (InterPro:IPR006626), Pectin lyase fold (I…
'10.6.3'	'cell wall.degradation.pectate lyases and polygalacturonases'	'1691'	'(at4g33440 : 641.0) Pectin lyase-like superfamily protein; FUNCTIONS IN: polygalacturonase activity; INVOLVED IN: carbohydrate metabolic process; LOCATED IN: endomembrane system; EXPRESSED IN: 16 plant structures; EXPRESSED DURING: 9 growth stages; CONTAINS InterPro DOMAIN/s: Pectin lyase fold/virulence factor (InterPro:IPR011050), Glycoside hydrolase, family 28 (InterPro:IPR000743), Pectin lyas…
'10.6.3'	'cell wall.degradation.pectate lyases and polygalacturonases'	'2177'	'(at4g13710 : 629.0) Pectin lyase-like superfamily protein; FUNCTIONS IN: lyase activity, pectate lyase activity; INVOLVED IN: biological_process unknown; LOCATED IN: endomembrane system; EXPRESSED IN: 20 plant structures; EXPRESSED DURING: 6 growth stages; CONTAINS InterPro DOMAIN/s: Pectin lyase fold/virulence factor (InterPro:IPR011050), AmbAllergen (InterPro:IPR018082), Pectate lyase/Amb alle…
'10.6.3'	'cell wall.degradation.pectate lyases and polygalacturonases'	'2420'	'(p35336|pglr_actch : 418.0) Polygalacturonase precursor (EC 3.2.1.15) (PG) (Pectinase) - Actinidia chinensis (Kiwi) (Yangtao) & (at3g07970 : 384.0) Required for pollen separation during normal development. In qrt mutants, the outer walls of the four meiotic products of the pollen mother cell are fused, and pollen grains are released in tetrads.May be required for cell type-specific pectin degrad…
'10.6.1001'	'cell wall.degradation'	'1,6-anhydroglucose'	'very tentative'
'10.7'	'cell wall.modification'	'673'	'(at2g03090 : 375.0) member of Alpha-Expansin Gene Family. Naming convention from the Expansin Working Group (Kende et al, 2004. Plant Mol Bio). Involved in the formation of nematode-induced syncytia in roots of Arabidopsis thaliana.; expansin A15 (EXPA15); INVOLVED IN: plant-type cell wall modification involved in multidimensional cell growth, syncytium formation, unidimensional cell growth, pla…
'10.7'	'cell wall.modification'	'1048'	'(at5g65730 : 456.0) xyloglucan endotransglucosylase/hydrolase 6 (XTH6); FUNCTIONS IN: hydrolase activity, acting on glycosyl bonds, hydrolase activity, hydrolyzing O-glycosyl compounds, xyloglucan:xyloglucosyl transferase activity; INVOLVED IN: response to water deprivation; LOCATED IN: endomembrane system, cell wall, apoplast; EXPRESSED IN: 21 plant structures; EXPRESSED DURING: 14 growth stage…
'10.7'	'cell wall.modification'	'1249'	'(at3g29030 : 341.0) Encodes an expansin. Naming convention from the Expansin Working Group (Kende et al, 2004. Plant Mol Bio); expansin A5 (EXPA5); INVOLVED IN: plant-type cell wall modification involved in multidimensional cell growth, unidimensional cell growth, plant-type cell wall loosening; LOCATED IN: endomembrane system, extracellular region; EXPRESSED IN: 21 plant structures; EXPRESSED D…
'10.7'	'cell wall.modification'	'1277'	'(p35694|bru1_soybn : 507.0) Brassinosteroid-regulated protein BRU1 precursor - Glycine max (Soybean) & (at3g23730 : 441.0) xyloglucan endotransglucosylase/hydrolase 16 (XTH16); FUNCTIONS IN: hydrolase activity, acting on glycosyl bonds, hydrolase activity, hydrolyzing O-glycosyl compounds, xyloglucan:xyloglucosyl transferase activity; INVOLVED IN: carbohydrate metabolic process, cellular glucan …
'10.7'	'cell wall.modification'	'1332'	'(at2g40610 : 364.0) member of Alpha-Expansin Gene Family. Naming convention from the Expansin Working Group (Kende et al, 2004. Plant Mol Bio). Involved in the formation of nematode-induced syncytia in roots of Arabidopsis thaliana.; expansin A8 (EXPA8); INVOLVED IN: plant-type cell wall modification involved in multidimensional cell growth, syncytium formation, unidimensional cell growth, plant…
'10.7'	'cell wall.modification'	'2029'	'(at4g25810 : 382.0) xyloglucan endotransglycosylase-related protein (XTR6); xyloglucan endotransglycosylase 6 (XTR6); FUNCTIONS IN: hydrolase activity, acting on glycosyl bonds, xyloglucan:xyloglucosyl transferase activity, hydrolase activity, hydrolyzing O-glycosyl compounds; INVOLVED IN: carbohydrate metabolic process, cellular glucan metabolic process; LOCATED IN: cell wall; EXPRESSED IN: 14 …
'10.7'	'cell wall.modification'	'2063'	'(at2g40610 : 346.0) member of Alpha-Expansin Gene Family. Naming convention from the Expansin Working Group (Kende et al, 2004. Plant Mol Bio). Involved in the formation of nematode-induced syncytia in roots of Arabidopsis thaliana.; expansin A8 (EXPA8); INVOLVED IN: plant-type cell wall modification involved in multidimensional cell growth, syncytium formation, unidimensional cell growth, plant…
'10.7'	'cell wall.modification'	'2064'	'(at2g40610 : 380.0) member of Alpha-Expansin Gene Family. Naming convention from the Expansin Working Group (Kende et al, 2004. Plant Mol Bio). Involved in the formation of nematode-induced syncytia in roots of Arabidopsis thaliana.; expansin A8 (EXPA8); INVOLVED IN: plant-type cell wall modification involved in multidimensional cell growth, syncytium formation, unidimensional cell growth, plant…
'10.7'	'cell wall.modification'	'2071'	'(at4g25810 : 367.0) xyloglucan endotransglycosylase-related protein (XTR6); xyloglucan endotransglycosylase 6 (XTR6); FUNCTIONS IN: hydrolase activity, acting on glycosyl bonds, xyloglucan:xyloglucosyl transferase activity, hydrolase activity, hydrolyzing O-glycosyl compounds; INVOLVED IN: carbohydrate metabolic process, cellular glucan metabolic process; LOCATED IN: cell wall; EXPRESSED IN: 14 …
'10.7'	'cell wall.modification'	'2074'	'(at4g25810 : 409.0) xyloglucan endotransglycosylase-related protein (XTR6); xyloglucan endotransglycosylase 6 (XTR6); FUNCTIONS IN: hydrolase activity, acting on glycosyl bonds, xyloglucan:xyloglucosyl transferase activity, hydrolase activity, hydrolyzing O-glycosyl compounds; INVOLVED IN: carbohydrate metabolic process, cellular glucan metabolic process; LOCATED IN: cell wall; EXPRESSED IN: 14 …
'10.7'	'cell wall.modification'	'2133'	'(at4g25810 : 402.0) xyloglucan endotransglycosylase-related protein (XTR6); xyloglucan endotransglycosylase 6 (XTR6); FUNCTIONS IN: hydrolase activity, acting on glycosyl bonds, xyloglucan:xyloglucosyl transferase activity, hydrolase activity, hydrolyzing O-glycosyl compounds; INVOLVED IN: carbohydrate metabolic process, cellular glucan metabolic process; LOCATED IN: cell wall; EXPRESSED IN: 14 …
'10.7'	'cell wall.modification'	'2134'	'(at4g25810 : 432.0) xyloglucan endotransglycosylase-related protein (XTR6); xyloglucan endotransglycosylase 6 (XTR6); FUNCTIONS IN: hydrolase activity, acting on glycosyl bonds, xyloglucan:xyloglucosyl transferase activity, hydrolase activity, hydrolyzing O-glycosyl compounds; INVOLVED IN: carbohydrate metabolic process, cellular glucan metabolic process; LOCATED IN: cell wall; EXPRESSED IN: 14 …
'10.7'	'cell wall.modification'	'2245'	'(at2g36870 : 392.0) xyloglucan endotransglucosylase/hydrolase 32 (XTH32); FUNCTIONS IN: hydrolase activity, acting on glycosyl bonds, hydrolase activity, hydrolyzing O-glycosyl compounds; INVOLVED IN: carbohydrate metabolic process; LOCATED IN: endomembrane system; EXPRESSED IN: 19 plant structures; EXPRESSED DURING: 13 growth stages; CONTAINS InterPro DOMAIN/s: Concanavalin A-like lectin/glucan…
'10.7'	'cell wall.modification'	'2280'	'(at4g25810 : 403.0) xyloglucan endotransglycosylase-related protein (XTR6); xyloglucan endotransglycosylase 6 (XTR6); FUNCTIONS IN: hydrolase activity, acting on glycosyl bonds, xyloglucan:xyloglucosyl transferase activity, hydrolase activity, hydrolyzing O-glycosyl compounds; INVOLVED IN: carbohydrate metabolic process, cellular glucan metabolic process; LOCATED IN: cell wall; EXPRESSED IN: 14 …
'10.7'	'cell wall.modification'	'2284'	'(at4g25810 : 380.0) xyloglucan endotransglycosylase-related protein (XTR6); xyloglucan endotransglycosylase 6 (XTR6); FUNCTIONS IN: hydrolase activity, acting on glycosyl bonds, xyloglucan:xyloglucosyl transferase activity, hydrolase activity, hydrolyzing O-glycosyl compounds; INVOLVED IN: carbohydrate metabolic process, cellular glucan metabolic process; LOCATED IN: cell wall; EXPRESSED IN: 14 …
'10.7'	'cell wall.modification'	'2373'	'(p35694|bru1_soybn : 434.0) Brassinosteroid-regulated protein BRU1 precursor - Glycine max (Soybean) & (at4g14130 : 407.0) xyloglucan endotransglycosylase-related protein (XTR7); xyloglucan endotransglucosylase/hydrolase 15 (XTH15); FUNCTIONS IN: hydrolase activity, acting on glycosyl bonds, xyloglucan:xyloglucosyl transferase activity, hydrolase activity, hydrolyzing O-glycosyl compounds; INVOL…
'10.8'	'cell wall.pectin*esterases'	''	''
'10.8.1'	'cell wall.pectin*esterases.PME'	'407'	'(p83948|pme3_citsi : 806.0) Pectinesterase-3 precursor (EC 3.1.1.11) (Pectin methylesterase 3) (PE 3) - Citrus sinensis (Sweet orange) & (at3g14310 : 785.0) encodes a pectin methylesterase, targeted by a cellulose binding protein (CBP) from the parasitic nematode Heterodera schachtii during parasitism.; pectin methylesterase 3 (PME3); FUNCTIONS IN: pectinesterase activity; INVOLVED IN: response …
'10.8.1'	'cell wall.pectin*esterases.PME'	'546'	'(at1g76160 : 895.0) SKU5 similar 5 (sks5); FUNCTIONS IN: oxidoreductase activity, copper ion binding; INVOLVED IN: oxidation reduction; LOCATED IN: apoplast, cell wall, plant-type cell wall; EXPRESSED IN: 24 plant structures; EXPRESSED DURING: 13 growth stages; CONTAINS InterPro DOMAIN/s: Multicopper oxidase, type 3 (InterPro:IPR011707), Cupredoxin (InterPro:IPR008972), Multicopper oxidase, type…
'10.8.1'	'cell wall.pectin*esterases.PME'	'717'	'(o04887|pme2_citsi : 669.0) Pectinesterase-2 precursor (EC 3.1.1.11) (Pectin methylesterase) (PE) - Citrus sinensis (Sweet orange) & (at2g45220 : 645.0) Plant invertase/pectin methylesterase inhibitor superfamily; FUNCTIONS IN: enzyme inhibitor activity, pectinesterase activity; INVOLVED IN: cell wall modification; LOCATED IN: membrane, plant-type cell wall; EXPRESSED IN: 9 plant structures; EXP…
'10.8.1'	'cell wall.pectin*esterases.PME'	'825'	'(q43111|pme3_phavu : 818.0) Pectinesterase-3 precursor (EC 3.1.1.11) (Pectin methylesterase 3) (PE 3) - Phaseolus vulgaris (Kidney bean) (French bean) & (at1g53840 : 645.0) encodes a pectin methylesterase; pectin methylesterase 1 (PME1); FUNCTIONS IN: pectinesterase activity; INVOLVED IN: cell wall modification; LOCATED IN: extracellular region, plasma membrane, membrane, plant-type cell wall; E…
'10.8.1'	'cell wall.pectin*esterases.PME'	'875'	'(loc_os07g47830.1 : 632.0) no description available & (at4g02320 : 552.0) Plant invertase/pectin methylesterase inhibitor superfamily; FUNCTIONS IN: enzyme inhibitor activity, pectinesterase activity; INVOLVED IN: cell wall modification; LOCATED IN: endomembrane system, cell wall, plant-type cell wall; EXPRESSED IN: flower; CONTAINS InterPro DOMAIN/s: Pectinesterase, active site (InterPro:IPR018…
'10.8.1'	'cell wall.pectin*esterases.PME'	'944'	'(at1g11580 : 526.0) methylesterase PCR A (PMEPCRA); FUNCTIONS IN: enzyme inhibitor activity, pectinesterase activity; INVOLVED IN: cell wall modification; LOCATED IN: cell wall, plasma membrane, plant-type cell wall; EXPRESSED IN: 25 plant structures; EXPRESSED DURING: 13 growth stages; CONTAINS InterPro DOMAIN/s: Pectinesterase, active site (InterPro:IPR018040), Pectin lyase fold/virulence fact…
'10.8.1'	'cell wall.pectin*esterases.PME'	'1064'	'(ipr000070 : 1500.0) Pectinesterase, catalytic & (at1g11580 : 578.0) methylesterase PCR A (PMEPCRA); FUNCTIONS IN: enzyme inhibitor activity, pectinesterase activity; INVOLVED IN: cell wall modification; LOCATED IN: cell wall, plasma membrane, plant-type cell wall; EXPRESSED IN: 25 plant structures; EXPRESSED DURING: 13 growth stages; CONTAINS InterPro DOMAIN/s: Pectinesterase, active site (Inte…
'10.8.1'	'cell wall.pectin*esterases.PME'	'1317'	'(at1g11580 : 570.0) methylesterase PCR A (PMEPCRA); FUNCTIONS IN: enzyme inhibitor activity, pectinesterase activity; INVOLVED IN: cell wall modification; LOCATED IN: cell wall, plasma membrane, plant-type cell wall; EXPRESSED IN: 25 plant structures; EXPRESSED DURING: 13 growth stages; CONTAINS InterPro DOMAIN/s: Pectinesterase, active site (InterPro:IPR018040), Pectin lyase fold/virulence fact…
'10.8.1'	'cell wall.pectin*esterases.PME'	'1346'	'(gnl|cdd|85238 : 460.0) no description available & (loc_os09g26360.1 : 398.0) no description available & (at2g26450 : 394.0) Plant invertase/pectin methylesterase inhibitor superfamily; FUNCTIONS IN: enzyme inhibitor activity, pectinesterase activity; INVOLVED IN: cell wall modification; LOCATED IN: cell wall, plant-type cell wall; EXPRESSED IN: 9 plant structures; EXPRESSED DURING: L mature pol…
'10.8.1'	'cell wall.pectin*esterases.PME'	'1851'	'(q43062|pme_prupe : 620.0) Pectinesterase PPE8B precursor (EC 3.1.1.11) (Pectin methylesterase) (PE) - Prunus persica (Peach) & (at3g43270 : 576.0) Plant invertase/pectin methylesterase inhibitor superfamily; FUNCTIONS IN: enzyme inhibitor activity, pectinesterase activity; INVOLVED IN: cell wall modification; LOCATED IN: plant-type cell wall; EXPRESSED IN: 21 plant structures; EXPRESSED DURING:…
'10.8.1'	'cell wall.pectin*esterases.PME'	'1871'	'(at5g09760 : 649.0) Plant invertase/pectin methylesterase inhibitor superfamily; FUNCTIONS IN: enzyme inhibitor activity, pectinesterase activity; INVOLVED IN: cell wall modification; LOCATED IN: cell wall, chloroplast, plant-type cell wall; EXPRESSED IN: 23 plant structures; EXPRESSED DURING: 13 growth stages; CONTAINS InterPro DOMAIN/s: Pectin lyase fold/virulence factor (InterPro:IPR011050), …
'10.8.1'	'cell wall.pectin*esterases.PME'	'1872'	'(loc_os04g38560.1 : 455.0) no description available & (gnl|cdd|85238 : 427.0) no description available & (at3g05610 : 404.0) Plant invertase/pectin methylesterase inhibitor superfamily; FUNCTIONS IN: enzyme inhibitor activity, pectinesterase activity; INVOLVED IN: cell wall modification; LOCATED IN: cell wall, plant-type cell wall; EXPRESSED IN: 11 plant structures; EXPRESSED DURING: L mature po…
'10.8.1'	'cell wall.pectin*esterases.PME'	'1880'	'(loc_os04g38560.1 : 442.0) no description available & (gnl|cdd|85238 : 423.0) no description available & (at2g47030 : 377.0) VGDH1; FUNCTIONS IN: enzyme inhibitor activity, pectinesterase activity; INVOLVED IN: cell wall modification; LOCATED IN: endomembrane system, cell wall, plant-type cell wall; EXPRESSED IN: male gametophyte, flower, pollen tube; CONTAINS InterPro DOMAIN/s: Pectinesterase, …
[truncated: 4,411 more rows]
