# Supplementary material for: Improving the Identification and Coverage of Plant Transmembrane Proteins in Medicago Using Bottom–Up Proteomics
Source: Front Plant Sci. 2020 Dec 18;11:595726. doi: 10.3389/fpls.2020.595726 (PMC7775423; doi:10.3389/fpls.2020.595726)
Supplement: Supplementary file 11 [file Table_11.xlsx]

## Sheet: Binomial test
Binom.test
欄1	The Probabilities of URTLC method identififed proteins (%)	Actual FACTLC method identififed protein number (n)	Experimental p-value	Experimental p-vaue < 0.05
1. Photosynthesis	1.03	35.0818	4.213e-11	V
2. Major carbohydrates	0.34	8.3018	0.1489	X
3. Minor carbohydrates	0.31	14.729	2.901e-05	V
4. Glycolysis	0.17	0	0.1833	X
5. Fermentation	0.03	0	1	X
6. Gluconeogenesis/glyoxylate cycle	0	0	TRUE	X
7. OPP cycle	0	0	TRUE	X
8. TCA/organic acid transformations	0.07	0	1	X
9. Mitochondrial electron transport/ ATP synthesis	0.45	4.5526	0.839	X
10. 8	3.97	42.4463	0.1236	X
11. Lipid metabolism	2.4	15.6663	0.002287	V
12. Nitrogen assimilation	0	0	TRUE	X
13. Amino acid metabolism	0.48	0	0.002594	V
14. S-assimilation	0	0	TRUE	X
15. Metal handling	0.07	11.1137	5.042e-09	V
16. Secondary metabolism	2.64	12.8544	2.511e-05	V
17. Hormones	2.16	20.3528	0.1088	X
18. Cofactor and vitamin synthesis	0.07	0.9373	0.6084	X
19. Tetrapyrrole synthesis	0.21	1.8746	1	X
20. Stress	6.41	44.3209	4.522e-07	V
21. Redox	1.37	1.8746	3.082e-06	V
22. Polyamine synthesis	0	0	TRUE	X
23. Nucleotide metabolism	0.69	7.3645	0.6182	X
24. Biodegradation of Xenobiotics	0.03	0	1	X
25. C1-metabolism	0.03	0.9373	0.3309	X
26. Miscellaneous enzyme families	15.35	34.1445	2.2e-16	V
27. RNA	1.3	8.3018	0.02087	V
28. DNA	0.92	4.5526	0.03089	V
29. Protein	13.63	73.7789	2.2e-16	V
30. Signalling	19.94	26.78	2.2e-16	V
31. Cell	2.74	4.5526	8.928e-11	V
32. Micro RNA, natural antisense etc	0	45.2582	2.2e-16	V
33. Development	1.95	0	6.871e-12	V
34. Transport	0.79	744.752	2.2e-16	V
35. Not assigned	20.45	174.472	1.177e-12	V
*binom.test=(x, n, p)
x= number of successes,
n= number of trials,
p= probability of success
