# Supplementary material for: Improving the Identification and Coverage of Plant Transmembrane Proteins in Medicago Using Bottom–Up Proteomics
Source: Front Plant Sci. 2020 Dec 18;11:595726. doi: 10.3389/fpls.2020.595726 (PMC7775423; doi:10.3389/fpls.2020.595726)
Supplement: Supplementary file 12 [file Table_12.xlsx]

## Sheet: URTLC mem 1-1
# -----------------
# LOCALIZER 1.0 Predictions
# -----------------
Identifier	Chloroplast	Mitochondria	Nucleus
G7JUD3	-	-	-
G7JUD2	-	-	-
S4T074	-	-	-
G7KFK1	Y (0.999 | 1-37)	-	Y (KRARSAKSNAESAKELKK,KREAEAILLDVTTKVYRKR)
G7LGN1	-	-	-
G7LGN0	-	-	-
G7JPM2	-	-	Y (KRKSKKK)
A0A072TFS9	-	-	-
A0A072V376	Y (1.0 | 1-24)	-	-
G7JCD0	-	-	-
A0A072URD6	-	-	-
A0A072V296	-	-	-
A0A072UAG3	Y (1.0 | 1-41)	-	Y (KKKKK,RKALSMARTWAEDEAKRVR)
G7IP56	-	-	-
A0A072VEV1	-	-	-
A0A072V5R7	-	-	-
A0A072UQU8	Y (0.999 | 1-51)	-	-
A0A072TKG2	-	-	-
G7J2R7	-	-	Y (RRRPKR)
A0A072V1W7	-	-	Y (RRRPKR,KKPSVLLQAKVEAKVEKK)
G7IMF5	-	-	Y (RRDSVTESSHGKKKGM,KKRHVAILKDVSGIVKPRR,KRHVAILKDVSGIVKPRRM)
A0A072V4U7	-	-	-
G7J0Z5	-	-	-
S4T093	-	-	-
G7LAF4	-	Y (0.792 | 1-48)	Y (KRRKTRQHKSRKGEERK,RRKTRQHKSRKGEERKSSR,KRQAGIDAHAFNEEKKALK)
G7KTM5	-	-	-
A0A072TV12	-	-	Y (KKKHSKDISKDNRALGKLRRESERAKR)
S4T063	-	-	Y (RRRR,KKKKK,KKKKR,KKRKK,KRKKK,KRKKLSNEFFKRAKV,KRAKVLDKKYKKYKKF,KSKTRKSWSWKKKKSR,RKYFNWMGMNVKRKKTSR,KKLSNEFFKRAKVLDKKYK,KKHFFLVLKFLNERKKWFR,KRLELQKNNLQILQRRFVR,KKQEQEGDLLKIEIKNKIK)
A0A072V4E0	-	-	-
G7IMF4	-	-	Y (KKRHVSILKDVSGIVKPRR,KRHVSILKDVSGIVKPRRM)
S4SZZ8	-	-	-
G7J2M9	-	-	-
A0A072TZG2	Y (0.972 | 1-61)	-	Y (KVKK,LGEV)
A0A072V2N4	-	-	-
A0A072VE74	-	-	-
G7L0M8	-	-	Y (RKSMGVIVDSGVGKKKSL)
G7JIL4	-	-	-
A0A072TP16	Y (0.972 | 1-61)	-	Y (KVKK,LGEV)
G7J9S7	Y (0.998 | 1-52)	-	-
G7JNF5	-	-	-
A0A072VM58	-	-	-
G7I836	-	-	Y (RKRR,KRRVDRK)
A0A072VPD1	-	-	Y (KRRP,RRERRPGQQRPTREGRWKGQEQRPEQWRPSRGKEEREKEERQKHQPGREREKWEKREDEEWRGRQRHEDPDERARLRHREERRQKEEEHQKGDRPSRTPSRRER)
G7J2N0	-	-	-
G7J5Z1	-	Y (0.968 | 1-25)	-
A0A072URI2	-	-	Y (KRIR)
G7JR15	-	-	Y (KRIR)
A0A072V2S2	-	-	Y (KRIR)
A0A072V4L6	Y (1.0 | 1-24)	-	-
G7I7H7	Y (0.998 | 1-41)	-	-
A0A072U0Q0	-	-	-
G7J4Y2	Y (0.999 | 1-71)	-	-
G7JT26	Y (0.996 | 1-42)	-	Y (PKPS)
A0A072VD84	-	-	-
S4T150	-	-	-
B6DXD7	-	-	-
A0A072V9X9	-	-	Y (RKPKKSKRTG)
A0A072V5U7	-	Y (0.951 | 1-91)	Y (RRLLLSRRHSSSRRASK)
A0A072VRY1	-	-	Y (KRKR,RKSSSFFQKPQPRSKKM)
A0A072UZW2	-	-	Y (RKPKKSKRTG)
A0A072VFT5	-	-	Y (RNAKRKQ)
G7IMF2	-	-	Y (KKRHVAILRDVSGIIKPRR,KRHVAILRDVSGIIKPRRM)
G7IRB6	-	-	Y (PKPS,KKLKVLEKKAKKKSG,KREQAFESIQKLRKQRD,KKNQARFQITEALKAKRS,KREEEIAKAKLAAERKKKM,RSRSRAKAPEAIPKAILKRKK)
G7IRB5	-	-	Y (PKPS,KKLKVLEKKAKKKSG,KREQAFESIQKLRKQRD,KKNQARFQITEALKAKRS,KREEEIAKAKLAAERKKKM,RSRSRAKAPEAIPKAILKRKK)
G7IAZ0	-	-	Y (KRKR,RKSSSFFQKPQPRSKKM)
A0A072VJ28	-	-	Y (KKKKKGL)
G7JQ33	-	-	Y (PTFKRIK,RKGVADFLQEVTSKKDQR)
G7KDP1	-	-	-
A0A072V2Z0	-	Y (0.979 | 1-24)	-
G7L7F0	-	-	-
G7JU59	-	-	Y (RKRRRRTPAKPPKP)
G7IBR0	-	-	Y (KRRP)
A0A072VKC4	-	-	-
G7IBL3	-	-	-
G7LGJ8	-	-	Y (RRRV)
S4T086	-	-	-
G7IJ44	Y (1.0 | 1-32)	-	-
A0A072VR24	-	-	Y (KRRP,RRERRPGQQRPTREGRWKGQEQRPEQWRPSRGKEEREKEERQKHQPGREREKWEKREDEEWRGRQRHEDPDERARLRHREERRQKEEEHQKGDRPSRTPSRRER)
A0A072U6U8	-	-	Y (KKKK)
G7J6P5	Y (0.957 | 1-37)	-	Y (RKKK)
G7L6W7	-	-	Y (KRVAGGDSTRRVRKN)
G7KY60	Y (0.981 | 1-49)	-	-
G7KH23	-	-	Y (RRVFDIYIQGKLVKK)
G7K5W0	-	Y (0.984 | 1-24)	-
A0A072UG84	-	-	Y (KKKK,RRTIDETPYYKREGRR)
A0A072V7D4	Y (0.982 | 1-30)	-	-
G7JVL7	-	-	Y (KKRKK,KRKKK,KRKKLSNEFFKRAKV,STEKKKKKKIHRKKI,KRAKVLDKKYKKYKKF,KKLSNEFFKRAKVLDKKYK)
A0A072UGS7	-	-	Y (KKKISIHVTRDGKRQKV,RRSCKVLKVEPFNSDRKKM)
G7IN02	-	-	-
A0A072V5G1	-	-	-
G7LA71	-	-	-
A0A072UG28	-	-	Y (KKKISIHVTRDGKRQKV,RRSCKVLKVEPFNSDRKKM)
A0A072TVP5	-	-	Y (RRDLLDPALLRPGRLDRK)
G7I7V6	-	Y (0.991 | 1-27)	-
G7J8E5	Y (0.997 | 1-39)	-	-
G7K0M1	-	Y (0.857 | 1-41)	Y (SPKAAKSKAKKKKAA)
A0A072V1X3	-	-	-
G7IJX0	Y (0.972 | 1-32)	Y (0.909 | 1-33)	-
G7L3V6	-	-	-
A0A072VSU0	-	-	Y (KRRK,LGEV)
A0A072U5E1	-	-	-
G7JG21	-	-	-
A2Q5A0	-	-	-
G7I6U3	Y (0.996 | 1-51)	-	Y (GRMRDRRR,RRKLEQMAYYFDERKGRMR,RREGVDPIKTAFEHMKRVK)
A0A072UGQ2	-	-	-
G7J2W4	-	-	Y (KKASKPARSGNTHHARRKAKRGHPDK)
G7LB10	Y (1.0 | 1-47)	-	Y (KKSEERVSFEKKRLL,KKVVWRKTMPKGLKIKKF,KFKKVVWRKTMPKGLKIKK)
A0A072V714	-	-	-
G7JB75	Y (0.999 | 1-41)	-	Y (KLKPAPKKKEVKKVRK)
G7II05	-	-	-
G7LCR3	-	-	Y (FKVK)
G7JI82	-	-	Y (KVKK,RKLIGKEFVTSSDGRKFEK)
G7IGB8	-	-	Y (KKEEEKKQILRKIRA,RRWRQAALVLNASRRFRY,RRRNAFGSNNYPRKKGRS)
S4SZ39	-	-	-
A0A072TWT5	-	-	-
G7KZ97	-	-	Y (GRRRNKK,RRIVSNHEAYQKRNEKK)
G7ICX7	-	-	-
G7JK45	-	-	-
A0A072VA42	-	-	-
G7IV56	-	-	-
A0A072UFU9	-	-	Y (RRVFDIYIQGKLVKK)
G7IGB9	-	-	Y (KKEEEKKQILRKIRA,RRWRQAALVLNASRRFRY,RRRNAFGSNNYPRKKGRS)
A0A072UME9	-	-	Y (RKPWIAVGMRNVDYKRARH,RKKYGAVGTFMSVYYKSKK,KKYGAVGTFMSVYYKSKKG)
A0A072VLT4	Y (0.988 | 1-50)	-	-
A0A072VLS8	-	-	-
A0A072VL92	Y (0.988 | 1-50)	-	-
G7KZ98	-	-	Y (GRRRNKK)
S4T0Y5	-	-	-
A0A072UEV8	-	Y (0.984 | 1-24)	-
A0A072U270	-	-	Y (RRRR)
G7LFP6	-	-	-
G7KFF1	-	Y (0.781 | 1-37)	Y (LGEV,KKKKK)
I3T5P2	-	-	-
G8A327	-	-	-
A0A072UW90	Y (1.0 | 1-41)	-	Y (RKKK,GRRSKRSKQK)
G7LE78	-	-	-
G7J4L3	-	-	-
G7IF78	-	-	-
A0A072UVE5	-	-	Y (KKPR)
G7K6J9	Y (0.999 | 1-43)	-	Y (KRLPKRPAPPRFGRK)
A0A072VPJ1	-	-	-
G7JK03	-	-	-
G7J9U2	-	-	Y (LGEV)
G7J2K6	-	-	-
A0A072U9U8	Y (0.993 | 1-52)	-	-
G7L912	-	-	Y (KKELQTRPTEKIVDDLRKK,KKIYEEDINPFAAFSKKER)
G7JFY8	-	-	-
G7IP43	-	-	Y (KKVNKIWEELEGYKKKLAR)
G7J0C1	-	-	Y (RKGVGLKKWKRIRRN,KGAPRKGVGLKKWKRIRR)
A0A072VYH6	-	-	-
B7FGU7	Y (0.997 | 1-39)	-	-
G7LDP4	-	-	-
A0A072VDU7	-	-	Y (KRLEVFGPNKLEEKKESK)
G7I7R4	-	-	Y (RKKDIMGGADPYVKLKLK,KKPVGILHVKILKAVKLRK)
A0A072UVX2	-	-	-
A0A072UTP5	-	-	-
G7IUA3	-	-	Y (KKKR,RKKK)
A0A072VUN2	-	-	-
G7J4F9	Y (0.996 | 1-78)	-	Y (KTKAPAKVVKKPKPK,KKDPLLQLQCQRLRPR)
G7KE90	-	Y (1.0 | 1-23)	-
G7JNF4	-	-	Y (EKKTKRIKKNR,RRPVGILHVKVLHAMKLKK)
A0A072VMY1	Y (0.83 | 1-41)	-	-
A0A072VME6	Y (0.988 | 1-50)	-	-
G7K3D2	-	-	Y (KRIGVLEMKEIEERNKRIR)
A0A072V3N0	-	-	Y (KKASKPARSGNTHHARRKAKRGHPDK)
G7JPC5	-	-	-
G7LDT1	-	-	-
A2Q4Q6	-	-	-
A0A072UJA6	-	-	Y (KKPR)
Q2MJ19	-	-	-
G7L8A8	Y (0.997 | 1-24)	Y (0.963 | 1-22)	-
A0A072VC55	-	-	-
G7IKJ7	-	-	-
G7L0I8	-	-	-
A0A072UL65	Y (0.993 | 1-52)	-	-
I3SN70	Y (0.997 | 1-35)	-	-
G7LA51	-	-	Y (KVKK,RKIEEVAKKLCWEKKSEK)
A0A072VK12	-	-	-
A0A072VXH8	Y (0.988 | 1-50)	-	-
A0A072VMF2	Y (0.83 | 1-41)	-	-
A0A072UL06	-	-	-
G7JB62	-	-	-
G7J036	-	-	Y (RRVQKNLAILNKRTKG)
A0A072UYZ9	-	-	-
A0A072VNV3	Y (0.786 | 1-59)	-	Y (HRKNRFKRKANG,RRFSSEDGIDYRTRTRRL,KKDFTWLGIPFTEGGRERR,KRKANGSKIYASGVATKKR,RKANGSKIYASGVATKKRM)
Q2MJ15	-	-	Y (KKFDRFMEHVLEEHIERRK)
G7JPD1	-	-	Y (QLQKP)
A0A072UHZ1	-	-	Y (RKKQMTILKDVSGIVKPRR,KKQMTILKDVSGIVKPRRM)
G7IP10	-	-	-
A0A072TUY3	-	-	Y (RRDLLDPALLRPGRLDRK)
G7IFI1	-	-	Y (KRAR)
G7JX40	Y (0.727 | 1-36)	-	Y (LGEV,KKATEYGAVEIWMNERVRR,KKTGAQRNALASALKVQRK,RKIIKTLNESMDELSKNRK)
G7K028	-	-	-
A0A072TQ03	-	-	Y (KKKK,LGEV)
G7KXA9	-	-	Y (RKSK)
A0A072VGP8	Y (1.0 | 1-61)	-	Y (KRKL)
A0A072UGC9	-	-	Y (RRSTAVADSSRGKER)
A0A072UG71	-	-	Y (RKKR,KKKHMTILKDVSGIVKPRR,KKHMTILKDVSGIVKPRRM)
A0A072V604	Y (0.977 | 1-21)	-	-
A0A072UR85	-	-	Y (KRIR)
A0A072TLJ4	-	-	-
A0A072TNC4	-	-	Y (RRVQKNLAILNKRTKG)
G7ICK3	Y (1.0 | 1-61)	-	Y (KRKL)
A0A072U6J8	-	-	-
A0A072TXL0	-	-	Y (KRRRR)
A0A072VB19	-	-	-
G7KGA4	-	-	Y (KRKTLKK,RREDTLLKLVHFNRHKRKT)
A0A072UQ87	Y (1.0 | 1-81)	-	-
G7KK36	-	-	Y (KRRP)
A0A072VIF0	-	-	-
G7K029	-	-	-
A0A072TRX1	-	-	Y (RRLRI)
Q946J9	-	-	-
G7KRV2	Y (0.998 | 1-43)	-	Y (RRDLKLISEVQAPFRGIRR)
A0A072U125	-	-	Y (RRRK)
A0A072UXJ0	-	-	Y (RKIEFPLPDRRQKRL)
G7J6G0	-	-	-
A0A072UV32	Y (1.0 | 1-41)	-	-
A0A072UVP0	Y (1.0 | 1-41)	-	-
G7IQZ2	-	-	-
G7JSU8	-	-	-
A0A072VMZ4	Y (0.996 | 1-51)	-	Y (GRMRDRRR,RRKLEQMAYYFDERKGRMR,RREGVDPIKTAFEHMKRVK)
G7L2L3	-	-	-
G7L8S9	-	Y (1.0 | 1-21)	Y (KRKL,RKRK,RKKEEPPENDDVVKKRKEA)
G7KK18	-	-	Y (KRHR,RKKKKEK,KKGKEYYAKVGKAWKR,KKKEEILNDLVKFKKGKE)
G7JQ41	-	-	-
G7J4K7	-	-	-
G7JC39	-	Y (0.877 | 1-42)	-
G7IPG7	-	Y (0.999 | 1-21)	-
A0A072UKK0	-	-	-
A0A072U3J5	-	-	Y (RRASPGGRNTHIRKARS,RKSRRASPGGRNTHIRKAR,KKKLMVPIPLDEEVKSKVR)
G7J8L3	-	-	Y (KVKK,KKKK,KKESHSHSAFSFPGRIARR)
G7J8V4	-	-	Y (RRRK)
G7I4W6	-	Y (0.9 | 1-47)	-
G7IRS0	-	-	-
A0A072TYI2	-	-	Y (KRRK,LGEV,RKRK)
A0A072TWP5	-	-	Y (KRRK,LGEV,RKRK)
A0A072UXU6	-	-	-
A0A072TJV4	-	-	-
G7JFF5	-	-	-
G7JYX4	Y (0.769 | 1-39)	-	-
G7JYX3	-	-	-
G7JCU3	-	-	-
A0A072VEH2	-	-	Y (RRKR)
A0A072VCT7	-	-	Y (RRKR)
G7I717	-	-	Y (RRKR)
A0A072TLT0	-	-	Y (LGEV)
G7I390	-	Y (0.837 | 1-23)	Y (RKRR)
A0A072VQ34	-	-	Y (SRKRISKRSVAKTKG,RRAWMQASRDAPTNKVRSR)
G7IAS5	-	-	Y (SRKRISKRSVAKTKG,RRAWMQASRDAPTNKVRSR)
A0A072USL6	-	-	Y (RRRR)
A0A072VQL5	-	-	-
A0A072V9A7	-	-	-
G7JJU9	Y (0.876 | 1-25)	Y (0.954 | 1-21)	Y (RKSKRRT,KSKQPRKSKRR)
G7KJH1	Y (0.876 | 1-25)	Y (0.954 | 1-21)	Y (RKSKRRT,KSKQPRKSKRR)
G7IC41	-	-	-
A0A072TJH7	-	-	-
A2Q4U4	Y (0.974 | 1-39)	-	-
Q2HU72	-	-	Y (PTFKRRF,RRLQGITRSMSRFPTFKRR)
A0A072VD10	-	-	-
A0A072VFQ6	Y (0.854 | 1-44)	-	Y (RRVRSLFQAAKKKAP,KRAFSKLVDWWPFWRQEKR)
A0A072VAE9	-	-	-
B7FGX7	Y (1.0 | 1-51)	-	Y (RKSLLNEDEYGFRRARRP)
G7KRL3	-	-	Y (KRKKIKNPNYKGKWK,KRPKIPNPAYKGPWKRKKI,REDGERRRKERGYDRHRDRHRDRYRKHRR)
A0A072U156	-	-	Y (KRKKIKNPNYKGKWK,KRPKIPNPAYKGPWKRKKI,RKERGYDRHRDRHRDRYRK,DGERRRKERGYDRHRDRHRDRYR)
G7KK02	-	-	-
G7IDU4	-	-	Y (KKLAPEYEKLGNSFKKAKS)
G7JB63	-	-	-
G7J101	-	-	Y (KKSLAYQIIYRAMKR)
B7FH72	-	-	-
G7K1N3	-	-	Y (RKRK)
G7JLR1	Y (0.79 | 1-41)	-	-
A0A072TJV0	-	-	-
G7K7Q7	Y (1.0 | 1-41)	-	-
G7JU55	-	-	Y (RRKR,PTYKRAR)
A0A072V9E9	-	-	-
G7KWE8	-	-	-
G7KWF0	-	-	-
G7K7K0	-	-	Y (RRRR)
A0A072TLY8	-	-	-
G7L9Y0	-	-	-
G7KXB3	-	Y (0.786 | 1-41)	-
A0A072VLV1	Y (0.937 | 1-22)	-	-
G7LGX8	-	-	-
G7K2K7	-	-	-
I3SGW0	-	-	-
B7FIH8	-	-	Y (KHRRLKKLFDGKEGRPRY,RRLKKLFDGKEGRPRYPRR)
G7KK16	-	-	Y (RKKKKKK,KKGKEYYAKVGKAWKR,KKQEILNDLLKFKKGKE)
A0A072VHT0	-	-	Y (PDPKRRL,KLRRKEKPKKDHGPTTKNKT)
A0A072UPB6	-	Y (0.984 | 1-32)	Y (FKRR)
G7KWE9	-	-	-
Q2HRW5	Y (0.711 | 1-42)	-	-
A0A072V8M0	-	-	-
G7JGK1	-	-	-
Q2HTL7	-	-	-
G7IUC4	-	-	-
G7IBR3	-	-	Y (KRRP)
G7JLX3	-	-	-
A8W459	-	-	Y (FKVK,KRLQQELDLLRRAAK)
G7JA88	Y (1.0 | 1-51)	Y (0.783 | 1-37)	Y (KVKK,RKRR,KKKLRRK,KKPLSKEEKMMKKKQRL)
A0A072U2N8	-	-	-
G7KSD6	-	-	-
Q8GV75	-	-	-
A0A072VEW1	-	-	-
G7LB96	Y (0.999 | 1-29)	-	Y (KRRR,RKEVGRKKR,KKPLSKEEQVMKKKERL)
A0A072VPC5	-	-	-
G7I4Z9	-	-	-
G7J5X1	-	-	-
A0A072UNI9	-	-	-
G7JRM3	-	-	-
G7I882	-	-	-
G7JVE7	-	-	-
G7I373	-	-	Y (KRKKK)
G8A0X6	-	-	-
G7KU89	-	-	-
G7IKL0	-	-	-
G7J960	-	-	-
A0A072UES8	-	-	Y (KKKLMVPIPLDEEVKSKVR)
A0A072URQ8	-	-	-
A0A072TRE6	-	-	-
G7IV17	-	-	Y (PFCKRFK,KKLYNEMEKRIEDATKLKR)
G7LD03	-	Y (0.992 | 1-30)	-
G7LGP4	-	-	-
G8A0W8	-	-	Y (RRKR,RRRK)
G7KC55	-	Y (0.988 | 1-41)	Y (RPRR,RRPKP)
G7IT31	-	-	-
G7J2L0	Y (1.0 | 1-41)	-	-
G7J7V5	-	-	-
A0A072UC92	-	-	-
G7IKW0	-	-	-
A0A072V606	-	-	-
A0A072VSY6	-	-	Y (PKPS)
A0A072VMH0	Y (0.996 | 1-71)	-	-
Q5ENY3	-	-	-
G7ICQ0	Y (0.997 | 1-77)	-	-
A0A072UVI7	-	-	Y (RKLDAGVLKGKLKVKKH)
G7KYK4	-	-	-
A0A072UQS7	-	-	-
G7JT48	-	-	Y (RRQGLLRDQVQIVKRKDG)
A0A072UR75	-	Y (0.919 | 1-25)	Y (KKYEKGDIAIWRKKIN,KRIEDLAESLCWEKKYEK)
B7FJY9	Y (1.0 | 1-33)	-	-
G7IJD1	-	-	-
A0A072VBZ7	-	-	Y (PTSKRLK)
G7J833	-	-	-
A0A072UZY2	-	-	Y (PAPAAPLHKHKKSRRK)
A2Q5X8	-	-	Y (KRVK)
A0A072UEL7	Y (0.999 | 1-71)	-	-
G7JW29	-	-	Y (KRRR,KKFVIKPYYRKRNKQK)
G7IV18	-	-	Y (PFCKRFK,KKLYNEMEKRIEDATKLKR)
G7I883	-	-	-
G7IUM1	Y (0.999 | 1-35)	-	Y (PKPS,PKKKSKKELALREARMQLQRQKKEEVVKTMKEREMIERNERNKKREAENEKRMRRRKEYK)
A0A072UW77	-	-	Y (PFCKRFK,KKLYNEMEKRIEDATKLKR)
G7IV19	-	-	Y (PFCKRFK,KKLYNEMEKRIEDATKLKR)
G7IIR7	Y (0.926 | 1-69)	-	Y (RKTNIKFKVLKRTRA)
A0A072V7H0	-	-	-
A0A072UQQ9	-	-	-
G7K395	-	-	-
B7FHA8	-	Y (0.99 | 1-52)	-
B7FIA7	-	-	Y (KGPLKDKKK)
G7JPC6	-	-	-
G7JR11	-	-	-
G7JVL9	-	-	Y (RKKR)
G7IT45	-	-	-
A0A072VG18	-	Y (0.733 | 1-23)	-
A0A072UGI0	Y (0.84 | 1-47)	-	Y (KNEKPRKPEDREHWK,KKTYNQLQQEAVESKRRDL)
G7K791	-	-	Y (RKKK,RKRK)
A0A072UGN2	-	-	Y (RKRK)
A0A072U3T6	Y (0.998 | 1-43)	-	Y (RRDLKLISEVQAPFRGIRR)
A0A072U5I7	Y (0.998 | 1-43)	-	Y (RRDLKLISEVQAPFRGIRR)
A0A072U1P3	-	-	-
A0A072TNQ4	Y (0.991 | 1-51)	Y (0.958 | 1-21)	-
G7KE15	-	-	Y (RKRKK)
G7IKW4	-	-	Y (RKKK)
A0A072V9T0	-	-	-
Q2MJ20	-	-	-
G7IQA0	-	-	Y (RKCMEQVEKCLRNAKMDKR)
A0A072UIK1	Y (0.96 | 1-61)	-	-
G7IED4	-	-	Y (RKRK)
G7KSL5	Y (1.0 | 1-41)	-	-
A0A072UTJ9	-	Y (0.89 | 1-41)	Y (KRKKK)
A0A072V2S7	-	-	Y (PAWKRRQ,KRRQQVAVSNLEKKKQ)
A0A072UWP6	Y (1.0 | 1-41)	-	-
A0A072UUG5	Y (1.0 | 1-41)	-	-
G7LAT7	-	-	-
G7LAT8	-	-	-
B7FGY0	-	-	-
G7KJE1	-	-	Y (KKFDIMLSKWLEEHREKKG)
G7IDM5	-	-	-
A0A072UV55	-	-	Y (KRIR)
I3SPG1	-	-	-
A0A072UP99	-	-	-
A0A072UH03	-	-	-
G7L3A6	Y (0.999 | 1-41)	-	Y (RRRR)
Q8L8A0	-	-	Y (RRWRDVCGFVKNPKRRFRF)
A0A072UNT8	-	-	Y (RRWRDVCGFVKNPKRRFRF)
A0A072UEI2	-	-	Y (RRWRDVCGFVKNPKRRFRF)
A0A072UCJ4	-	-	Y (RRWRDVCGFVKNPKRRFRF)
A0A072VX57	-	-	-
G7I2B7	-	-	-
Q2HTQ3	-	-	-
A0A072UHJ0	-	-	-
A0A072VW87	-	-	-
G7IV14	-	-	Y (PFCKRFK)
G7KPX0	-	-	Y (KRRP,RKKKRRRR)
A0A072UVM1	-	-	Y (SSRKR,PPSKRSK)
A0A072V5J0	-	-	Y (SSRKR,PPSKRSK,KKLNLSKIYSFKCGKK)
G7LJ51	-	-	-
G7K0W0	-	-	Y (RRRK)
G7LE58	-	-	-
G7IRL5	-	-	Y (RRRK)
Q8GV76	-	-	-
G7JJT7	-	-	Y (RVLKRTK)
A0A072UY96	Y (0.807 | 1-35)	-	Y (EPPKKGKKKKKK)
I3T547	-	-	-
G7LHY7	-	-	-
A0A072URW6	-	-	-
G7IEX3	-	Y (0.991 | 1-21)	-
A0A072U920	-	-	-
A0A072U8Q3	-	-	-
A0A072U9P5	-	-	-
A0A072UJY8	-	-	-
A0A072UAM3	-	-	-
A0A072U9P1	-	-	-
G7KG24	-	-	-
G7JR12	-	-	-
G7J3V3	-	Y (0.928 | 1-36)	-
G7KTS9	-	-	Y (RKTDPLEVKALKDIKK)
G7KYF5	-	-	Y (RKETVGVETNHRRKRGM)
G7KIC4	-	-	-
A0A072UTX8	-	-	Y (KRKR,RKPRPTDRVRRPSGKKA)
A0A072TUG6	-	-	-
A0A072U288	-	-	-
G7IN27	-	-	Y (KKEQQTKEDKKYKRRAKY,KFKRKPKKEQQTKEDKKYKRRA)
G7L523	Y (1.0 | 1-35)	-	Y (RRVRTIQNDINELKKQLK)
G7KLA3	-	-	Y (KKLTNLKQKNDAPKRQTR,RRSSKLHNLITDADKLYKK)
G7KLA4	-	-	Y (KKLTNLKQKNDAPKRQTR,RRSSKLHNLITDADKLYKK)
G7LGI5	-	-	Y (KRLASFSKPEPAKRLER)
G7IV47	-	Y (0.85 | 1-36)	Y (KKEDDGGSREVKRKGP,VKRKGPSGGGGGGGRGEKPK)
A0A072UZH3	-	Y (0.901 | 1-26)	Y (KKEDDGGSREVKRKGP,VKRKGPSGGGGGGGRGEKPK)
B7FGH4	-	-	-
G7IEN7	Y (0.998 | 1-67)	-	Y (KKPFFHIIDRKGRCK)
A0A072U091	Y (0.995 | 1-32)	Y (0.995 | 1-26)	-
A0A072U4I4	-	-	Y (RRSSMIAEQARRRAE)
A0A072VK14	-	-	Y (KKNRNFLMKKGGYKNSKK)
A0A072V0M0	Y (0.998 | 1-48)	Y (0.72 | 1-52)	-
A0A072VH23	-	Y (0.934 | 1-29)	-
G7LJ50	-	-	-
B7FIS2	-	-	-
A0A072U4R3	-	-	Y (KKKIFVQVNRDGKRKKIS)
A0A072U3F3	-	-	Y (KRRK)
A0A072U1U3	-	-	Y (KRRK)
G7L8C0	-	-	-
G7JYR0	-	Y (0.994 | 1-26)	-
G7JYR1	-	Y (0.994 | 1-26)	-
A0A072UDH6	-	-	Y (KKTNRKKK)
A0A072TNQ7	-	-	Y (RRRK,NKKNKKKNK,KKEDEDDDNDKNKKNKKKN,KKNKKKNKDEVGVFKKSTR)
G7KS23	-	-	-
B7FN45	-	-	-
G7KC54	-	-	Y (RPRR,RRPKP)
A0A072U6Z5	-	-	Y (KFRRSRPRRPRPQ)
G7J5D6	-	Y (0.804 | 1-25)	Y (PWLKRVR,KRPAVMLSTHRMRTK,KRSGSSSSDYKPKPKKA)
G7JIK6	Y (0.995 | 1-39)	-	Y (KKDVSVSVKIAMEKAKKYK)
G7KGX9	Y (1.0 | 1-61)	-	Y (RRRR)
A0A072V4J6	-	-	-
G7K6V1	-	-	-
G7K6V0	-	-	-
A0A072UQG5	-	-	-
G7KWG4	-	-	Y (RHRR)
A0A072U5I5	-	-	-
A0A072VMX2	-	-	Y (KKQPHDTPEHHPRRKHL)
G7LCC0	-	-	Y (PKPS)
G7KLJ7	-	-	-
A0A072TW93	-	-	-
A0A072VSV9	-	-	Y (RKKR,KRTRSMRKKEKQLAR,KKDVHTQLEQTKRTNK,KRTNKNVHNISKELRKLHR)
G7L3I8	-	-	-
A0A072VAP3	-	-	-
G7K0V8	-	-	-
G7IZC1	Y (0.918 | 1-51)	-	-
G7K0X0	-	Y (0.991 | 1-25)	-
A0A072UGB8	Y (0.996 | 1-40)	Y (0.78 | 1-37)	Y (SIKKKKKPK)
G7IFV1	-	-	-
G7J9S5	-	-	-
G7J3I9	-	-	-
A0A072UVT1	-	-	-
G7K743	-	-	-
G7J4G1	-	-	-
A0A072TH37	-	-	Y (KRTPKMSAYWFKQLLTKKK)
A0A072VAW6	-	-	-
G7JEQ0	-	-	Y (KVKK,RKLVIVSLDRVKRGRG)
A0A072VBJ9	-	-	Y (RKSK)
A0A072U8E2	-	-	-
I3S6K0	-	-	-
B3GN62	-	-	-
A0A072VAD3	-	-	-
A0A072U2R0	-	-	-
G7KYF6	-	-	-
G7K325	-	-	-
G7KYK5	-	-	-
A0A072V8W6	-	-	-
G7KWP5	-	-	Y (KKKK,KKSKRGRS,RRFTEIPSNKGKKAAR,RKVVTPIYNVIAEEAKKSK)
A0A072TWC2	-	-	Y (KKKK,KKSKRGRS,RRFTEIPSNKGKKAAR,RKVVTPIYNVIAEEAKKSK)
Q2MJ21	-	-	-
A0A072VDD5	-	-	-
A0A072VBG0	-	-	Y (PTSKRLK)
A0A072VNM9	-	-	-
G7KDX8	-	Y (0.945 | 1-21)	Y (KVKK,KRWKKHVNAYKKINK,RKIEDVAKLLCWEKKSEK)
A2Q1L2	Y (0.985 | 1-31)	-	-
G7KC21	-	-	-
G7IKV5	-	-	Y (KRRR,RRRK)
A0A072V6S4	-	-	Y (KRRR,RRRK)
G7LDJ8	-	-	Y (RKLNNKSNNMKKKKYH)
A0A072TD20	-	-	-
A0A072U311	Y (0.985 | 1-31)	-	-
G7KBX4	-	-	-
I3SZM1	Y (0.988 | 1-40)	-	Y (RKELATDIDALKKKIA)
G7KFY5	-	-	-
A0A072V0Y3	-	-	-
A0A072TLE6	-	-	-
I3SMT2	-	-	-
A0A072UQA9	-	-	-
G7IQY3	-	-	-
A0A072TW78	-	-	Y (PKPS)
A0A072V8B6	-	-	Y (PKPS)
A0A072VE68	-	-	-
G7LIM7	Y (0.995 | 1-62)	-	-
A0A072VS97	-	-	-
G7JRM0	-	-	-
A0A072TMC3	-	-	Y (PFIKRYK,KRNIKPKDSEEKRKIE)
A0A072TXT5	-	-	Y (PFIKRYK,KRNIKPKDSEEKRKIE)
A0A072UFJ8	Y (0.999 | 1-71)	-	-
G7I879	-	-	Y (LGEV)
Q8GSL6	-	-	-
A0A072VK40	-	-	-
G7J7S2	-	Y (0.983 | 1-37)	-
G7LA68	-	Y (0.903 | 1-26)	-
A0A072UBQ7	Y (0.989 | 1-50)	-	Y (RRRR)
A0A072TP47	-	-	-
G7K650	-	-	Y (KKRKRNNQILDNKGKRDRL)
A0A072U6W4	-	-	Y (RRKR)
G7JDV5	-	Y (0.666 | 1-42)	Y (RRHHIQGYPSIRIFRK)
B7FJV5	-	-	-
A0A072U8D8	-	-	-
A0A072UC80	-	-	-
A2Q440	-	-	-
G7KTT0	-	-	Y (RKTDPLEVKALKDIKK)
G7KAU2	-	-	Y (RRQKINIEETYEEEKKPLK)
G7LBQ7	-	-	Y (RRESFEVFDKCKRKVV)
A0A072VAN1	Y (0.674 | 1-48)	-	Y (RRAKRLK)
A0A072U3V6	-	Y (0.967 | 1-25)	-
G7J1U2	-	-	-
E2IXG1	-	-	Y (RKRK)
A0A072VFN2	-	-	-
G7IFM9	-	-	-
I3S100	-	-	-
A0A072V9U1	-	-	-
A0A072UFB3	-	-	Y (KKRKRNNQILDNKGKRDRL)
G7JQS3	-	-	Y (KKREKELQSKEADLRRREQ)
A0A072TWF6	-	-	-
A0A072UFU5	-	-	Y (RRSSMIAEQARRRAE)
A0A072UTY2	Y (0.98 | 1-38)	-	-
G7ILG7	-	-	Y (KKKERELQAKEAELRKREQ)
G7ILG6	-	-	Y (KKKERELQAKEAELRKREQ)
B7FGK4	-	-	-
G7LE42	-	Y (0.716 | 1-42)	Y (KKPTSNECYEKRSKN)
G7JBZ8	-	-	-
A0A072VGS7	-	-	-
G7J7V4	-	-	Y (LKKKPKKLPR)
G7KQL6	-	-	Y (KKLRNEDSVLRSIKNRCK)
G7L5Z4	-	-	Y (AKKTK)
A0A072VNR5	-	-	Y (FKVK)
A0A072V5H9	-	-	-
G7J8F5	-	-	-
G7J5Y6	Y (1.0 | 1-41)	-	Y (RKLPKFIYDEEKALEKTRK)
A0A072UP92	Y (0.996 | 1-36)	-	-
G7KQ87	-	-	Y (RREDKIKMLEYRGKRL)
G7K2N4	-	Y (0.978 | 1-21)	Y (KKKK,RRRHK)
G7I3D6	Y (0.947 | 1-33)	-	Y (RKRKH)
A0A072VKG9	-	Y (0.944 | 1-42)	-
A0A072TW20	-	-	-
A0A072VQM5	-	-	Y (RRKSR,PKPRKGKSRK)
A0A072U3B3	-	-	-
A0A072VZB7	-	-	-
A0A072VBY6	Y (0.999 | 1-35)	-	Y (PKPS,PKKKSKKELALREARMQLQRQKKEEVVKTMKEREMIERNERNKKREAENEKRMRRRKEYK)
A0A072TQK2	-	-	Y (RRRK)
A0A072UMA6	-	-	Y (RKRK,KRLGLLKDQVHLVKRKDS)
A0A072TT49	-	-	-
G7JR16	-	-	Y (KRIR)
A0A072TIH2	-	-	-
B7FIL1	-	Y (0.919 | 1-37)	-
A0A072UZF4	-	-	-
G7IFI3	-	-	-
G7I394	-	-	-
G7JZW6	-	-	Y (ARKKLV,KKSFHGISSAEHKRLRKV,RKKLVKLLKGLVDHKRRNN)
A0A072VIE1	-	-	-
A0A072V7X2	-	-	-
B7FK85	-	-	-
A2Q5C6	-	-	-
A0A072VJK4	Y (0.998 | 1-49)	-	Y (KRTLIGDELTEKEKKALKR)
A0A072VK31	-	-	Y (KRTLIGDELTEKEKKALKR)
A0A072TU45	-	Y (1.0 | 1-21)	Y (KRKL,RKRK,RKKEEPPENDDVVKKRKEA)
G7K1J8	-	-	-
A0A072VBB7	-	-	-
A0A072VBZ9	-	-	-
G7IU50	-	-	-
A0A072VF81	-	-	-
G7L1P5	Y (0.886 | 1-45)	-	Y (RRSDFPLSEEVDPIKRTER)
A0A072UAP8	-	-	Y (RRSDFPLSEEVDPIKRTER)
A0A072UR30	-	-	-
A0A072V056	-	-	Y (KKKK)
A0A072UI80	-	-	Y (KKKNKVDIKQNPKSLRRLR,KKNKVDIKQNPKSLRRLRT)
G7KY75	-	-	Y (RRNSKYKHLISRKRMS)
A0A072VHT7	-	-	-
Q0GXX6	-	-	Y (LGEV)
G7ZZE4	-	-	-
G7I395	-	-	-
G7JPK6	-	-	Y (SKKKK)
A0A072VAU6	-	-	-
A0A072UUT9	-	-	Y (KRIR)
G7IP86	-	Y (0.983 | 1-21)	-
G7IV54	-	-	-
A0A072V8L2	-	-	-
A0A072UYK7	-	-	-
A0A072UJ10	-	-	Y (KKAVSIRKHLERNRKDKD)
A0A072UH44	-	-	-
G7LA64	-	-	-
A0A072U4H1	Y (0.997 | 1-54)	-	Y (KKRK)
G7JSL9	-	-	Y (RKRRR)
A0A072UKY1	-	-	Y (RKRRR)
G7JB13	-	-	Y (KKKK,RKKK)
A0A072U0T1	-	-	Y (RRNSKYKHLISRKRMS)
Q8GRK2	-	-	Y (RRRK)
A0A072VAD4	-	-	-
G7J4Q1	-	-	-
G7ZV05	-	Y (0.997 | 1-32)	-
A0A072VMK2	-	-	-
G7LIL6	-	-	-
G7JQA8	-	-	Y (KKKR)
A0A072V2S3	-	-	-
A0A072VDT9	-	-	-
A0A072U790	-	Y (0.979 | 1-24)	Y (RRRR,RRRLESHIEMEESSWRTRK,RRLESHIEMEESSWRTRKE)
A0A072U009	-	-	-
G7L326	-	-	-
A2Q3R8	-	-	-
A0A072V8F8	-	-	-
A0A072TGQ9	-	-	Y (KRQLLNIFGIKGKKT)
G7JQG0	Y (0.981 | 1-42)	-	-
G7IFM8	-	-	-
G7KE92	-	-	-
A0A072UC24	-	-	Y (GKRKKSKPKAQ,KRLKEAQAETERSRVSRR)
G7IJE1	-	-	Y (RRVFDIYLQGKPVKK,KKEFNIAEEAGGVGKKVMK)
A0A072VGT5	-	-	-
A0A072UCA8	-	-	-
A0A072UPD9	-	-	-
A0A072UXS3	-	-	Y (RKPSSRNSSMSNKTKGR)
G7K2G6	-	Y (0.938 | 1-22)	Y (KRILRLRFLRRLRRRLFK,RRLRRRLFKSPEKNRRRSQ,RILRLRFLRRLRRRLFKSPEKNRRR)
G7J3T3	-	Y (0.951 | 1-22)	Y (KKEEVINDSTKPKNKQKKG)
A0A072VNR0	-	-	-
G7JJY6	-	-	Y (KRNTLLFFMGNRYRKE,KKLPLIKLMINREKRL)
A0A072UMC3	-	-	Y (KRNTLLFFMGNRYRKE)
A0A072UN90	-	-	Y (KRNTLLFFMGNRYRKE)
G7ICI1	-	-	Y (LGEV)
G7IEW2	-	-	Y (KRKL)
G7KKZ4	-	-	Y (KKCTAATALNGEQKKQKV)
A0A072VBF8	-	Y (0.947 | 1-26)	Y (RKGLVNVEVKKKQGK)
G7L5Z3	-	Y (0.959 | 1-24)	-
A0A072UND0	-	-	-
G7LIM1	-	-	Y (THLKKKKVPV,KREKSWRKYRDFRRFRL)
G7KXF1	-	-	Y (RRKR)
G7ISK3	-	-	Y (RGRGVWKKKKKDG)
I3SIM9	-	-	-
A0A072V9S1	-	-	-
A0A072VAC6	-	-	-
A0A072VAD0	-	-	-
A0A072VAW1	-	-	-
A0A072VQ86	-	Y (0.929 | 1-41)	-
I3SQF1	Y (0.999 | 1-38)	-	Y (PMTKRKG)
A0A072TVX3	-	-	-
A0A072TWJ3	-	-	-
G7JQ45	-	-	Y (RRRGGSKRRNGGGGG)
G7IWN4	-	-	Y (KSSKSSKKDSKKNKS,KKIDYLKDKVQASFVKDRR)
A2Q2X1	-	-	Y (KRAR,RKAQKMWAKTSFKQRRQ)
G7K5K7	-	-	Y (KKTTEAADYIWDKKIKKL)
G7INA2	-	-	Y (RRKAERKKMMEEAEAKLGAEAIRKKEAKDRARQMKKAMPRMKMSRGA)
G7LF66	-	-	Y (KRFYAGSYHALRRKSA)
A0A072U4J6	-	-	-
G7IGG5	-	-	-
G7J9B1	-	-	-
A0A072V500	-	-	-
G7KYP9	-	-	-
G7L9X4	-	Y (0.963 | 1-21)	-
A0A072UN82	-	-	Y (RKKWSRRDR)
A0A072UH49	-	-	-
A0A072UQZ4	-	Y (0.935 | 1-21)	-
G7JZV0	-	-	-
G7L971	-	-	-
G7I6C5	-	-	Y (KRRK)
G7JAF8	-	-	-
G7JCB1	-	-	-
A0A072UKU4	-	-	-
A0A072UJ52	-	Y (0.912 | 1-21)	-
A0A072VK92	-	-	-
A0A072VK88	-	-	-
A0A072U8G7	-	-	Y (RRNFDVSEETNRKKFS)
G7IPS9	-	-	Y (RRKSSRPFHLSRHRFR,RKSCGEKVTASGKGKKY)
A0A072UTI0	-	-	-
G7K4H3	-	-	Y (LGEV,RKRR)
G7IYF7	-	-	-
G7IYF6	-	-	Y (KKKFNLSNKAIDTDKEKIK,KKFNLSNKAIDTDKEKIKK)
G7IYF8	-	-	-
G7KQU5	-	-	-
G7IF53	-	-	-
G7KN19	-	-	Y (RDKEDKKKK)
A0A072VKS7	Y (0.813 | 1-36)	Y (0.995 | 1-21)	Y (RKISAASARSHTRRANK)
A0A072U4C6	-	-	Y (KVKK)
G7KXE7	-	-	Y (KVKK)
A0A072VSW1	-	-	-
A2Q4U9	-	-	-
G7KY81	Y (0.999 | 1-38)	Y (0.947 | 1-22)	-
A0A072TI06	-	-	-
A0A072U0L0	Y (1.0 | 1-41)	-	-
G7L174	Y (0.999 | 1-28)	-	-
G7LC56	Y (1.0 | 1-37)	-	Y (LRRRSKRQARKQR)
A0A072TZI8	-	-	Y (REWKRYK)
A0A072VHA6	-	-	-
G7KKA7	-	-	-
A0A072U057	-	-	Y (KKAKELKKAAESLHQEERGGAKGRKHRKNVK)
A0A072VPF5	-	-	-
A0A072VF27	-	-	Y (KKQTLTRLIERFGYKKLKW)
A0A072VJQ4	-	Y (0.992 | 1-44)	Y (RKISAASARSHTRRAKKS)
A0A072VYL9	-	-	Y (RRRR)
A0A072UGN3	-	-	Y (KKHRYCGTGWSNWLKPRIR)
A0A072UF97	-	-	-
A0A072UCB1	-	-	-
G7KW77	-	-	Y (SGAKGSKKKR)
A0A072V9E2	Y (1.0 | 1-38)	-	-
G7LF65	-	-	Y (KRKL,KKEADVTELQIGVKYKPK)
A0A072UDC4	-	-	-
Q6WNR0	-	-	Y (KRVK)
G7L7C5	-	-	-
A0A072VAB2	-	-	Y (RNTKRPK,RRYVKSRSDEQLRSRKG)
G7L0U7	Y (0.988 | 1-77)	-	-
A0A072TH02	-	-	-
A0A072UQP0	-	-	-
G7KXE5	-	-	Y (KVKK)
G7INL1	-	-	-
G7INL0	-	-	-
A0A072U7W7	-	-	-
A0A072U7N8	-	-	Y (LGEV)
G7IV11	-	-	Y (RRRK,PFCKRFK)
G7IV12	-	-	Y (RRRK,PFCKRFK)
G7J360	-	-	-
A0A072URU9	-	-	Y (RKRR)
B7FMU8	-	Y (0.908 | 1-23)	Y (RKKK)
A0A072ULT7	-	-	-
G7JSS8	-	-	-
G7KYG0	-	-	Y (RRRR)
G7JJ92	-	-	-
G7KME8	-	-	-
G7LD29	-	-	-
G7LBX9	-	-	-
A0A072URV7	-	-	-
A0A072U7I5	-	Y (0.989 | 1-32)	-
G7KEE9	Y (0.918 | 1-40)	-	Y (KKHK)
G7KUQ1	-	-	-
A0A072UL78	-	-	Y (RKMTAKTILDNRARLKKL)
G7J535	Y (0.998 | 1-37)	-	Y (RKVLAKNPQVEQQKLHRR)
G7JST7	Y (0.999 | 1-61)	Y (0.855 | 1-41)	-
A0A072UKS9	Y (1.0 | 1-71)	-	-
A0A072VZC5	-	-	-
G7LD00	Y (1.0 | 1-41)	-	Y (KKFYERRNPKIDINKKIRA)
G7K5K1	-	-	-
A0A072TMW6	-	-	-
A0A072TL04	-	-	-
A0A072UVK2	-	Y (0.662 | 1-37)	Y (RRHVWDIIENAKKGRA)
G7KA80	-	-	-
A0A072ULH8	-	-	-
A0A072TTF9	Y (0.796 | 1-72)	-	Y (LGEV,RRRK)
G7IPW7	-	-	Y (PKPS)
A0A072UPC6	-	-	-
A0A072VPV8	-	-	Y (RKEQVEFLVPFIEQRRRAF)
A0A072VRG7	-	-	-
G7IFA6	-	-	Y (PQEKRKL)
A0A072UPJ4	-	-	Y (KRKL)
G7JAC3	-	-	Y (RKRRKKK,KKAGLKMNWSVRRKIA)
G7I9F5	-	Y (0.987 | 1-28)	Y (RRKR,RSEKRLR)
G7IYA2	-	-	Y (KKSSGGAAEKKRVRRS)
A0A072TVB6	-	-	-
A0A072UFK8	-	-	-
A0A072V2T5	-	-	-
A0A072USV4	-	-	-
G7JS28	-	-	-
G7JS29	-	-	-
A0A072V949	-	-	-
Q0GXX4	-	-	-
G7JG22	-	-	Y (RKRTYSHRINRNVKSIRR,KKNSSFYSISLWGKEEKKK)
G7L6L4	-	-	Y (RHRR)
A0A072V228	-	-	-
G7JAT8	-	-	-
G7LIM2	Y (0.968 | 1-21)	Y (0.933 | 1-29)	-
A0A072VIE8	-	-	-
G7JBR8	-	-	-
A0A072UJM2	-	-	Y (KKKKNKKKKEKEV)
A0A072UUV2	-	-	-
Q2HW07	Y (1.0 | 1-41)	-	-
G7L1C7	-	-	-
G7ITV3	-	-	-
A0A072VAE5	-	-	-
A0A072TT00	-	-	-
G7LB83	-	-	-
G7K9T4	Y (0.998 | 1-52)	-	-
A0A072UTB1	-	-	Y (RRRK,RRKSR)
G7J8R1	-	-	-
A0A072U207	Y (1.0 | 1-41)	-	-
A2Q5C4	-	Y (0.914 | 1-47)	-
G7L290	-	-	-
A0A072VLU6	-	-	-
G7K6R9	-	Y (0.99 | 1-23)	-
A0A072TNH6	-	-	-
I3S543	-	-	Y (KPRK)
G7JYM1	-	-	-
G7KYV8	-	Y (0.942 | 1-27)	-
G7K315	-	-	Y (KKDAAYLNSLQAPVKRAKS)
G7K2A0	-	-	-
G7LDY1	-	-	Y (KRATIRFADLQRKRYW)
A0A072TUE1	-	-	Y (KRATIRFADLQRKRYW)
A0A072TXQ7	-	-	-
A0A072TM89	-	-	-
A0A072VZD2	-	-	-
A0A072URB1	-	-	-
A0A072U3D9	-	-	-
A0A072VRP6	Y (0.978 | 1-55)	Y (0.791 | 1-43)	Y (RHRR)
A0A072VYY2	-	-	-
A0A072U864	-	-	-
A0A072UJE5	-	Y (0.933 | 1-23)	-
G7JCY4	-	Y (0.933 | 1-33)	Y (RKPDISVTVQEVLEKAKSK)
A2Q3H3	Y (0.996 | 1-42)	-	-
G7JR41	-	-	-
G7K998	-	-	Y (RRVKSRRKWKK,RKIVVKVCDVVTRRAAR)
A0A072TSV5	-	-	Y (RRLRI)
A0A072VFB1	-	-	Y (RRKKKEKRE,KKKEKRELEDEEKDSREKK,KKEKRELEDEEKDSREKKG)
G7KAU1	-	-	Y (RRQKINIEETYEEEKKPLK)
A0A072V6W9	-	-	-
G7JA85	-	-	Y (PSLKRAR,RKFVKWYVRYYGIQSRLKK)
A0A072UNE8	-	-	-
G7ITV2	-	-	Y (RKVIYGLSPDHDDIQNRKK)
A0A072TT32	-	Y (0.898 | 1-71)	-
A0A072VPX6	-	-	Y (KKAQEEVDIVTRKERL)
G7L4Q9	-	-	-
G7J6R1	-	-	Y (RKSK)
G7JL78	Y (0.825 | 1-37)	-	Y (KKRP)
A0A072TFP1	-	-	Y (LGEV)
G7ITZ9	-	-	-
A0A072VAF0	-	-	-
G7K3F2	-	-	-
A0A072UF99	-	Y (0.692 | 1-29)	-
A0A072VQH4	-	-	-
A2Q2S7	-	-	-
S4SZ30	-	-	Y (KKKR)
G7IBW3	Y (0.953 | 1-61)	-	-
A0A072VNK4	-	-	Y (RRPENLNLVVLGRSKRG)
G7L9V7	Y (0.782 | 1-58)	-	-
G7KTL6	-	-	-
A0A072UTH7	-	Y (0.906 | 1-22)	Y (KPRK)
A0A072VA30	-	-	Y (RKSK,RKGLHKISSVFRRSRKM)
G7JT17	-	Y (0.98 | 1-25)	Y (RRRR,PPSKRSK,RKKQDIEMNNRKVKV)
A0A072U1I4	-	-	Y (RRNSKYKHLISRKRMS)
G7IAZ3	-	-	Y (RFKAKMKRTKSKQR)
G7KGC7	-	Y (0.997 | 1-25)	-
A0A072TVU1	-	-	-
A0A072TTZ0	-	-	-
A0A072TMF6	-	-	Y (KRREKYGWNELAKEKGK,RRSKRVATLEFDRVRKS)
G7LAU5	-	-	Y (KRREKYGWNELAKEKGK,RRSKRVATLEFDRVRKS)
A0A072TM72	-	-	Y (KRREKYGWNELAKEKGK,RRSKRVATLEFDRVRKS)
A0A072TP30	-	-	Y (KRREKYGWNELAKEKGK,RRSKRVATLEFDRVRKS)
A0A072V293	-	-	-
A0A072U4P7	Y (0.796 | 1-72)	-	Y (LGEV,RRRK)
A0A072VQS5	-	-	-
A0A072VNP0	-	-	-
G7LE74	Y (0.996 | 1-62)	-	-
A0A072U8H8	-	-	Y (RRRGTRMKHHSRRRRSM)
G7KN31	-	-	-
A0A072TXV1	-	-	Y (KRRR)
G7IFE9	-	-	-
G7JRH3	-	-	-
G7L1D0	Y (0.954 | 1-41)	-	-
G7I6G7	-	-	Y (KKRK)
G7JBJ9	-	-	Y (KKHK,RRKKKKFS)
G7LGW7	-	-	-
A0A072TPI0	-	Y (0.988 | 1-28)	-
A0A072TLE5	-	-	Y (PMDKRRY)
G7KJN8	-	-	Y (LGEV)
A0A072UPN7	-	-	Y (KRFDGDEEENQRIRKMIR)
A0A072TS64	-	-	-
A0A072TTT5	Y (1.0 | 1-51)	-	-
A0A072TU08	-	-	-
G7J886	-	Y (0.969 | 1-30)	-
A0A072VQ51	Y (0.951 | 1-52)	-	Y (RPRR)
A0A072UNF4	-	-	Y (KKMRQRRDAHAIKRPKP,KMRQRRDAHAIKRPKPVIPGPLPK)
A0A072TX46	-	-	Y (KRFYAGSYHALRRKSA)
G7J7B0	-	-	-
G7I596	-	-	-
G7LCS2	-	-	Y (RKLNNKSNSMKKKKYH)
G7LID2	-	-	-
G7LJ53	-	-	-
A0A072TXR9	-	-	-
A0A072UJ56	-	-	-
G7L6L7	-	-	-
G7JUJ2	-	-	-
A0A072UHB9	-	-	-
A0A072V3G9	-	Y (0.818 | 1-71)	-
A0A072VDH3	-	-	-
A0A072V2F5	-	-	-
A0A072VMB7	-	-	-
D5LQ68	-	-	-
A0A072TVF1	-	-	Y (KRIR)
A0A072TUP8	-	-	Y (KRIR)
G7J8Y5	-	Y (0.808 | 1-32)	Y (RRKR,RAGPRPRP,KKDVIIAKTLPGSLMERRK)
A0A072V1B5	-	Y (0.808 | 1-32)	Y (RRKR,RAGPRPRP,KKDVIIAKTLPGSLMERRK)
A0A072U8C1	-	-	Y (KHKR,KRSR,KKLVIDMGYSFLRKNCR,RRLQSTFDDENPQVRRRRV)
G7L639	-	-	-
G7J9T3	-	-	-
G7JXJ2	-	-	-
B7FGQ5	Y (0.958 | 1-41)	Y (0.757 | 1-42)	-
G7J636	-	-	-
G7K407	-	-	Y (RKKK)
A0A072TX98	-	Y (0.989 | 1-32)	-
G7KCF3	-	-	-
A0A072TLL6	-	-	-
A0A072TNA4	-	-	-
G7KXS7	Y (0.99 | 1-77)	-	-
G7JTY3	-	-	-
G7IJ99	-	Y (0.999 | 1-21)	Y (KRKL,LGEV,RRWLVHILLRGSIVCSKRK)
G7KET9	Y (1.0 | 1-42)	Y (0.801 | 1-48)	-
I3T0T7	-	-	-
A0A072UZD8	-	-	Y (KRPIEIALTGKMSKR)
A0A072V800	-	Y (0.758 | 1-21)	-
G7IIH1	-	Y (0.758 | 1-21)	-
A2Q570	-	Y (0.758 | 1-21)	-
A0A072UGL5	-	-	-
G7K579	-	-	Y (KRTDAFLQGLIDEHRFGKR)
A0A072U0S5	-	-	-
G7JT86	-	-	-
G7L9K1	-	Y (0.994 | 1-23)	-
G7IP46	-	-	Y (FKRR)
G7J0A6	-	-	Y (KKWK,KRSR)
G7J0A5	-	-	Y (KKWK,KRSR)
G7JWJ8	-	-	Y (KRLHGVDNAIDKSKKV)
G7I6C4	-	-	Y (KKQLHILQNVSGILKPRRM)
A0A072VG20	-	Y (0.999 | 1-21)	Y (RRPGDYAEVYSDPTKIRRE)
G7IJE2	-	-	-
G7JBK9	Y (0.991 | 1-80)	-	-
Q2HV44	-	-	-
A0A072VFU7	-	-	-
A0A072TJI8	-	-	-
B7FI29	-	-	-
B7FII2	-	-	-
G7JLH4	-	Y (0.997 | 1-27)	Y (RRVKRVR)
A0A072VPP4	-	Y (0.865 | 1-58)	-
A0A072U9C3	-	-	-
A0A072UM15	-	Y (0.732 | 1-60)	-
A0A072UFH3	-	-	-
G7KFH2	-	-	-
Q2HUB9	-	-	-
G7LGX6	-	Y (0.924 | 1-30)	-
G7J7V7	-	-	-
G7ICW3	-	-	-
G7K2K1	Y (0.949 | 1-59)	-	Y (KKLPKFIYDEEKALEKTRK)
A0A072UCX0	Y (0.985 | 1-42)	-	-
A0A072UNC0	-	-	-
G7IJE4	-	-	Y (RRVFDIYLQGKRMQK)
G7JT27	Y (1.0 | 1-41)	-	Y (RRKTKINLKSKLKKKVE)
G7I6G5	-	-	-
A0A072TJX9	-	-	Y (KRIIPLHEITGVRRAKT)
A0A072TWG7	-	-	Y (KRIIPLHEITGVRRAKT)
A0A072VK97	-	-	Y (RRADFDDEEEYDVRGRSR)
B7FHS6	Y (0.997 | 1-36)	-	Y (PLRKRWR)
A0A072VRV2	Y (0.997 | 1-36)	-	Y (PLRKRWR)
A0A072UTA7	-	-	-
G7LHL6	-	-	Y (KKFVHAWESLVRERTK)
G7KW72	-	-	-
A0A072V8F1	-	-	-
A0A072UDH2	-	-	-
A0A072VGE2	-	-	Y (PKPS)
G7I8P3	-	-	Y (KKRP)
G7KYF8	-	-	-
A0A072V7U8	-	Y (0.963 | 1-29)	Y (KRAR)
G7KPZ8	-	-	-
A0A072UX16	-	-	-
A0A072ULZ5	-	-	-
A0A072U710	-	-	-
G7JCG0	Y (0.999 | 1-51)	Y (0.97 | 1-23)	-
A0A072U3D4	-	-	-
A2Q448	-	-	-
A0A072VBW1	-	-	-
A0A072U4V2	-	-	-
A0A072U1Y6	-	-	Y (KKDAALAVKPPKRKVKKE)
G7J6Z3	-	-	-
A0A072V5N2	-	-	-
A0A072TW22	-	-	-
G7KSC5	-	-	-
A0A072TQI9	-	-	Y (RRRK,KKEDLENHQLRLDWKTRKR)
A0A072TRL0	-	-	Y (KKEDLENHQLRLDWKTRKR)
G7L7D6	-	-	-
Q2HUA9	-	-	-
G7JBN2	-	-	Y (KRIR)
A0A072UMT0	Y (0.804 | 1-72)	-	-
G7KMU4	-	-	Y (KKKKNGKKGQERKRNQ)
G7IAG0	-	-	-
G7JM25	-	-	Y (RIEKRLK)
Q2MJ08	-	-	Y (RIEKRLK)
A0A072TIY3	-	-	Y (LGEV)
A0A072TV23	-	-	Y (LGEV)
G7IG03	-	Y (0.969 | 1-28)	-
G7J1G3	-	Y (0.796 | 1-27)	-
B7FML9	Y (0.997 | 1-42)	-	-
G7J6F8	Y (0.997 | 1-34)	Y (0.904 | 1-38)	Y (RRRR)
A0A072TUW4	-	-	-
G7K9I4	-	-	Y (KKKSQELAVWEADLKRREK,KKSQELAVWEADLKRREKD)
A0A072UYD0	Y (0.999 | 1-33)	-	Y (KRHR,RKTNPDKELVKKMGK,KRARAAENSKESAKELKK)
G7I284	-	Y (0.808 | 1-32)	Y (RRKR,RAGPRPRP,KKDVIIAKTLPGSLMERRK)
G7KJG9	-	-	Y (KKKK,LGEV)
A0A072U5K0	-	-	Y (LGEV)
A0A072U754	-	-	Y (LGEV)
A0A072U5C3	-	-	Y (KKKK)
G7JPF9	-	Y (0.879 | 1-31)	-
A0A072VAT1	-	-	-
A0A072URQ0	-	-	-
A0A072VD56	-	-	-
A0A072V233	-	-	-
A0A072V6N0	-	Y (0.758 | 1-21)	-
G7LGK6	-	Y (0.749 | 1-37)	-
A0A072VKW4	Y (0.995 | 1-44)	-	Y (RRKR)
A0A072VRR4	-	-	-
G7IAU4	-	-	-
G7JTZ9	-	-	-
A0A072URI7	-	-	-
G7KJX9	-	-	-
G7IPT3	-	-	Y (RRGRDRRPGSRRHRKV,AKRGSGRRGRDRRPGSRRHRK)
A0A072UZV5	-	Y (0.927 | 1-24)	Y (KKKK)
G7I4I7	-	-	Y (PFQKRKG)
A0A072TPB6	-	-	Y (RRRK)
A0A072TQX2	-	-	Y (RRRK)
A0A072TPV8	-	-	Y (RRRK)
A0A072TWK9	-	-	Y (KKKK)
G7JBP0	-	-	Y (RKKPLTVLHDVSGIIKPKR,KKPLTVLHDVSGIIKPKRM)
A0A072USV7	Y (1.0 | 1-41)	-	Y (KRIR,KRRRL,RLYKRRR)
A0A072UTN8	Y (1.0 | 1-41)	-	Y (KRIR,KRRRL,RLYKRRR)
A0A072URX9	Y (1.0 | 1-41)	-	Y (KRIR,KRVK,KRRRL,RLYKRRR)
G7JS49	Y (1.0 | 1-41)	-	Y (KRIR,KRRRL,RLYKRRR)
G7L1E7	-	-	Y (FKVK)
Q6UD73	-	-	-
A0A072V5L6	-	-	-
A0A072VFK5	-	-	-
I3S399	-	-	-
A0A072U8A0	-	-	-
Q6UY57	-	-	Y (KRKR,RKRK)
A0A072VMS3	-	-	-
A0A072V1Y4	-	-	Y (KPRK)
G7J059	-	Y (0.99 | 1-32)	-
G7INF0	-	-	Y (FKVK,RKTKSKKKSGTNGRSLFSRLYKKKKMGGK)
A0A072TYN4	-	-	-
A0A072TMC2	-	-	-
Q84UD8	-	Y (0.752 | 1-40)	-
A0A072UFG9	Y (0.996 | 1-42)	-	-
A0A072U464	Y (0.996 | 1-42)	-	-
A0A072U5W8	Y (0.996 | 1-42)	-	-
A5H2U6	-	-	-
A0A072VE12	-	-	Y (KVKK,RKKR)
A0A072VEL4	-	-	Y (KVKK,RKKR)
G7IRP6	-	-	-
G7KJZ1	-	-	Y (KKKK,LGEV)
G7KJG7	-	-	Y (KRIR,LGEV,KKKKKVK)
G7KJX5	-	-	Y (LGEV,KKKKK)
G7KJY3	-	-	Y (KKKK,KRIR)
G7I544	-	Y (0.995 | 1-21)	Y (KKRK)
G7JCS2	-	-	-
Q2HST1	-	-	-
A0A072TZM8	-	-	-
A0A072U1E1	-	-	-
A0A072VE54	-	Y (0.969 | 1-22)	Y (RMRKRKL)
G7IPG3	-	Y (0.969 | 1-22)	Y (RMRKRKL)
G7JM27	-	-	Y (RIEKRLK)
G7JVH0	-	-	-
A0A072UW05	-	-	-
A0A072URC4	-	-	-
A0A072V5B8	-	-	Y (KVKK)
A0A072TPZ2	-	-	Y (RRRK,KKEDLENHQLRLDWKTRKR)
G7KRP0	-	-	Y (KRSPRGGFWVGINSRRGKF)
G7IC74	-	-	Y (RLCKRKH)
G7IET7	-	-	-
G7KHN4	-	-	Y (RMRKRTK)
A0A072VZQ3	-	-	-
G7L8U5	-	-	Y (LGEV)
G7ILR4	-	-	-
A0A072UTC1	-	-	Y (KRVSHYSSIRKFEVKKMIK)
G7J2P6	-	-	-
G7J458	-	Y (0.981 | 1-33)	Y (KKKK,KKNSTGSATNSSEGASKKK,KKKAFIVIGINTAFSSRKR,KKAFIVIGINTAFSSRKRR)
G7J459	-	Y (0.984 | 1-34)	Y (KKKK,KKNSTGSATNSSEGASKKK,KKKAFIVIGINTAFSSRKR,KKAFIVIGINTAFSSRKRR)
A0A072USK6	-	-	-
G7KF86	-	Y (0.833 | 1-72)	-
A0A072V1P6	-	-	Y (KKKDRALLALKKKKTQ,REKKKDRALLALKKKK)
G7JI87	-	-	-
G7JI90	-	-	-
A0A072TFN9	-	Y (0.933 | 1-38)	Y (RRKR)
G7JC50	-	-	Y (KKKK)
A0A072UJ24	-	-	-
G7JZ34	-	-	-
A0A072UFK6	-	-	-
G7KYF7	-	-	-
G7KY86	-	-	-
G7IJE5	-	-	Y (PKPS,KKDFNIAEEAGGVGKKIIK)
G7JCC0	-	-	Y (KKETSPTATASGNVKKKRK)
I3T0H2	-	-	-
A0A072VCY6	Y (0.997 | 1-39)	-	-
A0A072UUA7	-	-	Y (KKAGKYSGGMKRRLS)
A0A072TND5	-	-	-
A0A072TLQ3	-	-	-
I3S2R5	-	-	-
A0A072U957	-	-	Y (RGRGGFGGRGGDRGGRGGGGGRGFGGGRGGDFKPRGGGRGFGGGRGARGGGRGRGGGRGGMKGGS)
G7JBT7	Y (0.676 | 1-50)	-	Y (RGKKRRRS)
A0A072UQB9	-	-	-
G7K2M6	-	-	-
A0A072UDV9	-	-	-
A0A072UEV5	-	-	-
G7K2M8	-	-	-
G7K2M9	-	-	-
A0A072UP64	-	-	-
G7K2M7	-	-	-
A0A072UCW1	-	-	-
A0A072THL1	-	-	Y (KRTPKMSAYWFKQLLTKKK)
A0A072TPJ6	Y (0.979 | 1-39)	-	Y (KRKQKSLEKLNRMRKRHRQ,RSLRHKEKEKRKQKSLEKLNRMRKRHR)
G7KU92	-	-	Y (KPPKPKK)
A0A072VRB2	-	-	Y (PKPS)
B7FI20	-	-	-
G7L5Z8	-	-	-
G7JUL3	-	-	-
G7IUH7	-	Y (0.987 | 1-22)	-
G7JSR7	-	-	Y (KRDPYKNKVKPDFVKDRRR)
G7IKA2	-	Y (0.985 | 1-41)	Y (RRRATDFRRPVRRKVP,KKLKDKRQVEMKIKDK)
A0A072TJG4	Y (0.99 | 1-34)	-	-
G7KQP7	-	-	-
G7I5Z0	-	-	-
A0A072UB75	Y (0.974 | 1-50)	-	Y (RRTLHIVSAKKISSRSRRN)
G7LE18	-	-	Y (RKVITPIYRVIEKESKKSR)
A0A072UPM1	-	-	Y (RKAWEFARWWLPFCRRYKI)
A0A072UMH1	-	-	Y (RKAWEFARWWLPFCRRYKI)
G7KKP2	-	-	-
A0A072V405	-	-	-
A0A072V8H5	-	-	-
G7K2T5	-	-	Y (RKALRTTLNSIIDRRGNK)
A0A072VK51	-	-	-
A0A072UB78	-	-	Y (KVKK)
A0A072UTV7	-	-	-
G7K077	-	-	Y (RFLKRTK)
A0A072VNF7	-	-	-
G7LG31	-	-	-
G7J2B7	-	-	Y (RKKK,PTKKRIR,PPQKRKW,PKPPQKRK)
A0A072UZE6	-	-	Y (RKKK,PTKKRIR,PPQKRKW,PKPPQKRK)
G7KV60	Y (0.671 | 1-61)	-	Y (RRRR,RRRKNAKK,KRVAQFMNEVEILARLRHK)
G7KV62	Y (0.671 | 1-61)	-	Y (RRRR,RRRKNAKK,KRVAQFMNEVEILARLRHK)
A0A072V395	-	-	Y (RKLCWVVKNRKRRFRF)
A0A072V1D1	-	-	-
A0A072VAG8	-	-	-
A0A072VII9	-	-	-
I3SHR4	-	-	-
G7JC49	-	-	-
G7KJY1	-	-	Y (KKKK,LGEV)
A0A072TT23	-	-	-
A0A072UWF5	-	-	-
G7IFC6	-	-	-
G7ZYS4	-	-	-
A0A072VFQ0	-	-	Y (RTLKRNK)
A0A072VZG4	-	-	-
A0A072TUS9	-	-	Y (RKVITPIYRVIEKESKKSR)
A0A072UPG8	-	-	-
A0A072TRF3	-	-	-
G7LBX2	-	-	-
A0A072TPJ1	-	-	-
G7ILW7	-	-	Y (KRQK)
Q6UY59	-	-	Y (KRRK)
G7ILA8	-	-	-
A0A072U691	-	-	Y (KKSK)
A0A072U7X6	Y (0.928 | 1-26)	-	Y (PAKKRKP,RKVFVGEPDEEGRRKIL,RKSDYGKGGRGNRLKKRFS)
G7JSQ2	-	-	-
I3STX0	-	Y (0.907 | 1-21)	-
A0A072V210	-	Y (0.907 | 1-21)	-
G7LDY2	-	-	Y (KRATIRFADLQRKRYW)
G7LEB3	-	-	-
A0A072TKY7	-	-	-
G7K494	-	-	Y (KKKK,PKKK)
A0A072TP84	-	Y (0.969 | 1-33)	-
A0A072U8M5	-	-	Y (RKYKIDISGDPRALRRLKS)
I3T5I1	-	-	-
G7IF99	-	-	Y (PEEKRKL)
G7ISN0	-	-	Y (KRQK,KRRP)
A0A072TXX8	-	-	Y (RLIKRSR)
B7FHB0	-	-	-
G7JRI0	-	-	-
A0A072UD33	-	-	Y (KKRK)
A0A072UEC0	-	-	Y (KSRKNANVDRRKKL,RRILMRDELTEKEKKTLRR)
G7IAY2	-	-	Y (KKKK)
A0A072TGP1	-	-	-
A0A072UIA7	-	-	-
A0A072U613	-	-	-
A0A072UXV3	-	-	Y (RRRR)
G7JTW9	-	-	Y (RRRR)
G7L854	-	-	Y (KRKYR)
A0A072TUZ6	-	-	Y (KRKYR)
G7J7N4	-	-	Y (RRRR,KKKRGFPVTIQMDTKVKMK)
A0A072VQN6	-	-	Y (RLRKRKQ)
A0A072URA9	-	-	-
G7K371	-	-	-
Q2HSS5	-	-	Y (KKKKK)
A0A072UFT1	-	Y (0.995 | 1-21)	-
A0A072TN07	-	-	Y (KKRK,RRQKVGHSNSKKRGS)
G7J356	-	-	Y (RRYKNGSHLWQLALQKRKE)
A0A072V1Q2	-	-	Y (RRYKNGSHLWQLALQKRKE)
G7IJC9	-	-	-
G7L728	Y (0.999 | 1-61)	-	Y (KKKPKK)
G7K7M5	-	-	-
G7K7M4	-	-	-
G7K7M3	-	-	-
G7JPK0	-	-	Y (KKSKQKKNSKPK)
A0A072VE82	-	-	-
A0A072VBF4	Y (0.985 | 1-21)	-	-
G7J507	Y (0.996 | 1-51)	-	Y (KRRP,RPRR)
G7IG95	-	-	Y (RKLLIGNQTVRIKKT)
A0A072U346	-	-	Y (AKKTK)
G7L5Z6	-	-	Y (AKKTK)
G7JWI9	Y (1.0 | 1-41)	-	-
G7KPA0	-	-	-
G7JE55	-	-	-
G7I6G8	-	-	Y (KRSR,RKRK)
A0A072VIS8	-	-	Y (PKPS)
A0A072U8Y4	-	-	-
G7L3B0	-	-	-
A0A072V317	-	-	-
G7JKL2	Y (0.978 | 1-61)	-	-
A0A072U146	-	-	Y (KKLRNEDSVLRSIKNRCK)
I3SBT8	-	-	-
A0A072V9F0	-	-	-
G7KD06	-	-	Y (RKVDSGLLSKIPKGKKL)
G7KD07	-	-	Y (RKVDSGLLSKIPKGKKL)
G7JQJ4	-	-	-
A0A072ULP3	-	-	-
A0A072UVB9	-	-	Y (KKMCPNDPDATKKLKE,KRGVGLSFGGDVTKRFLK,KRPIAESIDFRSIGKRRNS)
G7K6H0	-	Y (0.953 | 1-27)	-
A0A072TYG8	-	Y (0.974 | 1-22)	-
A0A072VHF6	-	-	Y (RTLKRNK)
A0A072VFS8	-	-	-
A0A072V6Z7	-	-	Y (KKIAVDYIYAFLRKICR)
A0A072VGY3	-	-	Y (KKIAVDYIYAFLRKICR)
G7IPL2	Y (0.999 | 1-71)	-	-
A0A072VGD0	-	-	Y (RKKEDMVTMSRRRGT)
G7I4R9	-	-	-
A0A072UBT9	-	-	Y (KRRR,KRFIQEYIETNRNRIRRV)
G7L9Q9	-	-	-
A0A072TV64	-	-	-
G7IP73	-	-	-
A0A072U4R8	-	-	-
A0A072UEY4	-	-	-
G7L5S6	-	-	-
G7IE81	-	-	Y (KKEKEPVEKPPSKSQIKKR,KLKPPKNRIRGKTKKTKSKASSKTVSKKQGIKKNP)
G7L0U0	Y (1.0 | 1-22)	-	-
G7KGP1	-	-	-
A0A072V374	Y (0.873 | 1-49)	-	-
A0A072TIQ3	-	-	-
G7LHP1	-	-	-
G7ILW5	-	-	Y (KKHK)
A0A072VMT4	-	-	-
A0A072UFQ2	-	-	-
G7KB58	Y (0.984 | 1-52)	-	-
A0A072UFQ9	-	-	-
G7JTP1	-	-	-
G7LC91	-	-	Y (RRYALYGYDAPVKKKPP,RKKKNLNNKKDKKKKVKH,RKEGNQACPQCKTRYKRLK)
G7LAH7	-	-	-
G7J6T3	Y (0.933 | 1-79)	-	-
G7IMM5	-	-	Y (LGEV)
A0A072V1R1	-	-	Y (KKETSPTATASGNVKKKRK)
G7K4P9	-	-	Y (SKKKKKKKSK,RRRASEANEFAFKHRKS)
G7JUJ9	-	-	-
G7KTU5	-	-	Y (RKRTYSHRINRNVKSIRR)
S4T0U2	-	-	Y (RKRTYSHRINRNVKSIRR,KKNSSFYSISLWGKEEKKK)
G7IWJ5	-	-	-
G7JKJ4	-	-	-
A0A072TW90	-	-	-
G7LDB8	-	-	-
G7J726	-	-	Y (PKPS)
A0A072VN57	-	-	Y (TRRHRMR,RKGGLMSELSRRRIKV,KKESDDEVPSRRKASPKKK,RRKASPKKKSRRSSKGKAR,KKKSRRSSKGKARGKKKPP,KKMKKLSNIKEGLSTRTRR,KKLSNIKEGLSTRTRRHRM)
G7LJC7	-	-	-
G7JZ43	-	-	-
G7JXX6	-	-	-
A0A072U7C5	-	-	-
G7I8J4	-	-	-
A0A072US86	-	-	-
G7JKL3	-	-	Y (RASSSRKSSKAAKA)
G7I8M8	-	-	-
A0A072UKU0	-	-	-
A0A072UIU3	-	-	Y (RRLQALKSEERRKIL)
G7L1F3	-	-	Y (PPEKRKF)
G7JWE5	Y (0.981 | 1-31)	-	Y (RKVLAKNPQVEQQRLHRR)
G7LJ02	-	-	Y (KRKR,KRRS,RKRR)
G7JYU0	Y (0.959 | 1-42)	-	Y (RRRR)
A0A072UDA0	-	-	Y (RRRR)
G7JZM8	Y (0.918 | 1-40)	-	Y (KKHK)
A0A072U5P0	Y (0.674 | 1-82)	-	-
A0A072UMC4	-	-	Y (RKRR)
G7JK10	-	-	Y (RKRR)
G7LEE2	Y (0.998 | 1-42)	-	-
G7IJD3	-	-	-
Q2MJ22	-	-	-
G7JMC4	Y (0.842 | 1-58)	Y (0.972 | 1-30)	Y (KKKK)
A0A072URF1	-	-	-
G7KUD2	-	-	Y (KKGIRRPQMTIFRKRRKHV)
A0A072TKK0	-	-	Y (LGEV)
A0A072U8R6	-	-	Y (LGEV)
G7L9I3	-	-	-
G7L9I6	-	-	-
G7JIF3	-	Y (0.951 | 1-21)	-
A0A072TLM3	-	-	-
G7L7E3	-	-	-
G7LDU7	-	-	-
A0A072UH04	-	-	-
G7KH64	-	-	-
G7KEV4	-	-	-
A0A072VR08	-	-	-
G7KXH4	-	-	Y (KKWK,KRVK,KKINQSLSYRVYFISRKRV)
A0A072UPN1	-	Y (0.906 | 1-24)	-
G7K7B5	-	-	-
A0A072V1N3	-	-	-
G7KPS4	-	Y (0.996 | 1-52)	Y (KKADSTSEDEVDEETKWRR)
G7IQD6	Y (0.941 | 1-51)	-	Y (RSFRKKKP)
A0A072VBT6	-	-	Y (KKRP,KRPR)
A0A072TSN7	-	Y (0.951 | 1-21)	Y (SSRKR,PPSKRSR,RRKKQDIEVNNRRVKV)
A0A072U3I4	-	-	Y (RRVKTPLVKVASKPRRGKL)
G7KRJ9	-	-	-
G7JYX0	-	-	Y (LGEV,RKRK)
G7KGC6	-	-	Y (RILKRPR)
G7KE79	-	-	-
A0A072VQ89	-	-	-
A0A072TQJ1	-	-	-
A0A072VRY9	Y (0.978 | 1-55)	Y (0.791 | 1-43)	Y (RHRR)
G7KJV4	-	-	-
A0A072UES5	Y (0.959 | 1-42)	-	-
G7INV8	-	-	Y (KKLVINYFYAFLRKNCRR)
G7K875	-	-	-
A0A072U5V8	Y (0.988 | 1-77)	-	-
Q2HTB6	Y (0.997 | 1-61)	-	-
G7L553	Y (0.997 | 1-61)	-	-
A0A072V786	-	-	Y (KKAQDEVREVFKMKGK)
A0A072UV09	-	-	Y (PKIKRIR)
A0A072UV66	-	-	Y (RKSLKLTHESRKKFS,KKGKLRKSVLVKKEER)
Q2HSV2	-	-	-
G7JRW3	-	-	Y (KRIR,KKFFPAVYRKKNKDK)
A0A072VMV4	-	-	Y (KVKK,RRKTTLSGIKHHDHHRRGR,RKTTLSGIKHHDHHRRGRF)
A0A072VLS6	-	-	Y (KVKK,RRKTTLSGIKHHDHHRRGR,RKTTLSGIKHHDHHRRGRF)
G7K7L6	-	-	-
G7K7L7	-	-	-
G7INU9	-	-	-
G7KBA4	-	-	Y (KKASKKNCYTSRKKGSR)
G7KF46	-	-	-
G7JDN7	-	Y (1.0 | 1-21)	-
G7K2Y9	-	-	Y (RLKK,RKNSDLYGPWKKKNL)
G7K2Y8	-	-	Y (RLKK,RKNSDLYGPWKKKNL)
G7IFA2	-	-	Y (SKKKKK,RKQVKESKLNNPEEKRKLS)
A0A072V109	-	-	-
G7IE16	-	-	-
A0A072ULI9	Y (1.0 | 1-39)	-	Y (RRRR,KKRLFSNHYSYRKFRRKKW,KRLFSNHYSYRKFRRKKWT)
G7IYD2	Y (0.999 | 1-42)	-	-
A0A072VLM5	-	-	Y (KKFPIKVESKTSVIYKRSK,KKMGRKERMFDLRKKMGEKLEEKRRHLEEKSRHIVEKMR)
A0A072V983	-	-	Y (KQKKRKPKR)
G7K668	-	-	Y (PRPPNKPR,KRFSAQFLSTHGSDKKRLL)
G7JCS6	Y (0.818 | 1-71)	Y (0.845 | 1-35)	Y (KRRR)
A0A072UNV9	Y (0.818 | 1-71)	Y (0.845 | 1-35)	-
G7ZYX3	-	-	Y (RKYIMKALINEQKKRLA,KKHILANVLGANAQKRHRF)
A0A072U815	-	-	-
A0A072ULB8	-	-	-
G7K3E8	-	-	-
A0A072UX38	-	-	-
G7KFM2	-	-	-
G7JG63	-	-	Y (KRSDAVLSTYLHLSVRRRR)
A0A072UWP2	-	-	-
A0A072UEF4	-	-	-
A0A072UG92	-	-	-
G7KE48	-	-	-
A0A072UC59	-	-	-
G7IGG1	-	-	-
G7IHX1	-	-	Y (LGEV)
A0A072V634	-	-	-
G7I709	-	-	-
G7IYA1	-	-	-
S4T035	-	-	Y (KKPR)
G7I684	-	-	-
G7KYN0	-	-	Y (LGEV,RMSKRKV)
G7LCY5	-	-	-
A0A072TSD3	-	-	-
A0A072U5Z4	-	-	Y (KKKR)
B7FHZ9	-	-	-
G7INX5	-	-	Y (KVKK)
G7KZ69	-	-	-
G7K0Y3	-	-	Y (KHKR)
G7JR17	-	-	Y (KRIR)
G7IU35	-	-	Y (KHRKRRGGRG)
G7JKJ6	-	-	-
G7KMT3	-	-	-
G7ILY5	-	-	Y (RKALHIREGTIGKWSRR)
A0A072UQ09	-	Y (0.977 | 1-30)	Y (KQVKGRKKNKK)
A0A072V0E3	-	-	Y (KKAAYFPIRELLDDEKKGK)
G7J867	-	-	Y (KKAAYFPIRELLDDEKKGK)
I3SNW0	-	-	Y (KRAR)
G7JGP4	-	-	-
A0A072UBU4	-	-	-
G7K3F5	-	-	-
G7KVR7	-	-	-
G7LH13	-	-	-
G7LH11	-	Y (0.987 | 1-21)	-
G7J5W0	-	Y (0.884 | 1-30)	-
G7IS16	-	-	-
G7IPF3	-	Y (0.988 | 1-26)	-
J7FDW0	-	-	-
G7I6P4	-	-	-
G7JQV5	-	-	-
G7J454	-	-	-
G7KWW4	-	Y (0.619 | 1-51)	Y (KPRK,KRVK,RKAMDTANVIKRRIN)
G7KSF6	-	Y (1.0 | 1-21)	Y (KRKL,RKKR,RKRK,RKEGGEGEQEAKKAYR)
A0A072V4V5	-	-	-
A0A072V357	-	-	-
A0A072TLD6	-	-	Y (KKRK,RIFKRQK)
A0A072UEP0	-	-	-
G7K1P2	-	-	-
G7JF38	-	-	Y (PVPPRPPLHPALPGAKPSPPPPPAPLGAKPGPPPPPPPAPPSAKPGPPPPPPPAPSGAKPGPRPPPPPPKSGVAPPRPPIGPKAGGPK)
A0A072UM24	-	-	Y (PVPPRPPLHPALPGAKPSPPPPPAPLGAKPGPPPPPPPAPPSAKPGPPPPPPPAPSGAKPGPRPPPPPPKSGVAPPRPPIGPKAGGPK)
A0A072UF40	-	-	-
G7IVM9	-	-	-
A0A072VK08	-	-	-
A0A072UPV2	Y (0.97 | 1-59)	-	Y (RKVMKTHDLVFSDRPYRK)
G7JB42	-	-	Y (RKEGNKSCPQCKTRYKRLR,RKKGKGGNKKYGDKKRGVKR)
G7JJ29	-	-	-
A0A072TPZ8	-	-	Y (RKRK)
G7JIX5	-	-	Y (FKVK)
A0A072VCX6	-	-	-
A0A072UU26	-	-	-
G7KRK0	-	-	-
A0A072UX40	-	-	Y (RKLDAGVLKGKLKVKKH)
G7JIP1	Y (0.979 | 1-30)	Y (0.938 | 1-59)	-
G7J951	-	-	-
A0A072V3H3	-	-	-
G7J2H3	-	-	-
A0A072UZ26	-	Y (0.991 | 1-28)	Y (IRSLEKHVKGRKISKK)
A0A072V6J2	-	-	-
G7JZG8	-	-	-
G8A1U2	-	-	-
G8A1U1	-	-	-
A0A072VFP6	Y (1.0 | 1-42)	-	Y (KPRK)
G7JFA7	-	Y (0.99 | 1-23)	Y (FKVK)
A0A072U0N2	-	-	-
A0A072VN99	-	-	-
G7J4I8	-	-	Y (KKKK,KPRK,KVKK,PKPS,RRRK,LIRRHTKKFRSRG,RKLKYELCYSRGKQK,KKVAKSHEEKRSRPRKM,RRQEVWKVSTTAGARRVKK)
I3SZF4	-	-	-
G7JFG2	-	-	-
G7KD53	-	-	Y (RRKSR)
I3SQV1	-	-	-
G7LI00	Y (0.964 | 1-42)	Y (0.986 | 1-34)	-
A0A072UQP9	-	-	-
A0A072V7V6	-	-	-
G7J9S1	Y (0.933 | 1-51)	-	-
A0A072UJL3	-	-	-
A0A072UIN3	-	-	-
A0A072UUS1	-	-	-
B7FML7	-	-	Y (KRVEGLKDVRRNKKQ)
G7IIP3	-	-	-
A0A072UDR4	-	-	-
G7IF66	-	-	Y (KSMRRAKKGRPP)
A0A072UMI3	-	-	-
G7K2X9	-	-	-
G7IKX7	-	-	-
G7IKX8	-	-	-
A0A072VPG5	-	Y (0.884 | 1-81)	Y (NRKSRPETKRKGKRRK,RKSRPETKRKGKRRKYS,RRHMAKLFHHRMDEKRNTR)
A0A072VP10	-	Y (0.884 | 1-81)	Y (NRKSRPETKRKGKRRK,RKSRPETKRKGKRRKYS,RRHMAKLFHHRMDEKRNTR)
G7K640	-	Y (0.936 | 1-37)	Y (LGEV,RHRR)
A0A072TXT8	-	-	-
A0A072W1E4	Y (1.0 | 1-51)	-	-
A2Q660	-	-	Y (GSKRKKKGKKH,KRCGGFHLWIHTKKQKSR,KKLQNAYEILNDSLKRKAY)
A0A072UCL8	-	-	-
A0A072UD37	-	-	-
G7J6G9	-	-	-
A0A072TUR7	-	-	Y (RSEKRGR)
A0A072UX27	Y (0.913 | 1-48)	-	-
G7L1C9	Y (0.798 | 1-41)	-	Y (KKLCEIFDGIIEERIRSR)
G7IPY6	-	-	Y (RSEKRKK,KKRKPFLLDDFYTSKKSKL)
G7J0R8	-	-	-
G7LH40	-	-	-
A0A072UE09	-	-	Y (KRLHGVDNAIDKSKKV)
A0A072UNH0	-	-	-
G7JPT9	-	-	-
A0A072UPV9	-	-	-
A0A072US28	-	-	-
A0A072V189	-	-	-
A0A072TLZ1	-	-	Y (RIFKRQK)
A0A072TXH2	-	-	Y (RIFKRQK)
A0A072TJQ5	-	-	Y (LGEV)
A0A072TIL3	-	-	Y (LGEV)
A0A072U2A7	Y (1.0 | 1-51)	-	-
A0A072TST1	-	-	Y (KRRSSWLTKQLTVKRLLR,RRSDNINCFTQLQRRRPRE)
A0A072V3I2	-	-	-
I3SWZ8	-	-	-
I3SMV0	-	-	-
A0A072V0R1	-	-	-
G7INP9	-	-	Y (LGEV)
G7JH97	Y (1.0 | 1-41)	-	-
G7JUC4	-	-	Y (KREKTKEEKTLKRKGKY,RPKSKSIPKREKTKEEKTLKRKGK)
G7K0Q1	-	Y (0.867 | 1-22)	-
G7K3H0	-	-	-
A0A072UXK6	-	-	Y (KKKEIDLLAHKQVRR)
A0A072V2E9	-	-	-
G7KLA5	-	-	-
A0A072TUJ8	-	-	-
A0A072U298	-	-	Y (RRTVDQVLHRIIEIRRTPR)
A0A072V388	-	Y (0.998 | 1-21)	Y (RRRWKTLHKSNPDRARRQ,RRWKTLHKSNPDRARRQGR,RRYFGHKPTIRPNAKKLYR)
G7KDB1	-	-	Y (KKPR)
Q2HVB3	-	-	-
A0A072UQG0	-	Y (0.998 | 1-21)	-
A0A072VPP1	-	-	-
G7L1Q0	-	-	-
A0A072TQ25	-	-	-
G7JHR8	-	-	-
B7FKD8	Y (0.922 | 1-54)	-	-
A0A072UF26	-	Y (0.719 | 1-36)	-
A0A072UDM1	-	Y (0.719 | 1-36)	-
G7KGK1	-	Y (0.719 | 1-36)	-
G7IRP5	Y (0.862 | 1-49)	-	-
G7KE37	Y (1.0 | 1-61)	-	-
G7JNL8	-	-	-
G7JNL7	-	-	-
G7K4K9	-	-	Y (KRVK)
A0A072VEP9	-	-	-
G7JHI5	-	-	-
G7ICI3	Y (0.922 | 1-27)	-	-
A0A072UGM8	-	Y (0.783 | 1-52)	-
G7JSW4	Y (0.81 | 1-47)	-	Y (RKKKLQCLLKGKREKRG)
A0A072UN78	Y (0.81 | 1-47)	-	Y (RKKKLQCLLKGKREKRG)
G7L9Y4	-	-	-
A0A072VQQ2	Y (0.761 | 1-51)	-	Y (RKPKNSPIFHLFKMLKK)
A0A072UBT7	Y (0.968 | 1-50)	-	-
A0A072U1J9	-	-	-
G7KY83	Y (0.968 | 1-50)	-	-
G7J4Q8	-	-	-
G7K257	-	Y (0.688 | 1-36)	Y (KVKK,RRKTPLFNSEAGTMKGRKN)
G7L626	-	-	-
A0A072U2Z7	-	-	Y (KKRK)
A0A072VPI2	-	-	Y (KVKK,RKKR)
G7KWQ3	-	-	Y (KRQKKFPKKNYFRKERH)
G7IJU2	Y (0.792 | 1-60)	-	-
A0A072TGD5	-	Y (0.694 | 1-92)	Y (KKPHRFRPGTVALREIRK,ARKSTGGKAPRKQLATKAARKSAPATGGVKKPHRFRPG)
G7IFT9	-	-	-
A0A072UUX2	Y (0.967 | 1-42)	-	Y (RRRK,KRSSLKNPRQHSKKASR)
G7JDJ9	Y (0.967 | 1-42)	-	Y (RRRK,KRSSLKNPRQHSKKASR)
G7KRJ6	-	-	-
A0A072U4B7	-	-	Y (GSKKHRTR,KKKSDDSVQRSRRSKP,RRQRAASKAQVDGSKKHRT)
G7J9B0	-	-	-
G7IG80	-	-	-
G7IG78	-	-	-
A0A072U5Z8	-	-	-
A0A072V1G8	-	Y (0.924 | 1-23)	-
A0A072TM96	-	-	Y (PMDKRRY)
A0A072U0E6	-	-	Y (KKELSTLTEGLKKVKM)
G7KSN0	-	-	-
G7I667	-	-	-
G7KR97	-	Y (0.763 | 1-21)	-
A0A072U692	-	-	-
A0A072VM55	Y (0.737 | 1-42)	Y (1.0 | 1-21)	-
A0A072W1F7	-	-	-
G7KFW4	-	-	Y (LGEV)
G7IMM7	-	Y (0.943 | 1-31)	Y (LGEV)
G7KJY7	-	-	Y (LGEV,KKKKK)
A0A072V049	-	-	-
A0A072V0F6	-	-	-
A0A072UPV1	Y (0.841 | 1-82)	-	-
A0A072TV11	-	-	Y (PPSKRSK,RRKKQDIEVNNRRVKV)
G7KI91	-	-	Y (SSRKR,PPSKRSK,RKVQVYGKNHTFVETRWKK)
G7ILX7	-	-	-
A0A072VAS3	-	-	-
A0A072V870	-	-	-
A0A072U677	-	-	Y (RKSK)
A0A072UXS9	-	-	-
Q2HTC9	-	-	-
A0A072UNJ5	Y (0.887 | 1-42)	-	Y (KKMDAFLQKLLDEKRRNW)
A0A072VI50	-	-	-
G7JRM5	-	-	Y (RIKKRASFRK)
A0A072U3T9	-	-	-
G7JU57	-	-	-
A0A072U6D2	-	-	-
G7KSU9	-	-	-
A0A072VQV6	-	-	-
A0A072VES3	-	-	-
A0A072U1F9	-	-	Y (KRSR,RHRR,RKTYLNNGPDKGKKYKY)
A0A072TZ15	-	-	Y (NKKK)
A0A072TZR6	-	-	Y (NKKK)
G7JXQ3	Y (0.998 | 1-42)	-	-
G7I4Z2	-	-	Y (KKNGCVMGKESKVTRK)
G7K406	-	-	-
G7KTH7	-	Y (0.992 | 1-23)	Y (KRKL,KRFMWDVISRISTRRGKT)
A0A072U3A4	-	Y (0.992 | 1-23)	Y (KRKL,KRFMWDVISRISTRRGKT)
A0A072U1P1	-	-	Y (KRKL,KRFMWDVISRISTRRGKT)
A0A072U1Q2	-	-	Y (KRKL,KRFMWDVISRISTRRGKT)
A0A072UJ64	-	-	Y (KRVSHYSSIRKFEVKKMIK)
B7FMF0	Y (0.998 | 1-62)	-	-
A0A072U3M9	Y (0.999 | 1-51)	-	-
A0A072UTS0	-	-	-
G7KQT0	-	-	-
G7K4A2	-	-	-
A0A072UPA4	-	-	Y (RPRR)
G7JJ80	-	-	Y (PKPS,RKLRNLNNAGRRRIC,KREQAFESIQKLRKQ,KKLKDREKKAKKKSG,KREEEIAKAKLAAERKKKL,VRFRSRAKGPESIQKAIMKRKK)
G7KVN8	Y (0.956 | 1-62)	-	-
A0A072UM58	Y (0.979 | 1-30)	Y (0.938 | 1-59)	-
A0A072ULA3	Y (0.979 | 1-30)	Y (0.938 | 1-59)	-
A0A072V473	-	-	Y (RKSLRLTHESRKKFS)
G7ID28	-	-	Y (LGEV)
A0A072W026	-	-	Y (LGEV)
A0A072VNR4	-	-	Y (LGEV)
A0A072UTZ9	Y (0.881 | 1-40)	-	Y (RRNKIFLHMEEVRRLRI,KRFIHLNNKKCFNKRWRV)
G7JRE7	Y (0.881 | 1-40)	-	Y (RRNKIFLHMEEVRRLRI,KRFIHLNNKKCFNKRWRV)
G7LBC1	-	-	-
A0A072URG1	-	-	Y (KRVK)
A0A072VGF4	-	-	Y (KVKK,KKRKK)
A0A072UB17	Y (0.874 | 1-40)	-	-
A0A072U8A9	-	-	-
G7ITC6	-	Y (0.994 | 1-22)	-
A0A072VJM1	-	-	Y (KVKK)
A0A072TVG8	-	-	Y (KKFGNVDGYRVYKQRTR)
A0A072UMH7	-	-	Y (RRRR)
G7K711	-	Y (0.754 | 1-79)	-
B7FJG9	-	-	-
A0A072TVQ0	-	-	-
G7LFP2	-	-	-
A0A072UM84	-	-	-
G7L6J6	-	-	-
G7KKA8	-	-	-
I3ST24	-	-	-
A0A072TNP0	-	-	Y (RRRK)
E2IXG6	-	-	Y (RRKR)
A0A072V0A6	-	Y (0.972 | 1-28)	Y (KRRPLVVIGILTKFGRRKN,RRPLVVIGILTKFGRRKNR)
G7J676	-	Y (0.972 | 1-28)	Y (KRRPLVVIGILTKFGRRKN,RRPLVVIGILTKFGRRKNR)
A0A072V178	-	Y (0.972 | 1-28)	Y (KRRPLVVIGILTKFGRRKN,RRPLVVIGILTKFGRRKNR)
A0A072VB91	-	Y (0.972 | 1-28)	Y (KRRPLVVIGILTKFGRRKN,RRPLVVIGILTKFGRRKNR)
A0A072V199	-	-	-
A0A072URA7	-	-	-
G7JNU5	-	-	-
I3STV7	-	-	-
A0A072V8D1	-	-	Y (KRYSNESGDEREVRKVRW)
G7JBF8	-	-	-
G7JW11	-	-	-
A0A072V458	-	-	Y (KKSPPATPAFKKRHRG)
G7I6M3	-	-	-
A0A072VQ71	-	-	Y (KVKK,ESKRRR,KKANMESYMTEMRKESKRR)
G7JNF1	-	-	-
A0A072VPU6	-	-	-
A0A072VNP4	-	-	-
A0A072VN50	-	-	-
A0A072VZD6	-	-	-
A0A072VP51	-	-	-
A0A072UMQ4	-	-	-
A0A072UCP9	-	-	Y (KRPR)
A0A072U4E1	-	-	Y (KGKKHKRFRK)
G7K6L9	-	-	-
G7L9B8	-	-	Y (KKKQKYALQGKKSKRKEGKM)
A0A072VH75	-	-	Y (KKSRNASGEKPSIKFARR)
G7JAC6	-	-	-
G7JAC7	-	-	-
A0A072UPV5	Y (0.778 | 1-59)	-	-
A0A072U7S4	-	-	Y (LGEV)
A0A072U8T4	-	-	Y (LGEV)
G7KEV2	-	-	-
G7KK15	-	-	Y (RKKK,KKPSPLGSKSNILSQKKKL)
G7KKD8	-	-	Y (KKKEKEDAKKKTEK,KKGKEYYAKVGKAWKR,KKEEIINDLVKFKKGKE,KKSEEDEDKDEEEEINKRK)
I3SQK1	-	-	-
G7LEI2	-	Y (0.63 | 1-48)	-
G7LDC1	-	-	Y (KKKKK,RRKKRERIL,KKLNSLSVSDIKRNHK,RKEIEEPTEVEVELKRRLH)
A0A072UQN0	-	-	Y (KKLQDEIQNEVGNKRKIE)
A0A072VDN1	Y (0.915 | 1-42)	-	-
B7FLJ0	-	-	-
G7JEN3	Y (0.941 | 1-80)	-	Y (PSLKRAR)
G7L1C4	-	-	-
G7JZF9	-	-	-
G7JFY7	-	-	-
Q2HVB6	-	-	-
A0A072U3L7	-	Y (0.971 | 1-32)	Y (KPKPEKKKRRKSSKKESKK)
G7KG99	-	Y (0.993 | 1-22)	Y (KPKAEKKGGKSKKP,RKPASNDCYERREKS,KKPWSTQADQSQNEKKRQK)
A0A072TSL8	-	-	Y (KRKR)
A0A072VPM7	-	-	-
G7LJ39	-	-	Y (RKSK)
A0A072UM19	-	-	-
G7JYK1	-	-	Y (FKVK,RRRR)
A0A072VHX3	-	-	-
A0A072VF89	-	-	Y (KRAR)
G7K6I4	-	-	-
G7K3Y4	Y (0.962 | 1-79)	-	-
G7K3Y5	Y (0.962 | 1-79)	-	-
G7LGP1	-	-	-
A0A072TLW2	-	-	-
A0A072TXE9	-	-	-
G7K4G4	Y (0.9 | 1-61)	-	-
G7IFC4	-	-	-
A0A072V554	-	-	-
A0A072TW86	-	-	Y (RHRR)
G7JCW1	-	Y (0.759 | 1-51)	Y (KKKK)
G7JLI8	-	-	Y (RRVLLEEHGRDERKRRVP,RKRRVPLAVGLKSKRQKRV)
G7JQY1	-	-	-
A0A072UQI9	-	-	-
G7KY55	-	-	Y (KKPR)
A0A072VJZ3	-	-	-
A0A072UMJ0	-	-	-
G7LF59	-	-	-
G7JBG6	-	-	-
G7L6K2	-	-	-
A0A072VEN6	-	-	-
G7JBP7	-	-	Y (KRRMMRLQRRKA)
A0A072W1X2	-	-	Y (KTEEG)
G7JD12	-	-	-
G7JVI0	-	-	-
G7J6H1	-	Y (0.986 | 1-25)	-
G7I2C8	-	-	-
A0A072VAV7	-	-	-
A0A072UW16	-	-	-
A0A072V1Q3	-	Y (0.998 | 1-41)	Y (RRRAADYRRPVRRRLS)
G7K2U6	-	-	-
G7K2U7	-	-	-
G7J3Q4	-	-	-
A0A072UZS6	-	-	-
E2IXG7	-	-	-
G7KE96	-	-	-
A0A072UGP5	-	-	Y (RRWRQAALVLNASRRFRY,KRKNAFGTNTYPRKKGRS,RRFRYTLDFKGEEEKQQKK)
A0A072UG00	-	-	Y (RRWRQAALVLNASRRFRY,KRKNAFGTNTYPRKKGRS,RRFRYTLDFKGEEEKQQKK)
A0A072UPM9	-	-	Y (KKWK,RRRK,RLKKGIPK)
A0A072V0Z7	-	Y (0.776 | 1-26)	Y (RRRK,RLKKGIPK)
G7IDC2	-	-	Y (KKSFKSYASQNNKHSRK)
A0A072UWF6	-	-	Y (KKHK)
A0A072U5F4	-	-	Y (RVKKRVR,KKVVINYGYDFLRRNSR)
G7JCT5	-	Y (0.967 | 1-21)	-
A0A072UQ94	-	Y (0.967 | 1-21)	-
A0A072V081	-	Y (0.967 | 1-21)	-
A0A072VBJ2	-	-	-
G7IGT2	-	-	Y (KKTVSNVFALKIPRK)
G7IBZ3	-	-	-
A0A072TRB0	-	-	-
A0A072U1Y1	-	-	-
A0A072TH01	Y (0.858 | 1-71)	-	-
D2IU94	-	-	-
A0A072UN48	-	-	Y (RRRK,RRRR)
G7L1R5	-	-	-
A2Q4V2	-	-	-
A0A072VFB5	-	-	Y (PKPS)
A0A072VIT3	-	-	-
G7KVE4	-	-	-
G7IBH4	-	-	-
G7K7J7	-	-	Y (KRKR,PWIKRHR)
G7JZC5	Y (0.999 | 1-71)	-	-
A0A072UZQ6	-	-	Y (RKYCYTLEAEERRRYL)
G7J2J5	-	-	Y (RKYCYTLEAEERRRYL)
A0A072UHT1	-	-	-
G7I5V0	-	-	-
A0A072V004	-	-	-
G7LIF4	-	-	-
Q1S5M1	-	-	Y (RKFESGRIETKTKRV)
G7LJ42	-	-	Y (RKSK)
A2Q5Q4	-	-	-
G7I7R5	-	-	-
G7IC43	-	Y (0.932 | 1-42)	Y (RKKKFAPKKLVYKERRA,KLLKEHRKKKFAPKKLVYKERR)
A0A072VQP4	-	Y (0.932 | 1-42)	Y (KSGKKKKLKAF)
G7JWJ0	-	-	Y (KKKK)
G7K7M2	-	-	Y (RKKK)
A0A072V1K5	-	-	-
A0A072V3H5	-	-	-
G7K4H1	-	-	Y (LGEV,RRRR)
A0A072USP1	-	-	-
G7L2Y7	-	-	-
G7IFV0	-	-	Y (KKRP)
G7IM02	-	-	Y (LGEV)
A0A072V5N4	-	-	Y (LGEV)
A0A072V567	Y (0.938 | 1-35)	-	Y (LGEV)
G7JHH8	-	Y (0.882 | 1-42)	Y (RRQASLIYTNYRRIKER)
G7LAK9	-	-	Y (KKGNTALHMATRKGRS,RRRVSGIAKELKKLHR)
G7IS39	-	Y (0.998 | 1-21)	Y (KRKR,KRSR,RRFLQDVKVNRRKAS,KKDVEDQHMWTRERSKAR)
A0A072TLZ3	-	-	Y (KRKR)
G7LI83	-	-	Y (KRKR)
A0A072VCJ5	-	Y (0.998 | 1-21)	Y (KRKR,KRSR,RRFLQDVKVNRRKAS)
A0A072VD31	-	Y (0.998 | 1-21)	Y (KRKR,KRSR,RRFLQDVKVNRRKAS)
A0A072U1H6	-	-	-
A0A072U3C0	-	-	-
A0A072VAN5	-	-	-
A0A072UFZ6	-	-	Y (KKWK)
G7KHG6	-	-	Y (KKWK)
G7JHU7	-	-	-
A0A072UZC7	-	-	-
G7JB89	-	-	-
A0A072V9D3	-	-	-
A0A072UZ10	-	-	-
A0A072U1X4	-	-	Y (KKLRNEDSVLRSIKNRCK)
B7FI15	-	-	-
G7JDF8	-	Y (0.92 | 1-30)	Y (KKTTPKWRYDLGRRKNF)
A0A072VQW6	-	-	-
I3SDS4	-	Y (0.886 | 1-41)	-
G7KYH1	-	-	Y (KRRK,RKKK)
G7JGH8	-	-	-
G7JGH9	-	-	-
A0A072UFF2	-	-	-
G7K4V4	-	-	-
G7L2A2	-	-	-
G7LB59	-	-	-
A0A072TSK2	-	-	-
A0A072TT95	-	-	-
G7IFA1	-	-	Y (PEEKRKL)
G7JFR5	-	-	-
G7JFR7	-	-	-
G7K0T1	-	-	Y (RKSAVISEESRKKTA)
Q4KU02	-	-	-
A0A072USM1	-	-	-
G7KXL5	-	-	-
A0A072UR39	-	Y (0.895 | 1-26)	-
G7JGL7	-	-	-
G7KPW0	Y (0.994 | 1-51)	-	Y (KKCRAFKSEDGGDVKEKKL)
G7KPV9	Y (0.994 | 1-51)	-	Y (KKCRAFKSEDGGDVKEKKL)
G7JJ89	-	-	-
A0A072TT24	-	-	-
A0A072UU37	-	-	Y (RKKR)
A0A072U7V9	-	-	Y (RLKAK)
E2IXG5	-	-	Y (RKKR)
A0A072TI05	-	-	-
A0A072TJJ4	-	-	-
G7K0U8	-	-	Y (KKKKKK)
G7K0U9	-	-	Y (KKKKKK)
A0A072UHD8	-	-	-
A0A072VRC0	-	Y (0.931 | 1-21)	-
G7LJ55	-	-	-
G7J9R2	-	-	-
A0A072UX15	-	-	-
A0A072UX19	-	-	-
A0A072V621	-	-	-
A0A072UUV6	-	-	-
G7KY03	-	-	-
A0A072VKC5	-	Y (0.702 | 1-52)	Y (KKEEKKEEEKK)
A0A072VBA5	-	-	-
S4T0Q1	-	-	-
G7K803	-	-	-
A0A072UU44	-	-	Y (RREGRQLCPQCKTRYKRLK,RRQALYGYNPPKGPKRPKM,KRPKMVSCDCCPCFGRRKK)
G7JFJ6	-	-	Y (RREGRQLCPQCKTRYKRLK,RRQALYGYNPPKGPKRPKM,KRPKMVSCDCCPCFGRRKK)
A0A072V7B9	-	-	Y (RRRR)
G7JVS2	-	Y (0.71 | 1-34)	Y (RRESDGIVKNRKRYL)
A0A072USC5	-	-	-
Q1S5M3	-	Y (0.964 | 1-24)	-
G7ISE3	-	Y (0.995 | 1-25)	Y (KRRK)
G7KTA0	-	-	Y (KKKDKNNGCSCTLKRKFG)
G7IH64	-	-	-
B7FMT6	-	-	-
G7K103	-	-	Y (KRRR,RRRSRQRR)
A0A072V8S7	-	-	-
A0A072VLI4	-	-	-
G7IU03	-	-	Y (KREREIKDILRQKSKKRRR)
A0A072VB48	-	-	-
G7JE73	-	Y (0.993 | 1-25)	Y (KRRS)
A0A072UTW6	-	-	-
G7ICI8	-	-	Y (KRVK)
G7LJ57	-	-	-
G7LJ58	-	-	-
G7JCY0	-	-	-
G7LBB2	-	-	Y (RKIQNDCATAAKKLRA)
G7JZG1	-	-	-
G7JB38	-	-	-
G7LIW8	-	-	Y (KRAR,KKKKTGKRR)
G7LIW7	-	-	Y (KRAR,KKKKTGKRR)
G7ZYX9	-	-	Y (RRLKSRLVALTRRVQK)
G7IE06	-	-	Y (RKSK,RCRKRKS)
G7KH59	-	-	Y (GGGGRGGGGFGGGSGGGEGGGGGRGGGGYGGGGGRGGGGGWGGGGHGGGKHG)
G7IKM7	-	-	Y (RKSK,PPQPPPPPPALAPRPPPPPKMVRPPPAPPKPMV)
G7KXA7	-	-	-
G7JN29	Y (1.0 | 1-51)	-	-
A0A072TGA7	-	-	Y (REGKRRT,RRSRGSREGKRR)
A0A072TZ68	-	-	-
A0A072TYZ8	-	-	-
A0A072UGI4	Y (1.0 | 1-41)	-	-
Q2HU43	-	-	-
G7JVH9	-	-	-
A0A072TUN9	-	Y (0.833 | 1-79)	-
A0A072TSS5	-	Y (0.833 | 1-79)	-
A0A072TT21	-	Y (0.833 | 1-79)	-
G7KDC8	-	-	-
G7ISI0	-	-	-
G7JJC9	Y (0.994 | 1-44)	-	Y (RKDRDKAWNELQRAAKAKK)
G7JJ26	-	-	-
G7I8E7	-	-	-
A0A072USA9	-	Y (0.701 | 1-71)	-
A0A072UDN8	-	-	-
A0A072UX81	-	-	-
G7JKZ3	-	-	-
A0A072VNK6	-	-	-
I3SX98	-	-	-
G7IYB6	Y (0.998 | 1-31)	-	-
G7KKB8	-	-	-
G7KSA1	-	-	-
A0A072TPP2	-	-	-
#--------------------------------------
#--------------------------------------
# Proteins analyzed: 1900
# Number of proteins with cTP: 114 (6.0%)
# Number of proteins with cTP & possible mTP: 14 (0.7%)
# Number of proteins with cTP & NLS: 89 (4.7%)
# Number of proteins with cTP & possible mTP & NLS: 5 (0.3%)
# Number of proteins with mTP: 94 (4.9%)
# Number of proteins with mTP & possible cTP: 3 (0.2%)
# Number of proteins with mTP & NLS: 80 (4.2%)
# Number of proteins with mTP & possible cTP & NLS: 5 (0.3%)
# Number of proteins with NLS and no transit peptides: 593 (31.2%)
# Summary statistics
# Number of proteins with chloroplast localization (cTP, cTP & possible mTP, cTP & NLS, cTP & possible mTP & NLS): 222 (11.7%)
# Number of proteins with mitochondrial localization (mTP, mTP & possible cTP, mTP & NLS, mTP & possible cTP & NLS): 182 (9.6%)
# Number of proteins with nuclear localization and no transit peptides: 593 (31.2%)
# Number of proteins with nuclear localization and with transit peptides: 179 (9.4%)
#--------------------------------------
#--------------------------------------

## Sheet: URTLC mem 1-2
# -----------------
# LOCALIZER 1.0 Predictions
# -----------------
Identifier	Chloroplast	Mitochondria	Nucleus
G7LCC4	-	-	-
G7LCC3	-	-	-
G7JTY5	-	-	-
A0A072UHP1	-	-	-
G7ILE3	-	-	-
G7K3T6	-	-	Y (KKESNSTVTPLPKSKRT)
A0A072UQA1	-	Y (0.905 | 1-31)	-
A0A072V4N8	-	-	Y (KKPAKDVSELYKDAKR,WKEKDKKNKKKKEAPK)
G7JNP0	-	-	-
A0A072U4A7	-	-	-
A2Q3I4	-	-	-
A0A072VJ21	Y (1.0 | 1-41)	-	-
A0A072VIJ8	Y (1.0 | 1-41)	-	-
A0A072VRG4	-	-	-
A0A072TTT7	-	-	Y (KKPR,KVKK)
A0A072TVM9	-	-	Y (KVKK)
G7LEX7	-	-	Y (KKPR,KVKK)
A0A072USP0	-	-	Y (RKRK)
G7IVA0	-	-	Y (RKRK)
A0A072V3X0	-	-	Y (RKRK)
G7KTU1	-	-	Y (RKKR)
G7J942	-	-	-
G7IRM9	-	-	-
G7JVD8	-	-	-
G7IUY6	Y (0.949 | 1-69)	-	Y (PKPS)
G7I281	-	-	Y (KRNSFIIASPDEERKILR)
G7KWC0	-	-	-
A0A072TZ74	-	-	-
A0A072UA82	-	-	Y (KRTSNHPAKLWHFIKSAKK)
G7ICD0	-	-	-
A0A072V0B9	-	-	-
G7JSQ8	-	Y (0.891 | 1-28)	-
A0A072UNL4	-	Y (0.891 | 1-28)	-
G7JSX3	-	-	-
A0A072UMY1	-	-	Y (KKKRK)
A0A072UP57	-	-	Y (PNAKRNR)
G7JSW5	-	-	-
G7JSW6	-	-	-
A0A072UZ61	-	-	Y (KKKRK)
G7JNB4	-	-	Y (KKFNGDRRFYLRRHRF)
G7I5A2	-	-	Y (RKDLVNSMGHIRKAKP,MRVRARRKRKKLGNKRFFKK)
A0A072UCF7	Y (0.991 | 1-33)	-	Y (RRYQKLEMIEELKIDKRRF)
A0A072VCJ0	-	-	-
A0A072W205	-	-	-
G7KX93	-	Y (0.986 | 1-42)	Y (RKYSNYKKWEVMPLKSLRK)
A0A072V9R4	Y (0.98 | 1-59)	-	Y (RKGRR)
A0A072U0W4	-	Y (0.924 | 1-21)	-
A0A072U4W6	-	Y (0.924 | 1-21)	-
G7L7U8	-	-	Y (KRHR)
A0A072VNC5	-	-	-
A0A072VC82	-	-	-
A0A072UHI8	-	-	-
A0A072ULD0	-	-	Y (PKPS)
Q2HSW3	-	-	Y (RRRR)
A0A072VWJ7	-	-	-
G7JA37	-	-	-
A0A072W0R6	Y (0.998 | 1-61)	-	-
G7JPE5	-	-	-
A0A072UAW4	-	-	Y (RKKK,RRRK)
A0A072U405	-	Y (0.833 | 1-79)	-
A0A072TUP4	-	Y (0.833 | 1-79)	-
A0A072TST0	-	Y (0.833 | 1-79)	-
A0A072U400	-	Y (0.833 | 1-79)	-
A0A072TTQ7	-	Y (0.833 | 1-79)	-
A0A072VQM6	-	Y (0.609 | 1-51)	Y (RRRK)
A0A072W222	-	Y (0.609 | 1-51)	Y (RRRK,RKALEEWSAHRLSTPKPKK)
G7JFQ2	-	-	-
A0A072UFF1	-	-	Y (LGEV,RMSKRKV)
G7JE17	-	-	Y (RHRR,RKLCGVVKNPKRRFRF)
G7L2R8	-	-	Y (RKLCRYEQSERSYKK,KKAYFGLKNLLKKSKS,KKSKSAEDNASKGKLR)
G7KVN9	-	-	Y (PKPS)
G7KVP0	-	-	-
A0A072VDW2	-	-	-
G7JU49	-	-	-
A0A072V9T4	-	-	Y (RKDNFLENLTGMPIRFRYK)
A0A072UIH6	Y (0.999 | 1-21)	-	-
G7L712	-	-	Y (KKWK,KRSR)
A0A072U3C3	-	-	-
A0A072V760	-	-	-
G7JXM9	-	-	-
A0A072UP53	-	-	Y (PSKKKRVRKSGK)
G7K1A9	-	-	Y (PSKKKRVRKSGK)
G7JD11	-	-	-
G7L107	-	-	-
A0A072VB47	-	-	-
G7KKY8	-	-	Y (RKVCSKIFNTKQRKE)
A0A072U7C9	-	-	Y (RKVCSKIFNTKQRKE)
G7IXM3	-	-	-
G7IZ17	-	-	Y (PKPS,RKKLGYMKMLFLSKHKKEK,KKLGYMKMLFLSKHKKEKD)
G7IZ14	-	-	Y (PKPS)
A0A072TQ44	-	Y (0.993 | 1-24)	-
Q1S5I9	-	-	-
G7ITK1	-	-	Y (RRKKPE,RRVQLDCDNRDRFSKR)
A0A072VBN5	-	-	-
A0A072VJ29	-	-	Y (RKRR)
G7IYY4	-	-	-
A0A072TQ73	-	-	Y (KRSR)
A0A072UTS5	-	-	Y (KRKL)
G7ITK2	-	-	-
A0A072UKC3	-	-	-
A0A072U1H2	-	-	Y (KRSR)
G7IZ18	-	-	Y (PKPS,FHRKHKK)
G7IK56	-	-	-
A0A072VAL5	-	-	-
A0A072TS26	-	-	-
A0A072UTW4	-	-	-
G7ITJ8	-	-	Y (RRVQLDCDNRDRFLKR)
A0A072UUL9	-	-	-
G7IYX6	-	-	Y (PKPS,KKKIGYIKKLFLWKHKKEK,KKIGYIKKLFLWKHKKEKE)
A0A072U1F1	-	-	-
A0A072URH9	-	-	Y (PKIKRIR)
A0A072VQC5	Y (0.999 | 1-51)	Y (0.928 | 1-21)	-
G7LB44	-	-	Y (KKAEFNREPLYAKFRLR,RKLIKVALLEAAKKREMR,KKREMRYSDLKKIDRGVRR)
G7L3K6	-	-	Y (RKSK)
G7J6M8	-	-	Y (RRRR)
A0A072UZ94	-	-	Y (RRRR)
G7IC91	-	-	-
B7FH42	-	-	-
G7ILT6	-	-	-
G7KWH3	-	-	-
G7IC89	-	-	-
A0A0C3Y601	-	-	Y (KKVDDSDSYEQFLKKRKAL)
A0A072VKZ3	-	-	-
G7JQ38	-	Y (0.828 | 1-62)	Y (RRRK,RRRR)
G7JQ39	-	Y (0.828 | 1-62)	-
B7FI41	-	-	-
A0A072TF60	-	-	-
A0A072TTK5	-	-	Y (RRFNGWYYHLKLRNK)
I3S539	-	-	-
A0A072URP3	-	-	-
G7IEZ3	-	-	-
G7ZZP2	-	-	-
I3STZ6	Y (0.986 | 1-42)	-	-
A0A072V2F7	-	Y (0.916 | 1-25)	Y (KRHR)
G7LBR2	-	-	-
G7K792	Y (0.954 | 1-52)	-	-
G7I5T7	-	-	Y (RRNSSSVRRGDARRSRS)
A0A072UC34	-	-	-
B7FLS1	-	-	-
A2Q450	Y (0.995 | 1-51)	-	Y (KKGRKH,KRGNRCFCFGEDVTKRFLK)
A0A072VD44	Y (0.995 | 1-51)	-	Y (KKGRKH,KRGNRCFCFGEDVTKRFLK)
A0A072VBW5	Y (0.995 | 1-51)	-	Y (KKGRKH,KRGNRCFCFGEDVTKRFLK)
G7IUJ0	-	-	Y (KKGRKH,KRGNRCFCFGEDVTKRFLK)
A0A072VCK4	Y (0.995 | 1-51)	-	Y (KKGRKH,KRGNRCFCFGEDVTKRFLK)
A0A072VN12	-	-	Y (KKGRKH,KRGNRCFCFGEDVTKRFLK)
A0A072TTV2	-	Y (0.981 | 1-67)	Y (KKRPR)
G7L2A6	-	-	-
G7IBW6	-	Y (0.84 | 1-60)	-
C9WEK1	-	-	-
A0A072VI14	-	-	-
I3SVA3	Y (0.999 | 1-50)	-	Y (RRRR)
G7J1N7	Y (0.767 | 1-32)	-	-
G7L990	-	-	Y (KKKQKYARKDIKSKRE)
A0A072VN94	-	-	-
A0A072UTQ8	-	-	-
G7IIF3	-	-	-
G7JD13	-	-	-
A0A072W1R5	-	-	-
G7IFA3	-	-	Y (PEEKRKL)
A0A072VE55	-	-	-
A0A072VQ95	-	-	-
G7IVB0	-	-	Y (KRKR,RKRK,KKEARERRRK)
G7IVB2	-	-	Y (KRKR,RKRK)
G7JSV8	-	-	-
G7KTM2	-	-	-
G7ICW7	-	-	-
A0A072VC37	-	-	Y (KKANEKEVWVVRKGVKK)
A0A072VLY5	-	-	Y (KKANEKEVWVVRKGVKK)
G7I979	-	-	Y (KKKK)
A0A072VG29	-	-	-
A0A072UAW7	-	-	-
A0A072UI49	-	-	Y (KRSR,KKRNKNRSRYPK,KRRFRHFEELHRRLKE)
A0A072TGS7	-	-	Y (KRSR,KKRNKNRSRYPK,KRRFRHFEELHRRLKE)
A0A072TI16	-	-	Y (KRSR,KKRNKNRSRYPK,KRRFRHFEELHRRLKE)
G7IK53	-	-	-
A0A072VE90	-	-	-
A0A072TWR5	-	-	-
A0A072UJX8	-	-	Y (RKGKPAKVVAKQRRGKL)
A0A072UBA4	-	-	-
A0A072UJE7	-	-	Y (KVKK,RHRR,KPAPPPPGPPPVPPPRPPPLAPRPPPPPKGGHPPPAPPKPMAGKN)
A0A072TPC4	-	-	-
A2Q5W8	-	-	-
G7L8J6	-	-	Y (RRRK,KKVLSIFRSFVGERLKMR)
A0A072UDL5	-	-	-
B7FI52	-	-	-
A0A072U7Q1	Y (0.995 | 1-51)	-	-
G7LE57	-	-	-
G7I6P2	-	-	Y (ESKPKRKYRMKRKRR,RKGSQRMNVEGGRLSRRER)
G7L9X5	-	-	-
A0A072TQ29	-	-	-
A0A072TZ09	-	-	Y (KLKPSLKSKRKKN,RRAANSPEAKLKPSLKSKR)
G7K610	-	-	-
A0A072TZ95	-	-	-
A0A072UFT0	-	-	-
A0A072TZ18	-	-	-
G7K105	-	-	-
A0A072U1E3	-	-	-
A0A072TTD3	-	-	-
A0A072UA87	-	-	-
A0A072TZY9	-	-	-
A0A072TZR2	-	-	-
G7LDQ6	-	-	-
A0A072TGW7	-	-	-
A0A072THU9	-	-	-
A0A072THC7	-	-	-
A0A072U0S7	-	-	-
A0A072TZ10	-	-	-
A0A072UDX2	-	-	-
G7JP51	-	-	-
A0A072TY85	-	-	-
A0A072VBL0	-	-	-
A0A072U9A9	-	-	-
A0A072UKQ1	-	-	-
G7L3B1	-	-	Y (RHRR)
A0A072TZI0	-	-	Y (RHRR)
A0A072UBL3	-	Y (0.97 | 1-23)	-
A0A072UKZ9	-	-	Y (KKRGRKSRR)
G7KMF5	-	-	Y (KKRGRKSRR)
A0A072U9Q5	-	Y (0.931 | 1-59)	Y (KKRGRKSRR)
A0A072TK58	-	Y (0.91 | 1-59)	Y (KKRGRKSRR)
G7JXS2	-	-	-
A0A072VQ69	-	-	Y (FKRR)
A0A072TZM6	Y (1.0 | 1-51)	-	-
G7K0N1	Y (1.0 | 1-41)	-	-
A9YVC5	-	-	-
G7ID32	-	-	-
A0A072VNL8	-	-	-
A0A072TN82	-	-	-
G7KRN9	-	-	-
G7KCP6	-	-	Y (KKKK)
G7JGM2	-	-	Y (PSKKRRP,KKRRPRR)
A0A072UIT2	-	-	Y (KKKK,KRIR,EKKK)
A0A072TTA1	-	-	Y (KRRK,RRKR)
G7LIM8	-	-	Y (KRRK,RRKR)
A0A072TTY8	-	-	Y (KRRK,RRKR)
Q2HSD4	-	-	-
G7L4P1	-	-	-
A0A072U1W1	-	-	-
A0A072UC15	-	-	-
A0A072UVR5	-	-	-
G7LIP4	-	-	-
A0A072V3B5	-	-	-
A0A072V578	-	-	-
G7L3X9	-	-	-
G7IK66	-	-	-
A0A072UB63	-	-	Y (KRRR,RKGKFNDSMWRDKRS,RKCDGSGLVQAKRKMD,KKCTSCGGKGGEKKTQR)
A0A072UM73	Y (0.842 | 1-58)	Y (0.972 | 1-30)	Y (KKKK)
G7LJ38	-	-	-
A0A072U2G0	-	-	Y (RRRLVKKPK,KKLVINYFYAFLRKNCR)
G7KY61	-	-	-
A0A072VQK9	-	-	-
A0A072VPK6	-	-	-
G7LJG4	-	-	Y (KWKNRMKGWKGKGKGKGKGKDKKNKTKK)
G7JZ40	-	-	Y (KRRR)
A0A072UCL7	-	-	-
I3SE13	Y (0.998 | 1-35)	-	-
B7FN10	Y (0.998 | 1-51)	-	-
G7LIF2	-	Y (0.949 | 1-36)	-
G7L2M3	-	-	-
G7J341	-	-	Y (RLLKRVR,RKTQIEPEDTRHTKFKKS)
G7JIY6	Y (0.983 | 1-32)	Y (0.914 | 1-34)	-
G7IE17	-	-	-
A0A072TV10	-	-	-
A0A072UDE5	-	-	-
G7K3Y9	-	-	-
A0A072UMV7	-	-	-
A0A072UML5	-	-	-
A0A072UPQ5	-	-	-
A0A072V4B4	-	Y (0.988 | 1-33)	-
A0A072V2W7	-	Y (0.988 | 1-33)	Y (KRLTMGKKGYEKVKER)
A0A072UAI2	Y (0.992 | 1-62)	-	-
G8A1U6	Y (0.982 | 1-42)	-	Y (KKWMEELQIEPWSRTKKS)
A0A072TR84	-	-	Y (RRVSGVLCDKKVPLKLKGK)
G7KDA6	-	-	Y (KKPR)
A0A072VQA2	-	-	Y (RKRK,RKLNEIAASGDSRRKFA)
G7LJC9	-	-	-
Q2HVC0	-	-	Y (KKKK,RKKK,RRGNSSDGSKHSSINKRGK)
A0A072VQP2	-	-	Y (KKRKKTKGLKE)
G7K1B1	-	-	Y (AARKSAPATGGVKKPHRFRPGTVALREIRK)
A0A072UZS1	-	-	-
A0A072UNU8	-	-	-
A0A072UPQ8	-	-	-
A0A072U1D5	-	-	-
G7KZC5	-	-	-
A0A072V4Q4	-	Y (0.953 | 1-50)	Y (KRVK,RKAASLAFSNKKRST)
A0A072U4Z7	-	-	-
A0A072U5M2	-	-	-
A0A072UF64	-	-	-
G7J8G2	Y (0.998 | 1-62)	-	Y (KRRRNRNNHRRKILR,RRLTGCGFPTKRRES,KRRESGLGVSENVRKWKE)
G8A0T5	-	Y (0.948 | 1-29)	Y (FKVK)
A0A072URI0	-	-	-
I3SL92	-	-	-
G7I3K2	-	-	-
A0A072VM17	-	Y (0.989 | 1-31)	-
A0A072VED4	-	-	-
G7JXB5	-	Y (0.938 | 1-26)	Y (RKKK)
G7JM87	-	Y (0.998 | 1-22)	-
A0A072VF94	-	-	-
A0A072VP38	-	-	Y (RKWDSQVGCAKFREK)
G7IHW7	-	-	Y (LGEV)
G7KCB0	-	-	Y (KRDPYRNKVRSDFVRDRRK)
A0A072TW39	-	Y (0.85 | 1-24)	Y (RRRR,RRFESHVEEMDESSWTKKK)
G7JPX5	-	-	Y (RKSK,RKMQTMRNDRVKIMKR)
A0A072TNE5	-	-	-
A0A072TP09	-	-	-
G7J538	-	-	-
G7JXE9	-	-	Y (KVKK)
G7IRK8	-	-	Y (SSRKR)
A0A072V225	-	-	-
G7I2B1	-	-	-
A0A072UCQ8	-	-	-
G7JRG3	-	-	Y (RRRTWNKWTRKRKLM)
A0A072UBN6	-	-	Y (KKLIKATSKEIDKWRR)
A0A072U0Z1	-	-	-
G7L1A5	-	-	-
A0A072TSW4	-	-	Y (KRVK)
G7KEP4	Y (0.96 | 1-39)	-	Y (KRIQHCMLGHSKATGWRRK)
A0A072U440	-	-	-
A0A072VA74	-	-	-
G7L2Y6	-	-	-
G7JNK6	-	-	-
A0A072USY2	-	-	Y (KRSR,KVKK,KRPLESIAVDFGFREKKKL)
A0A072UN27	-	-	-
A0A072UY36	-	-	-
A0A072ULW3	-	-	-
G7JSW9	-	-	Y (KKKR,RKRK)
G7IK61	-	-	-
A0A072TPH7	-	-	Y (KKKKKHALQDKKSKRKEGK)
G7LA26	-	-	Y (KKIQKYALQDKKGKRKAGK)
G7ITD9	-	-	-
A0A072UD09	-	-	-
Q8GSM8	-	-	-
A2Q492	-	-	Y (RRRK)
G7ILJ3	-	-	-
G7KRV8	-	-	-
A0A072V924	-	-	Y (KKKK,RKKK)
A0A072VAH2	-	-	Y (KKKKR)
G7JDL5	-	-	Y (RGWGGRRGGGGFGGGGGRGGGFGGGGGLGGGGGGRGGLGGGGGGGRGG)
A0A072VIB4	-	-	-
A0A072UAV1	-	-	-
A0A072U1C6	-	-	Y (RRKR)
A0A072TZX5	-	-	-
A0A072UAV7	-	-	Y (RRKR)
G7K596	-	Y (0.981 | 1-22)	Y (KTPRSRRSRSKRKH)
A0A072UZX7	-	-	Y (KRRP,KRLNLHQFSANTDKIFKR)
A0A072VL22	-	-	-
G7JYU1	-	-	-
G7JYU3	-	-	Y (KVKK)
A0A072V0K8	-	-	-
A0A072UA68	-	-	Y (RRTTLQCSRDNNKTTRRKE)
A0A072TDQ7	-	-	-
G7JT85	-	-	-
A0A072V5J3	-	-	Y (RKLVIMALDRLKRGRG)
A0A072V1T8	-	-	-
A0A072VCU8	-	-	-
G7ZWM6	-	-	-
A0A072UU36	-	-	-
G7I7L8	-	-	-
G7IPG0	-	-	-
A0A072V351	-	-	-
G7KE81	-	-	-
G7K057	-	-	Y (KKSSGFQAAAKEAVLKRKV)
G7IH72	-	-	Y (RRRR)
G7K6Z2	-	Y (0.973 | 1-61)	Y (KRKR,RRKR,RKRK)
G7IDQ0	-	-	-
G7IPB4	-	-	-
A0A072UFJ5	-	-	-
G7I7U9	-	-	-
G7J7N7	-	Y (0.969 | 1-21)	Y (RRVRDLFAAAKKKSP,KKSPCIIFIDEIDSIGRKR)
A0A072TRS3	-	Y (0.98 | 1-21)	Y (RRVRDLFAAAKKKSP,KKSPCIIFIDEIDSIGRKR)
A0A072V677	-	Y (0.999 | 1-21)	-
G7KTS2	-	Y (0.968 | 1-23)	Y (KVKK)
G7JQB0	-	Y (0.934 | 1-32)	Y (KKPR)
Q2HU48	-	-	-
G7JRF0	-	-	-
G7J5E5	Y (1.0 | 1-81)	-	-
A0A072VH25	Y (0.998 | 1-48)	-	Y (RKIQLAQLIDKARKL)
G7IUP0	Y (0.717 | 1-41)	-	-
A0A072VIK5	-	-	-
G7LG04	-	-	-
G7KDB0	-	-	Y (KKPR,KPRK)
G7IFA5	-	-	Y (PMEKRKL,RRDQEDVLLPLIRGRKQVK)
Q2MJ13	-	-	-
G8A2K5	-	-	-
G7J7M9	-	-	-
G7J966	-	-	Y (KKLDDFRVRWKRKFI)
A0A072VCN2	-	-	-
G7KNP2	-	-	Y (PLLKRNR)
A0A072U7W2	-	-	-
A0A072UI22	-	-	-
G7JUR7	-	-	Y (QKRKK,KKNVSIHVTRDSRRQKV,RRWRSAVSVVKNPRRRFRW)
A0A072TJK7	-	-	Y (KKNVSIHVTRDSRRQKV)
A0A072VAA8	-	Y (0.669 | 1-41)	Y (KKSCPTHKVVKDKGRTR)
G7IYA9	-	-	-
G7J4J8	-	-	Y (PKPS,RRHVWDIIQSAKRGRA)
G7JK43	-	-	-
A0A072V8U8	Y (0.997 | 1-42)	-	-
G7KTF7	-	-	Y (RKSK)
G7KTF0	-	-	Y (KKTFQVIVQATSEIPRRKY)
G7IB16	-	-	-
G7KVD5	-	Y (0.864 | 1-52)	-
G7IDS7	-	Y (0.741 | 1-80)	-
A0A072VQN0	-	-	Y (RKRK)
A0A072TTN1	-	-	Y (KKRK,KKPTIHIAEKLMIKKGQK)
G7JYZ6	-	-	Y (KKKK,LGEV,RKRK)
G7L1J3	-	-	-
Q2HTM7	-	-	-
G7J3C8	Y (0.984 | 1-41)	-	Y (KKEEKQDEEHDEKEKKQ,KKLEVSVVDMVIVEKKEEK)
G7KPK4	-	-	-
G7L1Y7	-	-	Y (FKVK)
A0A072UA49	-	-	Y (RRTSNHPDIIQSSSRKKSN)
G7IVL1	-	-	-
A0A072TN00	-	-	-
G7L2K4	-	-	-
A0A072VDW8	-	-	Y (KKKRK,RRDQKILDRLRAERKEKI)
G7JUL4	-	-	-
A0A072TVF8	-	Y (0.975 | 1-37)	-
G7IUM9	-	-	-
A0A072U648	-	-	Y (RLKAK)
A0A072V5I6	-	-	-
G7J859	-	-	-
G7J860	-	-	-
G7J858	-	-	-
G7JXH5	-	-	-
A0A072UNQ3	-	-	Y (RKQRKK)
A0A072VN83	-	-	-
G7I4W9	-	Y (1.0 | 1-22)	-
A0A072VFM0	-	-	-
Q4VYC9	-	-	Y (RRRR)
I3SQR5	Y (0.998 | 1-30)	-	Y (KKVSAKFLTTSQRRNIKR)
A0A072VPG2	-	-	Y (RKVLDIFEDLVNQRLKVR)
A0A072TRX7	-	-	-
A0A072U0F6	-	-	Y (KKQELLAQIVTLQTRKIRL)
G7JBI4	-	-	Y (KKKK,KVKK,RKRQGSLPGVKGRARFR,RQGAPRKRQGSLPGVKG)
G7J381	-	-	-
A0A072U314	-	-	-
A0A072UZW4	-	-	-
A0A072UNX5	-	-	-
A0A072UZH9	-	-	-
G7JFY2	-	-	Y (RKKR)
A0A072V2E3	-	-	-
A0A072V0L7	-	-	-
G7KE88	Y (0.939 | 1-42)	-	-
B7FIY1	-	-	-
A0A072VER2	-	-	-
A0A072VE53	-	-	-
A0A072TJ86	-	-	-
G7J8L9	-	-	-
G7K7C5	-	-	-
G7L4I8	-	-	-
A0A072VA43	-	-	-
G7K2U5	-	-	-
G7LFG1	-	-	-
G7IFK2	-	-	-
A0A072V5T0	-	-	-
G7JMU6	-	-	-
G7J683	-	-	Y (KKKDVSMKAESSASRDKNK)
G7J1T2	-	-	Y (KRRP)
A0A072UMT8	-	-	Y (KRSR)
G7K6F5	-	-	Y (KVKK)
G7K566	-	-	Y (KVKK)
I3SQE0	-	-	-
A0A072TM82	-	-	-
G7L9X3	-	-	-
A0A072UVN7	-	-	Y (RKISSMQFNSHRKNRY)
A0A072ULK6	-	-	-
A0A072TVD1	-	-	-
G7KTU3	-	-	-
G7JVM1	-	-	-
A0A072UX41	-	-	Y (RKSK)
A0A072UM27	-	-	Y (RKSK)
A0A072UL72	-	-	Y (RKSK)
A0A072VXI9	-	-	-
G7KPP6	-	-	-
A0A072THH3	-	-	Y (LGEV)
A0A072U8S2	-	Y (0.992 | 1-29)	Y (LGEV)
A0A072UIZ9	-	-	Y (LGEV)
A0A072U7X3	-	-	Y (LGEV)
G7JW46	-	Y (0.856 | 1-23)	Y (RKRWTTLPDLSPDGERKRG,KRWTTLPDLSPDGERKRGK)
G7JIV4	-	-	Y (RKRWTTLPDLSPDGERKRG,KRWTTLPDLSPDGERKRGK)
A0A072VQS4	-	-	-
A0A072W1I6	-	-	Y (RKRR)
A0A072VRS8	-	-	Y (RKRR)
A0A072VR37	-	-	Y (RKRR)
G7KSE4	-	-	-
A0A072VRC1	-	-	Y (RKRK,RKLKEKAASSDSRRKFA)
G7K7R0	-	-	Y (PKIKRRV,KKNFKMRLANSKAGRK)
G7LEU4	-	-	Y (RRKKRKQ)
G7K628	Y (0.735 | 1-42)	-	-
G7J9A4	-	-	Y (GKKHRRK)
A0A072V3T4	-	-	-
A0A072V570	-	-	-
Q2HV13	Y (0.828 | 1-42)	-	-
G7IPD4	Y (0.828 | 1-42)	-	-
G7K1G1	-	-	-
G7KRT7	-	-	-
G7J3U7	-	-	-
A0A072VFI1	-	Y (0.969 | 1-42)	-
G7IC86	-	-	-
A2Q3W2	-	-	-
A0A072UBU7	-	-	-
A0A072U1K5	-	-	-
A0A072V314	-	-	Y (KKIALTRLIERFGYRKLKW)
G7J4E1	-	-	-
G7JKY2	Y (0.882 | 1-42)	-	-
A0A072V2B2	-	-	-
A0A072U1N9	-	-	-
A0A072VI32	Y (0.945 | 1-70)	-	-
A0A072UG69	-	-	-
A2Q4H7	-	-	-
G7J7K1	-	Y (0.841 | 1-21)	-
A0A072TS83	-	-	-
A0A072UJ05	-	-	Y (LGEV)
A0A072V0M6	-	-	-
G7JA92	-	-	-
G7KV58	-	-	-
G7LJJ3	-	-	Y (KVEKKK)
A0A072UNT2	-	-	-
A0A072VWL8	-	-	Y (PSDKRRK)
A0A072VEV2	Y (0.624 | 1-42)	-	-
A0A072VF58	-	-	-
A0A072VEV8	-	-	-
A0A072U7B3	-	-	Y (RKKRK)
G7KQ54	-	-	-
G7I826	-	-	-
A0A072TE18	-	-	Y (KKLKKTDSTFNLPKGPRK)
A0A072UW26	-	-	Y (LGEV,RKKK,KKAQDEVREVFKMKGR)
A0A072UBT6	-	-	Y (LGEV,RKKK,KKAQDEVREVFKMKGR)
A0A072UBN3	-	-	-
G7J7F0	-	-	Y (KKKKR)
G7LFV9	-	-	-
B7FGM9	-	-	Y (KKLETMKTDSNKINIKKSK)
G7KE80	-	-	-
G7JHW6	-	-	-
G7JHW7	-	-	-
G7ID47	-	-	-
A0A072VB56	-	-	Y (KRSR,RKPTDNKCYERRLKN)
A0A072URQ9	-	-	-
G7JT83	-	-	-
Q1S5M7	-	-	Y (RKFEKGQSQTKTKRV)
A0A072TP06	-	-	Y (RKFEKGQSQTKTKRV)
G7J9Y7	-	-	-
G7K6N4	-	-	-
G7K339	-	-	-
A0A072U0Z5	-	-	Y (KKKK)
G7IV73	-	-	-
A0A072V582	-	-	-
A0A072U1F5	-	-	-
A0A072UA25	-	-	Y (RRTSNSSTKLWHSIKSTRK)
A0A072TR17	-	-	-
A0A072V9X1	-	-	-
A0A072TZ31	-	-	Y (RRTSNSSTKLWHSIKSTRK)
A0A072UTV6	-	-	Y (PKPS,RKKLGHIKKLFLWKHKKEK,KKLGHIKKLFLWKHKKEKE)
G7IYX3	-	-	Y (RKKLGHIKKLFLWKHKKEK,KKLGHIKKLFLWKHKKEKE)
G7IK52	-	-	Y (KRRK)
G7IVK0	-	-	-
A0A072V4F9	-	-	-
A0A072TZS6	-	-	Y (RRTSNSSTKLWHSIKSTRK)
A0A072TYW2	-	-	Y (RRTSNSSTKLWHSIKSTRK)
A0A072VL26	-	-	-
A0A072V398	-	-	Y (KRRK)
A0A072UVG0	-	-	Y (RKKLGHIKKLFLWKHKKEK,KKLGHIKKLFLWKHKKEKE)
A0A072U0N7	-	-	Y (RRTSNSSTKLWHSIKSTRK)
A0A072UQU2	-	-	-
G7KFX1	-	-	-
A0A072U542	-	-	-
A0A072UNX2	-	Y (0.993 | 1-23)	-
G7L051	-	-	-
A0A072VI87	-	-	-
G7LDL9	Y (0.95 | 1-35)	Y (1.0 | 1-22)	-
A0A072UCK3	-	-	-
G7IU15	Y (0.998 | 1-22)	Y (0.797 | 1-27)	-
G7J1N8	Y (1.0 | 1-41)	-	-
G7JQ40	-	-	-
A2Q3U2	-	-	-
G7ICF9	-	-	-
A0A072VFC5	-	-	Y (RRTTVRFSELKQRRY)
A0A072VEA4	-	-	Y (RRTTVRFSELKQRRY)
G7IXI4	-	-	Y (KRIR)
G7L7J6	-	-	Y (KKFDWFMEHVLEEHIERRK)
G7KQJ8	-	-	Y (KKKR,KKRP,KKRASIR)
G7KUD5	-	-	Y (KKGIRRQEMTIFRKRRKHV)
G7KS18	-	-	Y (EKKKSSRSSRKN)
A0A072V4R6	Y (0.998 | 1-42)	Y (0.876 | 1-31)	-
A0A072TWQ9	Y (0.981 | 1-37)	Y (0.674 | 1-22)	-
G7L462	Y (0.981 | 1-37)	Y (0.674 | 1-22)	-
G7KLT9	Y (0.962 | 1-21)	-	-
G7J2R2	-	-	Y (PVRKRYR)
A0A072US89	-	-	-
A0A072UUB8	-	-	-
A0A072UA53	-	-	Y (WRRKSR)
G7L0M9	-	-	-
G7JSI7	-	-	-
G7LFG0	-	-	-
A0A072VG41	-	-	-
A0A072V747	-	-	Y (RKLLIGNQTVRIKKT)
G7JTZ8	-	-	-
G7JTZ6	-	-	-
A0A072TNJ7	-	-	Y (SRKKSSKSSKKGSDKK,RKDGKQSCLQCKTRYKKHK,KKPGFLSSLCGGSRKKSSK)
A0A072V4F6	Y (0.971 | 1-72)	-	-
G7KMW6	-	-	-
E2IXG4	-	-	-
I3SVG6	-	-	Y (KVKK)
G7JMC5	Y (0.979 | 1-33)	-	-
G7JBR1	-	-	Y (KRRDIAASGVAIKRRILK,KRHLSTEEGIDHRTRTRRL,KRKSKRRDIAASGVAIKRR,RKSKRRDIAASGVAIKRRI,IKRHWKHKFKRKSKRRDIAAS)
G7JW19	-	-	Y (FKVK)
A0A072TVA2	-	-	-
B7FIG9	-	-	-
A0A072W072	-	-	-
A0A072UWF8	Y (0.999 | 1-51)	-	-
G7KCR9	Y (0.999 | 1-55)	-	Y (KPRK)
A0A072UEF8	-	-	-
G7KZ40	-	-	-
A0A072TUB8	-	-	Y (RKSGSFSTSPTRSRNK)
A0A072V5Y3	-	-	Y (RRRR)
G7JF16	-	-	Y (KKRK,RLTKRIR)
G7J722	Y (0.99 | 1-24)	-	Y (RRNRTSKKSKMRRVKH)
A0A072V406	Y (0.99 | 1-24)	-	Y (RRNRTSKKSKMRRVKH)
G7I8Y3	Y (0.826 | 1-37)	-	-
G7JX54	-	-	Y (RRRR)
A0A072VD09	-	-	-
G7I897	-	-	Y (RKSK)
G7IKR7	-	-	-
G7LGJ1	-	-	-
A0A072TU58	-	-	-
A0A072U541	-	-	-
A0A072VEJ4	-	-	-
A0A072TRG9	-	-	Y (KRPR,LGEV)
G7K8B0	Y (0.638 | 1-35)	-	-
A0A072V3K3	-	-	Y (FKRR)
G7ZXK9	-	-	-
G7J8E1	-	-	Y (KRKR,KRRS,RKSFKRSVYSKPKSR)
A0A072UD51	-	-	Y (RRRIRRKKMK)
A0A072UK65	-	-	-
G7KUA1	-	-	Y (KREGYLSLVQTRIFKKTRI)
G7K2F2	-	-	Y (RKRK)
G7J2K3	-	-	-
G7KRZ2	-	Y (0.754 | 1-42)	Y (KRLWMIKRGIVKGKLR,KNAGPRPRPLPPPPAR)
G7IZC8	-	Y (0.692 | 1-41)	-
A0A072TVZ3	-	-	Y (RKKR)
G7J4W9	Y (0.999 | 1-49)	-	-
A0A072UM79	-	-	-
A0A072ULC2	-	-	-
A0A072U284	-	-	-
A0A072U0U0	-	-	-
G7KWX5	-	-	Y (KKPR)
A0A072VI95	-	Y (0.849 | 1-28)	-
Q2MGS1	-	Y (0.992 | 1-38)	-
A0A072V7S9	-	-	Y (KKRHDFVKDRRWMKR,KKRCKMYNSREEKKEKQ,KKDPTKNKKRHDFVKDRRW)
G7ICK2	-	-	Y (KKKFFKKRKKSKKRSA,TKAKKKFFKKRKKSKKR,RRRSDAFNAREEMKKMKQ)
G7KSQ6	Y (0.876 | 1-39)	-	Y (RRKIKLFLRKSKVSKK,KRDFLKNKVRLDFVRERRR,RRRSDAYNAHEELRAKKKQ,RRSDAYNAHEELRAKKKQM)
A0A072UT07	-	-	Y (KRAR,RKNKVCLNTKAFKKMNK,KKILHIESGKVILKERLR)
A0A072UIY1	-	-	-
A0A072UCW0	-	-	-
A0A072U2R3	-	-	-
A0A072UCZ5	-	-	-
A0A072VUE3	Y (0.851 | 1-51)	-	-
B7FL73	Y (1.0 | 1-41)	-	Y (RRLAQRHGEDFEIVKRRTS)
G7LFU6	-	-	-
A0A072TLV0	-	-	-
G7LFU9	-	-	-
G7LFV0	-	-	-
G7LFV1	-	-	-
G7LFU8	-	-	-
I3SVH0	Y (1.0 | 1-45)	-	-
A0A072TMI6	-	-	Y (PKEKRRN)
A0A072TTN6	-	Y (0.919 | 1-21)	Y (KKRGRKSRR)
A0A072U9Q3	-	-	Y (KRRK)
A0A072UKM7	-	-	Y (KKRGRKSRR)
A0A072UBD2	-	Y (0.902 | 1-23)	Y (KKKKK,KKRGRKSRR)
G7KMF3	-	-	Y (KRRK)
A0A072VD62	-	-	-
G7JGQ5	-	-	-
A0A072TR26	-	-	Y (KKKR,KRIR,KKTFGSENDISDVKEIRK)
A0A072VPG1	-	-	-
A0A072VP05	-	-	-
A0A072TD40	-	-	-
A0A072TH93	-	-	-
A0A072URI9	-	-	-
G7JG61	-	-	-
G7L7V4	-	-	Y (KPRK)
A0A072URC0	-	-	Y (KRSELVLLMTGIKEWRKRG)
G7KBY9	-	-	Y (KKKK,KRIR)
I3T7J3	-	-	-
A0A072TTM0	-	-	Y (LPKKPAPGQGR)
A0A072TIR3	-	-	Y (RSAKRERARRRIHQRLR)
A0A072UDZ4	-	-	Y (KRSR)
G7K6T4	-	-	Y (KRSR)
G7KGF1	-	-	Y (KRPVMFTQDEDIVKWVKK,RWRKKLKEKVSGEKKKSPARASS)
G7I890	-	-	-
G7L8V2	-	-	-
A0A072UNV6	-	-	-
A0A072VQ88	-	-	Y (KRKL,RKRRK,RRKRR)
G7JYG8	-	-	Y (KKKK,KRKR,KKAAQVRLMEKEKNK,KKVAKPQDDKRSRPKKI,KKKTQKSKTRSLGKGKWK,KAKKLFKRDNKKPPHSKG,RRQEVWKVSTAGGARRVKK)
A0A072VZT8	-	-	-
A0A072W2J7	-	-	Y (KKRK)
A0A072V7T1	-	-	Y (KKRNLDIQSLNTSRIKKV)
A0A072V914	-	Y (0.997 | 1-29)	Y (RRAAEFRRPIRRKLS)
G7IQG4	-	-	Y (KKRNLDIQSLNTSRIKKV)
A0A072V794	-	-	Y (KKRNLDIQSLNTSRIKKV)
G7KZT4	-	-	-
A0A072US50	-	-	-
G7J4H2	-	-	-
G7J9Y1	-	-	-
G7KIW4	-	-	-
G7IZG1	-	-	-
G7L304	-	-	Y (RRSCRWVRDEKERSR,RDEKERSRVGGRGEKKKERKK)
S4T004	-	-	-
A0A072V0W0	-	-	Y (RKSK)
A0A072TVX1	-	-	-
I3SHB6	-	-	-
G7K0S9	-	-	-
A0A072UZB8	-	-	-
A2Q2Z4	-	-	-
G7KDI9	-	-	-
G7KDJ0	-	-	-
G7IK65	-	-	-
G7IK59	-	-	-
A0A072VG22	-	-	-
G7LA13	-	-	Y (KKIQKYALQVDKKGKRKAG)
G7LA07	-	-	Y (KKIQKYALQVDKKSKRKAG)
A0A072TQC1	-	-	Y (KKIQKYALQDKKSKRKAGK)
G7LA08	-	-	Y (KKKKKYALPDKKSKRKEGK)
G7LA23	-	-	Y (KKKQKYALQDKKSKRKDL)
G7L9C4	-	-	Y (KKKQKYSLQDRKSKRHKG)
A0A072U174	-	-	-
A0A072V7F7	-	-	-
G7J391	Y (0.958 | 1-41)	Y (0.757 | 1-42)	-
A0A072UPE3	-	-	-
A0A072UIW1	Y (0.958 | 1-25)	-	Y (KRSR)
B7FJU1	-	-	-
A0A072U1F3	-	-	-
G7IFB0	-	-	Y (PDEKRKL,RKDQEDVLLPLIRARKQVK)
G7JSX1	-	-	Y (KKKRK)
G7JAP8	-	-	Y (KRAR)
G7JK82	-	-	-
A0A072TWY3	-	-	-
A0A072TIQ7	-	-	Y (HKRKGMKMKHHRVRRR,KRKGMKMKHHRVRRRSL)
A0A072V391	-	-	-
G7L2D3	-	-	Y (RRKR,RRRK)
A0A072VK24	Y (0.999 | 1-28)	Y (0.883 | 1-41)	-
G7IA71	-	-	-
G7L4Z7	Y (0.999 | 1-41)	-	-
G8A1W0	-	-	-
G7IA23	-	-	Y (RPNKRIR,RAVKRKC,KRSCRRRLAGHNRRRRKTQ,KRVGDSCSKCAIAEVRAKR)
A0A072TLQ6	-	-	-
A0A072UD47	-	-	-
G7KYG2	-	-	Y (RRRR)
G7KYG1	-	-	Y (RRRRRQHVNILKDVRLRSR,RRRRQHVNILKDVRLRSRK,RRRQHVNILKDVRLRSRKY)
A0A072TTQ2	-	-	-
A0A072U339	-	-	Y (KRCNIRNRPAGKKCGR)
A0A072TWB7	-	-	-
A0A072TXY7	-	-	-
A0A072U0K0	-	-	-
I3SNP7	-	-	-
B7FMA4	-	Y (0.972 | 1-21)	-
G7LDV2	Y (0.765 | 1-40)	-	-
G7IAQ1	-	-	Y (KRSR,KRIPHYKKVNNQLGTKRYR,KKYWTAPAPAPAPSHRRRK)
A0A072TIL9	Y (0.908 | 1-40)	-	-
A0A072TUV2	-	-	-
A0A072TV29	Y (0.908 | 1-40)	-	-
A0A072U2V0	-	-	-
G7LBJ9	-	-	-
A0A072TW95	-	-	Y (KKHK)
A0A072TLP8	-	-	Y (KVKK)
A0A072VBY9	Y (0.753 | 1-61)	-	Y (RHRR)
G7JXV9	Y (0.997 | 1-51)	-	-
G7JP53	-	-	-
A0A072U0S1	-	-	Y (RRTGNHPAKLWLFTKSARK)
A0A072TZ03	-	-	Y (RRTGNHPAKLWLFTKSARK)
A0A072UP51	Y (0.81 | 1-47)	-	Y (RKKKLQCLLKGKREKRG)
G7JK30	-	-	-
G7LHG7	-	-	-
G7I479	-	-	-
G7I8M2	-	-	-
A0A072VEM3	Y (0.844 | 1-72)	-	-
G7L619	-	-	-
G7J0P3	Y (0.715 | 1-91)	-	Y (KRRK)
A0A072UIS3	-	Y (0.826 | 1-49)	-
A0A072UGV4	Y (0.73 | 1-58)	-	-
G7J7L6	Y (0.993 | 1-28)	-	-
G7JLC2	Y (0.991 | 1-24)	-	-
A0A072UQR7	-	-	Y (PKPS,KPGRPARSKARKE)
G7JSP5	-	-	-
G7J2I3	-	-	-
A0A072U3F0	-	-	-
A0A072TYP2	-	-	Y (KRQK)
A0A072TZK5	-	-	Y (KRQK)
A0A072TXY4	-	-	Y (KRQK)
A0A072VQ98	-	-	Y (RKRK,RKLKEIAASSDSRRKFA)
G7JTP2	-	-	-
G7KDD1	-	-	-
G7INV1	-	-	-
A0A072VQL2	-	-	Y (KRKL)
A0A072VPM5	-	-	-
A0A072VQL6	-	-	Y (RRRK)
A0A072VPL3	-	-	Y (KRAR)
G7IMG2	Y (1.0 | 1-41)	-	Y (KKKEK)
A0A072VAP5	-	-	-
A2Q5Z1	-	-	-
A0A072U581	-	-	-
G7L917	-	-	Y (KVKK)
G7IHL3	-	-	-
G7L918	-	-	Y (KVKK)
A0A072UL68	-	-	Y (KRSNILIAELKKQLR)
G7IUF9	-	-	-
G7JUL1	-	-	-
G7L3H5	-	-	Y (KRRK)
A0A072VI85	-	-	-
S4SZF7	-	-	-
A0A072U5M5	-	-	Y (RKRR)
G7KZ42	Y (1.0 | 1-41)	-	-
G7K170	-	-	-
G7KUJ2	-	-	Y (RKRR,KRSCRRRLAGHNKRRRKTN)
A0A072VP28	-	-	Y (KRSCRRRLAGHNKRRRKTN)
G7IBS5	-	-	Y (KRSR,KRSCRRRLAGHNKRRRKTN)
A0A072UQX8	-	Y (0.989 | 1-21)	-
A0A072URU7	-	Y (0.997 | 1-29)	-
G7IAI5	-	-	-
A0A072UAV4	-	-	-
A0A072UYU2	-	-	-
G7IA04	Y (0.798 | 1-79)	-	-
Q2HTI6	Y (1.0 | 1-41)	-	-
G7J351	-	-	-
G7J349	-	-	-
G7J350	-	-	-
A0A072UC51	-	-	-
A0A072TPY2	-	-	-
G7KQC5	-	-	-
G7JZ88	-	-	-
A0A072V1J5	-	-	Y (FKRR,DRRKREPPQRF,RRKREPPQRFIRRRVI)
A0A072UFL4	-	-	Y (FKRR,RRKRDPPQRFIRRRVI)
A0A072UDJ3	-	-	-
Q2HSW7	-	-	-
G7L7B9	-	-	-
G7IP75	-	-	-
Q2HVA3	-	-	Y (KRRR)
A0A072U6K9	-	-	-
G7ZX28	-	-	-
A0A072U7S1	-	Y (0.712 | 1-59)	-
G8A154	-	-	-
A0A072V8Q8	-	-	-
Q2HW94	-	Y (0.945 | 1-45)	Y (RKKR)
G7JKP3	-	Y (0.637 | 1-41)	Y (KRWNVKEMWEKLRGKRL)
G7IA25	-	-	Y (ARKKEEEAKLKEKKRLEEIEKAKEALQRKKRNAEKAQQRALYKAQKEAEQKEKEREKRAKKKGKRK)
G7I9H4	-	-	Y (RKGKRKG)
G7LEC1	-	-	-
I3S5D8	-	-	-
G7ILB9	-	-	-
G7IGL6	-	-	-
A0A072TNV7	-	-	-
A0A072U9P9	-	-	-
A0A072UJZ4	-	-	-
A0A072U8Q6	-	-	-
A0A072UAN3	-	-	-
A0A072U7S9	-	-	Y (KRAQEEIDHHIGKGRRV)
A0A072TX56	-	-	-
G7L299	-	-	Y (REKKRSR)
A0A072V4D9	-	-	-
G7KKS5	-	-	-
A0A072UM41	-	-	-
G7IJN2	Y (0.694 | 1-72)	-	Y (KRHR,KASKKKELKRQEREARRQ)
G7KAQ3	-	-	-
A0A072UDB7	-	-	-
A0A072UD55	-	-	-
G7K2C5	-	-	-
G7JYI6	-	-	-
G7J3B1	-	-	Y (KKKR)
A0A072UL03	-	-	Y (KRAR)
G7IFS2	-	-	-
G7K4E4	-	-	-
G7L2R9	-	-	-
G8A378	-	-	-
A0A072V313	-	-	-
G7JKH2	-	-	Y (KRMCSLPQFICWLKRGKS)
G7JCQ8	-	-	-
G7JCQ7	-	-	-
G7I4B7	-	-	-
G7I4B6	-	-	-
A0A072V2T9	-	-	-
G7IYD7	-	Y (0.952 | 1-56)	Y (KREMDIARERSWRGKFKRK,RRYMYGGHSKTIKPDKRRL,RERSWRGKFKRKHRIIKPG)
G7KP52	Y (0.724 | 1-41)	-	-
G7KAU5	-	Y (0.84 | 1-39)	Y (RRRK)
G7ID37	-	-	-
A0A072U4V6	-	Y (0.985 | 1-30)	-
G7IVC3	-	-	Y (KRKKKKMKKSK,RRQALYGFDAPRKKKAQ,RREGNQVCPQCKTKFKRLK)
A0A072VNP8	-	-	Y (RRQALYGYDAPAKKKPP,RKKNRKVNSGPRKKIRDK,RREGNQACPHCKTKYKRIK)
G7IBY3	-	-	Y (RRQALYGYDAPAKKKPP,RKKNRKVNSGPRKKIRDK,RREGNQACPHCKTKYKRIK)
G7IUJ6	-	-	-
A0A072TTK8	-	-	-
I3TAB7	Y (0.792 | 1-52)	-	-
G7L2Y9	-	-	-
B7FME6	Y (1.0 | 1-26)	-	-
A0A072UM98	-	Y (0.925 | 1-21)	-
G7JWA0	-	-	-
A0A072TW19	-	-	-
A0A072UZG2	-	-	-
Q84N02	-	-	-
G7JPT7	-	-	-
B7FM91	Y (1.0 | 1-51)	-	Y (RRRR)
A0A072U700	-	-	Y (KPRK,KRIDEWLPITSKRNAK)
G7J2V0	-	-	-
A0A072TNE0	-	-	-
A0A072TND7	-	-	-
A0A072TQ09	-	-	-
A2Q5V9	-	-	-
G7KZH2	-	-	-
G7IDK9	-	-	-
A0A072US22	-	-	-
G7JGX6	Y (1.0 | 1-44)	-	Y (KKFMGNPSIEAAIKLEKKR)
A0A072UCT8	-	-	-
B7FKU1	-	-	-
A0A072VCZ9	-	Y (0.686 | 1-42)	-
A0A072V1Y8	-	-	-
A0A072V2Z8	-	-	-
A0A072U458	-	-	-
A0A072TTV4	-	-	-
A0A072VK83	-	-	-
A0A072UC78	-	Y (0.953 | 1-27)	-
G7III2	-	-	Y (RRHSYSGPLRTGRSKRL)
A0A072VH61	-	-	Y (RRHSYSGPLRTGRSKRL)
A0A072V616	-	-	Y (RRHSYSGPLRTGRSKRL)
G7L898	-	Y (0.965 | 1-38)	-
A0A072V5U4	-	-	Y (KAKRAAK)
G7IFT4	-	-	Y (KAKRAAK)
G7K5X0	-	Y (0.986 | 1-24)	Y (KKEEIDVLAHRQMRR)
G7JSN3	-	-	-
G7IEI6	-	-	-
G7KYF1	-	-	Y (KANKEKKKAKRSRKK,KRSRKKQLVQEEERVRGR,KRPLELKDIPLVAPKDRAK)
A0A072VKY1	-	-	Y (PMNKRKY,KEKKKAKRSRKK,KRSRKKQLVQEEERVRGR)
A0A072TKQ4	-	Y (0.757 | 1-43)	Y (LGEV)
G7LAR3	-	Y (0.757 | 1-43)	Y (LGEV)
A0A072VFN4	-	-	Y (FKVK)
G7I623	-	-	-
A0A072TFQ2	-	-	Y (RRSLRTYNYGGAAWEKKVR)
A0A072UCK7	-	-	-
G7K592	-	-	-
Q2HRF3	-	-	-
A0A072UCM2	-	-	-
A0A072US06	-	-	-
G7JKN7	-	-	Y (KKKDGHNVWCCIRKRIG)
G7J0T7	-	-	-
A0A072UL21	Y (1.0 | 1-41)	-	-
G7LED8	-	-	Y (KRKL,QKKKRK,KKRIKEEYQRRRKQL)
G7K7U7	Y (0.978 | 1-33)	-	-
A0A072VLI7	-	-	-
A0A072VBM2	-	-	Y (KREREIKDILRQKSKKRRR)
A0A072VC51	-	-	Y (KREREIKDILRQKSKKRRR)
A0A072VAF4	-	-	-
A0A072V227	-	-	-
G7K2T7	-	Y (0.647 | 1-42)	Y (RKALRTTLNSIIDRRGNK)
A0A072VFN1	Y (0.935 | 1-49)	-	-
A0A072VGQ3	Y (0.935 | 1-49)	-	-
G7L8C5	-	-	Y (RKPLIGNDGRKTKKVDR)
G7JU32	-	-	-
A0A072VC03	-	-	Y (RKKK,PAGKRKP)
A0A072U629	-	-	-
G7JU27	-	-	Y (RKRR)
A0A072VH51	-	-	Y (KRVK)
A0A072TTB3	-	-	Y (RKRK,RRSIESNEEAKKIRL,KKEYISEVRIISKLRHR)
G7JU26	-	-	Y (KKWK)
A0A072TKQ2	-	-	Y (KRPR)
A0A072TJU7	-	Y (0.674 | 1-22)	Y (RRKR)
G7KFW0	-	-	-
A0A072TJ28	-	Y (0.877 | 1-52)	Y (KKRK,KRRR,KRRS,RRRK,KKKKK,RKEKRKS,SRKKGQGR,KRKCVELLNWKKRFE)
G7LCR0	Y (0.834 | 1-89)	-	Y (RKKK,RKSK,KKKKK,RKKAR,KKKKRK,RKKLEWWASLDEEKVKGKK,KKLEWWASLDEEKVKGKKN)
G7JU30	-	-	-
G7L1X7	-	-	-
A0A072U4D3	-	-	-
G7IPT4	-	-	Y (KKRK)
G7LII2	-	-	Y (RKRK,RRSIESNEEAKKIRL,KKEYISEVRIISKLRHR)
G7JU24	-	-	-
G7JU23	-	-	-
A0A072VEL9	-	-	Y (KRIR,KRKPLP)
G7JUI4	-	-	-
A0A072V6N1	-	-	-
A0A072VXV5	-	-	-
A0A072VG45	-	-	-
A0A072UTJ6	-	-	Y (KKRK)
A0A072UT13	-	-	Y (RKKR)
G7IYX7	-	-	Y (RNLKRVR,RKKHGYIRKLFHKKEKE)
G7KMN3	-	Y (0.982 | 1-30)	Y (FKVK)
G7JCZ3	-	-	-
G7IK51	-	-	Y (RKKRR)
G7KBD2	-	-	-
A0A072V476	-	Y (0.982 | 1-23)	Y (RKKR)
G7JF45	-	-	Y (RKKK)
G7JF50	-	-	-
A0A072UM50	-	-	-
A0A072VBL2	Y (0.799 | 1-51)	-	-
A0A072V871	-	-	-
G7IGJ1	-	-	-
A0A072VGL9	-	-	-
G7IEL4	-	-	Y (RRTDPTYSKILVRRAIR)
G7IEL5	-	-	Y (RRTDPTYSKILVRRAIR)
G7LAH3	-	Y (0.969 | 1-24)	-
A0A072TXR0	-	-	Y (RHRR)
A0A072ULA2	-	-	-
G7K7M8	-	-	-
G7K7M7	-	-	-
G7IC72	-	-	-
G7JNT5	-	-	-
G7JP58	-	-	-
A0A072V4Y6	-	-	-
G7IX30	-	-	-
G7I467	-	Y (0.905 | 1-29)	-
A0A072UD90	-	-	-
A0A072VGV1	-	-	-
A0A072VGD6	-	-	-
Q2HUZ5	-	-	-
A0A072UV78	-	-	-
A0A072UW87	-	-	-
G7IY37	-	-	-
A0A072V0D7	-	-	-
A0A072UWE4	-	-	-
A0A072UV49	-	Y (0.701 | 1-41)	-
G7JLE0	-	-	-
G7L8R8	-	-	-
A0A072VGE4	-	-	-
G7JI67	-	-	-
A0A072VTH4	-	-	-
A0A072VFP3	-	-	-
A0A072VGV6	-	-	Y (FKVK)
A0A072TXG8	-	-	-
A0A072VGB8	-	-	Y (FKVK)
A0A072VHC1	-	-	Y (KKERTMLHSFFKRKNF)
A0A072U1D7	-	-	-
A0A072TZL7	-	-	-
G7KTE7	-	Y (0.841 | 1-32)	-
G7J4R1	-	-	-
S4SZY3	-	-	-
G7KZT5	-	Y (0.965 | 1-22)	-
A0A072TM92	-	Y (0.912 | 1-82)	Y (FKRR)
A0A072TWL5	-	Y (0.994 | 1-21)	-
I3S222	-	-	-
G7JT81	-	-	-
A0A072TMU1	-	-	-
G7J4M9	-	-	Y (RRRTKLRVTKSTKRRFT)
G7IHC3	-	-	Y (RHRR,PRKRP)
A0A072UPA5	-	-	-
G7KJK5	-	-	Y (KRKL)
G7K9G5	-	-	Y (RRRFTWLRKHTRVKRLLR)
G7KJJ9	-	Y (0.99 | 1-21)	-
A0A072ULP4	-	-	-
G7L022	-	-	-
A0A072UUL6	-	-	Y (KRKL,PKPS,RKKLGYIKKLFLWKHKKEK,KKLGYIKKLFLWKHKKEKE)
G7I6U4	-	-	-
G7IYX8	-	-	Y (KRKL,RKKLGYIKKLFLWKHKKEK,KKLGYIKKLFLWKHKKEKE)
G7IYY1	-	-	Y (KRKL,PKPS)
A0A072TZ02	-	-	-
A0A072V4F3	-	-	Y (KRKL,RKKLGYIKKLFLWKHKKEK,KKLGYIKKLFLWKHKKEKE)
A0A072U1A6	-	-	-
A0A072UMH8	-	-	-
G7L8V1	-	-	-
G7IG58	-	-	-
A2Q1L9	-	-	-
G7IG57	-	-	Y (RPRR)
G7JZ13	-	-	Y (KKHK)
G7J6J8	-	-	Y (RKKR)
G7K141	-	-	-
G7K916	-	-	-
G7ZW20	-	-	Y (RKKKRKY)
G7IU63	-	Y (0.985 | 1-21)	-
G7K646	-	-	-
A0A072V7J0	-	-	-
A0A072V4V3	-	-	-
A0A072VF34	-	-	-
A0A072VEG9	-	-	-
A0A072TF48	-	-	-
A0A072VFP5	-	-	-
A0A072VF38	-	-	-
A0A072VEH4	-	-	-
A0A072U8L4	-	-	-
G7KRP2	-	-	-
A0A072USM3	-	-	-
A0A072UAK9	-	Y (0.89 | 1-25)	Y (FKVK,KKVHQSDKSFTSSFKKPKI)
G7J2Q7	-	-	Y (RKRK,KRIEKKRSHLKQVSKELKRKVGTEKKK)
A0A072V2T7	-	-	Y (RKRK,KRIEKKRSHLKQVSKELKRKVGTEKKK)
A0A072VPR6	-	Y (0.964 | 1-28)	-
G7KJR2	-	-	-
E2IXG3	-	-	Y (KKRK)
G7J933	-	-	-
A0A072TUL2	-	-	-
G7K8M7	-	-	-
A0A072UTZ1	-	-	-
A0A072TWF7	-	-	-
G7J6Q9	-	Y (0.851 | 1-40)	-
G7JNJ8	-	-	-
A0A072USE6	-	-	-
G7KF01	-	-	Y (RERQRKSKK)
A0A072UHC5	Y (0.987 | 1-33)	-	-
G7JU77	-	-	-
G7JHB4	-	-	-
A0A072VLT9	-	-	-
A0A072U709	-	-	Y (KRIMKGDESFEIRKKIKE)
G8A0P3	-	-	Y (KRIMEGDESFEIRKKIKE)
A0A072V3L3	-	-	Y (KRRDIAASGVAIKRRILK,KRHLSTEEGIDHRTRTRRL,KRKSKRRDIAASGVAIKRR,RKSKRRDIAASGVAIKRRI,IKRHWKHKFKRKSKRRDIAAS)
G7JKV2	-	-	-
G7KSQ0	-	-	Y (LGEV)
G7JZU1	-	Y (0.732 | 1-61)	-
G7J3J6	-	Y (0.797 | 1-21)	-
G7KEH2	-	-	Y (KRSR)
A0A072TRQ6	-	Y (0.936 | 1-35)	Y (RKRK,KRKR)
G7LIG0	-	Y (0.802 | 1-21)	Y (RKTKRRKKEK)
G7IVD1	-	-	Y (KRSR)
A0A072UWU3	Y (0.897 | 1-62)	-	Y (KRSR)
G7LIG3	-	-	Y (RKIKRSKKKK)
G7LHU0	-	-	-
G7LIH1	-	-	Y (KRKRKRSEK)
A0A072V969	-	-	-
B7FMW8	-	Y (0.709 | 1-44)	-
G7K9E0	-	-	-
G7JK70	-	-	-
A0A072UPA0	-	-	-
A0A072USR3	-	-	-
A0A072URT0	-	-	-
G7J2C4	Y (0.68 | 1-59)	-	Y (RRTQSLCSSVVRKFKG)
A0A072V0A7	-	-	Y (RRTQSLCSSVVRKFKG)
G7KV56	-	-	Y (KKGIGRQKMSFFRKRRKVV)
G7KUC9	Y (0.619 | 1-24)	-	Y (RKRRK)
A0A072VAC5	-	-	Y (KKRK)
G7JXF4	-	-	-
A0A072TFJ9	-	Y (0.99 | 1-25)	-
A0A072UBL5	-	-	-
A0A072VFF2	-	-	-
G7KUC1	-	-	Y (KRERYLILVKRWILRKTTK)
A0A072VS42	-	-	Y (KRKR,RKRK,KRSTSGQQSIFRKKRKLV)
A0A072UMB2	-	-	-
G7JMD7	-	-	-
G7LEB5	-	-	-
G7JXG0	-	-	-
G7JMD6	-	-	-
A0A072VFG2	-	-	Y (RKRHW)
A0A0C3X5I3	-	-	-
A0A072VE96	-	-	-
A0A072VFH7	-	-	Y (RKRHW)
A0A072VEX7	-	-	Y (KRDIECFNRKRIRKT)
G7KMN1	-	-	-
A0A072VEA9	-	-	-
A0A072VFT4	-	-	Y (KKRK)
A0A072VEA3	-	-	Y (RKRHW)
A0A072UJD1	-	Y (0.994 | 1-25)	-
G7L9S6	-	-	Y (FKVK)
A0A0C3X5I1	-	-	-
G7KUD4	-	-	Y (RKRRK)
G7KZP6	-	-	-
G7K5E5	-	-	-
G7LHE4	-	-	Y (KRKR,RKKK)
A0A072TXG7	-	-	Y (KKRK)
G7LHC9	-	-	-
A0A072TXI3	-	-	-
A0A072TRM2	-	-	Y (KRCNLGSTTDIKYRYRKD)
G7LHD8	-	-	-
A0A072TXG1	-	-	Y (KRKR,RKKK)
A0A072TPE6	-	Y (0.996 | 1-21)	Y (RRQKATWSKSKKKDS)
A0A072TL34	-	-	-
G7JY52	-	Y (0.988 | 1-21)	Y (KRRK)
A0A072TL62	-	-	-
A0A072TN20	-	-	Y (KRRS)
G7IC81	-	-	Y (RRRK,RHYKRKS,RRVEQFVNEIEVLARLRHR)
A0A072TM03	-	-	Y (RRQKVTSSNSKKRGS)
G7LGQ9	-	-	-
A0A072TQ07	-	-	Y (KRCNLGSTTDIKYRYRKD)
G7JY49	-	-	Y (KRRK)
A0A072VN21	-	-	Y (RRFCTRVNRVPTFLRGKVK)
A0A072TQF3	Y (0.999 | 1-63)	-	-
A0A072TS94	Y (0.999 | 1-63)	-	-
G7IC75	-	-	Y (RKRK,RRKR)
A0A072VF61	-	-	-
G7JBY4	-	Y (0.753 | 1-45)	-
A0A072TP85	-	-	-
A0A072UV74	-	-	-
A0A072TJ64	-	-	-
G7L0Z5	-	-	-
A0A072V8W0	-	-	Y (PSSKRGK,RGKKRRK,KRHLQIQPLLSVKKKKHRP)
I3T8S7	-	-	-
A0A072U261	Y (1.0 | 1-41)	-	Y (RREKVTDGVEDTFGRRKKQ)
G7LB48	-	-	Y (KRRRVGKFFSLTELRLRRN)
A0A072VIY0	-	-	Y (RRRR)
A0A072VPS8	-	Y (0.9 | 1-42)	Y (RPHKKEVAREKKRVHKK,KKVDGSSSNSSSMRPHKK)
A0A072VDN5	-	Y (0.9 | 1-42)	Y (RPHKKEVAREKKRVHKK,KKVDGSSSNSSSMRPHKK)
Q1SN29	-	-	-
G7IJM4	-	Y (0.972 | 1-27)	-
G7JSS1	-	-	-
A0A072UXR5	-	-	-
A0A072VJV3	-	-	-
A0A072V9Y7	-	-	-
G7IJL6	-	-	-
A0A072W0Y4	-	Y (0.925 | 1-23)	Y (AKKRRRA)
G7L9B9	-	-	Y (KKKQKYALQDKKSKRKDL)
G7K104	-	-	-
A0A072UCL3	-	-	-
A0A072VRA7	-	Y (0.925 | 1-23)	Y (AKKRRRA)
A0A072VPL7	-	Y (0.925 | 1-23)	Y (AKKRRRA)
G7IK62	-	-	-
A0A072TG41	-	-	-
A0A072UDZ0	-	-	Y (RRKR)
A0A072V003	-	-	Y (LGEV,KRFYIAAF)
G7K2N1	-	-	-
G7L4P4	Y (0.991 | 1-28)	Y (0.926 | 1-57)	-
A0A072UN18	-	-	-
A0A072VR59	-	-	Y (KRKL)
G7IFB9	Y (0.934 | 1-21)	-	-
G7KXH2	-	-	-
G7IG60	-	-	-
A0A072UZL8	-	-	Y (RKTKTKKKPPPPRLQRSNAK)
A0A072VLH9	-	-	Y (KPRRKGGKK)
A2Q1L8	-	-	-
G7L3G4	-	-	Y (KKWRAEWREVPGSLKKQGK,ARNWRDERRAAPGSSRVLRHKDGQGQRFRPAKKWRAEWREVPGSLKKQ)
A0A072VWQ9	-	-	-
A0A072VEG6	-	-	-
G7IM87	-	-	Y (KRRRKS)
G7LH12	-	-	-
A0A072VFN8	-	-	-
A0A072UJP6	-	-	Y (KRNFNVSDETDRKKFS)
A0A072UL80	-	-	Y (RKKRK)
G7JG55	-	-	Y (RKKRK)
G7K5H7	-	-	-
G7KJL7	-	-	Y (PKPS)
A0A072VF19	Y (0.854 | 1-21)	Y (0.893 | 1-31)	-
A0A072UN37	-	-	Y (RKKRK)
G7IXW6	-	-	-
G7IDW1	-	-	-
A0A072VF50	-	-	Y (FKVK)
A0A072TGW2	-	-	Y (KRPR,KRVK)
A0A072TQX6	-	-	Y (KRKR)
G7LBP9	-	-	Y (KRKR)
G7II65	-	-	Y (KKKK)
Q2HVG4	-	-	-
A0A072VEU1	-	-	-
A0A072VQX2	-	-	-
G7J9S2	Y (0.879 | 1-51)	-	-
G7ZVH8	-	Y (0.669 | 1-92)	Y (LGEV)
A0A072U4N7	-	-	Y (PSKKRKM,KRKSESSSGSEKKGYR)
A0A072U3I5	-	-	-
A0A072TTS1	-	-	-
A0A072U419	-	-	-
A0A072UTP6	-	-	-
A0A072URL6	-	-	-
A0A072V982	-	Y (0.902 | 1-35)	-
A0A072VKD9	-	Y (0.902 | 1-35)	-
G7KPN7	-	-	Y (KKVGHYYDADPLLKDSKK)
G7I957	-	-	-
G7I952	-	Y (0.934 | 1-22)	-
G7I981	-	-	-
A0A072VKX3	-	-	-
A0A072TMF8	-	-	Y (RRQSTSGPITTEKKRHF)
G7I977	-	-	-
G7KZH8	Y (0.921 | 1-74)	-	-
G7I976	-	-	-
G7K281	-	-	-
A0A072VNK9	-	-	-
Q2HSP6	-	-	-
A0A072UGG9	-	-	Y (KRSR,RRRK,KKKEVWESQLDKLRRL)
A0A072UJD7	-	-	-
A0A072UXA0	-	-	-
G7KFL7	-	-	-
Q40372	-	-	-
A0A072TSQ5	-	-	-
A0A072V0A2	Y (0.92 | 1-51)	Y (0.866 | 1-35)	-
G7KYE9	-	Y (0.932 | 1-42)	-
A0A072UKZ5	-	-	Y (RKGTKDCVVDGKMIKK)
G7LB43	-	-	-
Q2HSI2	-	-	-
G7JDH9	-	-	Y (PFVKRIK)
G7II86	Y (0.978 | 1-60)	-	-
A0A072VN44	-	-	Y (VKKRKHHIRRK)
A0A072VNP5	-	-	Y (VKKRKHHIRRK)
G7JFC7	Y (0.793 | 1-41)	-	Y (KPPKKHKPGKKPIVKPP)
G7J2Q9	-	-	Y (RKRKVGEPRKDKEPRK,KKESKEFGGELFNAISRRR)
G7I2Z9	-	-	-
A0A072UYV3	-	-	-
G7ID54	Y (0.974 | 1-40)	-	Y (RRRKSLFCFAGAPRRSFR)
G7KJ34	-	-	Y (KRSR)
G7KJ27	-	-	Y (KRSR)
G7JLH2	-	Y (0.976 | 1-28)	-
A0A072URP2	-	-	-
A0A072V7N3	-	-	-
A0A072TVE8	-	-	Y (RKRR)
A0A072V8E8	-	-	-
A0A072V729	-	-	-
A0A072V1M2	-	-	-
A0A072TTH6	-	-	Y (RRWRSAVTLVKNRRRRFRM)
G7K6S1	-	-	-
I3SAF0	-	-	-
A0A072TZU5	-	-	Y (RRRAMTASTRLTYSLRKRN,RRAMTASTRLTYSLRKRNK)
A0A072U0Q1	-	-	Y (RRRAMTASTRLTYSLRKRN,RRAMTASTRLTYSLRKRNK)
A0A072UA43	-	-	Y (RRRAMTASTRLTYSLRKRN,RRAMTASTRLTYSLRKRNK)
A0A072TZ52	-	-	Y (RRRAMTASTRLTYSLRKRN,RRAMTASTRLTYSLRKRNK)
G7KAP0	-	-	-
G7KDA7	-	-	-
G7KUB8	-	-	-
G7KFE4	-	Y (0.966 | 1-56)	Y (RRLIGLLLSSFLRRRLI,RKRWKNLHASNPEKVRRH,KRWKNLHASNPEKVRRHGR)
A0A072U9L8	-	-	Y (LGEV)
A0A072VH66	-	-	Y (KRAR,KLRKGKLDKKLKQIR,RKGKLDKKLKQIRIWRK)
A0A072UFI6	-	-	-
A0A072UEK7	Y (0.963 | 1-23)	-	-
A0A072TZM5	-	-	Y (KRRK,RRRR,RRRGGHSGR)
G7I8R9	-	-	Y (KRRR,KRVK,KKINDALKQVPKKNQK,KKPLENQQCIVTAQGRKER)
A0A072VLY9	Y (0.998 | 1-62)	-	-
A0A072U483	Y (0.999 | 1-50)	-	Y (RRRR)
G7IAS1	-	Y (0.78 | 1-35)	-
G7JZH2	Y (0.961 | 1-71)	-	-
A0A072UJN8	-	-	Y (KRKASIGKQFLIVGTKKKT,RKASIGKQFLIVGTKKKTA)
A0A072V136	-	-	Y (KRAQYRLMRDAMEKRFIR)
A0A072UHV8	Y (0.908 | 1-36)	-	Y (KRSR,RKDCLETKAFKKMNK)
A0A072V3P3	-	-	-
A0A072V1T3	-	-	-
A0A072TKF2	-	-	-
G7JDV8	-	-	Y (KKRP,RRECHPLLSGMRENRKYKH,KKWPFINNFSSLSLDKREK)
A0A072ULU1	-	-	Y (KKRP,KKWPFINNFSSLSLDKREK)
A0A072TJQ1	-	-	-
G7JIK2	-	-	Y (RKRK,KRKR)
G7JIK1	-	-	Y (RKRK,KRKR)
G7I4F5	-	-	-
G7L915	-	-	Y (LGEV)
O22302	-	-	-
A0A072VKI6	-	-	-
G7I3V6	-	-	-
B2G3Q0	-	-	-
A0A072U3J3	-	-	-
G7I5D0	-	-	-
A0A072UDN5	-	-	-
A5H2U5	-	-	-
A0A072UBQ3	-	-	-
G7JPD4	-	-	-
A0A072UKP9	-	-	Y (KRHQKLSAHWFRNFLKKK,RRFGINFVDYKDNLKRHQK)
A0A072UKP2	-	-	Y (RRFGMNYVNYNDNLKRHQK)
G7J4P1	-	-	Y (GKSKRRKRKR,RRKLREGVTGEKKRSP,RKAVMFTQDEDIVKWVKK,KKLCGKPLHRECGKSKRRK)
G7JW20	-	-	-
G7KJY0	-	Y (0.685 | 1-41)	-
A0A072TKE8	-	-	-
A0A072U2I5	-	-	Y (PRRQPKKKVPKT)
A0A072UDL9	-	-	-
G7ZZ54	-	Y (0.677 | 1-76)	Y (RRLAGNNNNHRSRKRSFKR)
A0A072V6Z0	-	-	-
G7IHT8	-	Y (0.985 | 1-23)	-
A0A072UBR7	-	-	-
A0A072UKR8	-	-	-
G7K666	-	-	Y (LGEV)
A0A072U0J3	-	-	Y (KRQPKLSAKWYSDFLKRKP)
G7JP63	-	-	-
G7JHH4	-	-	Y (KRIR)
G7IF67	-	-	-
G7I6K4	-	Y (0.924 | 1-30)	-
A0A072U1Z0	-	-	Y (KRQPKLSAKWYSDFLKRKP)
G7IF69	-	-	-
G7IF65	-	-	-
G7KKR4	-	-	Y (KRYPKMSAIWFRNFLQKKK)
A0A072TVE6	-	Y (0.973 | 1-21)	Y (KKLNSTTTTTKFKKL)
A0A072V2X4	-	-	-
I3SLJ0	-	-	-
G7JUF1	-	-	-
A0A072V5M0	-	-	Y (KRRP)
G7JPF3	-	Y (0.785 | 1-42)	-
A0A072UQR4	-	-	-
A0A072TXV3	-	-	Y (RKKLHIVMKDSSSKTKNK)
A0A072U795	-	-	-
A0A072TXW1	-	-	-
A0A072VL02	-	-	-
A0A072TW87	-	-	Y (KRRK,RRRR)
A0A072TWY8	-	-	-
A0A072U779	-	-	-
A0A072TW24	-	-	-
A0A072TW81	-	-	Y (RKRIKNAMKDSSSKTKNK)
A0A072TX01	-	-	Y (KRRK,RRRRRR)
G7KY71	-	Y (1.0 | 1-21)	-
G7JBA9	-	-	Y (KKKK,RKSK,KSGPKRRKKRER,RRCGFKEFSCEARCEKK,RKCQTLRDCGKHPCKRRCC)
G7K4S2	-	-	-
G7JJX1	-	-	-
A0A072VP25	-	-	-
G7JGR1	Y (0.999 | 1-30)	-	Y (KRVK)
A0A072V8W8	Y (0.827 | 1-62)	-	Y (KRVK)
A0A072UDM0	-	-	-
A0A072VNY9	-	-	-
A0A072UMX7	-	-	Y (KKRK)
A0A072UBL6	-	-	-
G7K5R3	-	Y (0.993 | 1-51)	-
G7KWK7	-	-	-
G7JGB8	-	-	-
G7JWM4	-	-	Y (RPGKRIR,RRMAPRRPGKRI)
G7JWM5	-	-	Y (RPGKRIR,RRMAPRRPGKRI)
G7KEV5	-	-	Y (RRRK)
A0A072U303	Y (0.958 | 1-31)	Y (0.682 | 1-52)	-
G7KCB7	-	-	-
A0A072TSF0	-	-	Y (RRRR,KKSLLCVPVESHKRIRRL)
A0A072UTC6	-	-	-
A0A072TUC5	-	-	Y (RRRR,KKSLLCVPVESHKRIRRL)
A0A072U3M5	-	-	Y (RRRR,KKSLLCVPVESHKRIRRL)
G7LDW2	-	-	Y (RRRR,KKSLLCVPVESHKRIRRL)
G7J1N4	-	-	-
G7LHX9	-	-	-
G7L963	-	-	-
G7JIY7	Y (0.983 | 1-32)	Y (0.914 | 1-34)	-
G7KTC3	Y (0.79 | 1-62)	-	-
G7IE14	-	-	-
A0A072UH68	-	-	Y (RKNTVSLNTKAFKKMNK,KKRSPNLFTRYTRRCKW)
G7JFF4	Y (0.731 | 1-37)	-	-
A0A072V0K3	-	-	Y (KKLALNYGYNFLRRNCR)
A0A072VBJ1	-	-	Y (KKLALNYGYNFLRRNCR)
A0A072TN36	Y (0.991 | 1-51)	Y (0.958 | 1-21)	-
G7KIF8	-	-	Y (KRSMEEDVIFTNPYSRKRK,RKRKLDMYLNPYSRKRKLD)
A0A072UAM8	-	-	-
G7KJ43	-	-	-
G7K6V8	Y (0.977 | 1-21)	-	Y (KKKNKTIKNLKKNKE,GPKGFGPSPKKKNKTIKNLKKN)
G7JWD8	-	-	-
G7IP42	-	Y (0.99 | 1-22)	Y (KRLKNESLNSRKFRL)
A0A072V4T8	-	Y (0.99 | 1-22)	Y (KRLKNESLNSRKFRL)
G7JHK4	-	-	Y (RHGKRRS)
A0A072UHL7	-	-	Y (KKITANQIKVWPKKIKI)
G7KBC7	-	-	-
G7JVM2	-	-	-
G7JVM5	-	-	Y (KKDKLQFSETLNRKMKQ)
A0A072UHZ4	-	-	Y (KRRS,RKRK,RKTLPALDLPKVRKNKF)
A0A072TZT0	-	-	-
G7L8J9	-	-	Y (KKVLSIFRRFVGERLKMR)
G7J666	-	-	-
G7JZ57	-	-	Y (KRASTLDILSPKRAPR,KKMPLGLILGIGRAYRLKR,GKRSGRRSKKEAPPINIKK)
A0A072UWJ6	-	-	-
G7LAH6	-	-	Y (RRRR)
A0A072UJP5	-	-	-
A2Q670	-	-	-
A0A072UP27	Y (0.999 | 1-51)	-	-
G7JYT3	Y (0.999 | 1-51)	-	-
G7JYT4	Y (0.999 | 1-51)	-	-
A0A072UDS5	Y (0.999 | 1-51)	-	-
G7LCB8	-	-	Y (KRSR,HTKKGKK)
A0A072TZF8	-	-	-
A0A072VQM8	-	Y (0.995 | 1-22)	Y (RKKR)
A0A072VKE3	-	-	-
A0A072TZ17	-	-	Y (RKSK)
A0A072U3Q3	-	-	-
G7LDD0	-	-	-
G7INL3	-	-	Y (RKSK)
G7LJP1	-	-	-
A0A072TLG1	-	-	-
A0A072U571	-	-	-
A0A072V7D2	-	-	-
G7IYJ3	-	-	-
A0A072VJ62	-	-	-
G7IQR4	-	-	-
G7KS17	-	-	-
A0A072TLA3	-	-	-
G7JVB4	-	-	-
A0A072VQ72	-	-	-
A0A072VRV4	-	-	-
A0A072W1K8	-	-	-
A0A072VR67	-	-	-
G7K816	-	-	-
A0A072VVX2	-	-	-
G7KRI4	-	-	-
G7JQ16	-	-	-
G7IDQ3	-	-	-
G7L3U7	-	-	Y (KKGSEGLQKQLSRTFSRKK,ERRKAKSREAAAKHVRETVQAREKWKQARDLAKKG)
G7IA93	-	-	Y (KRKH,KKHKLGLTHQLSRTFSRKK,ERRKAKSREAAARQVRETVQARERWKLAKDAAKKHK)
G7JY75	-	-	-
G7IHC9	-	-	Y (KKKK,RKNDAYVGSVSSRRYLR,RRYLRHVSPRHLGEKKDKK,PTPPKPSGGGPPPPPPPKPGNGGPKPPPPPPPGAKPGGPRPPPPPKSGVRAPPPFGQKGPRP)
G7JPP8	Y (0.985 | 1-71)	Y (0.854 | 1-30)	Y (KKKEEEEEEEEEEEEKKEK,KKEEEEEEEEEEEEKKEKE)
Q2HUD4	Y (0.791 | 1-89)	-	-
A0A072V7J4	-	-	-
G7KCL7	-	-	-
A0A072TZ77	-	-	-
A0A072U0W8	-	-	-
A0A072TV72	-	-	-
A0A072V4R8	-	Y (0.793 | 1-66)	Y (RRQSERVLKDRRKYL)
A0A072US91	-	-	-
A0A072UQ40	Y (0.973 | 1-27)	-	-
A0A072UUW9	-	Y (0.793 | 1-66)	Y (RRQSERVLKDRRKYL)
G7JQX2	Y (0.973 | 1-27)	-	-
A0A072V1F2	Y (0.973 | 1-27)	-	-
G7IZD0	-	Y (0.793 | 1-66)	Y (RRQSERVLKDRRKYL)
G7ID80	-	-	-
A0A072TVD2	Y (0.983 | 1-21)	-	-
A0A072UPQ0	-	-	Y (KRRS)
A0A072TLB9	-	-	Y (KRIR)
A0A072VYZ6	-	-	Y (RRRR)
A0A072TZG3	-	-	Y (KRMKIWSGKLNDKIKKC)
A0A072V058	-	-	-
A0A072V0R9	-	Y (0.981 | 1-37)	-
G7IS64	-	-	Y (KKRK,KRKL)
A0A072V217	-	-	-
A0A072V841	-	-	-
G7KI99	-	-	-
G7IFH7	-	-	-
G7L9D5	-	Y (0.998 | 1-24)	-
G7IB33	-	-	-
A9YWR7	-	-	Y (KRPR)
G7KGF4	-	-	Y (KRPR)
A0A072TQD4	-	-	-
G7IZY9	-	-	-
G7I4C4	-	-	-
G7JKT4	-	Y (0.982 | 1-22)	-
A0A072VBZ2	-	-	-
G7KC44	-	-	-
A0A072UIX2	-	Y (0.813 | 1-24)	-
G7ITV5	-	-	-
G7JLU2	-	Y (0.971 | 1-21)	-
A0A072TT92	-	-	-
A0A072VZ22	-	-	Y (KRKR,KRRR,RRRR,RRKLEKTNEKTGRKGRAIL)
A0A072UVG4	-	-	-
G7IHH0	-	-	-
G7JLN4	-	-	-
A0A072USU6	-	-	-
G7K437	-	-	-
G7LHM8	-	-	-
A0A072UXM5	-	Y (0.688 | 1-37)	Y (RRLESLIARRRARKLLK,RKLLKLQVENGLIDKKSLK)
G7K391	-	-	-
G7KJE4	-	-	-
G7JBX2	-	-	Y (HNRRSKKGLRR,RKLPGCTGRSTKWHNRRSK)
G7IAB0	-	-	-
A0A072UX35	-	-	Y (KRDPDNGIDAVGKRGKRT)
Q1STQ6	-	-	-
G7JYX6	-	-	-
A0A072UCF1	-	Y (0.9 | 1-47)	Y (PKPS)
A0A072TJT4	Y (0.68 | 1-41)	Y (0.889 | 1-28)	-
A0A072UEF3	Y (0.822 | 1-42)	Y (0.903 | 1-31)	-
G7IDT3	-	-	Y (KVKK,KKFRGEGMSLLMRKEKI)
G7K917	Y (0.822 | 1-42)	Y (0.903 | 1-31)	-
G7K9V7	-	Y (0.975 | 1-31)	-
G7L3U3	-	Y (0.894 | 1-42)	Y (RRRR)
A0A072V2A3	-	-	-
A0A072V730	-	-	-
A0A072UWI2	-	-	-
A0A072UX02	-	-	-
A0A072UXY6	-	-	-
G7J044	-	-	-
A0A072UVV8	Y (0.798 | 1-32)	-	-
A0A072TW02	-	-	-
A0A072U5C1	-	-	-
G7LI15	-	-	-
G7J4W7	Y (0.995 | 1-32)	-	-
G7IJN8	-	-	Y (RRHHIQGYPSIRIFRK)
G7KZW8	-	-	Y (KKIKLAAKVHDKKSGR)
G7IFM2	-	-	Y (RRCGPNTRAYNEDMKKITK)
G7JEG8	-	-	Y (RRCGPNGKDYHKSMRK)
G7KJS5	-	Y (0.998 | 1-21)	Y (RNRKKSLR)
G7K195	Y (1.0 | 1-25)	-	Y (KKKR,RSKRKK,KKFMSFADEKEETVKNRSK)
A0A072UEU9	-	-	Y (RSKRKK,KKFMSFADEKEETVKNRSK)
A0A072U513	-	Y (0.883 | 1-51)	Y (RKGSQWAVLTRKHAK,RRSVTHTAWDISNSRDRER)
G7LEX8	-	Y (0.883 | 1-51)	Y (RKGSQWAVLTRKHAK,RRSVTHTAWDISNSRDRER)
B7FGH1	-	-	-
G7LGN5	-	-	Y (KKRAREEEEKKEKKS,KRRPKNKNNKVAKKQKV,KKIVLEYVPMDYNRCKKL,KKQKVQKTAEKCRSKKRKV,KKEKKSQFAKTCLSKDKKI,EEWKEKKRAREEEEKKEKK)
G7IVI0	-	-	-
A0A072UU86	-	-	-
G7IVI3	-	-	-
A0A072TDR9	-	-	-
A0A072TGE1	-	Y (0.966 | 1-30)	Y (PYAKRRQ)
A0A072UH39	-	-	Y (KRKKKSR,KRFSTEDEPTDDFNQKRKK)
A0A072VEF5	-	-	-
G7JBM3	-	-	Y (KRTKLRRRTISPNDRRYRW)
A0A072VCR7	-	-	-
G7JC98	-	-	-
A0A072V2Q3	-	-	-
G7JV81	-	-	Y (RPRR,RRVKLRPLIISPYDRRYRI)
G7JN89	Y (0.999 | 1-26)	-	Y (EKKKKKRG,KKQPSRINNTNPSRLKRL,KRLFNPKNENDNDDKNEKK)
G7ID26	-	-	Y (KRKR,KRPR)
G7L7I1	-	-	Y (KRNENAKYIHMSMEKSRSK,KKSKMNIPLITNHFRKDMK,RKMNNPFVKNMWLYRKKAL)
G7II20	-	-	Y (RKGSRKR)
A0A072TV45	-	-	-
A0A072VFY3	-	-	Y (LGEV,RYLKRKS)
G7IJR4	-	-	-
G7KRE0	-	-	-
A0A072U3I3	-	-	-
I3S8N9	-	-	-
A0A072VHX9	-	-	-
A0A072TX16	-	-	-
A0A072VCU5	-	-	-
A0A072TYW1	-	-	-
A0A072VDE7	-	-	-
A0A072UWY9	Y (1.0 | 1-41)	-	-
G7JEH5	-	-	-
G7ZUL0	-	Y (0.989 | 1-70)	Y (RQCKRQR)
G7IUV7	-	-	Y (KKSKTSLNINKKPGK,KRQFDDNNSLKISNKKSKT,KKSFAECNGQQVEERRLRS)
G7IZ56	-	-	-
G7IMN4	-	-	Y (PKRRVKRRTR)
A0A072TGF7	-	-	-
G7IAB8	-	-	-
A0A072UBD5	-	-	-
A0A072VS41	-	-	Y (RKTASIEFHSTKFRKL,RKKELSLEHDMEDDKRKSD)
A0A072VDH5	-	-	-
A0A072VXW6	-	-	-
A0A072VMR8	-	-	Y (KRAR)
A0A072VF68	-	-	Y (RKVKRLR)
G7JHR5	-	-	Y (LGEV)
G7ISJ9	-	-	Y (KRVK)
G7I7H4	-	-	-
A0A072TLG7	-	-	Y (KKKMVKLVRKTVQAKRNKG)
A0A072TNC8	-	-	Y (KKKMVKLVRKTVQAKRNKG)
A0A072VF53	-	-	-
A0A072V7A7	-	-	-
A0A072VH83	-	-	-
A0A072V6R4	-	-	-
A0A072V829	-	-	-
A0A072UPW7	-	-	Y (KKRSLLKRLKKE)
G7I357	-	-	-
A0A072TVJ0	-	-	-
A0A072UHT0	-	-	-
G7JXB1	-	-	-
A0A072TEL1	-	-	Y (KRKL)
G7KIA0	-	-	-
G7L194	Y (0.931 | 1-47)	-	-
G7K3I6	-	-	-
G7IDX3	Y (1.0 | 1-41)	-	-
A0A072VV86	-	-	-
G7JSR6	-	-	-
A0A072TMR8	-	-	Y (SRKKKKEG)
G7I7H6	-	-	-
G7L2Z4	-	-	-
G7JR84	-	-	-
A0A072UGY7	-	-	-
I3SWC2	Y (0.999 | 1-61)	-	-
A0A072U775	-	-	Y (KKSDSDEIVEKEESLRKRV)
A0A072UJC1	-	-	-
A0A072TEJ7	-	-	-
A0A072V2N5	-	-	-
A0A072TQP0	-	-	Y (RPRR,RKLKERLRSGNCIVRKFQK)
A0A072TUR3	-	-	Y (RKLQVDLMEFLKKSKY)
A0A072TT39	-	-	Y (RKLQVDLMEFLKKSKY)
A0A072V071	Y (0.998 | 1-32)	-	Y (RKELITDPGQIARRYIK)
A0A072U169	-	-	-
G7L3E2	-	-	-
A0A072UAP2	-	-	Y (KKLLQKIKKWSQKKKEFK)
G7IVM5	-	-	-
G7L3C7	-	-	-
A0A072U0E0	-	-	Y (KKLLQKIKKWSQKKKEFK)
G7KKU8	-	-	Y (PAKKLRKIKK)
G7L200	Y (0.994 | 1-37)	-	Y (GPKKNRKIKK)
G7K8M0	-	Y (0.916 | 1-28)	-
G7IU58	-	Y (0.91 | 1-29)	Y (RRLWGDPSEDIKKKPKY)
G7JZS8	-	-	-
A0A072VCM3	-	Y (0.91 | 1-29)	Y (RRLWGDPSEDIKKKPKY)
G7K3M3	-	-	Y (RKLMVKVLDLLKRGRG)
A0A072U004	-	-	Y (KKKR,KKLYGSLLSKAPAEYRRHR)
G7IXC6	-	Y (0.994 | 1-24)	Y (LGEV)
G7KE77	-	-	Y (KKLVINYFYAFLRKNCRR)
A0A072TG83	-	-	-
A0A072ULE9	-	Y (0.996 | 1-40)	-
G7K4R4	-	-	-
G7KYY6	Y (0.938 | 1-34)	-	-
A0A072UXZ9	Y (0.995 | 1-60)	-	-
A0A072URU5	-	-	-
G7IVP7	-	-	-
A0A072V5K3	-	-	-
A0A072V467	-	-	-
A0A072UJA7	-	-	-
G7KI96	-	-	-
A0A072VPU2	-	-	-
A0A072UBH6	-	-	Y (RKKR)
A0A072UB02	-	-	Y (RKKR)
A0A072UCN5	-	-	Y (RKKR)
G7K1A4	-	-	-
G7L7C8	-	-	Y (KRFPQGIPAECRRSRT)
A0A072V628	-	-	-
A0A072VMB2	-	-	Y (RRLSYKELDIFKKRWVK)
A0A072TKP8	-	-	-
G7JT38	-	-	-
A0A072UMB9	-	-	Y (RRKRVGSSAARRGKS)
G7IC92	-	-	-
A0A072URQ7	-	-	-
A0A072UPI2	-	-	-
A0A072UNC5	-	-	-
G7K2B6	-	-	-
G7K2B7	-	-	Y (RRRK)
G7K2B8	-	-	Y (RRRK)
A0A072UC04	-	-	Y (RRRK)
Q2HTB8	-	-	-
G7JWH1	-	-	Y (RRYSDFRKTILLDRKKVV)
G7JS30	-	-	Y (LGEV,KKGVYVENVEIKKKKWN)
G7IBR7	-	-	-
G7JS35	-	-	Y (RRKSEKRAQMRKRII)
G7KVX9	-	Y (0.791 | 1-51)	Y (KPRK,RKAMDTANVIKRRVN,KKGTYKENIEIGKKKTN)
G7KUK1	-	-	-
Q2HRX3	-	Y (0.694 | 1-49)	Y (KPRK)
A4PU28	-	-	-
G7KJZ7	-	-	-
A0A072UEX9	-	-	-
G7KBJ2	-	-	-
G7K2T2	-	-	-
G7JI23	-	-	-
A0A072ULW9	-	-	-
A0A072UP20	-	-	-
A0A072TYY2	-	-	-
A0A072TLA4	-	Y (0.958 | 1-42)	-
A0A072UME5	-	-	-
A0A072TJ90	-	-	Y (RKKK,RRKDSPLKFPKKKRSSERGGSPPRKARGRGEGGRIFLGGPRGSAKRK)
G7L7W3	-	-	Y (PNSKRKL,KKKGQKILSYLKTTRK)
G7I5J6	-	-	-
A0A072TM56	-	-	-
A0A072VS96	-	-	-
Q84YG8	-	-	-
A0A072UT64	-	-	-
G7IQ16	-	Y (0.836 | 1-27)	Y (KPLHRK)
G7LER2	-	-	Y (KRKR,RKRK)
G7J864	-	-	Y (RKLYGLLRLGSRRKEKD)
G7KWC7	-	-	-
G8A0B0	-	Y (0.996 | 1-28)	-
G7KMV3	Y (0.969 | 1-29)	Y (0.976 | 1-21)	-
G7J4C9	-	-	Y (RKKK)
G7K5D4	-	-	-
A0A072VNU1	-	Y (0.676 | 1-81)	-
A0A072VPP8	-	-	Y (RKKR,KEKAKKK)
A0A072TKV4	-	-	Y (KRSR)
I3T410	-	-	-
G7JK66	-	-	Y (KRKQGGEKKPLKKAYDIKRWTKK)
G7KD68	-	-	-
A0A072UI46	-	-	Y (KRKL,RKEKNLQKGRKGSK)
G7JRB4	-	-	Y (KRKL,RKEKNLQKGRKGSK)
G7I9D9	-	-	Y (KKLKNWVDGSEKVRVK,KKRASMIHKLEDEIREMKR)
G7IPV9	-	-	-
A0A072UY75	-	-	-
G7K5C4	-	-	-
G7K441	-	-	-
G7JU96	-	Y (0.939 | 1-39)	Y (KRAR)
A0A072TL72	-	-	-
A0A072TKY1	-	-	-
A0A072TXA8	-	-	-
A0A072TLR9	-	-	-
G7JPR2	-	-	-
G7I9X7	-	-	Y (KRRP)
Q84UE0	-	-	-
G7J8J6	-	-	-
G7IJD0	-	-	-
A0A072UUH3	-	-	-
G7LAZ0	-	-	Y (KKKYITSEELKKHDK)
G7IU52	-	-	Y (KRSR,KQKNRLIRKKKL,RRRWWLNSLKQKNRLIRKK,RRWWLNSLKQKNRLIRKKK)
A0A072V988	-	-	Y (KRKL,KRSR)
G7KJ95	-	-	Y (KRKL,KRSR)
A0A072V9Z5	-	-	Y (KRKL,KRSR)
G7LBA6	-	-	Y (RRSELMHTVQRKLRA)
A0A072W0A8	-	-	-
A4UN77	-	-	-
G7IKL7	-	Y (0.915 | 1-38)	-
A0A072TSG9	-	-	-
A0A072VBN1	-	Y (0.915 | 1-38)	-
G7I959	-	-	Y (RKKK)
A0A072UHE6	-	Y (0.728 | 1-42)	Y (RKKCFIVIGINTAFSSRKR,KKCFIVIGINTAFSSRKRR,KRRDSVRGTWMPQAEDRKK,RRDSVRGTWMPQAEDRKKL)
G7L9I8	-	-	-
A0A072V4W5	-	-	-
G7IFL1	-	-	Y (PGKKRAR,RRKLERHNTRRRRKAV,KRSCRRKLERHNTRRRRKA)
A0A072VEX5	-	-	Y (RRKLERHNTRRRRKAV,KRSCRRKLERHNTRRRRKA)
A0A072TN56	-	-	-
Q8GTR3	Y (0.976 | 1-36)	-	-
G7L2L4	-	Y (0.966 | 1-42)	Y (RKVPFMKLKTNRSRRFFR)
G7KZT6	-	-	-
G7KZT3	-	-	-
G7KZV5	-	-	-
G7KYV5	-	-	-
G7K5C5	-	-	-
A0A072TRJ1	-	-	Y (RKNKVCLNTKAFKKMNK)
A0A072TLI0	-	-	Y (KKPR)
A0A072TFD3	-	-	Y (RPKKRIR,HKPLNRRRRNR,KKIGDWLKTFRKKNA)
A0A072TE25	-	-	Y (RVPKRVRRRREEGGTEGGGREKNMSRSPSNGIGKK)
G7LD43	-	-	-
G7LD34	-	-	-
A0A072UVF9	-	-	-
A0A072UVZ8	-	-	Y (KVKK)
G7IRU7	-	-	-
A0A072VRF2	-	-	-
A0A072VG08	-	-	Y (KKAKEEQEEILRRRPS,RKNLVAIFQSIVDKRKNEK)
A0A072UJU7	-	-	-
G7L0K4	-	-	-
G7J3P8	Y (0.972 | 1-72)	-	Y (KRIR)
G7JAF2	-	-	-
G7IPZ6	-	-	Y (SGQNKRRLRRRK,RKGKTYWALRIGSGQNKRR)
A0A072UR44	-	-	Y (KHKR)
A0A072U6U7	-	-	Y (KKNFRDNSVRRRKTS,KKQNNVDTAMRKDKMRSR,RRDSGKKVSEGRSLRNRRV,KKVSEGRSLRNRRVGTKGK)
B7FN25	-	-	-
A0A072VP41	-	-	Y (RPRLLRKRGKTRKFKY)
G7I5Q0	-	-	-
A0A072TM93	-	-	-
A0A072TMU4	-	-	-
A0A072TNW2	-	-	-
G7JQ66	-	-	-
G7JBL3	-	-	Y (KRKL)
G7JLJ2	-	-	Y (LGEV,KSLKRKSKVKSKLRR,RKLRKASKEFIMKKVKG,KRKKLKQTSKVAREKFR)
A0A072VMW3	-	-	Y (KKSKRRKKK)
A0A072TJI4	-	Y (0.809 | 1-53)	Y (KRRR)
G7K9M3	-	-	Y (KRGIFSHAILNRRKEV,RKANPDLLWAIDKNKRG)
G7K1F4	-	-	Y (KKIAINFVYEFLRRNSR)
A0A072UCJ0	-	-	Y (PPKGKRSPRAVKRRPKR)
G7K2I2	-	Y (0.952 | 1-41)	Y (PPKGKRSPRAVKRRPKR)
A0A072TW99	-	-	-
G7LE88	-	-	-
G7LE87	-	-	-
A0A072UAI4	-	-	Y (KKIGRRERFLDFRKKMS,KIGRRERFLDFRKKMSEKV)
G7K3Z2	-	-	-
A0A072V251	-	Y (0.853 | 1-24)	-
A0A072UQT4	-	-	-
A0A072TE84	-	-	-
G7KB23	-	-	Y (RKSK)
G7IB11	-	-	-
A0A072V366	-	-	Y (KKRK)
G7INS7	-	-	Y (KKRK)
A0A072U580	-	-	-
A0A072UJ35	-	-	Y (KRKL,KKLWSKQKENSTIIRRRRG)
G7IML3	-	Y (0.695 | 1-43)	Y (KKKK,KRRS,KKLQKFRSFKREKKE,RFKATMVKKLQKFRSFKREKK)
G7JJ98	Y (1.0 | 1-41)	-	Y (AKRKEGNVAERKMKKK,KRKEGNVAERKMKKKNS)
G7JJ99	Y (1.0 | 1-41)	-	Y (KRKEGNAEESKKRKNSK)
A0A072V520	Y (0.999 | 1-31)	-	-
A0A072ULJ4	-	-	-
A0A072UV20	-	Y (0.984 | 1-32)	-
G7JNH1	-	-	-
G7JL86	-	-	-
G7IL78	-	Y (0.859 | 1-27)	-
G7J926	-	-	-
G7J9M3	-	-	-
G7KEH5	-	-	-
G7KGM7	-	-	-
G7JJ68	-	-	Y (RKSQKAAFCPKEVKR)
B7FKE9	-	-	-
G7K9B8	-	-	-
A0A072VHJ2	-	-	Y (RRRK,KKHIKKIKLSRVPKK)
G7JWG7	-	-	Y (KKILKEVKSSKKAKDR,KKGRKLLRPKMKRERNR,HKKGRKLLRPKMKRERN)
G7JQT1	-	-	Y (KRIR)
G7JU56	-	-	-
G7J894	-	-	Y (KHKR,KKHK)
B7FGU3	-	-	-
G7KFQ4	-	-	-
G7JGP3	-	-	-
A0A072TQB2	-	-	-
A0A072TXC5	-	-	-
A0A072TVU3	-	-	-
A0A072TXH0	-	-	-
A0A072TPR8	-	-	-
A0A072TFX6	-	-	-
G7JCR1	-	-	-
G7K7L5	-	-	-
A0A072TUV9	-	-	-
G7KVM8	-	-	Y (KKKKR,KKKRGFSVTIQMDTKVKMK)
G7I8S9	-	-	Y (RKKASQVLYLQFALRKRAI)
G7JMY6	-	-	Y (RKKK)
G7K3Z6	-	-	-
G7LA43	-	-	-
A0A072V8A9	-	-	-
A0A072TWV8	-	-	Y (KRGSDNPKFDYEKKSKS)
A0A072TQ45	-	-	Y (KKRP,KKWPFINNFSSLSLDKREK)
A0A072V1F8	-	-	Y (RKRK,KRIEKKRSHLKQVSKELKRKVGTEKKK)
A0A072VBX6	-	-	Y (RKRK,KRIEKKRSHLKQVSKELKRKVGTEKKK)
A0A072V0Y2	-	-	Y (RKRK,KRIEKKRSHLKQVSKELKRKVGTEKKK)
A0A072TUX3	-	-	-
G7I894	-	-	-
G7L3E6	-	-	-
A0A072UGV3	-	-	Y (PKPS)
G7IRM2	-	Y (0.807 | 1-32)	Y (RRKR,RRRK)
A0A072VB61	-	-	Y (RRKR,RRRK)
A0A072VNP9	-	-	Y (KAAR)
A0A072UU28	-	-	-
G7IVL0	-	-	-
G7I653	-	-	-
G7J655	-	-	Y (KRVK)
G7J564	-	-	-
G7KXJ2	-	-	-
G7IPT6	-	-	Y (KKKK,KRGVESNGPISFSVRVRPK)
G7IGR9	-	-	-
A0A072TW17	-	-	Y (RKKRK)
G7K4A6	-	-	-
A0A072U321	-	-	-
A0A072V4M7	-	-	-
G7J3H8	-	Y (0.991 | 1-21)	Y (RKALRTTLNSIIERKVVK)
G7K2U2	-	-	Y (RKALRTTLNSIIERKVAK)
G7I9X3	-	-	Y (RKPNDMDPIDSHAMRRISR)
A0A072UT14	-	-	Y (KRPR,RKSK,KKKKR,KKRSR,KRMRDSLYSSTVKARERVK)
G7IE69	-	-	Y (KRKR,RKKK,RKSK,RKRRK,REHKRKL,EKKKPGRKS,RREDVPELEEYLKKHFK,KKVKAKSIEQLKQKINKR)
A0A072V0Z8	-	-	Y (RKSK,SKKSSPKLLQKP,KRDAKLRAEKVGKRVEK,KRVEKEIHGMQQLVDKRKA,KKSSVVPLESKPFLRKGSR,RKGSRMGHGTVDPNKKKTP)
G7ITE2	-	-	-
A0A072VAF3	-	-	-
A0A072VEI9	Y (0.739 | 1-51)	-	-
G7K440	Y (0.714 | 1-56)	-	Y (KPRK)
A0A072U893	-	-	-
A0A072UEN8	-	-	Y (RRKR,KRMKKKKHR,RKTFLTGVHPHHKSKLK)
G7K439	-	-	Y (GRKHAKQKK)
G7KCN9	-	-	-
G7KI97	-	-	-
G7IVX5	-	-	-
G7K5E1	-	-	Y (RKTFLSGDELHFYIKQRRA)
G7JXZ8	-	-	Y (RRKR,KRMKKKKHR,RKTFLTGVHPHHKSKLK)
G7JND6	-	-	-
A0A072VJI6	-	Y (0.994 | 1-40)	-
A0A072UQI5	-	-	-
A0A072UNB9	Y (0.969 | 1-65)	-	Y (KGKFTKPGR,RRYLYGGHSKTIKPDKRKL,RKLALLFDNPNIGWRSFKR)
G7I983	Y (0.922 | 1-70)	-	Y (PKPS,RGWKGKFTKRGRVI,RRYLYGGHSKTIKPDKRKL)
A0A072TEF7	-	-	Y (RHRR,RKKR,RKSK,RPRR)
A0A072VQU3	-	-	-
G7JQ56	-	-	Y (KKVKEYVRGYVREKAR)
A0A072U2L8	-	-	-
A0A072U3M7	-	-	-
G7KXD3	-	-	-
A0A072V2V2	-	-	-
G7LAL6	Y (0.993 | 1-22)	-	Y (RPRR)
A0A072TL81	-	-	Y (RRDIFINNIIRRYGR)
A0A072TEK9	-	-	Y (RRDSQGNPAVDQPAKRVRA)
A0A072U589	-	-	-
G7JIX8	-	-	-
A0A072VQY9	-	-	-
I3S9W1	-	-	-
G7LHU5	-	-	-
G7KIS7	-	-	-
G7LCP0	-	-	-
A0A072USK4	-	Y (0.991 | 1-42)	-
A0A072UKE0	-	-	Y (RKELGVSYVKEKRLRM,KRLRMNMGLKKLRERVKKQ)
A0A072U2X5	-	Y (0.894 | 1-31)	-
G7IK72	-	-	Y (KVKK)
A0A072VED8	-	-	Y (RMTKRIK,RKSDFENSEDDNRRTRN,RNGSLKKKVINASSKFRHSLRKKSSRRKNPS)
A0A072VEZ9	-	-	Y (RMTKRIK)
A0A072VFF0	-	-	Y (RMTKRIK,RKSDFENSEDDNRRTRN,RNGSLKKKVINASSKFRHSLRKKSSRRKNPS)
A0A072VPX1	-	-	Y (RMTKRIK,RKSDFENSEDDNRRTRN,RNGSLKKKVINASSKFRHSLRKKSSRRKNPS)
A0A072TMZ2	-	-	-
A0A072TYF8	-	-	-
A0A072TME5	-	-	-
A0A072VL89	-	-	-
G7K4U8	-	Y (0.932 | 1-36)	-
A0A072UGC8	-	-	-
G7JAZ9	-	-	-
A0A072UUU7	-	-	-
A0A072VNU2	-	-	-
G7K5C7	-	-	-
A0A072VAM4	-	Y (0.612 | 1-81)	-
G7I503	-	-	Y (LGEV,RRVAKSRESAARSARK,KKGATGLQAQLSRKFSRKK,RVAKSRESAARSARKTANAHQRWKVAKDAAKKG)
A0A072UJT7	-	-	Y (ASKAKKK,KKHASGLQSQLSRTFSRKK)
A0A072V4N4	-	-	-
A0A072TIS5	-	-	-
A0A072TK95	-	-	-
G7JFE6	-	-	-
A0A072US08	-	-	-
A0A072U0J5	-	-	Y (KKEQVQCIFIDMCRFRKV)
G7KPI2	-	-	Y (RKIVQENSSKEQRKWSR)
G7KFX0	-	Y (0.999 | 1-22)	-
A0A072VCC3	-	-	-
G7KWJ5	-	-	-
G7K120	-	-	-
#--------------------------------------
#--------------------------------------
# Proteins analyzed: 1930
# Number of proteins with cTP: 85 (4.4%)
# Number of proteins with cTP & possible mTP: 13 (0.7%)
# Number of proteins with cTP & NLS: 50 (2.6%)
# Number of proteins with cTP & possible mTP & NLS: 1 (0.1%)
# Number of proteins with mTP: 90 (4.7%)
# Number of proteins with mTP & possible cTP: 6 (0.3%)
# Number of proteins with mTP & NLS: 81 (4.2%)
# Number of proteins with mTP & possible cTP & NLS: 1 (0.1%)
# Number of proteins with NLS and no transit peptides: 591 (30.6%)
# Summary statistics
# Number of proteins with chloroplast localization (cTP, cTP & possible mTP, cTP & NLS, cTP & possible mTP & NLS): 149 (7.7%)
# Number of proteins with mitochondrial localization (mTP, mTP & possible cTP, mTP & NLS, mTP & possible cTP & NLS): 178 (9.2%)
# Number of proteins with nuclear localization and no transit peptides: 591 (30.6%)
# Number of proteins with nuclear localization and with transit peptides: 133 (6.9%)
#--------------------------------------
#--------------------------------------

## Sheet: URTLC mem 2-1
# -----------------
# LOCALIZER 1.0 Predictions
# -----------------
Identifier	Chloroplast	Mitochondria	Nucleus
A0A072UKC3	-	-	-
A0A072U1H2	-	-	Y (KRSR)
A0A072TQ44	-	Y (0.993 | 1-24)	-
G7ITK2	-	-	-
A0A072UTW4	-	-	-
A0A072VB47	-	-	-
A0A072VBN5	-	-	-
G7IZ14	-	-	Y (PKPS)
A0A072TS26	-	-	-
A0A072U7C9	-	-	Y (RKVCSKIFNTKQRKE)
G7IZ17	-	-	Y (PKPS,RKKLGYMKMLFLSKHKKEK,KKLGYMKMLFLSKHKKEKD)
G7IZ18	-	-	Y (PKPS,FHRKHKK)
Q1S5I9	-	-	-
G7IXM3	-	-	-
G7IYX6	-	-	Y (PKPS,KKKIGYIKKLFLWKHKKEK,KKIGYIKKLFLWKHKKEKE)
A0A072VAL5	-	-	-
A0A072TQ73	-	-	Y (KRSR)
G7IE06	-	-	Y (RKSK,RCRKRKS)
A0A072VPD6	Y (0.996 | 1-61)	-	-
G7JHH8	-	Y (0.882 | 1-42)	Y (RRQASLIYTNYRRIKER)
A0A072VKW4	Y (0.995 | 1-44)	-	Y (RRKR)
A0A072U0E6	-	-	Y (KKELSTLTEGLKKVKM)
A0A072UAW7	-	-	-
G7IDQ0	-	-	-
G7JH97	Y (1.0 | 1-41)	-	-
A0A072TS83	-	-	-
G7JSV8	-	-	-
A0A072USP0	-	-	Y (RKRK)
G7IVB0	-	-	Y (KRKR,RKRK,KKEARERRRK)
A0A072V3X0	-	-	Y (RKRK)
G7IVA0	-	-	Y (RKRK)
G7IVB2	-	-	Y (KRKR,RKRK)
G7KTM2	-	-	-
G7ICW7	-	-	-
A0A072U3C0	-	-	-
G7I2B1	-	-	-
A0A072VIB4	-	-	-
A0A072UAV7	-	-	Y (RRKR)
A0A072U1C6	-	-	Y (RRKR)
A0A072TZX5	-	-	-
A0A072UAV4	-	-	-
A0A072UAV1	-	-	-
A0A072UZV5	-	Y (0.927 | 1-24)	Y (KKKK)
A0A072TXG7	-	-	Y (KKRK)
A0A072TL62	-	-	-
A0A072TXI3	-	-	-
A0A072UZC7	-	-	-
A0A072V9D3	-	-	-
A0A072UZ10	-	-	-
G7JB89	-	-	-
G7IP73	-	-	-
G7LDE5	-	-	Y (RKYLEPSLAFSQILIKDKK)
G7JUL1	-	-	-
G7KJE4	-	-	-
I3T5I1	-	-	-
A0A072UEV2	-	-	-
A0A072UDC8	-	-	-
G7K1C1	-	-	-
A0A072UWF1	-	-	-
A0A072UWY0	-	-	-
G7JJC9	Y (0.994 | 1-44)	-	Y (RKDRDKAWNELQRAAKAKK)
A0A072UGM8	-	Y (0.783 | 1-52)	-
G7ITD9	-	-	-
A0A072URU9	-	-	Y (RKRR)
A0A072VQC5	Y (0.999 | 1-51)	Y (0.928 | 1-21)	-
G7LE57	-	-	-
A0A072UX77	-	-	-
G7LCC4	-	-	-
G7K4E9	-	-	Y (LGEV)
G7J341	-	-	Y (RLLKRVR,RKTQIEPEDTRHTKFKKS)
G7JF16	-	-	Y (KKRK,RLTKRIR)
G7IRK8	-	-	Y (SSRKR)
A0A072UFF2	-	-	-
A0A072TSL8	-	-	Y (KRKR)
A0A072U0A2	-	-	-
A0A072TNX0	-	-	-
A0A072TNX5	-	-	-
A0A072TDX2	-	-	-
G7K4R6	-	-	-
A0A072UZ94	-	-	Y (RRRR)
G7J6M8	-	-	Y (RRRR)
A0A072TPH7	-	-	Y (KKKKKHALQDKKSKRKEGK)
G7LA07	-	-	Y (KKIQKYALQVDKKSKRKAG)
G7LA26	-	-	Y (KKIQKYALQDKKGKRKAGK)
G7LA08	-	-	Y (KKKKKYALPDKKSKRKEGK)
A0A072TQC1	-	-	Y (KKIQKYALQDKKSKRKAGK)
G7LA13	-	-	Y (KKIQKYALQVDKKGKRKAG)
A0A072TVD1	-	-	-
A0A072VIJ8	Y (1.0 | 1-41)	-	-
A0A072VJ21	Y (1.0 | 1-41)	-	-
A0A072VQ95	-	-	-
A0A072VE55	-	-	-
G7K078	-	-	-
A0A072TK25	-	Y (0.937 | 1-33)	-
G7LAN6	-	Y (0.937 | 1-33)	-
A0A072TLR0	-	Y (0.937 | 1-33)	-
A0A072TWC1	-	Y (0.937 | 1-33)	-
A0A072TJS9	-	Y (0.937 | 1-33)	-
A0A072V1Q3	-	Y (0.998 | 1-41)	Y (RRRAADYRRPVRRRLS)
G7IXT8	-	-	-
G7J458	-	Y (0.981 | 1-33)	Y (KKKK,KKNSTGSATNSSEGASKKK,KKKAFIVIGINTAFSSRKR,KKAFIVIGINTAFSSRKRR)
G7J459	-	Y (0.984 | 1-34)	Y (KKKK,KKNSTGSATNSSEGASKKK,KKKAFIVIGINTAFSSRKR,KKAFIVIGINTAFSSRKRR)
A0A072TY73	Y (0.997 | 1-71)	-	-
B7FKE9	-	-	-
G7KWX5	-	-	Y (KKPR)
I3S539	-	-	-
A0A072V4V5	-	-	-
G7KRK0	-	-	-
G7KRJ9	-	-	-
G7L9X5	-	-	-
A0A072VK24	Y (0.999 | 1-28)	Y (0.883 | 1-41)	-
Q0GXX3	-	-	-
G7K581	-	-	-
G7LJ38	-	-	-
G7ILA8	-	-	-
A0A072VNL8	-	-	-
A0A072VI14	-	-	-
G7KMF5	-	-	Y (KKRGRKSRR)
A0A072TK58	-	Y (0.91 | 1-59)	Y (KKRGRKSRR)
A0A072UBL3	-	Y (0.97 | 1-23)	-
A0A072U9Q5	-	Y (0.931 | 1-59)	Y (KKRGRKSRR)
A0A072UKZ9	-	-	Y (KKRGRKSRR)
A0A072VP05	-	-	-
A0A072VPG1	-	-	-
A0A072TZM6	Y (1.0 | 1-51)	-	-
A0A072ULD0	-	-	Y (PKPS)
G7K339	-	-	-
G7L9D9	-	-	-
A0A072V578	-	-	-
A0A072V3B5	-	-	-
A0A072UD55	-	-	-
G7K2C5	-	-	-
A0A072VJZ3	-	-	-
G7K7M2	-	-	Y (RKKK)
I3SQK1	-	-	-
G7ZZP2	-	-	-
G7JW46	-	Y (0.856 | 1-23)	Y (RKRWTTLPDLSPDGERKRG,KRWTTLPDLSPDGERKRGK)
A0A072TUC3	-	Y (0.888 | 1-24)	-
A0A072UAK9	-	Y (0.89 | 1-25)	Y (FKVK,KKVHQSDKSFTSSFKKPKI)
A0A072VPG2	-	-	Y (RKVLDIFEDLVNQRLKVR)
G7JDH9	-	-	Y (PFVKRIK)
Q2HTM7	-	-	-
A0A072V357	-	-	-
A0A072VEG6	-	-	-
A0A072VF19	Y (0.854 | 1-21)	Y (0.893 | 1-31)	-
A0A072TRS3	-	Y (0.98 | 1-21)	Y (RRVRDLFAAAKKKSP,KKSPCIIFIDEIDSIGRKR)
G7J7N7	-	Y (0.969 | 1-21)	Y (RRVRDLFAAAKKKSP,KKSPCIIFIDEIDSIGRKR)
A0A072UVR5	-	-	-
A0A072VC37	-	-	Y (KKANEKEVWVVRKGVKK)
A0A072VLY5	-	-	Y (KKANEKEVWVVRKGVKK)
G7JHI5	-	-	-
G7KTF0	-	-	Y (KKTFQVIVQATSEIPRRKY)
A0A072TTM0	-	-	Y (LPKKPAPGQGR)
A0A072UVN7	-	-	Y (RKISSMQFNSHRKNRY)
G7JAX0	-	-	-
G7K0N1	Y (1.0 | 1-41)	-	-
A0A072URH9	-	-	Y (PKIKRIR)
G7JNP0	-	-	-
A0A072UW87	-	-	-
G7IH72	-	-	Y (RRRR)
A0A072U7B3	-	-	Y (RKKRK)
A0A072UFJ5	-	-	-
G7LIF2	-	Y (0.949 | 1-36)	-
G7JW11	-	-	-
A0A072TDQ7	-	-	-
G7JLC4	Y (0.996 | 1-58)	-	-
A0A072UU36	-	-	-
A0A072VZW8	Y (0.997 | 1-58)	-	-
G7J059	-	Y (0.99 | 1-32)	-
G7JPD4	-	-	-
A0A072UZX7	-	-	Y (KRRP,KRLNLHQFSANTDKIFKR)
G7IYH0	-	-	-
A0A072UCL7	-	-	-
A0A072V0D7	-	-	-
A0A072UWE4	-	-	-
A0A072UMH6	-	Y (0.925 | 1-40)	-
G7KPK4	-	-	-
A0A072UDL5	-	-	-
A0A072UNV6	-	-	-
A0A072V1K5	-	-	-
G7IC89	-	-	-
G7L2A6	-	-	-
G7KWC0	-	-	-
G7IS28	-	-	-
A0A072U648	-	-	Y (RLKAK)
A0A072V5I6	-	-	-
A0A072VRC1	-	-	Y (RKRK,RKLKEKAASSDSRRKFA)
G7INV1	-	-	-
A0A072VF94	-	-	-
G7JNK6	-	-	-
A0A072W1X2	-	-	Y (KTEEG)
G7LI00	Y (0.964 | 1-42)	Y (0.986 | 1-34)	-
G7JUE8	-	-	-
A0A072V7M2	-	-	Y (KKHK)
A0A072UFH3	-	-	-
A0A072UFP3	-	-	-
G7KFH2	-	-	-
G7IV59	-	-	-
Q4VYC9	-	-	Y (RRRR)
G7K6N4	-	-	-
A0A072UM73	Y (0.842 | 1-58)	Y (0.972 | 1-30)	Y (KKKK)
G7JMC4	Y (0.842 | 1-58)	Y (0.972 | 1-30)	Y (KKKK)
G7JKT4	-	Y (0.982 | 1-22)	-
G7K057	-	-	Y (KKSSGFQAAAKEAVLKRKV)
G7J3C8	Y (0.984 | 1-41)	-	Y (KKEEKQDEEHDEKEKKQ,KKLEVSVVDMVIVEKKEEK)
A0A072UI19	-	Y (0.797 | 1-41)	-
A0A072VR67	-	-	-
A0A072VQU9	-	Y (0.966 | 1-28)	-
A0A072W1K8	-	-	-
A0A072VRV4	-	-	-
A0A072VQ72	-	-	-
G7KIW4	-	-	-
G7KJF1	-	-	Y (RKIVTLEVLTNRRVKQ)
G7I7R5	-	-	-
G7JXV9	Y (0.997 | 1-51)	-	-
G7JT83	-	-	-
G7IIP3	-	-	-
G7KE96	-	-	-
A0A072TKZ7	-	-	-
G7KYV5	-	-	-
A0A072U6X1	-	-	-
G7KZV5	-	-	-
A0A072V924	-	-	Y (KKKK,RKKK)
A0A072VAH2	-	-	Y (KKKKR)
A0A072UNU8	-	-	-
A0A072UZS1	-	-	-
A0A072UPQ8	-	-	-
A0A072UD51	-	-	Y (RRRIRRKKMK)
A0A072UWF8	Y (0.999 | 1-51)	-	-
G7K6Z2	-	Y (0.973 | 1-61)	Y (KRKR,RRKR,RKRK)
A0A072UHP1	-	-	-
G7I7L8	-	-	-
G7L8K4	-	-	-
A0A072VCJ5	-	Y (0.998 | 1-21)	Y (KRKR,KRSR,RRFLQDVKVNRRKAS)
A0A072VD31	-	Y (0.998 | 1-21)	Y (KRKR,KRSR,RRFLQDVKVNRRKAS)
G7IS39	-	Y (0.998 | 1-21)	Y (KRKR,KRSR,RRFLQDVKVNRRKAS,KKDVEDQHMWTRERSKAR)
A2Q492	-	-	Y (RRRK)
A0A072UBQ3	-	-	-
A0A072UCQ8	-	-	-
G7ZVH8	-	Y (0.669 | 1-92)	Y (LGEV)
G7K406	-	-	-
G7I4Z2	-	-	Y (KKNGCVMGKESKVTRK)
G7I5T7	-	-	Y (RRNSSSVRRGDARRSRS)
A0A072U5M2	-	-	-
A0A072U4Z7	-	-	-
A0A072UF64	-	-	-
A0A072TRG9	-	-	Y (KRPR,LGEV)
G7JKU3	Y (0.842 | 1-50)	-	-
G7JKV1	-	-	-
A0A072UPV9	-	-	-
A0A072V189	-	-	-
G7JPT9	-	-	-
A0A072US28	-	-	-
A0A072TVG8	-	-	Y (KKFGNVDGYRVYKQRTR)
A0A072UQ04	-	-	-
A0A072UD09	-	-	-
G7KCP6	-	-	Y (KKKK)
A0A072U3C5	-	-	-
A2Q3W2	-	-	-
A0A072U1K5	-	-	-
A0A072UBU7	-	-	-
A0A072U0U0	-	-	-
A0A072U284	-	-	-
A0A072VX71	-	-	-
G7I503	-	-	Y (LGEV,RRVAKSRESAARSARK,KKGATGLQAQLSRKFSRKK,RVAKSRESAARSARKTANAHQRWKVAKDAAKKG)
G7J1T2	-	-	Y (KRRP)
A0A072V677	-	Y (0.999 | 1-21)	-
A0A072TLG1	-	-	-
G7IB00	-	-	-
G7KMT3	-	-	-
G7KWQ3	-	-	Y (KRQKKFPKKNYFRKERH)
G7IIN1	-	-	-
A0A072W1F7	-	-	-
A0A072TTK7	-	-	-
G8A2K5	-	-	-
G7JRM5	-	-	Y (RIKKRASFRK)
G7KYG2	-	-	Y (RRRR)
G7JCS6	Y (0.818 | 1-71)	Y (0.845 | 1-35)	Y (KRRR)
A0A072UNV9	Y (0.818 | 1-71)	Y (0.845 | 1-35)	-
G7I5R4	-	-	Y (RKSK,RLKAK,GKKKLQQYRQKRENKGDKGGSSRGKSSKKSSK)
G7JIV4	-	-	Y (RKRWTTLPDLSPDGERKRG,KRWTTLPDLSPDGERKRGK)
A0A072UFQ2	-	-	-
Q2HUP2	-	-	Y (KRKH)
Q2HUP0	-	-	-
G7JG61	-	-	-
G8A0T5	-	Y (0.948 | 1-29)	Y (FKVK)
A0A072VC51	-	-	Y (KREREIKDILRQKSKKRRR)
A0A072VBM2	-	-	Y (KREREIKDILRQKSKKRRR)
G7K792	Y (0.954 | 1-52)	-	-
A0A072TSN7	-	Y (0.951 | 1-21)	Y (SSRKR,PPSKRSR,RRKKQDIEVNNRRVKV)
G7J8E1	-	-	Y (KRKR,KRRS,RKSFKRSVYSKPKSR)
G7JHW7	-	-	-
G7JHW6	-	-	-
A0A072UBN6	-	-	Y (KKLIKATSKEIDKWRR)
G7JHG8	Y (0.953 | 1-39)	-	-
G7K628	Y (0.735 | 1-42)	-	-
A0A072VQP2	-	-	Y (KKRKKTKGLKE)
A0A072VFY8	-	-	-
A0A072VQD9	-	-	Y (KRKL)
A0A072VFY0	-	-	Y (KRKL)
A0A072VQG2	-	-	Y (KRKL)
A0A072VG07	-	-	Y (KRKL)
G7LH11	-	Y (0.987 | 1-21)	-
G7JKJ6	-	-	-
G7J4E1	-	-	-
A0A072V3Y3	-	-	-
G7KC47	-	-	Y (KRAR,LGEV,KKLLIRKQNLDKKLKS,RKQNLDKKLKSHKTLKR)
G7ZYC8	-	-	Y (RKSK,RKRVSMLREVETLSKIRHR)
G7LGQ9	-	-	-
A0A072TL34	-	-	-
A0A072TPW0	-	Y (0.995 | 1-23)	Y (KRKL,RKRK,RRKR)
A0A072TP85	-	-	-
A0A072TRX7	-	-	-
A0A072TNW2	-	-	-
A0A072TM93	-	-	-
A0A072TMU4	-	-	-
G7KMF3	-	-	Y (KRRK)
A0A072U9Q3	-	-	Y (KRRK)
G7L6J6	-	-	-
G7JSN3	-	-	-
G7L3K6	-	-	Y (RKSK)
A0A072ULK6	-	-	-
G7K1G1	-	-	-
G7JQ40	-	-	-
G7KE88	Y (0.939 | 1-42)	-	-
G7JW19	-	-	Y (FKVK)
A0A072VEA4	-	-	Y (RRTTVRFSELKQRRY)
A0A072VFC5	-	-	Y (RRTTVRFSELKQRRY)
G7JT81	-	-	-
A0A072VI32	Y (0.945 | 1-70)	-	-
A0A072UQG0	-	Y (0.998 | 1-21)	-
A0A072V9Y4	-	-	-
A0A072VKE3	-	-	-
A0A072UIT2	-	-	Y (KKKK,KRIR,EKKK)
A0A072VBL0	-	-	-
G7KRT7	-	-	-
G7K257	-	Y (0.688 | 1-36)	Y (KVKK,RRKTPLFNSEAGTMKGRKN)
I3SAF0	-	-	-
A0A072V0K8	-	-	-
G7KCB0	-	-	Y (KRDPYRNKVRSDFVRDRRK)
A0A072VAF3	-	-	-
G7ITE2	-	-	-
G7IFV0	-	-	Y (KKRP)
G7KDC8	-	-	-
A0A072UCP9	-	-	Y (KRPR)
G7JHH4	-	-	Y (KRIR)
A0A072UTP6	-	-	-
A0A072URL6	-	-	-
G7JDF8	-	Y (0.92 | 1-30)	Y (KKTTPKWRYDLGRRKNF)
G7JZ34	-	-	-
A0A072UFK6	-	-	-
G7IC86	-	-	-
A0A072TJK7	-	-	Y (KKNVSIHVTRDSRRQKV)
G7JUR7	-	-	Y (QKRKK,KKNVSIHVTRDSRRQKV,RRWRSAVSVVKNPRRRFRW)
G7L1J3	-	-	-
G7L8J9	-	-	Y (KKVLSIFRRFVGERLKMR)
A0A072ULA7	-	-	-
G7LJJ3	-	-	Y (KVEKKK)
G7IUH7	-	Y (0.987 | 1-22)	-
A0A072U6D2	-	-	-
Q2HV13	Y (0.828 | 1-42)	-	-
G7IPD4	Y (0.828 | 1-42)	-	-
G7I7U9	-	-	-
G7L1C4	-	-	-
A0A072TTV2	-	Y (0.981 | 1-67)	Y (KKRPR)
A0A072VB56	-	-	Y (KRSR,RKPTDNKCYERRLKN)
A0A072TLM3	-	-	-
G7JLH4	-	Y (0.997 | 1-27)	Y (RRVKRVR)
Q2HSD4	-	-	-
G7L2A2	-	-	-
G7ZYK6	-	-	-
A0A072TL56	-	-	Y (KKKKK)
A0A072TLZ6	-	-	Y (KKKKK)
G7LHD2	-	-	-
A0A072UZH9	-	-	-
A0A072VKX3	-	-	-
G7KZH8	Y (0.921 | 1-74)	-	-
A0A072V0L7	-	-	-
G7L051	-	-	-
G7JYK1	-	-	Y (FKVK,RRRR)
A0A072U1N9	-	-	-
A0A072V554	-	-	-
A0A072V391	-	-	-
G7IFC4	-	-	-
G7JS79	-	-	-
A0A072VIT3	-	-	-
A0A072TNX6	-	-	Y (RRLYAPGRLYHIVERKPFR)
A0A072VIK5	-	-	-
B7FME6	Y (1.0 | 1-26)	-	-
G7IPF3	-	Y (0.988 | 1-26)	-
A0A072UG69	-	-	-
A0A072UR96	-	-	Y (RKKLRNFRKDGHNWKKKKDGKT)
A0A072UQR7	-	-	Y (PKPS,KPGRPARSKARKE)
A0A072TNJ7	-	-	Y (SRKKSSKSSKKGSDKK,RKDGKQSCLQCKTRYKKHK,KKPGFLSSLCGGSRKKSSK)
G7L963	-	-	-
A0A072VG28	-	-	-
G7IV60	-	-	-
A0A072TIR3	-	-	Y (RSAKRERARRRIHQRLR)
G7L0Q4	-	-	-
B7FGH1	-	-	-
G7KTU3	-	-	-
G7JVM1	-	-	-
G7ZYX9	-	-	Y (RRLKSRLVALTRRVQK)
G7KBD2	-	-	-
G7LF59	-	-	-
G7J381	-	-	-
G7K2U7	-	-	-
G7K2U6	-	-	-
A0A072UNX2	-	Y (0.993 | 1-23)	-
A0A072TU71	-	-	-
A0A072TTD3	-	-	-
A0A072TZ18	-	-	-
A0A072TZY9	-	-	-
A0A072UA25	-	-	Y (RRTSNSSTKLWHSIKSTRK)
A0A072VL26	-	-	-
G7K105	-	-	-
A0A072UFT0	-	-	-
G7IYX3	-	-	Y (RKKLGHIKKLFLWKHKKEK,KKLGHIKKLFLWKHKKEKE)
A0A072V398	-	-	Y (KRRK)
G7LDQ6	-	-	-
A0A072TYW2	-	-	Y (RRTSNSSTKLWHSIKSTRK)
A0A072TZS6	-	-	Y (RRTSNSSTKLWHSIKSTRK)
A0A072UVG0	-	-	Y (RKKLGHIKKLFLWKHKKEK,KKLGHIKKLFLWKHKKEKE)
A0A072TQ29	-	-	-
A0A072UA87	-	-	-
A0A072TZ74	-	-	-
A0A072UA49	-	-	Y (RRTSNHPDIIQSSSRKKSN)
A0A072UTV6	-	-	Y (PKPS,RKKLGHIKKLFLWKHKKEK,KKLGHIKKLFLWKHKKEKE)
A0A072U1F5	-	-	-
G7IK52	-	-	Y (KRRK)
A0A072UA82	-	-	Y (KRTSNHPAKLWHFIKSAKK)
A0A072TZ10	-	-	-
A0A072U0N7	-	-	Y (RRTSNSSTKLWHSIKSTRK)
A0A072UDX2	-	-	-
A0A072TZ68	-	-	-
A0A072V4F9	-	-	-
A0A072TZ31	-	-	Y (RRTSNSSTKLWHSIKSTRK)
A0A072TZR2	-	-	-
A0A072THC7	-	-	-
G7IVK0	-	-	-
A0A072V9X1	-	-	-
A0A072TR17	-	-	-
A0A072U0S7	-	-	-
A0A072TZ95	-	-	-
A0A072THU9	-	-	-
A0A072U1E3	-	-	-
A0A072TGW7	-	-	-
G7JMC5	Y (0.979 | 1-33)	-	-
A0A072TT95	-	-	-
A0A072TSK2	-	-	-
G7LB59	-	-	-
G7JB38	-	-	-
G7KE77	-	-	Y (KKLVINYFYAFLRKNCRR)
A0A072UPV1	Y (0.841 | 1-82)	-	-
A0A072VBL2	Y (0.799 | 1-51)	-	-
A0A072UPX3	-	-	Y (KKVAVDYIYAFLRKICR)
G7L0M9	-	-	-
G7IRM9	-	-	-
Q2HVU7	-	-	-
A0A072V8D1	-	-	Y (KRYSNESGDEREVRKVRW)
A0A072V3F9	-	-	Y (RRRK,KPKKKKSKN,KKGVYERAIYYKSEKRISR)
G7JHG7	-	-	Y (RKCQMGGLAVARVKRYER)
B7FKU1	-	-	-
A2Q660	-	-	Y (GSKRKKKGKKH,KRCGGFHLWIHTKKQKSR,KKLQNAYEILNDSLKRKAY)
A0A072U643	-	-	-
A0A072VZT8	-	-	-
G7ICK2	-	-	Y (KKKFFKKRKKSKKRSA,TKAKKKFFKKRKKSKKR,RRRSDAFNAREEMKKMKQ)
A0A072V7S9	-	-	Y (KKRHDFVKDRRWMKR,KKRCKMYNSREEKKEKQ,KKDPTKNKKRHDFVKDRRW)
G7KSQ6	Y (0.876 | 1-39)	-	Y (RRKIKLFLRKSKVSKK,KRDFLKNKVRLDFVRERRR,RRRSDAYNAHEELRAKKKQ,RRSDAYNAHEELRAKKKQM)
A0A072UX41	-	-	Y (RKSK)
A0A072UL72	-	-	Y (RKSK)
A0A072VEL6	Y (0.761 | 1-51)	-	Y (RKPKNSPIFHLFKMLKK)
A0A072VDN1	Y (0.915 | 1-42)	-	-
A0A072U1F3	-	-	-
G7IAX4	Y (1.0 | 1-41)	Y (0.912 | 1-26)	-
A0A072TE18	-	-	Y (KKLKKTDSTFNLPKGPRK)
A0A072UW16	-	-	-
G7JC21	-	Y (0.97 | 1-35)	-
A0A072V1M4	-	Y (0.97 | 1-35)	-
G7K103	-	-	Y (KRRR,RRRSRQRR)
B7FGM9	-	-	Y (KKLETMKTDSNKINIKKSK)
G7J2R2	-	-	Y (PVRKRYR)
G7K2T7	-	Y (0.647 | 1-42)	Y (RKALRTTLNSIIDRRGNK)
A0A072UTB1	-	-	Y (RRRK,RRKSR)
G7JIY6	Y (0.983 | 1-32)	Y (0.914 | 1-34)	-
G7LFG0	-	-	-
G7JWJ0	-	-	Y (KKKK)
A0A072UWN6	-	-	Y (LGEV,KKAQDEVREVFKMKGR)
G7J6H1	-	Y (0.986 | 1-25)	-
Q1S5M7	-	-	Y (RKFEKGQSQTKTKRV)
A0A072TP06	-	-	Y (RKFEKGQSQTKTKRV)
G7J2K3	-	-	-
G7L462	Y (0.981 | 1-37)	Y (0.674 | 1-22)	-
G7KLT9	Y (0.962 | 1-21)	-	-
A0A072TWQ9	Y (0.981 | 1-37)	Y (0.674 | 1-22)	-
G7LBB2	-	-	Y (RKIQNDCATAAKKLRA)
A0A072TPY2	-	-	-
A0A072TV45	-	-	-
G7LA23	-	-	Y (KKKQKYALQDKKSKRKDL)
G7L9C4	-	-	Y (KKKQKYSLQDRKSKRHKG)
G7L990	-	-	Y (KKKQKYARKDIKSKRE)
G7I979	-	-	Y (KKKK)
A0A072VEV2	Y (0.624 | 1-42)	-	-
A0A072VG29	-	-	-
A0A072VEV8	-	-	-
A0A072VF58	-	-	-
A0A072U9P9	-	-	-
A0A072U8Q6	-	-	-
A0A072UAN3	-	-	-
A0A072UJZ4	-	-	-
G7ZXK9	-	-	-
A0A072VJ61	-	-	Y (KKVVKMLKDNGFRKLKL)
G7LFV9	-	-	-
G7IJN2	Y (0.694 | 1-72)	-	Y (KRHR,KASKKKELKRQEREARRQ)
A0A072V2B2	-	-	-
A0A072VJI3	-	-	-
G7IKW9	-	-	-
A0A072VU01	-	-	-
A0A072VHU2	-	-	-
G7JYU0	Y (0.959 | 1-42)	-	Y (RRRR)
A0A072UDA0	-	-	Y (RRRR)
A0A072U6U4	Y (0.99 | 1-61)	-	-
A0A072TVV8	Y (0.99 | 1-61)	-	-
A0A072TXI5	Y (0.99 | 1-61)	-	-
A0A072TWJ6	Y (0.99 | 1-61)	-	-
A0A072TJ86	-	-	-
A2Q4H7	-	-	-
A0A072V7T1	-	-	Y (KKRNLDIQSLNTSRIKKV)
G7IQG4	-	-	Y (KKRNLDIQSLNTSRIKKV)
A0A072V794	-	-	Y (KKRNLDIQSLNTSRIKKV)
G7JAF2	-	-	-
G7J4Q8	-	-	-
A0A072UKH9	-	-	Y (RKKQR)
A0A072VFI1	-	Y (0.969 | 1-42)	-
G7J683	-	-	Y (KKKDVSMKAESSASRDKNK)
A0A072UMB9	-	-	Y (RRKRVGSSAARRGKS)
G7KCR9	Y (0.999 | 1-55)	-	Y (KPRK)
G7KMW6	-	-	-
A0A072TR26	-	-	Y (KKKR,KRIR,KKTFGSENDISDVKEIRK)
Q2HUD4	Y (0.791 | 1-89)	-	-
G7KUA1	-	-	Y (KREGYLSLVQTRIFKKTRI)
A0A072UPG8	-	-	-
A0A072TXT8	-	-	-
G7KPS4	-	Y (0.996 | 1-52)	Y (KKADSTSEDEVDEETKWRR)
G7KYG1	-	-	Y (RRRRRQHVNILKDVRLRSR,RRRRQHVNILKDVRLRSRK,RRRQHVNILKDVRLRSRKY)
A0A072UYR2	-	-	-
G7JA94	Y (0.999 | 1-31)	Y (0.838 | 1-21)	-
A0A072UKV7	-	-	-
G7JPD6	-	-	-
G7JGQ5	-	-	-
A0A072TH01	Y (0.858 | 1-71)	-	-
G7LIG3	-	-	Y (RKIKRSKKKK)
A0A072UCL3	-	-	-
A0A072TRQ6	-	Y (0.936 | 1-35)	Y (RKRK,KRKR)
G7LIG0	-	Y (0.802 | 1-21)	Y (RKTKRRKKEK)
G7K104	-	-	-
G7ITR4	-	-	-
A0A072TLV0	-	-	-
G7LFU8	-	-	-
G7LFU6	-	-	-
G7LFU9	-	-	-
G7LFV1	-	-	-
G7LFV0	-	-	-
G7JPK0	-	-	Y (KKSKQKKNSKPK)
A0A072TFP1	-	-	Y (LGEV)
G7JRG3	-	-	Y (RRRTWNKWTRKRKLM)
A0A072VF34	-	-	-
A0A072VF38	-	-	-
A0A072VFP5	-	-	-
A0A072U8L4	-	-	-
A0A072VG22	-	-	-
A0A072TF48	-	-	-
A0A072V4V3	-	-	-
A0A072VEG9	-	-	-
A0A072VEH4	-	-	-
G7JCQ7	-	-	-
G7JCQ8	-	-	-
A0A072V5Y3	-	-	Y (RRRR)
G7INM7	-	-	-
B7FIG9	-	-	-
A0A072W072	-	-	-
G7IXI4	-	-	Y (KRIR)
G7KDI9	-	-	-
G7KDJ0	-	-	-
A0A072VEJ4	-	-	-
A0A072UG18	-	-	Y (LGEV,RKPWTGELARIWRQRGK)
G7L3H5	-	-	Y (KRRK)
I3SMV0	-	-	-
A0A072VAS3	-	-	-
A0A072U542	-	-	-
G7IHL3	-	-	-
A0A072VUE3	Y (0.851 | 1-51)	-	-
A0A072UPE3	-	-	-
G7JBY4	-	Y (0.753 | 1-45)	-
G7IE15	-	-	-
A0A072VLM3	Y (0.999 | 1-45)	-	-
A0A072UV49	-	Y (0.701 | 1-41)	-
A0A072TVB1	-	-	-
G7KWL3	-	-	-
G7KGD6	-	-	Y (RPRR)
G7KGD7	-	-	Y (RPRR)
G7KPF3	-	-	-
A0A072VNP8	-	-	Y (RRQALYGYDAPAKKKPP,RKKNRKVNSGPRKKIRDK,RREGNQACPHCKTKYKRIK)
G7IBY3	-	-	Y (RRQALYGYDAPAKKKPP,RKKNRKVNSGPRKKIRDK,RREGNQACPHCKTKYKRIK)
G7IVC3	-	-	Y (KRKKKKMKKSK,RRQALYGFDAPRKKKAQ,RREGNQVCPQCKTKFKRLK)
A0A072VP28	-	-	Y (KRSCRRRLAGHNKRRRKTN)
G7KUJ2	-	-	Y (RKRR,KRSCRRRLAGHNKRRRKTN)
G7IBS5	-	-	Y (KRSR,KRSCRRRLAGHNKRRRKTN)
A0A072UT66	-	-	-
A0A072UVC1	-	-	-
G7IZC8	-	Y (0.692 | 1-41)	-
A0A072V1B5	-	Y (0.808 | 1-32)	Y (RRKR,RAGPRPRP,KKDVIIAKTLPGSLMERRK)
G7J8Y5	-	Y (0.808 | 1-32)	Y (RRKR,RAGPRPRP,KKDVIIAKTLPGSLMERRK)
G7LFP2	-	-	-
A0A072TVQ0	-	-	-
A0A072V4F6	Y (0.971 | 1-72)	-	-
A0A072V5T0	-	-	-
G7IFK2	-	-	-
A0A072V0A2	Y (0.92 | 1-51)	Y (0.866 | 1-35)	-
A0A072VD62	-	-	-
B7FH42	-	-	-
A0A072TXW1	-	-	-
A0A072U795	-	-	-
A2Q5Z1	-	-	-
A0A072U581	-	-	-
A0A072VZB3	-	-	-
G7JQY1	-	-	-
A0A072UQI9	-	-	-
G7LI40	-	-	Y (KKQAKRNINAVSKLRKA)
A0A072W2J7	-	-	Y (KKRK)
G7IB43	-	-	Y (KRYLSMLMRVKKVQK)
G7KFE6	-	-	-
G7KFE5	-	-	-
A0A072VHX3	-	-	-
A0A072U0K0	-	-	-
A0A072UZG2	-	-	-
Q84N02	-	-	-
A0A072VKC5	-	Y (0.702 | 1-52)	Y (KKEEKKEEEKK)
B7FM91	Y (1.0 | 1-51)	-	Y (RRRR)
G7IB16	-	-	-
A0A072UKM7	-	-	Y (KKRGRKSRR)
A0A072UBD2	-	Y (0.902 | 1-23)	Y (KKKKK,KKRGRKSRR)
A0A072TMI6	-	-	Y (PKEKRRN)
A0A072TTN6	-	Y (0.919 | 1-21)	Y (KKRGRKSRR)
G7KJD5	-	-	-
G7I8E7	-	-	-
G7KFW0	-	-	-
G7KXH4	-	-	Y (KKWK,KRVK,KKINQSLSYRVYFISRKRV)
A0A072UNH0	-	-	-
G7LDV2	Y (0.765 | 1-40)	-	-
G7J391	Y (0.958 | 1-41)	Y (0.757 | 1-42)	-
S4SZF7	-	-	-
G7L2D3	-	-	Y (RRKR,RRRK)
G7L3X9	-	-	-
A0A072V4Q4	-	Y (0.953 | 1-50)	Y (KRVK,RKAASLAFSNKKRST)
G7KVN9	-	-	Y (PKPS)
G7KVP0	-	-	-
G7JSW6	-	-	-
G7JSX3	-	-	-
G7JSW9	-	-	Y (KKKR,RKRK)
A0A072UY36	-	-	-
G7IK59	-	-	-
G7JSW5	-	-	-
A0A072UN27	-	-	-
G7IK65	-	-	-
A0A072UMY1	-	-	Y (KKKRK)
A0A072ULW3	-	-	-
A0A072UP57	-	-	Y (PNAKRNR)
A0A072UZ61	-	-	Y (KKKRK)
G7IK61	-	-	-
G7J2I3	-	-	-
G7IH64	-	-	-
A0A072U3F0	-	-	-
A0A072VI95	-	Y (0.849 | 1-28)	-
A0A072TLD6	-	-	Y (KKRK,RIFKRQK)
A0A072TLQ6	-	-	-
G7ID72	-	-	-
A0A072TN82	-	-	-
G7L8V2	-	-	-
G7JLC2	Y (0.991 | 1-24)	-	-
G7JK82	-	-	-
G7ILB9	-	-	-
E2IXG4	-	-	-
A0A072UB63	-	-	Y (KRRR,RKGKFNDSMWRDKRS,RKCDGSGLVQAKRKMD,KKCTSCGGKGGEKKTQR)
B7FJN1	-	Y (0.937 | 1-21)	-
I3SWC2	Y (0.999 | 1-61)	-	-
G7L0H1	-	-	-
G7K5E1	-	-	Y (RKTFLSGDELHFYIKQRRA)
G7I6U4	-	-	-
A0A072VFN1	Y (0.935 | 1-49)	-	-
A0A072VGQ3	Y (0.935 | 1-49)	-	-
A0A072TXY7	-	-	-
A0A072TWB7	-	-	-
A0A072URI0	-	-	-
A0A072UES5	Y (0.959 | 1-42)	-	-
G7K4P9	-	-	Y (SKKKKKKKSK,RRRASEANEFAFKHRKS)
A0A072U1D7	-	-	-
G7IA71	-	-	-
G7L4Z7	Y (0.999 | 1-41)	-	-
A0A072TUB8	-	-	Y (RKSGSFSTSPTRSRNK)
A0A072URK5	-	-	-
A0A072UHB1	-	-	-
A0A072UGF1	-	-	-
A0A072TN00	-	-	-
G7LBR2	-	-	-
A0A072UZB8	-	-	-
I3SHB6	-	-	-
G7K0S9	-	-	-
A0A072TW19	-	-	-
G7I5Q0	-	-	-
G7JSI7	-	-	-
G7J351	-	-	-
G7J349	-	-	-
G7J350	-	-	-
A0A072UN37	-	-	Y (RKKRK)
A0A072UL80	-	-	Y (RKKRK)
G7JG55	-	-	Y (RKKRK)
A0A072U611	-	-	-
A0A072UHB7	-	-	-
G7KZH2	-	-	-
A2Q5V9	-	-	-
G7KKS5	-	-	-
A0A072UM41	-	-	-
G7L304	-	-	Y (RRSCRWVRDEKERSR,RDEKERSRVGGRGEKKKERKK)
S4T004	-	-	-
G7IZG1	-	-	-
G7KHI6	Y (0.939 | 1-83)	-	-
A0A072VEM3	Y (0.844 | 1-72)	-	-
B7FMA4	-	Y (0.972 | 1-21)	-
G7KV58	-	-	-
G7KAD4	-	-	-
A2Q592	-	-	-
G7KTU2	-	-	-
G7JVM0	-	-	-
A0A072VI85	-	-	-
G7JWT8	Y (1.0 | 1-41)	-	-
I3T7J3	-	-	-
G7IGL6	-	-	-
G7JUL4	-	-	-
G7K531	-	-	-
G7I7H5	Y (0.759 | 1-41)	-	Y (RRRR)
A0A072UFL4	-	-	Y (FKRR,RRKRDPPQRFIRRRVI)
A0A072V1J5	-	-	Y (FKRR,DRRKREPPQRF,RRKREPPQRFIRRRVI)
A0A072USP4	-	-	-
A0A072TUR7	-	-	Y (RSEKRGR)
A0A072U7S9	-	-	Y (KRAQEEIDHHIGKGRRV)
A0A072TX56	-	-	-
G7JD13	-	-	-
Q2HSW7	-	-	-
G7ID37	-	-	-
G7KAU5	-	Y (0.84 | 1-39)	Y (RRRK)
G8A378	-	-	-
Q2HU41	-	-	-
A0A0C3X5I1	-	-	-
A0A0C3X5I3	-	-	-
G7LJ55	-	-	-
G7I4B6	-	-	-
G7I4B7	-	-	-
A0A072V2T9	-	-	-
A0A072ULP3	-	-	-
G7JQJ4	-	-	-
G7JAC6	-	-	-
G7JAC7	-	-	-
A0A072U7S1	-	Y (0.712 | 1-59)	-
G7JD11	-	-	-
G7J4G7	-	-	-
A0A072UVJ3	-	-	Y (AGRKKKPS,KKESQMLRRVSQAGRKKKP)
G7K7C5	-	-	-
G7J8L9	-	-	-
G7JFB5	-	-	-
G7J2V0	-	-	-
G7KUB8	-	-	-
G7JBX2	-	-	Y (HNRRSKKGLRR,RKLPGCTGRSTKWHNRRSK)
G7L2R9	-	-	-
A0A072U0Z5	-	-	Y (KKKK)
A0A072UV98	-	-	-
B7FMT6	-	-	-
A0A072TXF7	-	-	-
G7KFX1	-	-	-
A0A072UQU2	-	-	-
A0A072VQ98	-	-	Y (RKRK,RKLKEIAASSDSRRKFA)
A0A072U7X3	-	-	Y (LGEV)
A0A072U8S2	-	Y (0.992 | 1-29)	Y (LGEV)
A0A072TNV7	-	-	-
A0A072THH3	-	-	Y (LGEV)
A0A072UIZ9	-	-	Y (LGEV)
A0A072VP38	-	-	Y (RKWDSQVGCAKFREK)
G7IUN2	-	-	-
A0A072V7C0	-	-	-
A0A072V9A6	-	-	-
A0A072UDJ3	-	-	-
G7JKH2	-	-	Y (KRMCSLPQFICWLKRGKS)
A0A072TZI0	-	-	Y (RHRR)
G7L3B1	-	-	Y (RHRR)
G7IUJ6	-	-	-
A2Q2Z4	-	-	-
G7JRI0	-	-	-
A0A072V4D9	-	-	-
A0A072VCN2	-	-	-
G7J966	-	-	Y (KKLDDFRVRWKRKFI)
G7IP75	-	-	-
G7JFG2	-	-	-
I3SZF4	-	-	-
G7JGX6	Y (1.0 | 1-44)	-	Y (KKFMGNPSIEAAIKLEKKR)
A0A072V328	-	Y (0.799 | 1-60)	Y (RKEVYLTPAVLRECRR,KRSGPGGKGPTRRRRRRRR)
G7J8K6	-	Y (0.799 | 1-60)	Y (RKEVYLTPAVLRECRR,KRSGPGGKGPTRRRRRRRR)
A0A072UKU0	-	-	-
Q2HW94	-	Y (0.945 | 1-45)	Y (RKKR)
A0A072TNE0	-	-	-
A0A072TQ09	-	-	-
A0A072TND7	-	-	-
G7JT85	-	-	-
A0A072U0Z1	-	-	-
G7L1A5	-	-	-
G7JEH5	-	-	-
A0A072TSQ5	-	-	-
G7IDV3	-	-	-
G7I281	-	-	Y (KRNSFIIASPDEERKILR)
G7L022	-	-	-
G7L2M3	-	-	-
A0A072VNP3	-	Y (0.834 | 1-28)	-
A0A072U119	-	-	Y (RKDSATYVRNKKKAC)
A0A072UVP1	-	-	-
G7IWE5	-	-	-
A0A072V1L1	-	-	-
G7KPF6	-	-	-
A0A072UL68	-	-	Y (KRSNILIAELKKQLR)
G7KZ42	Y (1.0 | 1-41)	-	-
A0A072U8C2	-	-	Y (RKALRIALNTIIERKMVK)
A0A072TX79	-	-	Y (RKALRIALNTIIERKMVK)
G7LBJ9	-	-	-
Q2HTI6	Y (1.0 | 1-41)	-	-
A0A072UD90	-	-	-
A0A072UYU2	-	-	-
J7FDE7	-	-	-
G7J3U5	-	-	-
A0A072V5U4	-	-	Y (KAKRAAK)
G7IFT4	-	-	Y (KAKRAAK)
A0A072UF04	-	Y (0.973 | 1-38)	Y (GGGGP)
G7K8W6	-	Y (0.657 | 1-42)	Y (GGGGP)
A0A072UQ88	-	-	Y (GGGGP)
A2Q3S2	-	-	Y (RRSSKLQILVTDTDRLYKR,KRLTQLKDKENSPQRHRRD)
G7KGP1	-	-	-
A0A072U1D4	-	-	-
G7JQX2	Y (0.973 | 1-27)	-	-
G7K416	-	-	Y (KRHR,RFRKRVK)
G7KIF8	-	-	Y (KRSMEEDVIFTNPYSRKRK,RKRKLDMYLNPYSRKRKLD)
A0A072UCK7	-	-	-
G7K592	-	-	-
G7I283	-	-	-
G7KWK7	-	-	-
A0A072VAN5	-	-	-
A0A072U7K0	-	Y (0.82 | 1-52)	-
A0A072UL21	Y (1.0 | 1-41)	-	-
G7K6T4	-	-	Y (KRSR)
A0A072UDZ4	-	-	Y (KRSR)
G7LIP4	-	-	-
A0A072U4A2	-	-	-
A0A072TT20	-	-	-
G7JZU1	-	Y (0.732 | 1-61)	-
G7J6P8	-	-	-
A0A072VBI6	-	-	-
G7KV73	-	-	-
Q50HW4	-	Y (0.808 | 1-21)	-
A0A072UMP6	-	-	Y (RRGKDKRSGSKRHRKV,GRGPGRRGKDKRSGSKRHRK)
G7IRA5	-	-	Y (RRASKTLLYNPKEKER,KRGRGDRRSGSKRHRKI,NKPPVKKNPKRGRGDRRSGSKRHRK)
A0A072TVZ3	-	-	Y (RKKR)
G7JFY2	-	-	Y (RKKR)
A0A072UV78	-	-	-
E2IXG3	-	-	Y (KKRK)
A0A072TM03	-	-	Y (RRQKVTSSNSKKRGS)
I3T0T7	-	-	-
G7JU23	-	-	-
A0A072TTB3	-	-	Y (RKRK,RRSIESNEEAKKIRL,KKEYISEVRIISKLRHR)
G7JU30	-	-	-
A0A072VH51	-	-	Y (KRVK)
G7L1X7	-	-	-
A0A072U4D3	-	-	-
G7LCR0	Y (0.834 | 1-89)	-	Y (RKKK,RKSK,KKKKK,RKKAR,KKKKRK,RKKLEWWASLDEEKVKGKK,KKLEWWASLDEEKVKGKKN)
G7JU24	-	-	-
G7JU26	-	-	Y (KKWK)
G7JU32	-	-	-
G7JU27	-	-	Y (RKRR)
G7IPT4	-	-	Y (KKRK)
A0A072TJU7	-	Y (0.674 | 1-22)	Y (RRKR)
A0A072U629	-	-	-
A0A072TJ28	-	Y (0.877 | 1-52)	Y (KKRK,KRRR,KRRS,RRRK,KKKKK,RKEKRKS,SRKKGQGR,KRKCVELLNWKKRFE)
G7LII2	-	-	Y (RKRK,RRSIESNEEAKKIRL,KKEYISEVRIISKLRHR)
A0A072TKQ2	-	-	Y (KRPR)
G7I714	-	-	-
G7I715	-	-	-
A0A072ULP4	-	-	-
A0A072TTQ2	-	-	-
A0A072U339	-	-	Y (KRCNIRNRPAGKKCGR)
A0A072UZ18	-	-	-
A0A072VGL9	-	-	-
G7IEL4	-	-	Y (RRTDPTYSKILVRRAIR)
G7LAH3	-	Y (0.969 | 1-24)	-
G7IEL5	-	-	Y (RRTDPTYSKILVRRAIR)
A0A072UGG9	-	-	Y (KRSR,RRRK,KKKEVWESQLDKLRRL)
G7IC72	-	-	-
A0A072VR59	-	-	Y (KRKL)
G7JFE0	-	-	-
G7KJK5	-	-	Y (KRKL)
G7KJJ9	-	Y (0.99 | 1-21)	-
G7IHC3	-	-	Y (RHRR,PRKRP)
A0A072TMU1	-	-	-
A0A072UPA5	-	-	-
A0A072VAF4	-	-	-
A0A072VLI7	-	-	-
A0A072V0A7	-	-	Y (RRTQSLCSSVVRKFKG)
G7J2C4	Y (0.68 | 1-59)	-	Y (RRTQSLCSSVVRKFKG)
G7IYX8	-	-	Y (KRKL,RKKLGYIKKLFLWKHKKEK,KKLGYIKKLFLWKHKKEKE)
A0A072TZ02	-	-	-
G7IYY1	-	-	Y (KRKL,PKPS)
A0A072V4F3	-	-	Y (KRKL,RKKLGYIKKLFLWKHKKEK,KKLGYIKKLFLWKHKKEKE)
A0A072UUL6	-	-	Y (KRKL,PKPS,RKKLGYIKKLFLWKHKKEK,KKLGYIKKLFLWKHKKEKE)
A0A072UEK7	Y (0.963 | 1-23)	-	-
A0A072UFI6	-	-	-
A0A072UHC5	Y (0.987 | 1-33)	-	-
A0A072VXV5	-	-	-
G7IFA3	-	-	Y (PEEKRKL)
G7L4P4	Y (0.991 | 1-28)	Y (0.926 | 1-57)	-
A0A072TW87	-	-	Y (KRRK,RRRR)
A0A072U7W2	-	-	-
A0A072UI22	-	-	-
G7KNP2	-	-	Y (PLLKRNR)
A0A072UX81	-	-	-
A0A072UL03	-	-	Y (KRAR)
A0A072VGD6	-	-	-
A0A072VGV1	-	-	-
A0A072TTK5	-	-	Y (RRFNGWYYHLKLRNK)
G7KXM1	-	-	Y (RRFTCFKEGTQVVDKRRQP)
G7L8C5	-	-	Y (RKPLIGNDGRKTKKVDR)
G7L3G1	-	-	-
A0A072U175	-	-	-
A0A072TZH6	-	-	-
A0A072TZP6	-	-	-
A0A072UK65	-	-	-
A0A072VL22	-	-	-
G7L2K4	-	-	-
G7KZP6	-	-	-
I3S222	-	-	-
A0A072UM19	-	-	-
A0A072VAA8	-	Y (0.669 | 1-41)	Y (KKSCPTHKVVKDKGRTR)
A0A072UTJ6	-	-	Y (KKRK)
G7JF50	-	-	-
G7IYX7	-	-	Y (RNLKRVR,RKKHGYIRKLFHKKEKE)
G7JCZ3	-	-	-
A0A072V476	-	Y (0.982 | 1-23)	Y (RKKR)
G7KMN3	-	Y (0.982 | 1-30)	Y (FKVK)
A0A072UM50	-	-	-
G7L7B9	-	-	-
G7IK51	-	-	Y (RKKRR)
G7JF45	-	-	Y (RKKK)
A0A072UT13	-	-	Y (RKKR)
C9WEK1	-	-	-
A0A072VE53	-	-	-
A0A072VER2	-	-	-
G7K519	-	-	-
A0A072VQE2	Y (0.751 | 1-75)	-	-
G7K7M8	-	-	-
G7K7M7	-	-	-
G7K646	-	-	-
G7K5E5	-	-	-
G7LB48	-	-	Y (KRRRVGKFFSLTELRLRRN)
A0A072UR81	-	-	-
A0A072TKY1	-	-	-
A0A072TL72	-	-	-
A0A072TLR9	-	-	-
A0A072TXA8	-	-	-
G7I479	-	-	-
A0A072UDM0	-	-	-
A0A072VNY9	-	-	-
A0A072UMX7	-	-	Y (KKRK)
A0A072UBL6	-	-	-
A0A072UA44	-	-	-
A0A072USE6	-	-	-
G7JNT5	-	-	-
A0A072VIY0	-	-	Y (RRRR)
A0A072V3K3	-	-	Y (FKRR)
A0A072U1P4	-	-	-
G7KF81	-	-	-
G7KF80	-	-	-
G7KP52	Y (0.724 | 1-41)	-	-
B7FI41	-	-	-
A0A072TF60	-	-	-
A0A072UAK6	-	-	-
G7K6G2	-	-	Y (KKPR,RKKR)
G7JXF4	-	-	-
A0A072VEA9	-	-	-
A0A072VFF2	-	-	-
A0A072VFT4	-	-	Y (KKRK)
A0A072VEA3	-	-	Y (RKRHW)
A0A072V7B9	-	-	Y (RRRR)
G7LEC1	-	-	-
G7JMD7	-	-	-
G7KUD4	-	-	Y (RKRRK)
A0A072UBL5	-	-	-
G7L9S6	-	-	Y (FKVK)
G7KMN1	-	-	-
G7LEB5	-	-	-
A0A072VFH7	-	-	Y (RKRHW)
A0A072VEX7	-	-	Y (KRDIECFNRKRIRKT)
G7KV56	-	-	Y (KKGIGRQKMSFFRKRRKVV)
G7JMD6	-	-	-
A0A072VE96	-	-	-
A0A072VAC5	-	-	Y (KKRK)
G7KUD5	-	-	Y (KKGIRRQEMTIFRKRRKHV)
G7JXG0	-	-	-
A0A072VFG2	-	-	Y (RKRHW)
A0A072TFJ9	-	Y (0.99 | 1-25)	-
G7KUC9	Y (0.619 | 1-24)	-	Y (RKRRK)
A0A072VS42	-	-	Y (KRKR,RKRK,KRSTSGQQSIFRKKRKLV)
A0A072UMB2	-	-	-
A0A072UJD1	-	Y (0.994 | 1-25)	-
G7KUC1	-	-	Y (KRERYLILVKRWILRKTTK)
A0A072TTK8	-	-	-
A0A072V8Q8	-	-	-
G7J4P1	-	-	Y (GKSKRRKRKR,RRKLREGVTGEKKRSP,RKAVMFTQDEDIVKWVKK,KKLCGKPLHRECGKSKRRK)
G7LJG4	-	-	Y (KWKNRMKGWKGKGKGKGKGKDKKNKTKK)
G7KZT4	-	-	-
G7LIM8	-	-	Y (KRRK,RRKR)
A0A072TTA1	-	-	Y (KRRK,RRKR)
A0A072TTY8	-	-	Y (KRRK,RRKR)
G7ID80	-	-	-
A0A072US91	-	-	-
A0A072UQ40	Y (0.973 | 1-27)	-	-
A0A072V1F2	Y (0.973 | 1-27)	-	-
G7JRS4	-	-	Y (KRVK,RRGTEQLQEARVQQKNSRK)
G7ILD5	-	-	Y (KRVK,RRGTEQLHEAREHQKDSRK)
G7JYZ6	-	-	Y (KKKK,LGEV,RKRK)
A0A072TTN1	-	-	Y (KKRK,KKPTIHIAEKLMIKKGQK)
A0A072UC51	-	-	-
A0A072UCT8	-	-	-
A0A072TTH6	-	-	Y (RRWRSAVTLVKNRRRRFRM)
A0A072U4W6	-	Y (0.924 | 1-21)	-
A0A072U0W4	-	Y (0.924 | 1-21)	-
A0A072V7J0	-	-	-
G7K141	-	-	-
G7K916	-	-	-
A0A072UMH8	-	-	-
G7LEU4	-	-	Y (RRKKRKQ)
G7J6J8	-	-	Y (RKKR)
A2Q1L9	-	-	-
G7ZW20	-	-	Y (RKKKRKY)
G7JZ13	-	-	Y (KKHK)
G7IG57	-	-	Y (RPRR)
G7IG58	-	-	-
A0A072URQ9	-	-	-
A0A072UV74	-	-	-
A0A072TJ64	-	-	-
A0A072UZW4	-	-	-
A0A072UNX5	-	-	-
A0A072V4N4	-	-	-
A0A072TQZ2	-	-	Y (KRRK)
A0A072TSS9	-	-	-
A0A072UHT4	-	-	-
A0A072TQY0	-	-	-
A0A072TQY3	-	-	-
G7K1B1	-	-	Y (AARKSAPATGGVKKPHRFRPGTVALREIRK)
G7JNJ8	-	-	-
A0A072TWF7	-	-	-
G7K8M7	-	-	-
A0A072UTZ1	-	-	-
A0A072TUL2	-	-	-
G7J6Q9	-	Y (0.851 | 1-40)	-
G7J933	-	-	-
A0A072VLT9	-	-	-
A0A072UXQ2	-	-	-
G7LED8	-	-	Y (KRKL,QKKKRK,KKRIKEEYQRRRKQL)
A0A072TUP3	-	-	Y (RKTKRIK)
G7JIK2	-	-	Y (RKRK,KRKR)
G7JIK1	-	-	Y (RKRK,KRKR)
G7KJ27	-	-	Y (KRSR)
G7KJ34	-	-	Y (KRSR)
A0A072U8A0	-	-	-
G7I596	-	-	-
A0A072UMD3	-	-	-
G7JEC3	-	-	Y (RKRR)
A0A072U302	Y (0.791 | 1-41)	-	Y (KRGFHWDPFAATCVRYKRE)
G7L7V4	-	-	Y (KPRK)
G7K4S2	-	-	-
Q2HRU3	-	-	-
G7KEV5	-	-	Y (RRRK)
A0A072V8W0	-	-	Y (PSSKRGK,RGKKRRK,KRHLQIQPLLSVKKKKHRP)
A0A072TD40	-	-	-
G7J722	Y (0.99 | 1-24)	-	Y (RRNRTSKKSKMRRVKH)
G7IXW6	-	-	-
G7II65	-	-	Y (KKKK)
A0A072V406	Y (0.99 | 1-24)	-	Y (RRNRTSKKSKMRRVKH)
A0A072TNP0	-	-	Y (RRRK)
A0A072TGW2	-	-	Y (KRPR,KRVK)
G7IDW1	-	-	-
A0A072VFN8	-	-	-
G7LBP9	-	-	Y (KRKR)
G7KJL7	-	-	Y (PKPS)
A0A072VF50	-	-	Y (FKVK)
A0A072TQX6	-	-	Y (KRKR)
A0A072VFN4	-	-	Y (FKVK)
G7LH12	-	-	-
G7K5H7	-	-	-
G7IM87	-	-	Y (KRRRKS)
G7KD53	-	-	Y (RRKSR)
G7LHD8	-	-	-
A0A072TPE6	-	Y (0.996 | 1-21)	Y (RRQKATWSKSKKKDS)
A0A072TN20	-	-	Y (KRRS)
G7JY49	-	-	Y (KRRK)
A0A072TXG1	-	-	Y (KRKR,RKKK)
G7IC81	-	-	Y (RRRK,RHYKRKS,RRVEQFVNEIEVLARLRHR)
G7JY52	-	Y (0.988 | 1-21)	Y (KRRK)
A0A072TRM2	-	-	Y (KRCNLGSTTDIKYRYRKD)
G7LHE4	-	-	Y (KRKR,RKKK)
G7LHC9	-	-	-
A0A072TQ07	-	-	Y (KRCNLGSTTDIKYRYRKD)
A0A072TLZ1	-	-	Y (RIFKRQK)
A0A072TXH2	-	-	Y (RIFKRQK)
G7KM58	-	-	-
A0A072U6B7	Y (0.997 | 1-61)	-	-
Q8GSM9	-	-	-
A0A072VPC6	-	-	-
G7KDA7	-	-	-
G7KAP0	-	-	-
A0A072UNR6	-	-	-
G7L199	Y (0.704 | 1-42)	-	-
G7LGQ8	-	-	Y (KRQKAVVTPSNSKKRSS,RKQKRQKAVVTPSNSKKRS)
G7IHX0	-	-	Y (KVKK)
G7KZ40	-	-	-
G7IUL7	-	-	-
A0A072TLG4	-	-	Y (KKRK)
G7L1A0	-	-	-
G7L299	-	-	Y (REKKRSR)
G7IHW2	-	-	Y (KRHR)
A0A072VD51	-	-	-
A0A072VN15	-	-	-
G7K2D3	-	-	-
A0A072TVE6	-	Y (0.973 | 1-21)	Y (KKLNSTTTTTKFKKL)
A0A072V0W0	-	-	Y (RKSK)
A0A072TWY3	-	-	-
A0A072TW81	-	-	Y (RKRIKNAMKDSSSKTKNK)
A0A072VL02	-	-	-
A0A072TWY8	-	-	-
A0A072TXV3	-	-	Y (RKKLHIVMKDSSSKTKNK)
A0A072U779	-	-	-
A0A072TX01	-	-	Y (KRRK,RRRRRR)
A0A072TW24	-	-	-
A0A072TYE5	-	-	-
A0A072TXQ1	-	-	-
A0A072TGA7	-	-	Y (REGKRRT,RRSRGSREGKRR)
I3SNP7	-	-	-
G7J858	-	-	-
G7K0Q1	-	Y (0.867 | 1-22)	-
A0A072V662	-	-	Y (KRRP,RRNIRKRYSQKKAKD,RKNLVAIFQSIVDERRNIR)
G7LBQ4	-	-	Y (KVKK)
A0A072TM82	-	-	-
G7L9X3	-	-	-
A0A072UTE9	-	Y (0.808 | 1-32)	Y (KKKK)
G7KYE9	-	Y (0.932 | 1-42)	-
G7JM87	-	Y (0.998 | 1-22)	-
G7IJL6	-	-	-
G7KPI5	-	-	-
A0A072VNK6	-	-	-
A0A072UQN0	-	-	Y (KKLQDEIQNEVGNKRKIE)
A0A072VAS9	-	-	-
G7INS7	-	-	Y (KKRK)
A0A072V366	-	-	Y (KKRK)
A0A072UJN8	-	-	Y (KRKASIGKQFLIVGTKKKT,RKASIGKQFLIVGTKKKTA)
A0A072U5M5	-	-	Y (RKRR)
G7I2Z9	-	-	-
A0A072UJD7	-	-	-
Q40372	-	-	-
G7KFL7	-	-	-
A0A072UK17	-	-	Y (RKKRN)
G7JD12	-	-	-
G7JVI0	-	-	-
A0A072UCF7	Y (0.991 | 1-33)	-	Y (RRYQKLEMIEELKIDKRRF)
G7KJF6	-	-	-
G7KJF3	-	-	-
G7KJF5	-	-	Y (KKAKEELDAQVGKERCVRK)
G7KIE6	-	-	Y (KKKK)
G7KJF4	-	-	-
A0A072UUB8	-	-	-
A0A072US89	-	-	-
I3SQV1	-	-	-
G7JN89	Y (0.999 | 1-26)	-	Y (EKKKKKRG,KKQPSRINNTNPSRLKRL,KRLFNPKNENDNDDKNEKK)
A0A072U1Q2	-	-	Y (KRKL,KRFMWDVISRISTRRGKT)
G7KTH7	-	Y (0.992 | 1-23)	Y (KRKL,KRFMWDVISRISTRRGKT)
A0A072U1P1	-	-	Y (KRKL,KRFMWDVISRISTRRGKT)
A0A072U3A4	-	Y (0.992 | 1-23)	Y (KRKL,KRFMWDVISRISTRRGKT)
A0A072TYA4	-	-	-
A0A072VYZ6	-	-	Y (RRRR)
G7IE14	-	-	-
G7JE89	-	-	-
G7IF69	-	-	-
G7IF67	-	-	-
A0A072U0J3	-	-	Y (KRQPKLSAKWYSDFLKRKP)
A0A072U1Z0	-	-	Y (KRQPKLSAKWYSDFLKRKP)
A0A072UKR8	-	-	-
G7KKR4	-	-	Y (KRYPKMSAIWFRNFLQKKK)
A0A072UBR7	-	-	-
G7JP63	-	-	-
G7I6K4	-	Y (0.924 | 1-30)	-
G7IHT8	-	Y (0.985 | 1-23)	-
A0A072U8U8	-	-	-
G8A1U6	Y (0.982 | 1-42)	-	Y (KKWMEELQIEPWSRTKKS)
G7K4A2	-	-	-
G7JW20	-	-	-
G7ZZ54	-	Y (0.677 | 1-76)	Y (RRLAGNNNNHRSRKRSFKR)
A0A072VP10	-	Y (0.884 | 1-81)	Y (NRKSRPETKRKGKRRK,RKSRPETKRKGKRRKYS,RRHMAKLFHHRMDEKRNTR)
A0A072VPG5	-	Y (0.884 | 1-81)	Y (NRKSRPETKRKGKRRK,RKSRPETKRKGKRRKYS,RRHMAKLFHHRMDEKRNTR)
A0A072V7F7	-	-	-
G7JU77	-	-	-
G7JHB4	-	-	-
A0A072U174	-	-	-
A0A072URC6	-	Y (0.984 | 1-28)	Y (KRAR)
A0A072UHL7	-	-	Y (KKITANQIKVWPKKIKI)
G7JPE5	-	-	-
G7LAR4	-	-	-
G7KCS4	Y (0.962 | 1-54)	-	-
A0A072UBK0	-	-	Y (KHKR,KRIR)
G7ITF0	-	Y (0.848 | 1-27)	Y (PLVKRKT,KSQKERPRHRHRE)
A0A072U709	-	-	Y (KRIMKGDESFEIRKKIKE)
G8A0P3	-	-	Y (KRIMEGDESFEIRKKIKE)
G7JUF1	-	-	-
A0A072V5M0	-	-	Y (KRRP)
G7K498	-	-	-
G7KG18	-	-	Y (KKCTVFPFHPWDPKEQRR)
G7J6G9	-	-	-
A0A072VKI6	-	-	-
A0A072UDN5	-	-	-
A0A072VWQ9	-	-	-
G7I3V6	-	-	-
A0A072U3J3	-	-	-
B2G3Q0	-	-	-
G7KY71	-	Y (1.0 | 1-21)	-
A0A072UPA4	-	-	Y (RPRR)
Q2HVG4	-	-	-
G7IJM9	-	-	Y (RKSDRPDERCRRKLQ)
A0A072U3C3	-	-	-
Q84UE0	-	-	-
A0A072VZX3	-	-	-
G7JZH2	Y (0.961 | 1-71)	-	-
G7J860	-	-	-
G7J859	-	-	-
A0A072UVG4	-	-	-
A0A072UDL9	-	-	-
A0A072U2I5	-	-	Y (PRRQPKKKVPKT)
A0A072V8W8	Y (0.827 | 1-62)	-	Y (KRVK)
G7JZ52	-	-	Y (KRSR,KKVQQEIRNSKVKKE)
A0A072UHH4	-	-	Y (KRSR,KKVQQEIRNSRVKKE)
Q2MJ14	-	-	Y (KRRR,KKVQEEIRGSRVKKD)
A0A072UCG7	-	-	-
G7JYK5	-	-	Y (RAEEEKKKKKRRE)
A0A072VMJ3	-	-	Y (RRHKKRKEA)
A0A072U5G5	Y (0.933 | 1-76)	-	Y (RRFVSGSEKMKKFRRP)
G7L436	-	-	Y (RRFVSGSEKMKKFRRP)
A0A072VEI9	Y (0.739 | 1-51)	-	-
G7JND3	-	-	Y (KRVK,KRRRR)
A0A072UFR6	-	-	-
A0A072U483	Y (0.999 | 1-50)	-	Y (RRRR)
A0A072VLY9	Y (0.998 | 1-62)	-	-
G7JPF3	-	Y (0.785 | 1-42)	-
A0A072TLA3	-	-	-
A0A072TZ17	-	-	Y (RKSK)
A0A072U3Q3	-	-	-
A0A072U1F9	-	-	Y (KRSR,RHRR,RKTYLNNGPDKGKKYKY)
G7LHX9	-	-	-
A0A072UAI2	Y (0.992 | 1-62)	-	-
G7J538	-	-	-
G7JVB4	-	-	-
A0A072V4R8	-	Y (0.793 | 1-66)	Y (RRQSERVLKDRRKYL)
G7IZD0	-	Y (0.793 | 1-66)	Y (RRQSERVLKDRRKYL)
A0A072UUW9	-	Y (0.793 | 1-66)	Y (RRQSERVLKDRRKYL)
A0A072UME5	-	-	-
G7KTC3	Y (0.79 | 1-62)	-	-
G7JR84	-	-	-
A0A072UT07	-	-	Y (KRAR,RKNKVCLNTKAFKKMNK,KKILHIESGKVILKERLR)
G7KDB1	-	-	Y (KKPR)
A0A072TIL9	Y (0.908 | 1-40)	-	-
A0A072TV29	Y (0.908 | 1-40)	-	-
G7IDS7	-	Y (0.741 | 1-80)	-
G7K8C6	Y (1.0 | 1-22)	-	Y (PKPS)
A0A072V8Q5	-	-	-
A0A072TKF2	-	-	-
G7JWM5	-	-	Y (RPGKRIR,RRMAPRRPGKRI)
G7JGB8	-	-	-
G7JWM4	-	-	Y (RPGKRIR,RRMAPRRPGKRI)
A0A072U0F6	-	-	Y (KKQELLAQIVTLQTRKIRL)
A0A072VQM8	-	Y (0.995 | 1-22)	Y (RKKR)
A0A072TZ52	-	-	Y (RRRAMTASTRLTYSLRKRN,RRAMTASTRLTYSLRKRNK)
A0A072UA43	-	-	Y (RRRAMTASTRLTYSLRKRN,RRAMTASTRLTYSLRKRNK)
A0A072TZU5	-	-	Y (RRRAMTASTRLTYSLRKRN,RRAMTASTRLTYSLRKRNK)
A0A072TYY2	-	-	-
A0A072U0Q1	-	-	Y (RRRAMTASTRLTYSLRKRN,RRAMTASTRLTYSLRKRNK)
G7JP58	-	-	-
G7IYA9	-	-	-
G7IDQ3	-	-	-
A0A072VQN5	Y (1.0 | 1-61)	-	-
G7JQ16	-	-	-
A0A072UKP9	-	-	Y (KRHQKLSAHWFRNFLKKK,RRFGINFVDYKDNLKRHQK)
A0A072UKP2	-	-	Y (RRFGMNYVNYNDNLKRHQK)
G7KCL7	-	-	-
A0A072VKD9	-	Y (0.902 | 1-35)	-
A0A072V982	-	Y (0.902 | 1-35)	-
G7IAI5	-	-	-
A0A072UDS5	Y (0.999 | 1-51)	-	-
A0A072UP27	Y (0.999 | 1-51)	-	-
G7JYT4	Y (0.999 | 1-51)	-	-
G7JYT3	Y (0.999 | 1-51)	-	-
A0A072UCF1	-	Y (0.9 | 1-47)	Y (PKPS)
G7IFH7	-	-	-
A0A072TJ82	-	-	Y (KKKK,KRGYNFAF)
G7L8X0	-	-	-
G7J3V8	-	-	-
G7JIY7	Y (0.983 | 1-32)	Y (0.914 | 1-34)	-
A0A072UJU7	-	-	-
A0A072V2T7	-	-	Y (RKRK,KRIEKKRSHLKQVSKELKRKVGTEKKK)
G7J2Q7	-	-	Y (RKRK,KRIEKKRSHLKQVSKELKRKVGTEKKK)
G7J2Q9	-	-	Y (RKRKVGEPRKDKEPRK,KKESKEFGGELFNAISRRR)
G7I4F5	-	-	-
A0A072V2X4	-	-	-
I3SLJ0	-	-	-
A0A072VPP8	-	-	Y (RKKR,KEKAKKK)
G7LAH6	-	-	Y (RRRR)
G7KTF7	-	-	Y (RKSK)
G7IE69	-	-	Y (KRKR,RKKK,RKSK,RKRRK,REHKRKL,EKKKPGRKS,RREDVPELEEYLKKHFK,KKVKAKSIEQLKQKINKR)
A0A072U6K9	-	-	-
A0A072V0R9	-	Y (0.981 | 1-37)	-
G7IS64	-	-	Y (KKRK,KRKL)
A0A072V058	-	-	-
A0A072V217	-	-	-
A0A072U017	-	-	-
G7L0B6	-	-	Y (RRQSTLIQQSNKKGKG,KKEREAVISQLEEMRKLKM,KRLEQFKSTKMKELVQRKK)
G7JGM2	-	-	Y (PSKKRRP,KKRRPRR)
A0A072V983	-	-	Y (KQKKRKPKR)
A0A072UAB4	-	-	-
A0A072UC31	-	-	-
A0A072UJP5	-	-	-
G7IPT2	-	-	-
G7LCB8	-	-	Y (KRSR,HTKKGKK)
G7K2N1	-	-	-
A0A072TW02	-	-	-
G7LI15	-	-	-
A0A072U5C1	-	-	-
S4T0X2	-	-	-
G7JDV8	-	-	Y (KKRP,RRECHPLLSGMRENRKYKH,KKWPFINNFSSLSLDKREK)
A0A072ULU1	-	-	Y (KKRP,KKWPFINNFSSLSLDKREK)
A0A072U3B8	-	-	-
A0A072TKE8	-	-	-
G7JVM2	-	-	-
G7JVM5	-	-	Y (KKDKLQFSETLNRKMKQ)
G7KBW8	Y (0.944 | 1-42)	-	-
G7KI97	-	-	-
A0A072TR74	-	-	-
G7I598	-	-	-
G7KJ43	-	-	-
G7KJR2	-	-	-
A0A072UAM8	-	-	-
A0A072USY2	-	-	Y (KRSR,KVKK,KRPLESIAVDFGFREKKKL)
A0A072TD45	-	-	Y (KRKRRSSAALVANVARRMR,RKRRSSAALVANVARRMRE)
A0A072U628	-	-	-
A0A072V313	-	-	-
A0A072VPM5	-	-	-
A0A072VQL6	-	-	Y (RRRK)
A0A072VPL3	-	-	Y (KRAR)
A0A072VQL2	-	-	Y (KRKL)
G7L895	-	-	-
G7JAD5	-	-	-
G7L892	-	-	-
G7L893	-	-	-
A0A072VWL8	-	-	Y (PSDKRRK)
A2Q670	-	-	-
G7K4H4	-	-	Y (LGEV,RRLCSQELLCTKRVRS)
A0A072U7W3	-	-	-
G7K4L5	-	-	Y (RKICTLELLSVKRVRS)
G7IB20	-	-	-
G7K4L2	-	-	Y (RKICTLELLSVKRVRS)
A0A072U571	-	-	-
A0A072TDR9	-	-	-
A0A072TQD4	-	-	-
G7IZY9	-	-	-
A0A072UEP4	Y (0.896 | 1-45)	-	-
A0A072V0M1	-	-	-
G7L194	Y (0.931 | 1-47)	-	-
G7IVI0	-	-	-
G7IVI3	-	-	-
A0A072UU86	-	-	-
G7L531	-	-	Y (KKKGVRWRYDVGRKKNF)
G7JKN3	-	-	Y (KRSR,RKQINAFVDEKLKRG)
A0A072TXR0	-	-	Y (RHRR)
G7K5R3	-	Y (0.993 | 1-51)	-
B7FMW8	-	Y (0.709 | 1-44)	-
G7JC98	-	-	-
A0A072VCR7	-	-	-
A0A072V2Q3	-	-	-
G7JV81	-	-	Y (RPRR,RRVKLRPLIISPYDRRYRI)
G7JBM3	-	-	Y (KRTKLRRRTISPNDRRYRW)
A0A072VEF5	-	-	-
G7J655	-	-	Y (KRVK)
G7ITV5	-	-	-
A0A072UB54	-	-	Y (KKRKEEKSIGRLPPGRR)
G7KPP2	-	-	Y (KKRKEEKSIGRLPPGRR)
A0A072V2W7	-	Y (0.988 | 1-33)	Y (KRLTMGKKGYEKVKER)
A0A072V4B4	-	Y (0.988 | 1-33)	-
G7JLN4	-	-	-
A0A072UJT7	-	-	Y (ASKAKKK,KKHASGLQSQLSRTFSRKK)
A0A072UWY9	Y (1.0 | 1-41)	-	-
G7JXZ8	-	-	Y (RRKR,KRMKKKKHR,RKTFLTGVHPHHKSKLK)
A0A072UEN8	-	-	Y (RRKR,KRMKKKKHR,RKTFLTGVHPHHKSKLK)
A0A072VT00	-	-	-
A0A072UH39	-	-	Y (KRKKKSR,KRFSTEDEPTDDFNQKRKK)
A0A072UH68	-	-	Y (RKNTVSLNTKAFKKMNK,KKRSPNLFTRYTRRCKW)
G7JX54	-	-	Y (RRRR)
A0A072TEK9	-	-	Y (RRDSQGNPAVDQPAKRVRA)
G7I4C4	-	-	-
G7I5A2	-	-	Y (RKDLVNSMGHIRKAKP,MRVRARRKRKKLGNKRFFKK)
G7IFM2	-	-	Y (RRCGPNTRAYNEDMKKITK)
A0A072TWL5	-	Y (0.994 | 1-21)	-
G7JEG8	-	-	Y (RRCGPNGKDYHKSMRK)
G7JK30	-	-	-
A0A072TLB9	-	-	Y (KRIR)
G7I8H4	-	-	Y (KRKH)
G7L4A4	-	-	-
G7ISJ9	-	-	Y (KRVK)
G7K3C7	-	-	Y (PKPS)
G7IRB3	-	-	Y (RKFKQDDPAMDLIDKKLLK)
G7J0P8	-	-	-
A0A072U8L9	-	-	-
A0A072U9B3	-	-	-
A0A072U8A1	-	-	-
G7IDT3	-	-	Y (KVKK,KKFRGEGMSLLMRKEKI)
I3SRP0	-	-	-
A0A072U3I3	-	-	-
G7IPC0	-	-	-
A0A072VFY3	-	-	Y (LGEV,RYLKRKS)
G7IAQ1	-	-	Y (KRSR,KRIPHYKKVNNQLGTKRYR,KKYWTAPAPAPAPSHRRRK)
G7JLE0	-	-	-
G7IB33	-	-	-
G7JHR5	-	-	Y (LGEV)
G7L3U3	-	Y (0.894 | 1-42)	Y (RRRR)
A0A072UWI2	-	-	-
G7J044	-	-	-
A0A072UVV8	Y (0.798 | 1-32)	-	-
A0A072UXY6	-	-	-
G7K0U9	-	-	Y (KKKKKK)
A0A072V730	-	-	-
G7K0U8	-	-	Y (KKKKKK)
A0A072UX02	-	-	-
G7KBJ2	-	-	-
G7IJN8	-	-	Y (RRHHIQGYPSIRIFRK)
G7KZT5	-	Y (0.965 | 1-22)	-
A0A072UHV8	Y (0.908 | 1-36)	-	Y (KRSR,RKDCLETKAFKKMNK)
A0A072V3P3	-	-	-
A0A072V1T3	-	-	-
G7IA04	Y (0.798 | 1-79)	-	-
G7JYG8	-	-	Y (KKKK,KRKR,KKAAQVRLMEKEKNK,KKVAKPQDDKRSRPKKI,KKKTQKSKTRSLGKGKWK,KAKKLFKRDNKKPPHSKG,RRQEVWKVSTAGGARRVKK)
G7IYJ3	-	-	-
A0A072VI33	-	-	Y (QKLKIEKQKKKKKKNKFK)
G7IZ56	-	-	-
A0A072V0U8	-	-	Y (KRSR)
A0A072VRT9	-	-	-
A0A072TMS2	-	-	-
G7JXN4	-	-	-
G7KS17	-	-	-
G7LCF7	-	-	-
A4PU28	-	-	-
G7JS30	-	-	Y (LGEV,KKGVYVENVEIKKKKWN)
G7IBR7	-	-	-
G7JS35	-	-	Y (RRKSEKRAQMRKRII)
G7KUK1	-	-	-
G7KVX9	-	Y (0.791 | 1-51)	Y (KPRK,RKAMDTANVIKRRVN,KKGTYKENIEIGKKKTN)
Q2HRX3	-	Y (0.694 | 1-49)	Y (KPRK)
Q2HVA3	-	-	Y (KRRR)
A0A072VS41	-	-	Y (RKTASIEFHSTKFRKL,RKKELSLEHDMEDDKRKSD)
A0A072U1X4	-	-	Y (KKLRNEDSVLRSIKNRCK)
G7I8R9	-	-	Y (KRRR,KRVK,KKINDALKQVPKKNQK,KKPLENQQCIVTAQGRKER)
G7LHM8	-	-	-
I3TAB7	Y (0.792 | 1-52)	-	-
A2Q224	-	-	-
A0A072UXZ9	Y (0.995 | 1-60)	-	-
G7IGM5	-	-	-
Q2HU45	-	-	-
Q2HU43	-	-	-
G7JY75	-	-	-
G7J7K1	-	Y (0.841 | 1-21)	-
A0A072VED4	-	-	-
G7KCM4	-	-	-
A0A072UBD5	-	-	-
G7IVP7	-	-	-
G7IDX3	Y (1.0 | 1-41)	-	-
G7I7H6	-	-	-
A0A072TUV9	-	-	-
G7IKA8	-	-	-
A0A072VQ14	-	-	Y (KKLPFSMELVLMDRKGDR)
G7K537	-	Y (0.876 | 1-34)	-
G7K0J1	-	-	-
G7LFG6	-	-	Y (RKEGSQNCPQCHTRYKRIK,RRKALNGFDPPKASKRSRV)
A0A072TR18	-	-	Y (RRKALNGFDPPKASKRSRV)
A0A072UEQ4	-	-	Y (KKKKPGFLSSLCGGSRKKS,KKKPGFLSSLCGGSRKKSL,KKPGFLSSLCGGSRKKSLK,GSRKKSLKSSKEGSEKKMPKK)
G7KYY6	Y (0.938 | 1-34)	-	-
A0A072UX35	-	-	Y (KRDPDNGIDAVGKRGKRT)
G7KZM7	-	-	-
G7LGN5	-	-	Y (KKRAREEEEKKEKKS,KRRPKNKNNKVAKKQKV,KKIVLEYVPMDYNRCKKL,KKQKVQKTAEKCRSKKRKV,KKEKKSQFAKTCLSKDKKI,EEWKEKKRAREEEEKKEKK)
A0A072VAP5	-	-	-
A0A072UPI2	-	-	-
A0A072URQ7	-	-	-
G7KRE0	-	-	-
G7ZUL0	-	Y (0.989 | 1-70)	Y (RQCKRQR)
G7IAB0	-	-	-
G7KNR5	-	-	Y (PYTKRKH,KKNMWRDDLGKSRKKAN,KRDLSKKNMWRDDLGKSRK)
G7IKE1	-	-	Y (KKHQYPATKVPRIRRF)
G7K4R4	-	-	-
A0A072V747	-	-	Y (RKLLIGNQTVRIKKT)
A0A072TFD3	-	-	Y (RPKKRIR,HKPLNRRRRNR,KKIGDWLKTFRKKNA)
G7JPX5	-	-	Y (RKSK,RKMQTMRNDRVKIMKR)
G7KGP8	-	-	Y (RKSK)
G7ID54	Y (0.974 | 1-40)	-	Y (RRRKSLFCFAGAPRRSFR)
G7JXB1	-	-	-
G7KGF4	-	-	Y (KRPR)
A9YWR7	-	-	Y (KRPR)
A0A072U775	-	-	Y (KKSDSDEIVEKEESLRKRV)
G7ID26	-	-	Y (KRKR,KRPR)
G8A154	-	-	-
G7IKA9	-	-	-
A0A072V988	-	-	Y (KRKL,KRSR)
A0A072V9Y9	-	-	Y (KRSR)
G7KJ95	-	-	Y (KRKL,KRSR)
A0A072V9Z5	-	-	Y (KRKL,KRSR)
G7IU52	-	-	Y (KRSR,KQKNRLIRKKKL,RRRWWLNSLKQKNRLIRKK,RRWWLNSLKQKNRLIRKKK)
A0A072UY75	-	-	-
A0A072VH83	-	-	-
A0A072V7A7	-	-	-
A0A072V6R4	-	-	-
A0A072V829	-	-	-
G7IX30	-	-	-
A0A072V4Y6	-	-	-
G7LER2	-	-	Y (KRKR,RKRK)
A0A072U3S0	-	-	-
G7L7I1	-	-	Y (KRNENAKYIHMSMEKSRSK,KKSKMNIPLITNHFRKDMK,RKMNNPFVKNMWLYRKKAL)
G7JSP5	-	-	-
G7KJ00	Y (0.75 | 1-71)	-	Y (KKKKK)
G7K3Z2	-	-	-
A0A072TLI0	-	-	Y (KKPR)
G7K816	-	-	-
A0A072TW40	-	-	Y (KPRKR)
G7K642	-	-	-
A0A072UWL8	-	-	Y (KPRKR)
A0A072UUD3	-	-	Y (KPRKR)
A0A072VMB2	-	-	Y (RRLSYKELDIFKKRWVK)
G7KVM8	-	-	Y (KKKKR,KKKRGFSVTIQMDTKVKMK)
G7I284	-	Y (0.808 | 1-32)	Y (RRKR,RAGPRPRP,KKDVIIAKTLPGSLMERRK)
Q2HTB8	-	-	-
A0A072V3G5	-	-	-
G7IUV7	-	-	Y (KKSKTSLNINKKPGK,KRQFDDNNSLKISNKKSKT,KKSFAECNGQQVEERRLRS)
G7K6S1	-	-	-
G7KAB9	-	-	-
G7II20	-	-	Y (RKGSRKR)
G7K2U2	-	-	Y (RKALRTTLNSIIERKVAK)
G7J3H8	-	Y (0.991 | 1-21)	Y (RKALRTTLNSIIERKVVK)
A0A072TV72	-	-	-
A0A072VLZ5	-	-	-
G7L0K4	-	-	-
G7JU96	-	Y (0.939 | 1-39)	Y (KRAR)
G7ZX30	Y (0.974 | 1-25)	-	-
A0A072UXM5	-	Y (0.688 | 1-37)	Y (RRLESLIARRRARKLLK,RKLLKLQVENGLIDKKSLK)
G7IUB7	-	-	-
G7JPZ3	-	-	-
G7L2Z4	-	-	-
G7IJR7	-	-	-
G7KJZ7	-	-	-
G7K2T2	-	-	-
G7KI99	-	-	-
G7K439	-	-	Y (GRKHAKQKK)
G7K5D3	-	-	-
A0A072VNP5	-	-	Y (VKKRKHHIRRK)
A0A072VYV6	-	-	Y (SLKKRKHHV)
A0A072VN44	-	-	Y (VKKRKHHIRRK)
A0A072VML1	-	-	Y (NVKKRKHHIRRK,KRIILFSGVSKRKNQ)
G7KIA0	-	-	-
G7K5C7	-	-	-
G7KI96	-	-	-
A0A072UJA7	-	-	-
G7K2Q0	Y (0.986 | 1-21)	-	-
G7K5E6	-	-	-
G7KAG9	-	Y (0.999 | 1-35)	Y (RLGSPRKRKGP)
G7IU18	-	-	-
G7I7H4	-	-	-
A0A072USU6	-	-	-
A0A072V3S7	-	-	-
A0A072UJC1	-	-	-
A0A072VBZ2	-	-	-
G7KBG5	-	-	-
A0A072VHX9	-	-	-
I3S8N9	-	-	-
G7ICU6	-	-	Y (RDQKRKV)
I3SU22	-	-	-
G7JWD8	-	-	-
G7JJW0	-	-	-
A0A072VIF3	-	-	Y (KKRP,PRDKRKT)
G7KDC0	-	-	-
G7KY88	-	-	-
G7L7D5	-	-	-
A0A072W000	-	-	-
G7IAK3	-	-	-
G7KWC7	-	-	-
G7K421	-	-	Y (KRKR,KKKKG,RRFGFPVSVSRRKQKT)
G7L7T8	-	-	Y (KRKR,KRQK)
A0A072UNC5	-	-	-
G7K2B6	-	-	-
G7K2B8	-	-	Y (RRRK)
G7K2B7	-	-	Y (RRRK)
A0A072UC04	-	-	Y (RRRK)
A0A072TMD1	-	-	Y (RKSK)
A0A072TZL7	-	-	-
G7KXJ2	-	-	-
G7L3M6	-	-	Y (KRKR,RLKAK,PKRGRGRPPGSGKK)
G7K3I6	-	-	-
A0A072UGY7	-	-	-
G7KCX9	-	-	-
A0A072TEJ7	-	-	-
A2Q3T5	-	-	-
Q1STQ6	-	-	-
G7KEX5	-	-	-
G7J757	-	-	-
A0A072VJZ9	-	-	-
A0A072V8V7	-	-	-
A0A072UWJ2	-	-	-
G7L7W3	-	-	Y (PNSKRKL,KKKGQKILSYLKTTRK)
A0A072UMZ9	-	Y (0.968 | 1-26)	-
G7IV97	-	-	-
A0A072VP21	-	-	-
G7K6B5	-	-	-
G7JBM4	-	-	Y (RKARTWRYGSRRLRG)
G7IYX0	-	-	-
G7JK66	-	-	Y (KRKQGGEKKPLKKAYDIKRWTKK)
G7LFG5	-	-	Y (PEEKRKL,RKLQNDLLVELIQARKKVI)
G7IT24	-	-	Y (RRMASLAKNYPKLVRK)
G7K2K3	-	-	Y (KKSIFDEQTSKALKK)
G7L915	-	-	Y (LGEV)
G7K441	-	-	-
G7J673	-	-	-
G7J8J6	-	-	-
A0A072ULJ4	-	-	-
A0A072TQS4	-	Y (0.874 | 1-21)	-
G7JNH1	-	-	-
G7I9D9	-	-	Y (KKLKNWVDGSEKVRVK,KKRASMIHKLEDEIREMKR)
A0A072VGU7	-	-	-
A0A072TL81	-	-	Y (RRDIFINNIIRRYGR)
G7JWH1	-	-	Y (RRYSDFRKTILLDRKKVV)
G7JQ56	-	-	Y (KKVKEYVRGYVREKAR)
G7IB11	-	-	-
G7JMG0	-	-	-
Q1RU73	-	-	-
G7I969	-	-	-
G7J4C9	-	-	Y (RKKK)
A0A072V2F9	-	-	-
A0A072U0J8	-	-	Y (KKNADLTLIDDNGNKWKCR)
G7L4V3	-	-	-
I3S6M6	-	-	-
A0A072VMR8	-	-	Y (KRAR)
G7I8S9	-	-	Y (RKKASQVLYLQFALRKRAI)
G7LDD0	-	-	-
G7I623	-	-	-
G7K1C5	-	-	-
A0A072UA99	-	Y (0.771 | 1-41)	-
A0A072U9J4	-	Y (0.771 | 1-41)	-
G7J0B3	-	Y (0.771 | 1-41)	-
G7INF6	-	-	Y (LGEV)
A0A072V003	-	-	Y (LGEV,KRFYIAAF)
G7JDZ6	Y (0.744 | 1-52)	-	-
G7J999	-	-	Y (PKPS)
A0A072UKX9	-	-	-
A0A072VP19	-	-	-
A0A072VQY9	-	-	-
A0A072UPQ0	-	-	Y (KRRS)
A0A072TMR8	-	-	Y (SRKKKKEG)
A0A072URB7	-	-	-
G7IU71	Y (0.993 | 1-21)	-	-
G7JLJ2	-	-	Y (LGEV,KSLKRKSKVKSKLRR,RKLRKASKEFIMKKVKG,KRKKLKQTSKVAREKFR)
G7JQW9	-	-	-
A0A072UQI5	-	-	-
A0A072TE84	-	-	-
A0A072VQR5	-	-	-
A0A072VF37	-	-	-
G7L6R9	-	-	Y (KKKK,RKHFLSHVLEALSRKRIV)
G7JKN1	Y (0.994 | 1-37)	-	Y (KRSR,RKSK)
G7JU56	-	-	-
G7KEK7	-	-	-
A0A072UIS4	-	-	-
G7J4J8	-	-	Y (PKPS,RRHVWDIIQSAKRGRA)
G7K120	-	-	-
G7LFW9	-	-	-
G7KPI2	-	-	Y (RKIVQENSSKEQRKWSR)
A0A072U0J5	-	-	Y (KKEQVQCIFIDMCRFRKV)
G7KQJ8	-	-	Y (KKKR,KKRP,KKRASIR)
A0A072VNU2	-	-	-
A0A072U6A9	-	-	-
G7LFI9	-	-	-
G7KP54	-	-	-
Q2HVX2	-	Y (0.769 | 1-42)	-
G7K7N0	-	Y (0.988 | 1-24)	-
G7K1A4	-	-	-
G7JAZ9	-	-	-
A0A072UGC8	-	-	-
G7K4U8	-	Y (0.932 | 1-36)	-
A0A072VHB7	-	-	-
A0A072TG04	Y (0.946 | 1-41)	Y (0.98 | 1-27)	Y (RWKKS)
O24091	-	-	-
A0A072V2V2	-	-	-
A0A072TG33	-	-	Y (RRRRKKK)
A0A072TFP4	-	Y (0.967 | 1-28)	Y (RRRRKKK)
A0A072VNK9	-	-	-
G7IYV2	-	Y (0.749 | 1-71)	-
A0A072U4Z8	-	-	-
G7K2R6	-	-	-
G7LDK2	-	-	-
G7KXR0	-	-	Y (RKRK)
G7JI23	-	-	-
A0A072TFX6	-	-	-
A0A072TXC5	-	-	-
A0A072TVU3	-	-	-
A0A072TXH0	-	-	-
A0A072TPR8	-	-	-
A0A072TQB2	-	-	-
G7IQ16	-	Y (0.836 | 1-27)	Y (KPLHRK)
A0A072URU5	-	-	-
G7JH36	Y (0.976 | 1-51)	-	-
A0A072V5K3	-	-	-
A0A072V467	-	-	-
G7IWA6	-	-	-
G7JXP7	-	-	Y (FKRR,KRRS)
G7L8S3	-	-	Y (KPRK,KRRS,RKRR,RREEEGRGKERRKAL,RRKALLEKEERKWKE,GRGKERRKALLEKEERK,RRDALQSTVVRLREGFRRK)
G7ICA6	-	-	-
A0A072VAC4	-	-	-
A0A072TQG6	-	-	-
A0A072UIX2	-	Y (0.813 | 1-24)	-
G7JBR1	-	-	Y (KRRDIAASGVAIKRRILK,KRHLSTEEGIDHRTRTRRL,KRKSKRRDIAASGVAIKRR,RKSKRRDIAASGVAIKRRI,IKRHWKHKFKRKSKRRDIAAS)
G7INL3	-	-	Y (RKSK)
G7JGB7	-	Y (0.785 | 1-81)	-
G7KZQ3	-	Y (0.632 | 1-69)	Y (KPRK)
G7KB23	-	-	Y (RKSK)
A0A072V557	-	Y (0.933 | 1-59)	-
G7IMV3	-	Y (0.933 | 1-59)	-
A0A072VG56	-	Y (0.933 | 1-59)	-
A0A072V6A6	-	-	-
A0A072UUU7	-	-	-
G7L236	-	-	Y (KRYSFLNLLAFSKIMKK,RKGMNILRPTAKRERHR,RKLDFEFNKVNGFYKKMMK)
G7JFF4	Y (0.731 | 1-37)	-	-
A0A072UHK1	-	-	-
G7LA43	-	-	-
G7IPZ6	-	-	Y (SGQNKRRLRRRK,RKGKTYWALRIGSGQNKRR)
G7LCA0	-	-	-
A0A072V6H3	-	-	-
A0A072V2Y3	-	-	-
A0A072V3Z7	-	-	Y (GPSRSERRKR,KRNGDEISPEDQLGRQPKR)
G7J5Y2	-	-	Y (GPSRSERRKR,KRNGDEISPEDQLGRQPKR)
G7IZW3	-	-	-
G7IA31	-	-	-
G7L503	-	-	Y (KGARR,RWKKRKG)
A0A072TW17	-	-	Y (RKKRK)
A0A072TKV4	-	-	Y (KRSR)
A0A072TEA0	-	-	-
G7KVE4	-	-	-
G7K397	Y (0.985 | 1-39)	-	Y (KRAR)
A0A072VAI6	Y (0.769 | 1-30)	-	-
A0A072U6U7	-	-	Y (KKNFRDNSVRRRKTS,KKQNNVDTAMRKDKMRSR,RRDSGKKVSEGRSLRNRRV,KKVSEGRSLRNRRVGTKGK)
A0A072UI46	-	-	Y (KRKL,RKEKNLQKGRKGSK)
G7JRB4	-	-	Y (KRKL,RKEKNLQKGRKGSK)
#--------------------------------------
#--------------------------------------
# Proteins analyzed: 1768
# Number of proteins with cTP: 88 (5.0%)
# Number of proteins with cTP & possible mTP: 11 (0.6%)
# Number of proteins with cTP & NLS: 29 (1.6%)
# Number of proteins with cTP & possible mTP & NLS: 0 (0.0%)
# Number of proteins with mTP: 75 (4.2%)
# Number of proteins with mTP & possible cTP: 3 (0.2%)
# Number of proteins with mTP & NLS: 74 (4.2%)
# Number of proteins with mTP & possible cTP & NLS: 4 (0.2%)
# Number of proteins with NLS and no transit peptides: 530 (30.0%)
# Summary statistics
# Number of proteins with chloroplast localization (cTP, cTP & possible mTP, cTP & NLS, cTP & possible mTP & NLS): 128 (7.2%)
# Number of proteins with mitochondrial localization (mTP, mTP & possible cTP, mTP & NLS, mTP & possible cTP & NLS): 156 (8.8%)
# Number of proteins with nuclear localization and no transit peptides: 530 (30.0%)
# Number of proteins with nuclear localization and with transit peptides: 107 (6.1%)
#--------------------------------------
#--------------------------------------

## Sheet: URTLC mem 2-2
# -----------------
# LOCALIZER 1.0 Predictions
# -----------------
Identifier	Chloroplast	Mitochondria	Nucleus
G7JUD3	-	-	-
G7JUD2	-	-	-
G7JPM2	-	-	Y (KRKSKKK)
S4T074	-	-	-
G7KFK1	Y (0.999 | 1-37)	-	Y (KRARSAKSNAESAKELKK,KREAEAILLDVTTKVYRKR)
A0A072TFS9	-	-	-
G7J2R7	-	-	Y (RRRPKR)
A0A072V1W7	-	-	Y (RRRPKR,KKPSVLLQAKVEAKVEKK)
A0A072UQU8	Y (0.999 | 1-51)	-	-
G7JCD0	-	-	-
G7IP56	-	-	-
A0A072VEV1	-	-	-
A0A072V5R7	-	-	-
A0A072V296	-	-	-
G7LGN0	-	-	-
G7LGN1	-	-	-
A0A072TZG2	Y (0.972 | 1-61)	-	Y (KVKK,LGEV)
A0A072URD6	-	-	-
S4T063	-	-	Y (RRRR,KKKKK,KKKKR,KKRKK,KRKKK,KRKKLSNEFFKRAKV,KRAKVLDKKYKKYKKF,KSKTRKSWSWKKKKSR,RKYFNWMGMNVKRKKTSR,KKLSNEFFKRAKVLDKKYK,KKHFFLVLKFLNERKKWFR,KRLELQKNNLQILQRRFVR,KKQEQEGDLLKIEIKNKIK)
G7J0Z5	-	-	-
A0A072UAG3	Y (1.0 | 1-41)	-	Y (KKKKK,RKALSMARTWAEDEAKRVR)
A0A072V376	Y (1.0 | 1-24)	-	-
A0A072V4U7	-	-	-
G7LAF4	-	Y (0.792 | 1-48)	Y (KRRKTRQHKSRKGEERK,RRKTRQHKSRKGEERKSSR,KRQAGIDAHAFNEEKKALK)
S4SZZ8	-	-	-
A0A072TV12	-	-	Y (KKKHSKDISKDNRALGKLRRESERAKR)
G7IMF5	-	-	Y (RRDSVTESSHGKKKGM,KKRHVAILKDVSGIVKPRR,KRHVAILKDVSGIVKPRRM)
A0A072TP16	Y (0.972 | 1-61)	-	Y (KVKK,LGEV)
A0A072V4E0	-	-	-
A0A072TKG2	-	-	-
G7IMF4	-	-	Y (KKRHVSILKDVSGIVKPRR,KRHVSILKDVSGIVKPRRM)
G7KTM5	-	-	-
A0A072URI2	-	-	Y (KRIR)
G7JR15	-	-	Y (KRIR)
A0A072VM58	-	-	-
A0A072VE74	-	-	-
A0A072V2S2	-	-	Y (KRIR)
G7J9S7	Y (0.998 | 1-52)	-	-
G7I836	-	-	Y (RKRR,KRRVDRK)
S4T093	-	-	-
G7L0M8	-	-	Y (RKSMGVIVDSGVGKKKSL)
G7J5Z1	-	Y (0.968 | 1-25)	-
G7I7H7	Y (0.998 | 1-41)	-	-
A0A072V4L6	Y (1.0 | 1-24)	-	-
G7JNF5	-	-	-
A0A072VPD1	-	-	Y (KRRP,RRERRPGQQRPTREGRWKGQEQRPEQWRPSRGKEEREKEERQKHQPGREREKWEKREDEEWRGRQRHEDPDERARLRHREERRQKEEEHQKGDRPSRTPSRRER)
S4T150	-	-	-
A0A072U0Q0	-	-	-
A0A072V2N4	-	-	-
G7J2M9	-	-	-
B6DXD7	-	-	-
G7JT26	Y (0.996 | 1-42)	-	Y (PKPS)
G7IRB5	-	-	Y (PKPS,KKLKVLEKKAKKKSG,KREQAFESIQKLRKQRD,KKNQARFQITEALKAKRS,KREEEIAKAKLAAERKKKM,RSRSRAKAPEAIPKAILKRKK)
G7IRB6	-	-	Y (PKPS,KKLKVLEKKAKKKSG,KREQAFESIQKLRKQRD,KKNQARFQITEALKAKRS,KREEEIAKAKLAAERKKKM,RSRSRAKAPEAIPKAILKRKK)
G7KDP1	-	-	-
A0A072VD84	-	-	-
A0A072V2Z0	-	Y (0.979 | 1-24)	-
G7JIL4	-	-	-
A0A072VRY1	-	-	Y (KRKR,RKSSSFFQKPQPRSKKM)
G7JVL7	-	-	Y (KKRKK,KRKKK,KRKKLSNEFFKRAKV,STEKKKKKKIHRKKI,KRAKVLDKKYKKYKKF,KKLSNEFFKRAKVLDKKYK)
G7IAZ0	-	-	Y (KRKR,RKSSSFFQKPQPRSKKM)
G7J2N0	-	-	-
G7LE78	-	-	-
G7JB62	-	-	-
G7LA71	-	-	-
A0A072UYZ9	-	-	-
A0A072V5U7	-	Y (0.951 | 1-91)	Y (RRLLLSRRHSSSRRASK)
A0A072V1X3	-	-	-
A0A072V9X9	-	-	Y (RKPKKSKRTG)
A0A072UZW2	-	-	Y (RKPKKSKRTG)
G7IPG7	-	Y (0.999 | 1-21)	-
G7J4Y2	Y (0.999 | 1-71)	-	-
A0A072V7D4	Y (0.982 | 1-30)	-	-
A0A072VJ28	-	-	Y (KKKKKGL)
G7IN02	-	-	-
G7IP43	-	-	Y (KKVNKIWEELEGYKKKLAR)
G7L7F0	-	-	-
S4T086	-	-	-
G7JB75	Y (0.999 | 1-41)	-	Y (KLKPAPKKKEVKKVRK)
S4SZ39	-	-	-
G7JU59	-	-	Y (RKRRRRTPAKPPKP)
G7IMF2	-	-	Y (KKRHVAILRDVSGIIKPRR,KRHVAILRDVSGIIKPRRM)
G7IJ44	Y (1.0 | 1-32)	-	-
A0A072VFT5	-	-	Y (RNAKRKQ)
G7KH23	-	-	Y (RRVFDIYIQGKLVKK)
G7IGB8	-	-	Y (KKEEEKKQILRKIRA,RRWRQAALVLNASRRFRY,RRRNAFGSNNYPRKKGRS)
A0A072UG84	-	-	Y (KKKK,RRTIDETPYYKREGRR)
A0A072U6U8	-	-	Y (KKKK)
G7LCR3	-	-	Y (FKVK)
G8A327	-	-	-
G7KY60	Y (0.981 | 1-49)	-	-
G7JQ33	-	-	Y (PTFKRIK,RKGVADFLQEVTSKKDQR)
G7K0M1	-	Y (0.857 | 1-41)	Y (SPKAAKSKAKKKKAA)
G7IGB9	-	-	Y (KKEEEKKQILRKIRA,RRWRQAALVLNASRRFRY,RRRNAFGSNNYPRKKGRS)
G7J6P5	Y (0.957 | 1-37)	-	Y (RKKK)
A0A072UGS7	-	-	Y (KKKISIHVTRDGKRQKV,RRSCKVLKVEPFNSDRKKM)
A0A072VR24	-	-	Y (KRRP,RRERRPGQQRPTREGRWKGQEQRPEQWRPSRGKEEREKEERQKHQPGREREKWEKREDEEWRGRQRHEDPDERARLRHREERRQKEEEHQKGDRPSRTPSRRER)
A0A072VKC4	-	-	-
G7IBL3	-	-	-
G7JFY8	-	-	-
G7L6W7	-	-	Y (KRVAGGDSTRRVRKN)
G7LGJ8	-	-	Y (RRRV)
A0A072VYH6	-	-	-
A0A072V5G1	-	-	-
G7J8E5	Y (0.997 | 1-39)	-	-
A0A072V714	-	-	-
G7JB63	-	-	-
G7I7R4	-	-	Y (RKKDIMGGADPYVKLKLK,KKPVGILHVKILKAVKLRK)
A0A072U6J8	-	-	-
G7I7V6	-	Y (0.991 | 1-27)	-
G7IBR0	-	-	Y (KRRP)
G7L912	-	-	Y (KKELQTRPTEKIVDDLRKK,KKIYEEDINPFAAFSKKER)
A0A072VSU0	-	-	Y (KRRK,LGEV)
G7J0C1	-	-	Y (RKGVGLKKWKRIRRN,KGAPRKGVGLKKWKRIRR)
G7L3V6	-	-	-
A0A072UG28	-	-	Y (KKKISIHVTRDGKRQKV,RRSCKVLKVEPFNSDRKKM)
A0A072VPJ1	-	-	-
G7IJX0	Y (0.972 | 1-32)	Y (0.909 | 1-33)	-
G7J4F9	Y (0.996 | 1-78)	-	Y (KTKAPAKVVKKPKPK,KKDPLLQLQCQRLRPR)
G7J2W4	-	-	Y (KKASKPARSGNTHHARRKAKRGHPDK)
G7LDT1	-	-	-
A0A072TVP5	-	-	Y (RRDLLDPALLRPGRLDRK)
A0A072UW90	Y (1.0 | 1-41)	-	Y (RKKK,GRRSKRSKQK)
A2Q4Q6	-	-	-
G7LB10	Y (1.0 | 1-47)	-	Y (KKSEERVSFEKKRLL,KKVVWRKTMPKGLKIKKF,KFKKVVWRKTMPKGLKIKK)
A0A072U5E1	-	-	-
G7JG21	-	-	-
A2Q5A0	-	-	-
A0A072UGQ2	-	-	-
G7ICX7	-	-	-
G7JNF4	-	-	Y (EKKTKRIKKNR,RRPVGILHVKVLHAMKLKK)
A0A072UME9	-	-	Y (RKPWIAVGMRNVDYKRARH,RKKYGAVGTFMSVYYKSKK,KKYGAVGTFMSVYYKSKKG)
S4T0Y5	-	-	-
G7J9U2	-	-	Y (LGEV)
G7LA51	-	-	Y (KVKK,RKIEEVAKKLCWEKKSEK)
A0A072UVE5	-	-	Y (KKPR)
A0A072TUG6	-	-	-
G7L0I8	-	-	-
G7K6J9	Y (0.999 | 1-43)	-	Y (KRLPKRPAPPRFGRK)
I3T5P2	-	-	-
G7JK45	-	-	-
B7FGU7	Y (0.997 | 1-39)	-	-
G7IV56	-	-	-
A0A072VLS8	-	-	-
A0A072VL92	Y (0.988 | 1-50)	-	-
A0A072VLT4	Y (0.988 | 1-50)	-	-
G7JI82	-	-	Y (KVKK,RKLIGKEFVTSSDGRKFEK)
G7IP10	-	-	-
A0A072U9U8	Y (0.993 | 1-52)	-	-
G7KZ97	-	-	Y (GRRRNKK,RRIVSNHEAYQKRNEKK)
A0A072UFU9	-	-	Y (RRVFDIYIQGKLVKK)
G7II05	-	-	-
G7J4L3	-	-	-
G7IDU4	-	-	Y (KKLAPEYEKLGNSFKKAKS)
G7KFF1	-	Y (0.781 | 1-37)	Y (LGEV,KKKKK)
G7IF78	-	-	-
A0A072UTP5	-	-	-
A0A072UVX2	-	-	-
Q2MJ15	-	-	Y (KKFDRFMEHVLEEHIERRK)
A0A072UJA6	-	-	Y (KKPR)
G7I6U3	Y (0.996 | 1-51)	-	Y (GRMRDRRR,RRKLEQMAYYFDERKGRMR,RREGVDPIKTAFEHMKRVK)
A0A072VGP8	Y (1.0 | 1-61)	-	Y (KRKL)
G7KC21	-	-	-
A0A072UL65	Y (0.993 | 1-52)	-	-
A0A072TWT5	-	-	-
G7ICK3	Y (1.0 | 1-61)	-	Y (KRKL)
G7JK03	-	-	-
G7L2L3	-	-	-
G7JX40	Y (0.727 | 1-36)	-	Y (LGEV,KKATEYGAVEIWMNERVRR,KKTGAQRNALASALKVQRK,RKIIKTLNESMDELSKNRK)
G7JSU8	-	-	-
G7KZ98	-	-	Y (GRRRNKK)
G7K5W0	-	Y (0.984 | 1-24)	-
A0A072VA42	-	-	-
A0A072TQ03	-	-	Y (KKKK,LGEV)
A0A072U270	-	-	Y (RRRR)
G7J2K6	-	-	-
G7J4K7	-	-	-
A0A072VQ34	-	-	Y (SRKRISKRSVAKTKG,RRAWMQASRDAPTNKVRSR)
G7IAS5	-	-	Y (SRKRISKRSVAKTKG,RRAWMQASRDAPTNKVRSR)
G7KGA4	-	-	Y (KRKTLKK,RREDTLLKLVHFNRHKRKT)
A0A072VMY1	Y (0.83 | 1-41)	-	-
A0A072VME6	Y (0.988 | 1-50)	-	-
G7KRV2	Y (0.998 | 1-43)	-	Y (RRDLKLISEVQAPFRGIRR)
A0A072TUY3	-	-	Y (RRDLLDPALLRPGRLDRK)
G7L8A8	Y (0.997 | 1-24)	Y (0.963 | 1-22)	-
A0A072TJV0	-	-	-
G7KE90	-	Y (1.0 | 1-23)	-
G7JC39	-	Y (0.877 | 1-42)	-
G7JPD1	-	-	Y (QLQKP)
A0A072VDU7	-	-	Y (KRLEVFGPNKLEEKKESK)
G7KK16	-	-	Y (RKKKKKK,KKGKEYYAKVGKAWKR,KKQEILNDLLKFKKGKE)
G7LFP6	-	-	-
A0A072U125	-	-	Y (RRRK)
A0A072VXH8	Y (0.988 | 1-50)	-	-
A0A072VMF2	Y (0.83 | 1-41)	-	-
A0A072UHZ1	-	-	Y (RKKQMTILKDVSGIVKPRR,KKQMTILKDVSGIVKPRRM)
A0A072UL06	-	-	-
G7JPC5	-	-	-
A0A072V604	Y (0.977 | 1-21)	-	-
B7FIH8	-	-	Y (KHRRLKKLFDGKEGRPRY,RRLKKLFDGKEGRPRYPRR)
A0A072UQ87	Y (1.0 | 1-81)	-	-
G7IQZ2	-	-	-
A0A072UR85	-	-	Y (KRIR)
A0A072TJV4	-	-	-
A0A072U156	-	-	Y (KRKKIKNPNYKGKWK,KRPKIPNPAYKGPWKRKKI,RKERGYDRHRDRHRDRYRK,DGERRRKERGYDRHRDRHRDRYR)
G7KRL3	-	-	Y (KRKKIKNPNYKGKWK,KRPKIPNPAYKGPWKRKKI,REDGERRRKERGYDRHRDRHRDRYRKHRR)
G7K028	-	-	-
G7K029	-	-	-
I3SZM1	Y (0.988 | 1-40)	-	Y (RKELATDIDALKKKIA)
A0A072TLJ4	-	-	-
G7JA88	Y (1.0 | 1-51)	Y (0.783 | 1-37)	Y (KVKK,RKRR,KKKLRRK,KKPLSKEEKMMKKKQRL)
G7IRS0	-	-	-
G7J8L3	-	-	Y (KVKK,KKKK,KKESHSHSAFSFPGRIARR)
Q2HTQ3	-	-	-
A0A072UR75	-	Y (0.919 | 1-25)	Y (KKYEKGDIAIWRKKIN,KRIEDLAESLCWEKKYEK)
A0A072TRX1	-	-	Y (RRLRI)
A0A072VD10	-	-	-
G7I2B7	-	-	-
G7IFI1	-	-	Y (KRAR)
G7L8S9	-	Y (1.0 | 1-21)	Y (KRKL,RKRK,RKKEEPPENDDVVKKRKEA)
G7KK18	-	-	Y (KRHR,RKKKKEK,KKGKEYYAKVGKAWKR,KKKEEILNDLVKFKKGKE)
G7LDP4	-	-	-
A0A072VC55	-	-	-
G7IKJ7	-	-	-
Q946J9	-	-	-
G7IT31	-	-	-
A0A072VAE9	-	-	-
A0A072VUN2	-	-	-
A0A072UGC9	-	-	Y (RRSTAVADSSRGKER)
A0A072UV32	Y (1.0 | 1-41)	-	-
A0A072UVP0	Y (1.0 | 1-41)	-	-
A0A072UKK0	-	-	-
G7K1N3	-	-	Y (RKRK)
A0A072UEV8	-	Y (0.984 | 1-24)	-
A0A072VB19	-	-	-
G7J5X1	-	-	-
G7K7Q7	Y (1.0 | 1-41)	-	-
G7I373	-	-	Y (KRKKK)
A0A072UXJ0	-	-	Y (RKIEFPLPDRRQKRL)
A0A072UP99	-	-	-
G7J2L0	Y (1.0 | 1-41)	-	-
I3SN70	Y (0.997 | 1-35)	-	-
A0A072TW20	-	-	-
Q2MJ19	-	-	-
G8A0X6	-	-	-
A0A072VK14	-	-	Y (KKNRNFLMKKGGYKNSKK)
A0A072V3N0	-	-	Y (KKASKPARSGNTHHARRKAKRGHPDK)
A2Q4U4	Y (0.974 | 1-39)	-	-
A0A072TXL0	-	-	Y (KRRRR)
G7JGK1	-	-	-
A0A072VMH0	Y (0.996 | 1-71)	-	-
A0A072VFQ6	Y (0.854 | 1-44)	-	Y (RRVRSLFQAAKKKAP,KRAFSKLVDWWPFWRQEKR)
G7J9S5	-	-	-
A0A072URQ8	-	-	-
G7JR11	-	-	-
A0A072UGB8	Y (0.996 | 1-40)	Y (0.78 | 1-37)	Y (SIKKKKKPK)
G7I390	-	Y (0.837 | 1-23)	Y (RKRR)
A0A072TLT0	-	-	Y (LGEV)
B7FIA7	-	-	Y (KGPLKDKKK)
B3GN62	-	-	-
G7K7K0	-	-	Y (RRRR)
G7J8V4	-	-	Y (RRRK)
Q2HU72	-	-	Y (PTFKRRF,RRLQGITRSMSRFPTFKRR)
G7JVL9	-	-	Y (RKKR)
G7ICQ0	Y (0.997 | 1-77)	-	-
A0A072UG71	-	-	Y (RKKR,KKKHMTILKDVSGIVKPRR,KKHMTILKDVSGIVKPRRM)
A0A072TRE6	-	-	-
G7JU55	-	-	Y (RRKR,PTYKRAR)
G7J6G0	-	-	-
A0A072TWP5	-	-	Y (KRRK,LGEV,RKRK)
A0A072TYI2	-	-	Y (KRRK,LGEV,RKRK)
Q2HRW5	Y (0.711 | 1-42)	-	-
G7LB96	Y (0.999 | 1-29)	-	Y (KRRR,RKEVGRKKR,KKPLSKEEQVMKKKERL)
G7JYX4	Y (0.769 | 1-39)	-	-
G7JYX3	-	-	-
A0A072UEL7	Y (0.999 | 1-71)	-	-
G7L523	Y (1.0 | 1-35)	-	Y (RRVRTIQNDINELKKQLK)
A0A072UHJ0	-	-	-
G7IV17	-	-	Y (PFCKRFK,KKLYNEMEKRIEDATKLKR)
G7JQ41	-	-	-
G7KC55	-	Y (0.988 | 1-41)	Y (RPRR,RRPKP)
A0A072UH03	-	-	-
A0A072UDH6	-	-	Y (KKTNRKKK)
G7KPX0	-	-	Y (KRRP,RKKKRRRR)
A0A072UXU6	-	-	-
G7IC41	-	-	-
A0A072VK12	-	-	-
A0A072U8D8	-	-	-
G7KJH1	Y (0.876 | 1-25)	Y (0.954 | 1-21)	Y (RKSKRRT,KSKQPRKSKRR)
G7JJU9	Y (0.876 | 1-25)	Y (0.954 | 1-21)	Y (RKSKRRT,KSKQPRKSKRR)
G7KK36	-	-	Y (KRRP)
G7KIC4	-	-	-
G7JR12	-	-	-
G7L9Y0	-	-	-
A0A072TLY8	-	-	-
A0A072VLV1	Y (0.937 | 1-22)	-	-
A0A072V9T0	-	-	-
Q2MJ21	-	-	-
A8W459	-	-	Y (FKVK,KRLQQELDLLRRAAK)
G7KXA9	-	-	Y (RKSK)
G7IEN7	Y (0.998 | 1-67)	-	Y (KKPFFHIIDRKGRCK)
I3SGW0	-	-	-
A0A072UDC4	-	-	-
G7J101	-	-	Y (KKSLAYQIIYRAMKR)
A0A072U1P3	-	-	-
Q2HTL7	-	-	-
A0A072VPC5	-	-	-
G7I4Z9	-	-	-
A0A072VAW6	-	-	-
A0A072UPB6	-	Y (0.984 | 1-32)	Y (FKRR)
G7K2K7	-	-	-
G7IUA3	-	-	Y (KKKR,RKKK)
G7J960	-	-	-
A0A072VMZ4	Y (0.996 | 1-51)	-	Y (GRMRDRRR,RRKLEQMAYYFDERKGRMR,RREGVDPIKTAFEHMKRVK)
A0A072UZY2	-	-	Y (PAPAAPLHKHKKSRRK)
A0A072UQS7	-	-	-
A0A072VIF0	-	-	-
G7LE58	-	-	-
G7IKW4	-	-	Y (RKKK)
A0A072UC80	-	-	-
A0A072UVI7	-	-	Y (RKLDAGVLKGKLKVKKH)
A0A072V2S7	-	-	Y (PAWKRRQ,KRRQQVAVSNLEKKKQ)
B7FJY9	Y (1.0 | 1-33)	-	-
G7KAU2	-	-	Y (RRQKINIEETYEEEKKPLK)
A0A072U3J5	-	-	Y (RRASPGGRNTHIRKARS,RKSRRASPGGRNTHIRKAR,KKKLMVPIPLDEEVKSKVR)
A0A072U5I5	-	-	-
A0A072V606	-	-	-
G7IKW0	-	-	-
A0A072U3T6	Y (0.998 | 1-43)	-	Y (RRDLKLISEVQAPFRGIRR)
A0A072U5I7	Y (0.998 | 1-43)	-	Y (RRDLKLISEVQAPFRGIRR)
A0A072UTY2	Y (0.98 | 1-38)	-	-
A0A072TJH7	-	-	-
A0A072UUG5	Y (1.0 | 1-41)	-	-
A0A072UWP6	Y (1.0 | 1-41)	-	-
G7IIR7	Y (0.926 | 1-69)	-	Y (RKTNIKFKVLKRTRA)
G7J5D6	-	Y (0.804 | 1-25)	Y (PWLKRVR,KRPAVMLSTHRMRTK,KRSGSSSSDYKPKPKKA)
A0A072UW77	-	-	Y (PFCKRFK,KKLYNEMEKRIEDATKLKR)
G7IV18	-	-	Y (PFCKRFK,KKLYNEMEKRIEDATKLKR)
G7IV19	-	-	Y (PFCKRFK,KKLYNEMEKRIEDATKLKR)
A0A072U4I4	-	-	Y (RRSSMIAEQARRRAE)
A0A072V5H9	-	-	-
G7KK02	-	-	-
G7K743	-	-	-
A0A072UVT1	-	-	-
Q8GV76	-	-	-
A0A072UND0	-	-	-
G7KTS9	-	-	Y (RKTDPLEVKALKDIKK)
A0A072UCJ4	-	-	Y (RRWRDVCGFVKNPKRRFRF)
Q8L8A0	-	-	Y (RRWRDVCGFVKNPKRRFRF)
A0A072UNT8	-	-	Y (RRWRDVCGFVKNPKRRFRF)
A0A072UEI2	-	-	Y (RRWRDVCGFVKNPKRRFRF)
G7J7V4	-	-	Y (LKKKPKKLPR)
I3S6K0	-	-	-
G7IQA0	-	-	Y (RKCMEQVEKCLRNAKMDKR)
G7K395	-	-	-
A0A072VG18	-	Y (0.733 | 1-23)	-
A0A072UQQ9	-	-	-
G7IRL5	-	-	Y (RRRK)
G7IUM1	Y (0.999 | 1-35)	-	Y (PKPS,PKKKSKKELALREARMQLQRQKKEEVVKTMKEREMIERNERNKKREAENEKRMRRRKEYK)
B7FH72	-	-	-
G7IDM5	-	-	-
G7K6V0	-	-	-
G7KXB3	-	Y (0.786 | 1-41)	-
A0A072UC92	-	-	-
G7KSL5	Y (1.0 | 1-41)	-	-
G7JRM3	-	-	-
A0A072UNI9	-	-	-
G7KWE8	-	-	-
G7KWF0	-	-	-
A0A072V8M0	-	-	-
A0A072UTX8	-	-	Y (KRKR,RKPRPTDRVRRPSGKKA)
A0A072VE68	-	-	-
A0A072TW93	-	-	-
G7LA64	-	-	-
G7LGI5	-	-	Y (KRLASFSKPEPAKRLER)
G7I4W6	-	Y (0.9 | 1-47)	-
G7L3A6	Y (0.999 | 1-41)	-	Y (RRRR)
Q8GV75	-	-	-
A0A072VEW1	-	-	-
G7LCC0	-	-	Y (PKPS)
A0A072VQL5	-	-	-
G7JEQ0	-	-	Y (KVKK,RKLVIVSLDRVKRGRG)
A0A072UES8	-	-	Y (KKKLMVPIPLDEEVKSKVR)
G7JLX3	-	-	-
G7IUC4	-	-	-
A0A072V8W6	-	-	-
A0A072TQK2	-	-	Y (RRRK)
G7J7V5	-	-	-
A0A072U091	Y (0.995 | 1-32)	Y (0.995 | 1-26)	-
G7IJD1	-	-	-
B7FIS2	-	-	-
A0A072TD20	-	-	-
Q5ENY3	-	-	-
G7KJE1	-	-	Y (KKFDIMLSKWLEEHREKKG)
A0A072V5N2	-	-	-
A0A072V0M0	Y (0.998 | 1-48)	Y (0.72 | 1-52)	-
G7JVE7	-	-	-
G7I882	-	-	-
G7JYR1	-	Y (0.994 | 1-26)	-
G7JYR0	-	Y (0.994 | 1-26)	-
G7KWE9	-	-	-
A0A072U288	-	-	-
A0A072V6S4	-	-	Y (KRRR,RRRK)
G7IKV5	-	-	Y (KRRR,RRRK)
Q0GXX4	-	-	-
G7LA68	-	Y (0.903 | 1-26)	-
A0A072VYY2	-	-	-
A0A072TNQ4	Y (0.991 | 1-51)	Y (0.958 | 1-21)	-
A0A072V8B6	-	-	Y (PKPS)
B7FGY0	-	-	-
G7LAT8	-	-	-
G7LAT7	-	-	-
G7IBR3	-	-	Y (KRRP)
A0A072VBJ9	-	-	Y (RKSK)
G7KU89	-	-	-
A0A072U957	-	-	Y (RGRGGFGGRGGDRGGRGGGGGRGFGGGRGGDFKPRGGGRGFGGGRGARGGGRGRGGGRGGMKGGS)
A0A072UBQ7	Y (0.989 | 1-50)	-	Y (RRRR)
A0A072UGI0	Y (0.84 | 1-47)	-	Y (KNEKPRKPEDREHWK,KKTYNQLQQEAVESKRRDL)
A0A072UFJ8	Y (0.999 | 1-71)	-	-
A0A072UZH3	-	Y (0.901 | 1-26)	Y (KKEDDGGSREVKRKGP,VKRKGPSGGGGGGGRGEKPK)
G7IV47	-	Y (0.85 | 1-36)	Y (KKEDDGGSREVKRKGP,VKRKGPSGGGGGGGRGEKPK)
A0A072UTJ9	-	Y (0.89 | 1-41)	Y (KRKKK)
B7FHA8	-	Y (0.99 | 1-52)	-
I3SQF1	Y (0.999 | 1-38)	-	Y (PMTKRKG)
A0A072VQ86	-	Y (0.929 | 1-41)	-
A0A072TNC4	-	-	Y (RRVQKNLAILNKRTKG)
G7L3I8	-	-	-
A0A072U8E2	-	-	-
G7KLA3	-	-	Y (KKLTNLKQKNDAPKRQTR,RRSSKLHNLITDADKLYKK)
G7K2N4	-	Y (0.978 | 1-21)	Y (KKKK,RRRHK)
A0A072UP92	Y (0.996 | 1-36)	-	-
A0A072UCA8	-	-	-
G7KG24	-	-	-
G7K3D2	-	-	Y (KRIGVLEMKEIEERNKRIR)
G7J833	-	-	-
G7KLA4	-	-	Y (KKLTNLKQKNDAPKRQTR,RRSSKLHNLITDADKLYKK)
G7J036	-	-	Y (RRVQKNLAILNKRTKG)
A0A072TW78	-	-	Y (PKPS)
G7L4Q9	-	-	-
A0A072VK40	-	-	-
G8A0W8	-	-	Y (RRKR,RRRK)
G7IN27	-	-	Y (KKEQQTKEDKKYKRRAKY,KFKRKPKKEQQTKEDKKYKRRA)
G7KFY5	-	-	-
Q0GXX6	-	-	Y (LGEV)
B7FGH4	-	-	-
G7JPC6	-	-	-
G7IKL0	-	-	-
A0A072UFU5	-	-	Y (RRSSMIAEQARRRAE)
G7LJ51	-	-	-
G7KS23	-	-	-
A0A072VX57	-	-	-
G7KN19	-	-	Y (RDKEDKKKK)
G7KWP5	-	-	Y (KKKK,KKSKRGRS,RRFTEIPSNKGKKAAR,RKVVTPIYNVIAEEAKKSK)
A0A072TWC2	-	-	Y (KKKK,KKSKRGRS,RRFTEIPSNKGKKAAR,RKVVTPIYNVIAEEAKKSK)
G7IZC1	Y (0.918 | 1-51)	-	-
G7IT45	-	-	-
A0A072V9E9	-	-	-
A0A072U4J6	-	-	-
A0A072TWF6	-	-	-
G7IED4	-	-	Y (RKRK)
G7KGX9	Y (1.0 | 1-61)	-	Y (RRRR)
G7LJ50	-	-	-
G7KTT0	-	-	Y (RKTDPLEVKALKDIKK)
G7KYK4	-	-	-
G7JDV5	-	Y (0.666 | 1-42)	Y (RRHHIQGYPSIRIFRK)
G7JCU3	-	-	-
A2Q440	-	-	-
A0A072U4R3	-	-	Y (KKKIFVQVNRDGKRKKIS)
G7JQG0	Y (0.981 | 1-42)	-	-
A0A072USL6	-	-	Y (RRRR)
G7LGP4	-	-	-
G7K6V1	-	-	-
A0A072UR30	-	-	-
A0A072V7X2	-	-	-
A0A072VIE1	-	-	-
A0A072VCT7	-	-	Y (RRKR)
A0A072VEH2	-	-	Y (RRKR)
G7I717	-	-	Y (RRKR)
G7KAU1	-	-	Y (RRQKINIEETYEEEKKPLK)
A0A072VBZ7	-	-	Y (PTSKRLK)
A0A072VBG0	-	-	Y (PTSKRLK)
G7K0X0	-	Y (0.991 | 1-25)	-
A0A072V9A7	-	-	-
B7FGX7	Y (1.0 | 1-51)	-	Y (RKSLLNEDEYGFRRARRP)
G7K325	-	-	-
B7FK85	-	-	-
A0A072TMW6	-	-	-
G7LD03	-	Y (0.992 | 1-30)	-
A0A072VAN1	Y (0.674 | 1-48)	-	Y (RRAKRLK)
G7KC54	-	-	Y (RPRR,RRPKP)
A0A072URW6	-	-	-
G7KQ87	-	-	Y (RREDKIKMLEYRGKRL)
A0A072UH44	-	-	-
Q2MJ20	-	-	-
I3SPG1	-	-	-
A0A072UV55	-	-	Y (KRIR)
G7J3V3	-	Y (0.928 | 1-36)	-
G7JFF5	-	-	-
A0A072VNV3	Y (0.786 | 1-59)	-	Y (HRKNRFKRKANG,RRFSSEDGIDYRTRTRRL,KKDFTWLGIPFTEGGRERR,KRKANGSKIYASGVATKKR,RKANGSKIYASGVATKKRM)
G7K791	-	-	Y (RKKK,RKRK)
A0A072UGN2	-	-	Y (RKRK)
A0A072URV7	-	-	-
G7J8F5	-	-	-
G7IBW3	Y (0.953 | 1-61)	-	-
G7IFM9	-	-	-
B7FIL1	-	Y (0.919 | 1-37)	-
G7IEX3	-	Y (0.991 | 1-21)	-
A0A072VSV9	-	-	Y (RKKR,KRTRSMRKKEKQLAR,KKDVHTQLEQTKRTNK,KRTNKNVHNISKELRKLHR)
A0A072VKS7	Y (0.813 | 1-36)	Y (0.995 | 1-21)	Y (RKISAASARSHTRRANK)
A0A072U920	-	-	-
A0A072UAM3	-	-	-
G7IQY3	-	-	-
G7J2P6	-	-	-
A0A072U009	-	-	-
G7I8J4	-	-	-
A0A072V0Y3	-	-	-
A0A072V8F8	-	-	-
A0A072U8Q3	-	-	-
A0A072U9P5	-	-	-
A0A072U9P1	-	-	-
A0A072UJY8	-	-	-
A0A072UGL5	-	-	-
A0A072UFB3	-	-	Y (KKRKRNNQILDNKGKRDRL)
G7K650	-	-	Y (KKRKRNNQILDNKGKRDRL)
A0A072VW87	-	-	-
G7JLR1	Y (0.79 | 1-41)	-	-
G7KBX4	-	-	-
G7LHY7	-	-	-
G7ZZE4	-	-	-
G7LBQ7	-	-	Y (RRESFEVFDKCKRKVV)
A0A072UMA6	-	-	Y (RKRK,KRLGLLKDQVHLVKRKDS)
A0A072V8F1	-	-	-
A0A072U6W4	-	-	Y (RRKR)
G7J5Y6	Y (1.0 | 1-41)	-	Y (RKLPKFIYDEEKALEKTRK)
G7I883	-	-	-
A0A072VAD3	-	-	-
G7JT17	-	Y (0.98 | 1-25)	Y (RRRR,PPSKRSK,RKKQDIEMNNRKVKV)
A0A072TT49	-	-	-
A0A072VMX2	-	-	Y (KKQPHDTPEHHPRRKHL)
A0A072VAB2	-	-	Y (RNTKRPK,RRYVKSRSDEQLRSRKG)
G7IF53	-	-	-
A0A072VF81	-	-	-
G7K0W0	-	-	Y (RRRK)
A0A072V2S3	-	-	-
A0A072VDT9	-	-	-
G7I394	-	-	-
G7KLJ7	-	-	-
A2Q5X8	-	-	Y (KRVK)
A0A072V7H0	-	-	-
G7JW29	-	-	Y (KRRR,KKFVIKPYYRKRNKQK)
A0A072VPX6	-	-	Y (KKAQEEVDIVTRKERL)
G7KYK5	-	-	-
A0A072UJ10	-	-	Y (KKAVSIRKHLERNRKDKD)
A0A072UVM1	-	-	Y (SSRKR,PPSKRSK)
A0A072V5J0	-	-	Y (SSRKR,PPSKRSK,KKLNLSKIYSFKCGKK)
A0A072VQM5	-	-	Y (RRKSR,PKPRKGKSRK)
G7LIM7	Y (0.995 | 1-62)	-	-
A0A072V9U1	-	-	-
G7LF66	-	-	Y (KRFYAGSYHALRRKSA)
G7I395	-	-	-
A0A072V4J6	-	-	-
A2Q4U9	-	-	-
G7L9X4	-	Y (0.963 | 1-21)	-
G7LE42	-	Y (0.716 | 1-42)	Y (KKPTSNECYEKRSKN)
A0A072UY96	Y (0.807 | 1-35)	-	Y (EPPKKGKKKKKK)
A0A072U8C1	-	-	Y (KHKR,KRSR,KKLVIDMGYSFLRKNCR,RRLQSTFDDENPQVRRRRV)
G7KDX8	-	Y (0.945 | 1-21)	Y (KVKK,KRWKKHVNAYKKINK,RKIEDVAKLLCWEKKSEK)
A0A072TN07	-	-	Y (KKRK,RRQKVGHSNSKKRGS)
G7JJT7	-	-	Y (RVLKRTK)
A2Q2X1	-	-	Y (KRAR,RKAQKMWAKTSFKQRRQ)
G7KYF6	-	-	-
A0A072U2R0	-	-	-
G7IG78	-	-	-
G7IG80	-	-	-
G7KWG4	-	-	Y (RHRR)
A2Q2S7	-	-	-
G7ISK3	-	-	Y (RGRGVWKKKKKDG)
G7L6L7	-	-	-
G7I879	-	-	Y (LGEV)
G7L1D0	Y (0.954 | 1-41)	-	-
A0A072TVF1	-	-	Y (KRIR)
A0A072TUP8	-	-	Y (KRIR)
A0A072VBB7	-	-	-
G7IU50	-	-	-
A0A072VBZ9	-	-	-
G7LDJ8	-	-	Y (RKLNNKSNNMKKKKYH)
A0A072TGQ9	-	-	Y (KRQLLNIFGIKGKKT)
G7L8C0	-	-	-
A0A072V786	-	-	Y (KKAQDEVREVFKMKGK)
G7IFM8	-	-	-
A0A072TNQ7	-	-	Y (RRRK,NKKNKKKNK,KKEDEDDDNDKNKKNKKKN,KKNKKKNKDEVGVFKKSTR)
A2Q3H3	Y (0.996 | 1-42)	-	-
G7IFI3	-	-	-
A5H2U6	-	-	-
A0A072VJK4	Y (0.998 | 1-49)	-	Y (KRTLIGDELTEKEKKALKR)
A0A072VK31	-	-	Y (KRTLIGDELTEKEKKALKR)
G7J1U2	-	-	-
G7IFV1	-	-	-
G7IGG5	-	-	-
G7JB13	-	-	Y (KKKK,RKKK)
Q8GRK2	-	-	Y (RRRK)
A0A072VHT0	-	-	Y (PDPKRRL,KLRRKEKPKKDHGPTTKNKT)
A0A072VJQ4	-	Y (0.992 | 1-44)	Y (RKISAASARSHTRRAKKS)
A0A072VSY6	-	-	Y (PKPS)
G7KE15	-	-	Y (RKRKK)
A2Q570	-	Y (0.758 | 1-21)	-
G7IIH1	-	Y (0.758 | 1-21)	-
A0A072U8G7	-	-	Y (RRNFDVSEETNRKKFS)
A0A072UPJ4	-	-	Y (KRKL)
G7K9T4	Y (0.998 | 1-52)	-	-
G7KQL6	-	-	Y (KKLRNEDSVLRSIKNRCK)
G7KXE7	-	-	Y (KVKK)
G7KXF1	-	-	Y (RRKR)
A0A072U4C6	-	-	Y (KVKK)
A0A072UIK1	Y (0.96 | 1-61)	-	-
I3T547	-	-	-
G7JAF8	-	-	-
G7LIM2	Y (0.968 | 1-21)	Y (0.933 | 1-29)	-
A0A072VBY6	Y (0.999 | 1-35)	-	Y (PKPS,PKKKSKKELALREARMQLQRQKKEEVVKTMKEREMIERNERNKKREAENEKRMRRRKEYK)
G7L0U7	Y (0.988 | 1-77)	-	-
A0A072TLE6	-	-	-
G7KSD6	-	-	-
A0A072U2N8	-	-	-
G7JJY6	-	-	Y (KRNTLLFFMGNRYRKE,KKLPLIKLMINREKRL)
A0A072UMC3	-	-	Y (KRNTLLFFMGNRYRKE)
A0A072UN90	-	-	Y (KRNTLLFFMGNRYRKE)
G7ITV2	-	-	Y (RKVIYGLSPDHDDIQNRKK)
A0A072TL04	-	-	-
B7FGK4	-	-	-
A0A072VDD5	-	-	-
G7J3T3	-	Y (0.951 | 1-22)	Y (KKEEVINDSTKPKNKQKKG)
G7JSS8	-	-	-
A0A072ULT7	-	-	-
A0A072UTI0	-	-	-
A0A072U864	-	-	-
A0A072UJE5	-	Y (0.933 | 1-23)	-
G7KYF5	-	-	Y (RKETVGVETNHRRKRGM)
A0A072TH37	-	-	Y (KRTPKMSAYWFKQLLTKKK)
G7KKA7	-	-	-
I3T0H2	-	-	-
A0A072ULH8	-	-	-
A0A072TX46	-	-	Y (KRFYAGSYHALRRKSA)
E2IXG1	-	-	Y (RKRK)
G7K3F2	-	-	-
A0A072UF99	-	Y (0.692 | 1-29)	-
G7J8R1	-	-	-
G7J4G1	-	-	-
A0A072U3B3	-	-	-
I3SMT2	-	-	-
G7LIL6	-	-	-
A0A072TJI8	-	-	-
G7KW72	-	-	-
G7KYV8	-	Y (0.942 | 1-27)	-
G7IJU2	Y (0.792 | 1-60)	-	-
A0A072TNH6	-	-	-
B7FN45	-	-	-
G7IFC6	-	-	-
A0A072VE82	-	-	-
G7KTL6	-	-	-
A0A072TUZ6	-	-	Y (KRKYR)
G7L854	-	-	Y (KRKYR)
A0A072U5P0	Y (0.674 | 1-82)	-	-
A0A072USV7	Y (1.0 | 1-41)	-	Y (KRIR,KRRRL,RLYKRRR)
G7JS49	Y (1.0 | 1-41)	-	Y (KRIR,KRRRL,RLYKRRR)
A0A072URX9	Y (1.0 | 1-41)	-	Y (KRIR,KRVK,KRRRL,RLYKRRR)
A0A072UTN8	Y (1.0 | 1-41)	-	Y (KRIR,KRRRL,RLYKRRR)
A0A072V500	-	-	-
G7J9B1	-	-	-
A0A072TWJ3	-	-	-
G7IP86	-	Y (0.983 | 1-21)	-
G7K2G6	-	Y (0.938 | 1-22)	Y (KRILRLRFLRRLRRRLFK,RRLRRRLFKSPEKNRRRSQ,RILRLRFLRRLRRRLFKSPEKNRRR)
A0A072VZB7	-	-	-
G7I544	-	Y (0.995 | 1-21)	Y (KKRK)
G7IP46	-	-	Y (FKRR)
A0A072VAP3	-	-	-
G7KYG0	-	-	Y (RRRR)
G7IA25	-	-	Y (ARKKEEEAKLKEKKRLEEIEKAKEALQRKKRNAEKAQQRALYKAQKEAEQKEKEREKRAKKKGKRK)
G7K4H3	-	-	Y (LGEV,RKRR)
G7K0V8	-	-	-
A0A072UTH7	-	Y (0.906 | 1-22)	Y (KPRK)
G7JQA8	-	-	Y (KKKR)
A0A072UQP0	-	-	-
A0A072U6Z5	-	-	Y (KFRRSRPRRPRPQ)
A0A072VQ51	Y (0.951 | 1-52)	-	Y (RPRR)
A0A072VNK4	-	-	Y (RRPENLNLVVLGRSKRG)
B7FJV5	-	-	-
A2Q1L2	Y (0.985 | 1-31)	-	-
A0A072U311	Y (0.985 | 1-31)	-	-
G7JA85	-	-	Y (PSLKRAR,RKFVKWYVRYYGIQSRLKK)
A0A072TP47	-	-	-
A0A072VH23	-	Y (0.934 | 1-29)	-
G7JR16	-	-	Y (KRIR)
A0A072UKS9	Y (1.0 | 1-71)	-	-
G7JI90	-	-	-
G7JI87	-	-	-
A0A072TTT5	Y (1.0 | 1-51)	-	-
A0A072TS64	-	-	-
G7ZV05	-	Y (0.997 | 1-32)	-
I3S100	-	-	-
A0A072TU45	-	Y (1.0 | 1-21)	Y (KRKL,RKRK,RKKEEPPENDDVVKKRKEA)
A0A072TUW4	-	-	-
A0A072VSW1	-	-	-
A0A072U9C3	-	-	-
Q2HVB3	-	-	-
A0A072VGT5	-	-	-
Q2HUA9	-	-	-
G7JSL9	-	-	Y (RKRRR)
A0A072UKY1	-	-	Y (RKRRR)
A0A072U0S5	-	-	-
A0A072VYL9	-	-	Y (RRRR)
G7IE81	-	-	Y (KKEKEPVEKPPSKSQIKKR,KLKPPKNRIRGKTKKTKSKASSKTVSKKQGIKKNP)
A0A072V800	-	Y (0.758 | 1-21)	-
A0A072VNM9	-	-	-
A0A072VBF8	-	Y (0.947 | 1-26)	Y (RKGLVNVEVKKKQGK)
Q6UY57	-	-	Y (KRKR,RKRK)
G7L5Z4	-	-	Y (AKKTK)
G7JBZ8	-	-	-
G7K2A0	-	-	-
G7K6H0	-	Y (0.953 | 1-27)	-
A0A072U1J9	-	-	-
G7KY83	Y (0.968 | 1-50)	-	-
A0A072UBT7	Y (0.968 | 1-50)	-	-
Q2HSS5	-	-	Y (KKKKK)
A0A072U3F3	-	-	Y (KRRK)
A0A072U1U3	-	-	Y (KRRK)
A0A072V233	-	-	-
A0A072U7X6	Y (0.928 | 1-26)	-	Y (PAKKRKP,RKVFVGEPDEEGRRKIL,RKSDYGKGGRGNRLKKRFS)
A0A072UPC6	-	-	-
A0A072TXT5	-	-	Y (PFIKRYK,KRNIKPKDSEEKRKIE)
A0A072TMC3	-	-	Y (PFIKRYK,KRNIKPKDSEEKRKIE)
Q8GSL6	-	-	-
A0A072TW22	-	-	-
G7J3I9	-	-	-
A0A072V228	-	-	-
A0A072U0L0	Y (1.0 | 1-41)	-	-
G7I6C5	-	-	Y (KRRK)
G7K2X9	-	-	-
A0A072VIE8	-	-	-
G7JQ45	-	-	Y (RRRGGSKRRNGGGGG)
G7KJG7	-	-	Y (KRIR,LGEV,KKKKKVK)
Q6WNR0	-	-	Y (KRVK)
G7JZW6	-	-	Y (ARKKLV,KKSFHGISSAEHKRLRKV,RKKLVKLLKGLVDHKRRNN)
G7LD00	Y (1.0 | 1-41)	-	Y (KKFYERRNPKIDINKKIRA)
A0A072VAF0	-	-	-
G7ITZ9	-	-	-
G7JM27	-	-	Y (RIEKRLK)
G7JM25	-	-	Y (RIEKRLK)
Q2MJ08	-	-	Y (RIEKRLK)
A0A072UDH2	-	-	-
A2Q5C4	-	Y (0.914 | 1-47)	-
G7K1J8	-	-	-
B7FMU8	-	Y (0.908 | 1-23)	Y (RKKK)
A0A072V949	-	-	-
G7I6G7	-	-	Y (KKRK)
G7L1P5	Y (0.886 | 1-45)	-	Y (RRSDFPLSEEVDPIKRTER)
A0A072UAP8	-	-	Y (RRSDFPLSEEVDPIKRTER)
A0A072UPD9	-	-	-
A0A072VKG9	-	Y (0.944 | 1-42)	-
A0A072TSV5	-	-	Y (RRLRI)
A0A072UCB1	-	-	-
G7KW77	-	-	Y (SGAKGSKKKR)
D5LQ68	-	-	-
S4T035	-	-	Y (KKPR)
G7JST7	Y (0.999 | 1-61)	Y (0.855 | 1-41)	-
A0A072U3D4	-	-	-
B7FGQ5	Y (0.958 | 1-41)	Y (0.757 | 1-42)	-
A0A072VCY6	Y (0.997 | 1-39)	-	-
A0A072VZD2	-	-	-
Q2HW07	Y (1.0 | 1-41)	-	-
G7JT48	-	-	Y (RRQGLLRDQVQIVKRKDG)
G7JBN2	-	-	Y (KRIR)
G7KMU4	-	-	Y (KKKKNGKKGQERKRNQ)
A0A072UMH1	-	-	Y (RKAWEFARWWLPFCRRYKI)
A0A072UPM1	-	-	Y (RKAWEFARWWLPFCRRYKI)
G7JCS2	-	-	-
A0A072UWF5	-	-	-
A0A072TXR9	-	-	-
G7JRH3	-	-	-
A0A072UB75	Y (0.974 | 1-50)	-	Y (RRTLHIVSAKKISSRSRRN)
A0A072VD56	-	-	-
G7JT86	-	-	-
G7IAZ3	-	-	Y (RFKAKMKRTKSKQR)
A0A072VLU6	-	-	-
G7L9V7	Y (0.782 | 1-58)	-	-
A0A072TN36	Y (0.991 | 1-51)	Y (0.958 | 1-21)	-
G7IYA2	-	-	Y (KKSSGGAAEKKRVRRS)
G7IJE2	-	-	-
G7J6R1	-	-	Y (RKSK)
G7I6G8	-	-	Y (KRSR,RKRK)
G7L5Z3	-	Y (0.959 | 1-24)	-
G7JBK9	Y (0.991 | 1-80)	-	-
G7K5K7	-	-	Y (KKTTEAADYIWDKKIKKL)
G7KY81	Y (0.999 | 1-38)	Y (0.947 | 1-22)	-
G7K998	-	-	Y (RRVKSRRKWKK,RKIVVKVCDVVTRRAAR)
G7ILG6	-	-	Y (KKKERELQAKEAELRKREQ)
G7ILG7	-	-	Y (KKKERELQAKEAELRKREQ)
G7J535	Y (0.998 | 1-37)	-	Y (RKVLAKNPQVEQQKLHRR)
A0A072TP30	-	-	Y (KRREKYGWNELAKEKGK,RRSKRVATLEFDRVRKS)
A0A072TM72	-	-	Y (KRREKYGWNELAKEKGK,RRSKRVATLEFDRVRKS)
G7LAU5	-	-	Y (KRREKYGWNELAKEKGK,RRSKRVATLEFDRVRKS)
A0A072TMF6	-	-	Y (KRREKYGWNELAKEKGK,RRSKRVATLEFDRVRKS)
A0A072VGE2	-	-	Y (PKPS)
G7IV11	-	-	Y (RRRK,PFCKRFK)
G7IV12	-	-	Y (RRRK,PFCKRFK)
A0A072UTC1	-	-	Y (KRVSHYSSIRKFEVKKMIK)
G7IJE4	-	-	Y (RRVFDIYLQGKRMQK)
A0A072TT32	-	Y (0.898 | 1-71)	-
A0A072URC4	-	-	-
G7K2M8	-	-	-
G7K2M7	-	-	-
A0A072UDV9	-	-	-
A0A072UCW1	-	-	-
A0A072UP64	-	-	-
G7K2M6	-	-	-
A0A072UEV5	-	-	-
G7K2M9	-	-	-
A0A072UC24	-	-	Y (GKRKKSKPKAQ,KRLKEAQAETERSRVSRR)
A0A072VNP0	-	-	-
G7IFA6	-	-	Y (PQEKRKL)
G7K5K1	-	-	-
A0A072VAE5	-	-	-
G7ITV3	-	-	-
G7J7S2	-	Y (0.983 | 1-37)	-
G7KJN8	-	-	Y (LGEV)
G7I3D6	Y (0.947 | 1-33)	-	Y (RKRKH)
G7I6G5	-	-	-
G7IV14	-	-	Y (PFCKRFK)
G7JPK6	-	-	Y (SKKKK)
G7J7V7	-	-	-
A0A072TND5	-	-	-
A0A072TLQ3	-	-	-
G7JXJ2	-	-	-
A0A072VZC5	-	-	-
A0A072VRG7	-	-	-
G7JZV0	-	-	-
G7JQS3	-	-	Y (KKREKELQSKEADLRRREQ)
G7IAY2	-	-	Y (KKKK)
A0A072VQ71	-	-	Y (KVKK,ESKRRR,KKANMESYMTEMRKESKRR)
A0A072UI80	-	-	Y (KKKNKVDIKQNPKSLRRLR,KKNKVDIKQNPKSLRRLRT)
A0A072UKU4	-	-	-
A0A072UJ52	-	Y (0.912 | 1-21)	-
G7JG22	-	-	Y (RKRTYSHRINRNVKSIRR,KKNSSFYSISLWGKEEKKK)
G7JIK6	Y (0.995 | 1-39)	-	Y (KKDVSVSVKIAMEKAKKYK)
A0A072UHD8	-	-	-
A0A072VNR0	-	-	-
A0A072UV66	-	-	Y (RKSLKLTHESRKKFS,KKGKLRKSVLVKKEER)
G7IEW2	-	-	Y (KRKL)
G7LF65	-	-	Y (KRKL,KKEADVTELQIGVKYKPK)
A0A072VAC6	-	-	-
A0A072VK88	-	-	-
A0A072V9S1	-	-	-
A0A072VK92	-	-	-
A0A072VAD0	-	-	-
A0A072VAW1	-	-	-
Q2HST1	-	-	-
A0A072UNE8	-	-	-
G7J886	-	Y (0.969 | 1-30)	-
A0A072UWP2	-	-	-
A0A072TZM8	-	-	-
A0A072U1E1	-	-	-
G7JE55	-	-	-
G7JZ43	-	-	-
A0A072UNF4	-	-	Y (KKMRQRRDAHAIKRPKP,KMRQRRDAHAIKRPKPVIPGPLPK)
A0A072UN82	-	-	Y (RKKWSRRDR)
A0A072VG20	-	Y (0.999 | 1-21)	Y (RRPGDYAEVYSDPTKIRRE)
G7IPG3	-	Y (0.969 | 1-22)	Y (RMRKRKL)
A0A072VE54	-	Y (0.969 | 1-22)	Y (RMRKRKL)
G7L9K1	-	Y (0.994 | 1-23)	-
G7JCB1	-	-	-
A0A072UPN7	-	-	Y (KRFDGDEEENQRIRKMIR)
A0A072UXS3	-	-	Y (RKPSSRNSSMSNKTKGR)
A0A072ULZ5	-	-	-
A0A072UX16	-	-	-
G7KSC5	-	-	-
G7JJ92	-	-	-
A0A072U754	-	-	Y (LGEV)
G7KJG9	-	-	Y (KKKK,LGEV)
A0A072U5C3	-	-	Y (KKKK)
A0A072U5K0	-	-	Y (LGEV)
A0A072TTZ0	-	-	-
A0A072TVU1	-	-	-
G7KEE9	Y (0.918 | 1-40)	-	Y (KKHK)
I3S543	-	-	Y (KPRK)
A0A072VBT6	-	-	Y (KKRP,KRPR)
G7KY75	-	-	Y (RRNSKYKHLISRKRMS)
A0A072TYN4	-	-	-
A0A072TMC2	-	-	-
G7K494	-	-	Y (KKKK,PKKK)
G7LGX6	-	Y (0.924 | 1-30)	-
A0A072UG00	-	-	Y (RRWRQAALVLNASRRFRY,KRKNAFGTNTYPRKKGRS,RRFRYTLDFKGEEEKQQKK)
A0A072UGP5	-	-	Y (RRWRQAALVLNASRRFRY,KRKNAFGTNTYPRKKGRS,RRFRYTLDFKGEEEKQQKK)
Q2HV44	-	-	-
G7JRM0	-	-	-
A0A072UUT9	-	-	Y (KRIR)
A0A072VRB2	-	-	Y (PKPS)
G7IF99	-	-	Y (PEEKRKL)
A0A072UF40	-	-	-
G7KA80	-	-	-
G7LID2	-	-	-
G7J4Q1	-	-	-
G7L5S6	-	-	-
A0A072V3H5	-	-	-
A0A072U0T1	-	-	Y (RRNSKYKHLISRKRMS)
G7KKP2	-	-	-
Q2HSV2	-	-	-
A0A072U4H1	Y (0.997 | 1-54)	-	Y (KKRK)
G7IJE1	-	-	Y (RRVFDIYLQGKPVKK,KKEFNIAEEAGGVGKKVMK)
G7IYF8	-	-	-
G7IYF7	-	-	-
G7IYF6	-	-	Y (KKKFNLSNKAIDTDKEKIK,KKFNLSNKAIDTDKEKIKK)
A0A072VPV8	-	-	Y (RKEQVEFLVPFIEQRRRAF)
A0A072VQS5	-	-	-
A0A072VFB1	-	-	Y (RRKKKEKRE,KKKEKRELEDEEKDSREKK,KKEKRELEDEEKDSREKKG)
A0A072UCX0	Y (0.985 | 1-42)	-	-
G7LE74	Y (0.996 | 1-62)	-	-
G7JTZ8	-	-	-
G7JTZ6	-	-	-
G7IPW7	-	-	Y (PKPS)
G7JUJ2	-	-	-
A0A072UHB9	-	-	-
A0A072VCZ9	-	Y (0.686 | 1-42)	-
A0A072V1Y8	-	-	-
G7JUL3	-	-	-
A0A072UNC0	-	-	-
A0A072UVB9	-	-	Y (KKMCPNDPDATKKLKE,KRGVGLSFGGDVTKRFLK,KRPIAESIDFRSIGKRRNS)
G7IG03	-	Y (0.969 | 1-28)	-
A0A072TFN9	-	Y (0.933 | 1-38)	Y (RRKR)
A0A072VRP6	Y (0.978 | 1-55)	Y (0.791 | 1-43)	Y (RHRR)
A0A072VPP4	-	Y (0.865 | 1-58)	-
A0A072UZF4	-	-	-
G7K077	-	-	Y (RFLKRTK)
G7L174	Y (0.999 | 1-28)	-	-
G7KXE5	-	-	Y (KVKK)
G7J726	-	-	Y (PKPS)
A0A072UYD0	Y (0.999 | 1-33)	-	Y (KRHR,RKTNPDKELVKKMGK,KRARAAENSKESAKELKK)
A0A072VRV2	Y (0.997 | 1-36)	-	Y (PLRKRWR)
B7FHS6	Y (0.997 | 1-36)	-	Y (PLRKRWR)
A0A072V9E2	Y (1.0 | 1-38)	-	-
G7LGP1	-	-	-
A0A072TLW2	-	-	-
A0A072TXE9	-	-	-
A0A072U207	Y (1.0 | 1-41)	-	-
A0A072TZI8	-	-	Y (REWKRYK)
G7ZYS4	-	-	-
A0A072VQN6	-	-	Y (RLRKRKQ)
A0A072UZQ6	-	-	Y (RKYCYTLEAEERRRYL)
G7J2J5	-	-	Y (RKYCYTLEAEERRRYL)
B7FI20	-	-	-
A0A072TI06	-	-	-
G7I9F5	-	Y (0.987 | 1-28)	Y (RRKR,RSEKRLR)
A0A072U3V6	-	Y (0.967 | 1-25)	-
S4SZ30	-	-	Y (KKKR)
G7K315	-	-	Y (KKDAAYLNSLQAPVKRAKS)
I3S399	-	-	-
A0A072URF1	-	-	-
Q2HVB6	-	-	-
G7L3B0	-	-	-
A0A072U8Y4	-	-	-
I3SIM9	-	-	-
A0A072UBN3	-	-	-
A0A072U464	Y (0.996 | 1-42)	-	-
A0A072UFG9	Y (0.996 | 1-42)	-	-
A0A072U5W8	Y (0.996 | 1-42)	-	-
A0A072W1E4	Y (1.0 | 1-51)	-	-
A0A072V6Z7	-	-	Y (KKIAVDYIYAFLRKICR)
A0A072VGY3	-	-	Y (KKIAVDYIYAFLRKICR)
A0A072UTQ8	-	-	-
A0A072VF27	-	-	Y (KKQTLTRLIERFGYKKLKW)
G7JAT8	-	-	-
A0A072UFK8	-	-	-
A0A072TIH2	-	-	-
A0A072TTF9	Y (0.796 | 1-72)	-	Y (LGEV,RRRK)
G7KEV4	-	-	-
G7K407	-	-	Y (RKKK)
G7I4I7	-	-	Y (PFQKRKG)
G7IET7	-	-	-
G7IAG0	-	-	-
A0A072VFU7	-	-	-
A0A072UF97	-	-	-
A0A072U4V2	-	-	-
G7J6Z3	-	-	-
A0A072UQZ4	-	Y (0.935 | 1-21)	-
G7IGT2	-	-	Y (KKTVSNVFALKIPRK)
G7JSR7	-	-	Y (KRDPYKNKVKPDFVKDRRR)
G7J951	-	-	-
A0A072V3H3	-	-	-
G7L7E3	-	-	-
A0A072UD37	-	-	-
A0A072UCL8	-	-	-
G7JBJ9	-	-	Y (KKHK,RRKKKKFS)
A0A072U7C5	-	-	-
G7ICW3	-	-	-
A0A072U7N8	-	-	Y (LGEV)
A0A072U7W7	-	-	-
G7J9Y1	-	-	-
A0A072VS97	-	-	-
A0A072VGS7	-	-	-
A0A072U691	-	-	Y (KKSK)
G7INL0	-	-	-
G7INL1	-	-	-
A0A072VNR5	-	-	Y (FKVK)
G7K4G4	Y (0.9 | 1-61)	-	-
G7IJE5	-	-	Y (PKPS,KKDFNIAEEAGGVGKKIIK)
A0A072V395	-	-	Y (RKLCWVVKNRKRRFRF)
G7ILW5	-	-	Y (KKHK)
G7IRP6	-	-	-
G7JTY5	-	-	-
A0A072UL78	-	-	Y (RKMTAKTILDNRARLKKL)
A0A072V388	-	Y (0.998 | 1-21)	Y (RRRWKTLHKSNPDRARRQ,RRWKTLHKSNPDRARRQGR,RRYFGHKPTIRPNAKKLYR)
G7JCG0	Y (0.999 | 1-51)	Y (0.97 | 1-23)	-
A0A072U3M9	Y (0.999 | 1-51)	-	-
G7J6T3	Y (0.933 | 1-79)	-	-
A0A072V2E9	-	-	-
A0A072VQV6	-	-	-
A0A072VES3	-	-	-
A0A072USK6	-	-	-
G7LD29	-	-	-
G7LBX9	-	-	-
G7KUQ1	-	-	-
Q6UD73	-	-	-
A0A072VFK5	-	-	-
A0A072V5L6	-	-	-
G7JTZ9	-	-	-
G7LIM1	-	-	Y (THLKKKKVPV,KREKSWRKYRDFRRFRL)
G7KYN0	-	-	Y (LGEV,RMSKRKV)
G7L9I6	-	-	-
G7L9I3	-	-	-
G7KWW4	-	Y (0.619 | 1-51)	Y (KPRK,KRVK,RKAMDTANVIKRRIN)
A0A072UKQ1	-	-	-
A0A072U9A9	-	-	-
G7J636	-	-	-
Q6UY59	-	-	Y (KRRK)
A0A072TPB6	-	-	Y (RRRK)
A0A072TPV8	-	-	Y (RRRK)
A0A072TQX2	-	-	Y (RRRK)
G7L971	-	-	-
A0A072VPP1	-	-	-
G7INX5	-	-	Y (KVKK)
A0A072UJ64	-	-	Y (KRVSHYSSIRKFEVKKMIK)
A0A072U7I5	-	Y (0.989 | 1-32)	-
G7IDC2	-	-	Y (KKSFKSYASQNNKHSRK)
A0A072UGN3	-	-	Y (KKHRYCGTGWSNWLKPRIR)
G7KJZ1	-	-	Y (KKKK,LGEV)
G7KJY3	-	-	Y (KKKK,KRIR)
G7KJX9	-	-	-
G7KJX5	-	-	Y (LGEV,KKKKK)
G7KKZ4	-	-	Y (KKCTAATALNGEQKKQKV)
A0A072V317	-	-	-
G7IJ99	-	Y (0.999 | 1-21)	Y (KRKL,LGEV,RRWLVHILLRGSIVCSKRK)
A0A072UZE6	-	-	Y (RKKK,PTKKRIR,PPQKRKW,PKPPQKRK)
G7J2B7	-	-	Y (RKKK,PTKKRIR,PPQKRKW,PKPPQKRK)
G7LJC7	-	-	-
A0A072TH02	-	-	-
A0A072VEL4	-	-	Y (KVKK,RKKR)
A0A072VE12	-	-	Y (KVKK,RKKR)
G7INF0	-	-	Y (FKVK,RKTKSKKKSGTNGRSLFSRLYKKKKMGGK)
A0A072UH49	-	-	-
G7ILR4	-	-	-
G7KR97	-	Y (0.763 | 1-21)	-
G7KF86	-	Y (0.833 | 1-72)	-
G7IU35	-	-	Y (KHRKRRGGRG)
G7KF46	-	-	-
A0A072V227	-	-	-
A0A072VAD4	-	-	-
G7J7B0	-	-	-
A0A072UD33	-	-	Y (KKRK)
G7JAC3	-	-	Y (RKRRKKK,KKAGLKMNWSVRRKIA)
A0A072TUE1	-	-	Y (KRATIRFADLQRKRYW)
G7LDY1	-	-	Y (KRATIRFADLQRKRYW)
G7JHR8	-	-	-
A0A072V1Y4	-	-	Y (KPRK)
A0A072US86	-	-	-
G7KB58	Y (0.984 | 1-52)	-	-
A0A072UQG5	-	-	-
G7J9B0	-	-	-
G7JT27	Y (1.0 | 1-41)	-	Y (RRKTKINLKSKLKKKVE)
G7KU92	-	-	Y (KPPKPKK)
A0A072VBA5	-	-	-
Q84UD8	-	Y (0.752 | 1-40)	-
A0A072ULI9	Y (1.0 | 1-39)	-	Y (RRRR,KKRLFSNHYSYRKFRRKKW,KRLFSNHYSYRKFRRKKWT)
B7FII2	-	-	-
A0A072U1I4	-	-	Y (RRNSKYKHLISRKRMS)
G7LHP1	-	-	-
A0A072VZG4	-	-	-
A0A072V293	-	-	-
G7I6P4	-	-	-
A0A072U5F4	-	-	Y (RVKKRVR,KKVVINYGYDFLRRNSR)
G7K7L6	-	-	-
G7K7L7	-	-	-
A0A072UEY4	-	-	-
A0A072U4R8	-	-	-
A0A072UH04	-	-	-
G7JPF9	-	Y (0.879 | 1-31)	-
A0A072U710	-	-	-
A0A072V374	Y (0.873 | 1-49)	-	-
A0A072TVX3	-	-	-
G7KYF8	-	-	-
G7ILY5	-	-	Y (RKALHIREGTIGKWSRR)
G7JWI9	Y (1.0 | 1-41)	-	-
G7L8U5	-	-	Y (LGEV)
G7KY03	-	-	-
G7L1F3	-	-	Y (PPEKRKF)
G7LE18	-	-	Y (RKVITPIYRVIEKESKKSR)
A0A072VBF4	Y (0.985 | 1-21)	-	-
G7IJC9	-	-	-
G7L0U0	Y (1.0 | 1-22)	-	-
G7L2R8	-	-	Y (RKLCRYEQSERSYKK,KKAYFGLKNLLKKSKS,KKSKSAEDNASKGKLR)
G7KQU5	-	-	-
A0A072UIU3	-	-	Y (RRLQALKSEERRKIL)
G7KE92	-	-	-
A0A072UZD8	-	-	Y (KRPIEIALTGKMSKR)
A0A072URB1	-	-	-
G7JGP4	-	-	-
A0A072V2Z8	-	-	-
G7JSQ8	-	Y (0.891 | 1-28)	-
A0A072TPZ8	-	-	Y (RKRK)
A0A072UJ24	-	-	-
A0A072UJM2	-	-	Y (KKKKNKKKKEKEV)
A0A072UJL3	-	-	-
A0A072UIN3	-	-	-
A0A072UUS1	-	-	-
A0A072TUS9	-	-	Y (RKVITPIYRVIEKESKKSR)
A0A072VIS8	-	-	Y (PKPS)
G7JKL2	Y (0.978 | 1-61)	-	-
G7J9T3	-	-	-
A0A072U4P7	Y (0.796 | 1-72)	-	Y (LGEV,RRRK)
G7KBA4	-	-	Y (KKASKKNCYTSRKKGSR)
G7I684	-	-	-
B7FMF0	Y (0.998 | 1-62)	-	-
A0A072V6W9	-	-	-
G7JG63	-	-	Y (KRSDAVLSTYLHLSVRRRR)
G7KME8	-	-	-
A0A072UM15	-	Y (0.732 | 1-60)	-
G7LGK6	-	Y (0.749 | 1-37)	-
A0A072TQI9	-	-	Y (RRRK,KKEDLENHQLRLDWKTRKR)
A0A072TRL0	-	-	Y (KKEDLENHQLRLDWKTRKR)
A0A072TX98	-	Y (0.989 | 1-32)	-
A0A072TSD3	-	-	-
G7LCY5	-	-	-
G7JR41	-	-	-
A0A072URI7	-	-	-
G7K3E8	-	-	-
A0A072VFQ0	-	-	Y (RTLKRNK)
A0A072UFQ9	-	-	-
A0A072UVK2	-	Y (0.662 | 1-37)	Y (RRHVWDIIENAKKGRA)
A0A072U8H8	-	-	Y (RRRGTRMKHHSRRRRSM)
A0A072V1D1	-	-	-
G7JKZ3	-	-	-
B7FHZ9	-	-	-
G7KGK1	-	Y (0.719 | 1-36)	-
G7LEX7	-	-	Y (KKPR,KVKK)
A0A072TTT7	-	-	Y (KKPR,KVKK)
A0A072TVM9	-	-	Y (KVKK)
G7LC56	Y (1.0 | 1-37)	-	Y (LRRRSKRQARKQR)
G7J942	-	-	-
G7JWE5	Y (0.981 | 1-31)	-	Y (RKVLAKNPQVEQQRLHRR)
Q2HVC0	-	-	Y (KKKK,RKKK,RRGNSSDGSKHSSINKRGK)
G7KV62	Y (0.671 | 1-61)	-	Y (RRRR,RRRKNAKK,KRVAQFMNEVEILARLRHK)
G7KV60	Y (0.671 | 1-61)	-	Y (RRRR,RRRKNAKK,KRVAQFMNEVEILARLRHK)
G7L5Z8	-	-	-
G7KHN4	-	-	Y (RMRKRTK)
A0A072UW05	-	-	-
G7IMG2	Y (1.0 | 1-41)	-	Y (KKKEK)
G7IKX8	-	-	-
G7IKX7	-	-	-
A0A072VQH4	-	-	-
A0A072VFP6	Y (1.0 | 1-42)	-	Y (KPRK)
G7JNF1	-	-	-
A0A072UMT0	Y (0.804 | 1-72)	-	-
G7L712	-	-	Y (KKWK,KRSR)
B7FHB0	-	-	-
I3S2R5	-	-	-
A2Q5C6	-	-	-
A0A072UBU4	-	-	-
A0A072VA30	-	-	Y (RKSK,RKGLHKISSVFRRSRKM)
A0A072VK97	-	-	Y (RRADFDDEEEYDVRGRSR)
A0A072UFT1	-	Y (0.995 | 1-21)	-
G7IV54	-	-	-
A0A072UYK7	-	-	-
A0A072V8L2	-	-	-
A0A072TXV1	-	-	Y (KRRR)
G7K1P2	-	-	-
A0A072UEP0	-	-	-
G7JRE7	Y (0.881 | 1-40)	-	Y (RRNKIFLHMEEVRRLRI,KRFIHLNNKKCFNKRWRV)
A0A072UTZ9	Y (0.881 | 1-40)	-	Y (RRNKIFLHMEEVRRLRI,KRFIHLNNKKCFNKRWRV)
A0A072U8M5	-	-	Y (RKYKIDISGDPRALRRLKS)
A0A072VEN6	-	-	-
G7JTY3	-	-	-
A0A072UQB9	-	-	-
A0A072W026	-	-	Y (LGEV)
G7ID28	-	-	Y (LGEV)
A0A072VNR4	-	-	Y (LGEV)
A0A072V1P6	-	-	Y (KKKDRALLALKKKKTQ,REKKKDRALLALKKKK)
G7J360	-	-	-
G7J454	-	-	-
A0A072V458	-	-	Y (KKSPPATPAFKKRHRG)
G7LG31	-	-	-
A0A072TM89	-	-	-
A0A072TXQ7	-	-	-
A0A072U146	-	-	Y (KKLRNEDSVLRSIKNRCK)
A0A072TJX9	-	-	Y (KRIIPLHEITGVRRAKT)
A0A072TWG7	-	-	Y (KRIIPLHEITGVRRAKT)
G7JBP0	-	-	Y (RKKPLTVLHDVSGIIKPKR,KKPLTVLHDVSGIIKPKRM)
G7JR17	-	-	Y (KRIR)
A0A072U3D9	-	-	-
G7I6M3	-	-	-
A0A072TPZ2	-	-	Y (RRRK,KKEDLENHQLRLDWKTRKR)
G7JXH5	-	-	-
A0A072UNQ3	-	-	Y (RKQRKK)
A0A072V5B8	-	-	Y (KVKK)
A0A072UX40	-	-	Y (RKLDAGVLKGKLKVKKH)
G7K2T5	-	-	Y (RKALRTTLNSIIDRRGNK)
A0A072VRY9	Y (0.978 | 1-55)	Y (0.791 | 1-43)	Y (RHRR)
A0A072VMK2	-	-	-
G7K596	-	Y (0.981 | 1-22)	Y (KTPRSRRSRSKRKH)
A0A072VDH3	-	-	-
A0A072V3G9	-	Y (0.818 | 1-71)	-
A0A072V2F5	-	-	-
G7L1E7	-	-	Y (FKVK)
A0A072VHF6	-	-	Y (RTLKRNK)
G7JVD8	-	-	-
A0A072VNF7	-	-	-
A0A072UNJ5	Y (0.887 | 1-42)	-	Y (KKMDAFLQKLLDEKRRNW)
I3SQE0	-	-	-
G7IWN4	-	-	Y (KSSKSSKKDSKKNKS,KKIDYLKDKVQASFVKDRR)
A0A072UPN1	-	Y (0.906 | 1-24)	-
Q1S5M1	-	-	Y (RKFESGRIETKTKRV)
G7IFB0	-	-	Y (PDEKRKL,RKDQEDVLLPLIRARKQVK)
G7IFA5	-	-	Y (PMEKRKL,RRDQEDVLLPLIRGRKQVK)
G7I8P3	-	-	Y (KKRP)
A0A072VBJ2	-	-	-
G7ILW7	-	-	Y (KRQK)
G7JIP1	Y (0.979 | 1-30)	Y (0.938 | 1-59)	-
G7KQP7	-	-	-
A0A072TT23	-	-	-
G7IGG1	-	-	-
A0A072U790	-	Y (0.979 | 1-24)	Y (RRRR,RRRLESHIEMEESSWRTRK,RRLESHIEMEESSWRTRKE)
G7JS28	-	-	-
G7LB83	-	-	-
G7LEB3	-	-	-
G7IY20	-	-	-
B7FML9	Y (0.997 | 1-42)	-	-
G7L290	-	-	-
G7INU9	-	-	-
A0A072UTS0	-	-	-
G7ISE3	-	Y (0.995 | 1-25)	Y (KRRK)
A0A072V5J3	-	-	Y (RKLVIMALDRLKRGRG)
G7KJY1	-	-	Y (KKKK,LGEV)
A0A072VM55	Y (0.737 | 1-42)	Y (1.0 | 1-21)	-
G7JQB0	-	Y (0.934 | 1-32)	Y (KKPR)
A0A072UM24	-	-	Y (PVPPRPPLHPALPGAKPSPPPPPAPLGAKPGPPPPPPPAPPSAKPGPPPPPPPAPSGAKPGPRPPPPPPKSGVAPPRPPIGPKAGGPK)
G7JF38	-	-	Y (PVPPRPPLHPALPGAKPSPPPPPAPLGAKPGPPPPPPPAPPSAKPGPPPPPPPAPSGAKPGPRPPPPPPKSGVAPPRPPIGPKAGGPK)
A0A072TV64	-	-	-
G7L9Q9	-	-	-
G7JCY4	-	Y (0.933 | 1-33)	Y (RKPDISVTVQEVLEKAKSK)
Q2MJ22	-	-	-
G7JCW1	-	Y (0.759 | 1-51)	Y (KKKK)
G7IF66	-	-	Y (KSMRRAKKGRPP)
G7IYD2	Y (0.999 | 1-42)	-	-
A0A072TQ25	-	-	-
G7JNL7	-	-	-
G7JNL8	-	-	-
G7IMM5	-	-	Y (LGEV)
A0A072UDM1	-	Y (0.719 | 1-36)	-
A0A072UF26	-	Y (0.719 | 1-36)	-
G7JEN3	Y (0.941 | 1-80)	-	Y (PSLKRAR)
G7L6L4	-	-	Y (RHRR)
G7L1Q0	-	-	-
G7KPA0	-	-	-
G7JE73	-	Y (0.993 | 1-25)	Y (KRRS)
G7KZ69	-	-	-
G7L1C9	Y (0.798 | 1-41)	-	Y (KKLCEIFDGIIEERIRSR)
G7JUJ9	-	-	-
G7IJD3	-	-	-
G7J7N4	-	-	Y (RRRR,KKKRGFPVTIQMDTKVKMK)
A0A072UQP9	-	-	-
G7IEZ3	-	-	-
G7IVM9	-	-	-
G7I9X7	-	-	Y (KRRP)
G7K9I4	-	-	Y (KKKSQELAVWEADLKRREK,KKSQELAVWEADLKRREKD)
A0A072TVB6	-	-	-
G7IS16	-	-	-
A0A072UMH7	-	-	Y (RRRR)
A0A072UUH3	-	-	-
G7LGX8	-	-	-
G7J0R8	-	-	-
G8A1U1	-	-	-
G8A1U2	-	-	-
G7IQD6	Y (0.941 | 1-51)	-	Y (RSFRKKKP)
G7IWJ5	-	-	-
G7K6R9	-	Y (0.99 | 1-23)	-
A0A072VQQ2	Y (0.761 | 1-51)	-	Y (RKPKNSPIFHLFKMLKK)
A0A072UMQ4	-	-	-
A0A072TP84	-	Y (0.969 | 1-33)	-
G7IC91	-	-	-
G7LCC3	-	-	-
G7J507	Y (0.996 | 1-51)	-	Y (KRRP,RPRR)
G7KJY7	-	-	Y (LGEV,KKKKK)
G7LHL6	-	-	Y (KKFVHAWESLVRERTK)
G7JKJ4	-	-	-
I3SBT8	-	-	-
A0A072V9F0	-	-	-
G7INP9	-	-	Y (LGEV)
A0A072TXX8	-	-	Y (RLIKRSR)
G7L5Z6	-	-	Y (AKKTK)
A0A072U346	-	-	Y (AKKTK)
A0A072UQA9	-	-	-
A0A072VLM5	-	-	Y (KKFPIKVESKTSVIYKRSK,KKMGRKERMFDLRKKMGEKLEEKRRHLEEKSRHIVEKMR)
G7JYX0	-	-	Y (LGEV,RKRK)
A0A072V056	-	-	Y (KKKK)
G7JZG1	-	-	-
A0A072V6N0	-	Y (0.758 | 1-21)	-
G7IRP5	Y (0.862 | 1-49)	-	-
G7IPL2	Y (0.999 | 1-71)	-	-
G7LC91	-	-	Y (RRYALYGYDAPVKKKPP,RKKKNLNNKKDKKKKVKH,RKEGNQACPQCKTRYKRLK)
A0A072VFS8	-	-	-
G7KTU1	-	-	Y (RKKR)
G7KGC7	-	Y (0.997 | 1-25)	-
G7IC43	-	Y (0.932 | 1-42)	Y (RKKKFAPKKLVYKERRA,KLLKEHRKKKFAPKKLVYKERR)
A0A072TPI0	-	Y (0.988 | 1-28)	-
G7LGW7	-	-	-
A0A072TLE5	-	-	Y (PMDKRRY)
A0A072VFB5	-	-	Y (PKPS)
G7IPT3	-	-	Y (RRGRDRRPGSRRHRKV,AKRGSGRRGRDRRPGSRRHRK)
G7KK15	-	-	Y (RKKK,KKPSPLGSKSNILSQKKKL)
G7KKD8	-	-	Y (KKKEKEDAKKKTEK,KKGKEYYAKVGKAWKR,KKEEIINDLVKFKKGKE,KKSEEDEDKDEEEEINKRK)
G7KRN9	-	-	-
G7L9Y4	-	-	-
G7JUC4	-	-	Y (KREKTKEEKTLKRKGKY,RPKSKSIPKREKTKEEKTLKRKGK)
A0A072V7U8	-	Y (0.963 | 1-29)	Y (KRAR)
A0A072TIQ3	-	-	-
G7K7M5	-	-	-
G7K7M3	-	-	-
G7K7M4	-	-	-
G7JQV5	-	-	-
G7ILX7	-	-	-
G7JLI8	-	-	Y (RRVLLEEHGRDERKRRVP,RKRRVPLAVGLKSKRQKRV)
A0A072TIY3	-	-	Y (LGEV)
A0A072TKK0	-	-	Y (LGEV)
A0A072TV23	-	-	Y (LGEV)
A0A072UN78	Y (0.81 | 1-47)	-	Y (RKKKLQCLLKGKREKRG)
G7JSW4	Y (0.81 | 1-47)	-	Y (RKKKLQCLLKGKREKRG)
A0A072V8S7	-	-	-
G7IPY6	-	-	Y (RSEKRKK,KKRKPFLLDDFYTSKKSKL)
G7IPS9	-	-	Y (RRKSSRPFHLSRHRFR,RKSCGEKVTASGKGKKY)
A0A072UIY1	-	-	-
A0A072VHT7	-	-	-
G7JS29	-	-	-
A0A072V2T5	-	-	-
B7FL73	Y (1.0 | 1-41)	-	Y (RRLAQRHGEDFEIVKRRTS)
G7KPN7	-	-	Y (KKVGHYYDADPLLKDSKK)
A0A072V9T4	-	-	Y (RKDNFLENLTGMPIRFRYK)
G7L107	-	-	-
A0A072U4A7	-	-	-
A2Q3I4	-	-	-
G7IHX1	-	-	Y (LGEV)
G7LCS2	-	-	Y (RKLNNKSNSMKKKKYH)
G7KRP0	-	-	Y (KRSPRGGFWVGINSRRGKF)
A0A072UX27	Y (0.913 | 1-48)	-	-
G7K7B5	-	-	-
A0A072VN57	-	-	Y (TRRHRMR,RKGGLMSELSRRRIKV,KKESDDEVPSRRKASPKKK,RRKASPKKKSRRSSKGKAR,KKKSRRSSKGKARGKKKPP,KKMKKLSNIKEGLSTRTRR,KKLSNIKEGLSTRTRRHRM)
A0A072U1H6	-	-	-
G7L1C7	-	-	-
A0A072VQA2	-	-	Y (RKRK,RKLNEIAASGDSRRKFA)
A9YVC5	-	-	-
G7IYB6	Y (0.998 | 1-31)	-	-
A0A072U8R6	-	-	Y (LGEV)
A0A072UTA7	-	-	-
A0A072V405	-	-	-
G7JVH0	-	-	-
G7KET9	Y (1.0 | 1-42)	Y (0.801 | 1-48)	-
A0A072U2G0	-	-	Y (RRRLVKKPK,KKLVINYFYAFLRKNCR)
G7K668	-	-	Y (PRPPNKPR,KRFSAQFLSTHGSDKKRLL)
A0A072VAU6	-	-	-
A0A072TWK9	-	-	Y (KKKK)
G7IHW7	-	-	Y (LGEV)
G7I5Z0	-	-	-
A0A072UFF1	-	-	Y (LGEV,RMSKRKV)
A0A072UDR4	-	-	-
A0A072UMJ0	-	-	-
G7KSU9	-	-	-
A0A072V3I2	-	-	-
G7KJV4	-	-	-
G7KN31	-	-	-
G7JIF3	-	Y (0.951 | 1-21)	-
A0A072U0N2	-	-	-
A0A072V081	-	Y (0.967 | 1-21)	-
A0A072UQ94	-	Y (0.967 | 1-21)	-
G7JCT5	-	Y (0.967 | 1-21)	-
A0A072TLL6	-	-	-
A0A072TNA4	-	-	-
G7JRW3	-	-	Y (KRIR,KKFFPAVYRKKNKDK)
G7JXQ3	Y (0.998 | 1-42)	-	-
G7I709	-	-	-
G7KYP9	-	-	-
A0A072UU26	-	-	-
G7JYM1	-	-	-
A0A072VBW1	-	-	-
A2Q448	-	-	-
G7JFY7	-	-	-
G7JBT7	Y (0.676 | 1-50)	-	Y (RGKKRRRS)
A0A072UTV7	-	-	-
G7J356	-	-	Y (RRYKNGSHLWQLALQKRKE)
A0A072V1Q2	-	-	Y (RRYKNGSHLWQLALQKRKE)
G7JBF8	-	-	-
G7I5V0	-	-	-
A0A072U2Z7	-	-	Y (KKRK)
G7L553	Y (0.997 | 1-61)	-	-
Q2HTB6	Y (0.997 | 1-61)	-	-
A0A072UMI3	-	-	-
A0A072U4E1	-	-	Y (KGKKHKRFRK)
G7KYF1	-	-	Y (KANKEKKKAKRSRKK,KRSRKKQLVQEEERVRGR,KRPLELKDIPLVAPKDRAK)
A0A072VFN2	-	-	-
G7JIX5	-	-	Y (FKVK)
G7IBW6	-	Y (0.84 | 1-60)	-
B7FI29	-	-	-
G7JGR1	Y (0.999 | 1-30)	-	Y (KRVK)
S4T0U2	-	-	Y (RKRTYSHRINRNVKSIRR,KKNSSFYSISLWGKEEKKK)
G7KTU5	-	-	Y (RKRTYSHRINRNVKSIRR)
B7FKD8	Y (0.922 | 1-54)	-	-
A0A072VKY1	-	-	Y (PMNKRKY,KEKKKAKRSRKK,KRSRKKQLVQEEERVRGR)
A0A072ULB8	-	-	-
G7IE16	-	-	-
G7IG95	-	-	Y (RKLLIGNQTVRIKKT)
A2Q4V2	-	-	-
G7K6L9	-	-	-
A0A072VI50	-	-	-
G7K4V4	-	-	-
B7FI15	-	-	-
I3SVH0	Y (1.0 | 1-45)	-	-
A0A072U057	-	-	Y (KKAKELKKAAESLHQEERGGAKGRKHRKNVK)
G7J4M9	-	-	Y (RRRTKLRVTKSTKRRFT)
A0A072VG41	-	-	-
A0A072TYG8	-	Y (0.974 | 1-22)	-
G7IKA2	-	Y (0.985 | 1-41)	Y (RRRATDFRRPVRRKVP,KKLKDKRQVEMKIKDK)
A0A072UXK6	-	-	Y (KKKEIDLLAHKQVRR)
A0A072UJ56	-	-	-
G7IVL1	-	-	-
G7JXX6	-	-	-
A0A072UNL4	-	Y (0.891 | 1-28)	-
G7J1G3	-	Y (0.796 | 1-27)	-
G7ISN0	-	-	Y (KRQK,KRRP)
G7KCF3	-	-	-
A0A072V109	-	-	-
A0A072UXV3	-	-	Y (RRRR)
G7JTW9	-	-	Y (RRRR)
G7KJY0	-	Y (0.685 | 1-41)	-
A0A072UUV2	-	-	-
G7IA23	-	-	Y (RPNKRIR,RAVKRKC,KRSCRRRLAGHNRRRRKTQ,KRVGDSCSKCAIAEVRAKR)
A0A072TQJ1	-	-	-
A0A072UM58	Y (0.979 | 1-30)	Y (0.938 | 1-59)	-
A0A072ULA3	Y (0.979 | 1-30)	Y (0.938 | 1-59)	-
A0A072V6J2	-	-	-
A0A072V7V6	-	-	-
A0A072V6F6	-	-	-
A0A072V6Z9	-	-	-
A0A072UT79	-	-	Y (SPKHRERK)
A0A072URA9	-	-	-
G7K371	-	-	-
A0A072VK08	-	-	-
A0A072VQW6	-	-	-
A0A072VAT1	-	-	-
A0A072VMB7	-	-	-
A0A072UB17	Y (0.874 | 1-40)	-	-
G7LH40	-	-	-
A0A072U7Q1	Y (0.995 | 1-51)	-	-
A0A072UV09	-	-	Y (PKIKRIR)
I3SNW0	-	-	Y (KRAR)
A0A072U3I4	-	-	Y (RRVKTPLVKVASKPRRGKL)
A0A072VPF5	-	-	-
A0A072UG92	-	-	-
A0A072UEF4	-	-	-
G7KE48	-	-	-
G7JFR7	-	-	-
G7J6F8	Y (0.997 | 1-34)	Y (0.904 | 1-38)	Y (RRRR)
A0A072TUJ8	-	-	-
G7K7U7	Y (0.978 | 1-33)	-	-
G7KVR7	-	-	-
A0A072VR08	-	-	-
A0A072UPV2	Y (0.97 | 1-59)	-	Y (RKVMKTHDLVFSDRPYRK)
A0A072UPV5	Y (0.778 | 1-59)	-	-
A0A072U3T9	-	-	-
G7JJ89	-	-	-
A0A072UTW6	-	-	-
A0A072TJG4	Y (0.99 | 1-34)	-	-
G7KY61	-	-	-
G7KSN0	-	-	-
G7JZC5	Y (0.999 | 1-71)	-	-
G7K640	-	Y (0.936 | 1-37)	Y (LGEV,RHRR)
G7I8M2	-	-	-
A0A072U8A9	-	-	-
A0A072TY85	-	-	-
A0A072U2A7	Y (1.0 | 1-51)	-	-
A0A072V8H5	-	-	-
A0A072U677	-	-	Y (RKSK)
Q2HTC9	-	-	-
A0A072TGP1	-	-	-
G7L326	-	-	-
A2Q3R8	-	-	-
A0A072UB78	-	-	Y (KVKK)
G7KE37	Y (1.0 | 1-61)	-	-
J7FDW0	-	-	-
G7ICI3	Y (0.922 | 1-27)	-	-
G7ICI1	-	-	Y (LGEV)
G7LIW8	-	-	Y (KRAR,KKKKTGKRR)
G7LIW7	-	-	Y (KRAR,KKKKTGKRR)
G7J4R1	-	-	-
S4SZY3	-	-	-
G7LEI2	-	Y (0.63 | 1-48)	-
A0A072U5Z4	-	-	Y (KKKR)
G7K610	-	-	-
G7IP42	-	Y (0.99 | 1-22)	Y (KRLKNESLNSRKFRL)
A0A072V4T8	-	Y (0.99 | 1-22)	Y (KRLKNESLNSRKFRL)
G7I8M8	-	-	-
A0A072V473	-	-	Y (RKSLRLTHESRKKFS)
A0A072VEP9	-	-	-
G7JXB5	-	Y (0.938 | 1-26)	Y (RKKK)
A2Q3U2	-	-	-
G7ZYX3	-	-	Y (RKYIMKALINEQKKRLA,KKHILANVLGANAQKRHRF)
G7I9J5	Y (0.949 | 1-31)	-	-
G7KY86	-	-	-
G7I2C8	-	-	-
A0A072VQ89	-	-	-
A0A072UUA7	-	-	Y (KKAGKYSGGMKRRLS)
G7J9A4	-	-	Y (GKKHRRK)
A0A072TT00	-	-	-
G7L7C5	-	-	-
G7L6K2	-	-	-
A0A072TI16	-	-	Y (KRSR,KKRNKNRSRYPK,KRRFRHFEELHRRLKE)
A0A072TGS7	-	-	Y (KRSR,KKRNKNRSRYPK,KRRFRHFEELHRRLKE)
G7KTA0	-	-	Y (KKKDKNNGCSCTLKRKFG)
G7KQT0	-	-	-
A4UN77	-	-	-
A0A072U5Z8	-	-	-
G7JCC0	-	-	Y (KKETSPTATASGNVKKKRK)
A0A072V1R1	-	-	Y (KKETSPTATASGNVKKKRK)
G7J9R2	-	-	-
A0A072UC15	-	-	-
G7L4P1	-	-	-
A0A072U1W1	-	-	-
A0A072VK51	-	-	-
G7KFW4	-	-	Y (LGEV)
A0A072TM96	-	-	Y (PMDKRRY)
G7LDU7	-	-	-
A0A072VGF4	-	-	Y (KVKK,KKRKK)
A0A072TZ15	-	-	Y (NKKK)
A0A072TZR6	-	-	Y (NKKK)
A0A0C3Y601	-	-	Y (KKVDDSDSYEQFLKKRKAL)
G7L1R5	-	-	-
A2Q5Q4	-	-	-
A0A072VMT4	-	-	-
G7JDN7	-	Y (1.0 | 1-21)	-
G7LDB8	-	-	-
A0A072TW90	-	-	-
G7KKB8	-	-	-
G7IU03	-	-	Y (KREREIKDILRQKSKKRRR)
A0A072VG45	-	-	-
Q2HUB9	-	-	-
A0A072U298	-	-	Y (RRTVDQVLHRIIEIRRTPR)
G7L728	Y (0.999 | 1-61)	-	Y (KKKPKK)
A0A072UXS9	-	-	-
A0A072W222	-	Y (0.609 | 1-51)	Y (RRRK,RKALEEWSAHRLSTPKPKK)
E2IXG7	-	-	-
G7J3Q4	-	-	-
A0A072URP3	-	-	-
G7LDY2	-	-	Y (KRATIRFADLQRKRYW)
G7JZG8	-	-	-
G7KVN8	Y (0.956 | 1-62)	-	-
A0A072UC59	-	-	-
A0A072USM1	-	-	-
G7KBY9	-	-	Y (KKKK,KRIR)
G7LJ53	-	-	-
A0A072VN94	-	-	-
G7K579	-	-	Y (KRTDAFLQGLIDEHRFGKR)
A0A072UIH6	Y (0.999 | 1-21)	-	-
G7K666	-	-	Y (LGEV)
A0A072UM84	-	-	-
A0A072UA53	-	-	Y (WRRKSR)
G7JSQ2	-	-	-
A0A072V004	-	-	-
G7K3Y5	Y (0.962 | 1-79)	-	-
G7K3Y4	Y (0.962 | 1-79)	-	-
G7ITJ8	-	-	Y (RRVQLDCDNRDRFLKR)
G7ITK1	-	-	Y (RRKKPE,RRVQLDCDNRDRFSKR)
Q2HSW3	-	-	Y (RRRR)
I3SQR5	Y (0.998 | 1-30)	-	Y (KKVSAKFLTTSQRRNIKR)
G7KYF7	-	-	-
A0A072UJP6	-	-	Y (KRNFNVSDETDRKKFS)
G7JZF9	-	-	-
G7JU57	-	-	-
A0A072TIL3	-	-	Y (LGEV)
A0A072TJQ5	-	-	Y (LGEV)
G7JPT7	-	-	-
Q8GSM8	-	-	-
G7J9Y7	-	-	-
A0A072UWF6	-	-	Y (KKHK)
A0A072UZS6	-	-	-
G7JP51	-	-	-
G7L9B8	-	-	Y (KKKQKYALQGKKSKRKEGKM)
G7KE80	-	-	-
A0A072URA7	-	-	-
G7K2U5	-	-	-
A0A072V199	-	-	-
G7JNU5	-	-	-
G7LFG1	-	-	-
I3SVA3	Y (0.999 | 1-50)	-	Y (RRRR)
G7K2K1	Y (0.949 | 1-59)	-	Y (KKLPKFIYDEEKALEKTRK)
G7L639	-	-	-
A0A072V567	Y (0.938 | 1-35)	-	Y (LGEV)
A0A072V5N4	-	-	Y (LGEV)
G7IM02	-	-	Y (LGEV)
A0A072TKY7	-	-	-
G7I5D0	-	-	-
A5H2U5	-	-	-
O22302	-	-	-
A0A072UHT1	-	-	-
G7I6C4	-	-	Y (KKQLHILQNVSGILKPRRM)
A0A072TR84	-	-	Y (RRVSGVLCDKKVPLKLKGK)
I3SX98	-	-	-
A0A072U1A6	-	-	-
G7J5W0	-	Y (0.884 | 1-30)	-
A0A072U4B7	-	-	Y (GSKKHRTR,KKKSDDSVQRSRRSKP,RRQRAASKAQVDGSKKHRT)
G7J9S1	Y (0.933 | 1-51)	-	-
A0A072UZ26	-	Y (0.991 | 1-28)	Y (IRSLEKHVKGRKISKK)
G7K0T1	-	-	Y (RKSAVISEESRKKTA)
G7KY55	-	-	Y (KKPR)
G7JA37	-	-	-
G7KE79	-	-	-
G7I4R9	-	-	-
G7L2Y9	-	-	-
G7L7J6	-	-	Y (KKFDWFMEHVLEEHIERRK)
A0A072UAI4	-	-	Y (KKIGRRERFLDFRKKMS,KIGRRERFLDFRKKMSEKV)
A0A072VA43	-	-	-
A0A072UIA7	-	-	-
G7LEE2	Y (0.998 | 1-42)	-	-
G7IE17	-	-	-
A0A072V4R6	Y (0.998 | 1-42)	Y (0.876 | 1-31)	-
G7L7U8	-	-	Y (KRHR)
G7IBH4	-	-	-
A0A072TJJ4	-	-	-
A0A072TI05	-	-	-
A0A072VRR4	-	-	-
G7IAU4	-	-	-
G7L7D6	-	-	-
A0A072UE09	-	-	Y (KRLHGVDNAIDKSKKV)
G7JWJ8	-	-	Y (KRLHGVDNAIDKSKKV)
G7L8V1	-	-	-
A0A072U3L7	-	Y (0.971 | 1-32)	Y (KPKPEKKKRRKSSKKESKK)
G7KG99	-	Y (0.993 | 1-22)	Y (KPKAEKKGGKSKKP,RKPASNDCYERREKS,KKPWSTQADQSQNEKKRQK)
G7KZW8	-	-	Y (KKIKLAAKVHDKKSGR)
A0A072UX38	-	-	-
A0A072V582	-	-	-
G7KE81	-	-	-
G7L626	-	-	-
G7KEV2	-	-	-
G7J069	-	-	-
G7KVD5	-	Y (0.864 | 1-52)	-
G7K566	-	-	Y (KVKK)
G7K6F5	-	-	Y (KVKK)
G7KYH1	-	-	Y (KRRK,RKKK)
A0A072V0R1	-	-	-
A0A072VMS3	-	-	-
A0A072UM27	-	-	Y (RKSK)
A0A072THL1	-	-	Y (KRTPKMSAYWFKQLLTKKK)
A0A072V1G8	-	Y (0.924 | 1-23)	-
G7K3Y6	-	-	-
G7KKA8	-	-	-
G7J5E5	Y (1.0 | 1-81)	-	-
G7JBG6	-	-	-
A0A072VH75	-	-	Y (KKSRNASGEKPSIKFARR)
A0A072TRB0	-	-	-
G7JL78	Y (0.825 | 1-37)	-	Y (KKRP)
A0A072U7V9	-	-	Y (RLKAK)
E2IXG5	-	-	Y (RKKR)
A0A072UU37	-	-	Y (RKKR)
A0A072TLA4	-	Y (0.958 | 1-42)	-
G7JFA7	-	Y (0.99 | 1-23)	Y (FKVK)
I3SE13	Y (0.998 | 1-35)	-	-
B7FN10	Y (0.998 | 1-51)	-	-
G7JGH8	-	-	-
G7JGH9	-	-	-
A0A072TPP2	-	-	-
A0A072VCU8	-	-	-
G7ZWM6	-	-	-
A0A072V1T8	-	-	-
G7JL59	-	-	-
G7IFE9	-	-	-
I3STV7	-	-	-
G7L8J6	-	-	Y (RRRK,KKVLSIFRSFVGERLKMR)
A0A072VN99	-	-	-
G7INA2	-	-	Y (RRKAERKKMMEEAEAKLGAEAIRKKEAKDRARQMKKAMPRMKMSRGA)
G7ILT6	-	-	-
A0A072U613	-	-	-
G7K875	-	-	-
G7KPV9	Y (0.994 | 1-51)	-	Y (KKCRAFKSEDGGDVKEKKL)
G7KPW0	Y (0.994 | 1-51)	-	Y (KKCRAFKSEDGGDVKEKKL)
A0A072V634	-	-	-
Q2MJ13	-	-	-
G7IV73	-	-	-
G7ICD0	-	-	-
A0A072V2E3	-	-	-
G7LJ58	-	-	-
G7LJ57	-	-	-
G7IC74	-	-	Y (RLCKRKH)
E2IXG6	-	-	Y (RRKR)
I3SV27	-	-	-
A0A072UDC6	-	-	-
A0A072VHA6	-	-	-
A0A072VD44	Y (0.995 | 1-51)	-	Y (KKGRKH,KRGNRCFCFGEDVTKRFLK)
A0A072VCK4	Y (0.995 | 1-51)	-	Y (KKGRKH,KRGNRCFCFGEDVTKRFLK)
G7IUJ0	-	-	Y (KKGRKH,KRGNRCFCFGEDVTKRFLK)
A0A072VN12	-	-	Y (KKGRKH,KRGNRCFCFGEDVTKRFLK)
A2Q450	Y (0.995 | 1-51)	-	Y (KKGRKH,KRGNRCFCFGEDVTKRFLK)
A0A072VBW5	Y (0.995 | 1-51)	-	Y (KKGRKH,KRGNRCFCFGEDVTKRFLK)
S4T0Q1	-	-	-
A0A072U5N7	-	-	Y (KKFAVNLYSFLRKNCR,KKLQATYEQELPELNTRRR)
G7JFH3	-	-	-
A0A072V1N3	-	-	-
A0A072URQ0	-	-	-
G7KZC5	-	-	-
A0A072U1D5	-	-	-
A0A072UMT8	-	-	Y (KRSR)
A0A072USV4	-	-	-
G7KXL5	-	-	-
G7LIF4	-	-	-
G7LJ42	-	-	Y (RKSK)
G7LJ39	-	-	Y (RKSK)
G7JJN9	-	-	-
G7KXS7	Y (0.99 | 1-77)	-	-
A0A072UBT9	-	-	Y (KRRR,KRFIQEYIETNRNRIRRV)
G7J867	-	-	Y (KKAAYFPIRELLDDEKKGK)
A0A072V0E3	-	-	Y (KKAAYFPIRELLDDEKKGK)
A0A072USC5	-	-	-
I3STX0	-	Y (0.907 | 1-21)	-
A0A072V210	-	Y (0.907 | 1-21)	-
G7K4H1	-	-	Y (LGEV,RRRR)
I3S5D8	-	-	-
A0A072TPJ6	Y (0.979 | 1-39)	-	Y (KRKQKSLEKLNRMRKRHRQ,RSLRHKEKEKRKQKSLEKLNRMRKRHR)
A0A072VGD0	-	-	Y (RKKEDMVTMSRRRGT)
A0A072VCC7	-	-	Y (KRWRQAAFVLNASRRFRY,KRKNAFGTNTYPRKKGRS,RRFRYTLDLKKEEEKEQKK)
G7KQ54	-	-	-
A0A072V2F7	-	Y (0.916 | 1-25)	Y (KRHR)
A0A072USP1	-	-	-
A0A072UXA0	-	-	-
A0A072VQP4	-	Y (0.932 | 1-42)	Y (KSGKKKKLKAF)
G7KFE4	-	Y (0.966 | 1-56)	Y (RRLIGLLLSSFLRRRLI,RKRWKNLHASNPEKVRRH,KRWKNLHASNPEKVRRHGR)
G7KPP6	-	-	-
A0A072TST1	-	-	Y (KRRSSWLTKQLTVKRLLR,RRSDNINCFTQLQRRRPRE)
G7K9G5	-	-	Y (RRRFTWLRKHTRVKRLLR)
G7KFM2	-	-	-
A0A072V136	-	-	Y (KRAQYRLMRDAMEKRFIR)
G7KH64	-	-	-
A0A072UW26	-	-	Y (LGEV,RKKK,KKAQDEVREVFKMKGR)
A0A072UBT6	-	-	Y (LGEV,RKKK,KKAQDEVREVFKMKGR)
G7JFR5	-	-	-
A0A072VF89	-	-	Y (KRAR)
A0A072VZQ3	-	-	-
B7FJG9	-	-	-
G7JC50	-	-	Y (KKKK)
A0A072UC78	-	Y (0.953 | 1-27)	-
A0A072TVF8	-	Y (0.975 | 1-37)	-
G7IMM7	-	Y (0.943 | 1-31)	Y (LGEV)
G7JKL3	-	-	Y (RASSSRKSSKAAKA)
G7K7J7	-	-	Y (KRKR,PWIKRHR)
G7KD06	-	-	Y (RKVDSGLLSKIPKGKKL)
G7KD07	-	-	Y (RKVDSGLLSKIPKGKKL)
A0A072VFM0	-	-	-
A0A072V6Z0	-	-	-
A0A072VM17	-	Y (0.989 | 1-31)	-
G7LBC1	-	-	-
G7LH13	-	-	-
A0A072TH93	-	-	-
A0A072TSS5	-	Y (0.833 | 1-79)	-
A0A072TUN9	-	Y (0.833 | 1-79)	-
A0A072TT21	-	Y (0.833 | 1-79)	-
G7JGL7	-	-	-
A0A072UR39	-	Y (0.895 | 1-26)	-
G7K4K9	-	-	Y (KRVK)
A0A072URG1	-	-	Y (KRVK)
A0A072UQA0	-	-	Y (ARSKKNPKAKHK,RRNINLSWMKAIARSKKN)
A0A072V1K2	-	-	Y (ARSKKNPKAKHK,RRNINLSWMKAIARSKKN)
G7JB42	-	-	Y (RKEGNKSCPQCKTRYKRLR,RKKGKGGNKKYGDKKRGVKR)
A0A072TM56	-	-	-
A0A072TU08	-	-	-
G7K2Y9	-	-	Y (RLKK,RKNSDLYGPWKKKNL)
G7K2Y8	-	-	Y (RLKK,RKNSDLYGPWKKKNL)
A0A072VCJ0	-	-	-
A0A072U4V6	-	Y (0.985 | 1-30)	-
Q2MIZ9	-	-	-
G7ITC6	-	Y (0.994 | 1-22)	-
A0A072VJM1	-	-	Y (KVKK)
G7JBR8	-	-	-
G7KGC6	-	-	Y (RILKRPR)
A0A072VKZ3	-	-	-
A0A072VDN5	-	Y (0.9 | 1-42)	Y (RPHKKEVAREKKRVHKK,KKVDGSSSNSSSMRPHKK)
A0A072VPS8	-	Y (0.9 | 1-42)	Y (RPHKKEVAREKKRVHKK,KKVDGSSSNSSSMRPHKK)
A0A072UGI4	Y (1.0 | 1-41)	-	-
A0A072TZ09	-	-	Y (KLKPSLKSKRKKN,RRAANSPEAKLKPSLKSKR)
G7JED5	-	Y (0.791 | 1-57)	Y (KKRK,KTRKKREKMEKKASRPKFVKTRTR)
A0A072VH25	Y (0.998 | 1-48)	-	Y (RKIQLAQLIDKARKL)
A0A072UHI8	-	-	-
A0A072U1Y6	-	-	Y (KKDAALAVKPPKRKVKKE)
G7KSE4	-	-	-
G7L4I8	-	-	-
G7J3U7	-	-	-
G7L0G1	-	-	-
G7ISI0	-	-	-
A0A072VQN0	-	-	Y (RKRK)
A0A072U150	-	Y (0.897 | 1-26)	-
G7JXE9	-	-	Y (KVKK)
A0A072VF53	-	-	-
G7JU49	-	-	-
G7JUB8	-	-	-
G7IK15	-	-	-
G7LDL9	Y (0.95 | 1-35)	Y (1.0 | 1-22)	-
A0A072VII9	-	-	-
I3SHR4	-	-	-
G7III2	-	-	Y (RRHSYSGPLRTGRSKRL)
A0A072VH61	-	-	Y (RRHSYSGPLRTGRSKRL)
A0A072V616	-	-	Y (RRHSYSGPLRTGRSKRL)
G7KSF6	-	Y (1.0 | 1-21)	Y (KRKL,RKKR,RKRK,RKEGGEGEQEAKKAYR)
G7LD05	-	-	Y (RKLCVMKLFSRKRAE)
G7KLA5	-	-	-
A0A072VQ88	-	-	Y (KRKL,RKRRK,RRKRR)
G7ICI8	-	-	Y (KRVK)
A0A072VB48	-	-	-
A0A072VLI4	-	-	-
B7FIQ5	-	-	-
G7JJ80	-	-	Y (PKPS,RKLRNLNNAGRRRIC,KREQAFESIQKLRKQ,KKLKDREKKAKKKSG,KREEEIAKAKLAAERKKKL,VRFRSRAKGPESIQKAIMKRKK)
G7ICF9	-	-	-
A0A072TSW4	-	-	Y (KRVK)
A0A072U440	-	-	-
A0A072TUP4	-	Y (0.833 | 1-79)	-
A0A072TTQ7	-	Y (0.833 | 1-79)	-
A0A072U405	-	Y (0.833 | 1-79)	-
A0A072TST0	-	Y (0.833 | 1-79)	-
A0A072U400	-	Y (0.833 | 1-79)	-
G7LJ02	-	-	Y (KRKR,KRRS,RKRR)
A0A072U261	Y (1.0 | 1-41)	-	Y (RREKVTDGVEDTFGRRKKQ)
A0A072TV10	-	-	-
A0A072VCX6	-	-	-
I3SWZ8	-	-	-
G7K711	-	Y (0.754 | 1-79)	-
A0A072VRC0	-	Y (0.931 | 1-21)	-
A0A072V9R4	Y (0.98 | 1-59)	-	Y (RKGRR)
A0A072UDZ0	-	-	Y (RRKR)
G7IBZ3	-	-	-
G7JE17	-	-	Y (RHRR,RKLCGVVKNPKRRFRF)
G7JJ29	-	-	-
A0A072UU44	-	-	Y (RREGRQLCPQCKTRYKRLK,RRQALYGYNPPKGPKRPKM,KRPKMVSCDCCPCFGRRKK)
G7JFJ6	-	-	Y (RREGRQLCPQCKTRYKRLK,RRQALYGYNPPKGPKRPKM,KRPKMVSCDCCPCFGRRKK)
G7JBP7	-	-	Y (KRRMMRLQRRKA)
G7JVS2	-	Y (0.71 | 1-34)	Y (RRESDGIVKNRKRYL)
B7FLJ0	-	-	-
G7JHU7	-	-	-
G7L1Y7	-	-	Y (FKVK)
A0A072USA9	-	Y (0.701 | 1-71)	-
Q1S5M3	-	Y (0.964 | 1-24)	-
I3STZ6	Y (0.986 | 1-42)	-	-
D2IU94	-	-	-
A0A072TPJ1	-	-	-
G7LBX2	-	-	-
A0A072TRF3	-	-	-
G7KSA1	-	-	-
G7L917	-	-	Y (KVKK)
G7L918	-	-	Y (KVKK)
A0A072UQ09	-	Y (0.977 | 1-30)	Y (KQVKGRKKNKK)
G7KUD2	-	-	Y (KKGIRRPQMTIFRKRRKHV)
G7L2J3	-	-	-
G7IDX9	-	-	Y (KRVK)
I3T5G8	-	-	-
G7J9S2	Y (0.879 | 1-51)	-	-
G7IFT9	-	-	-
G7JFQ2	-	-	-
A0A072TWR5	-	-	-
G7LB44	-	-	Y (KKAEFNREPLYAKFRLR,RKLIKVALLEAAKKREMR,KKREMRYSDLKKIDRGVRR)
A0A072V4N8	-	-	Y (KKPAKDVSELYKDAKR,WKEKDKKNKKKKEAPK)
A0A072VE90	-	-	-
G7IK53	-	-	-
G7J0A6	-	-	Y (KKWK,KRSR)
G7J0A5	-	-	Y (KKWK,KRSR)
A0A072UEC0	-	-	Y (KSRKNANVDRRKKL,RRILMRDELTEKEKKTLRR)
A0A072TWU2	Y (0.956 | 1-62)	-	-
G7KH59	-	-	Y (GGGGRGGGGFGGGSGGGEGGGGGRGGGGYGGGGGRGGGGGWGGGGHGGGKHG)
G7JQ38	-	Y (0.828 | 1-62)	Y (RRRK,RRRR)
G7JQ39	-	Y (0.828 | 1-62)	-
A0A072UP51	Y (0.81 | 1-47)	-	Y (RKKKLQCLLKGKREKRG)
G7J4I8	-	-	Y (KKKK,KPRK,KVKK,PKPS,RRRK,LIRRHTKKFRSRG,RKLKYELCYSRGKQK,KKVAKSHEEKRSRPRKM,RRQEVWKVSTTAGARRVKK)
G7JK43	-	-	-
A0A072VPI2	-	-	Y (KVKK,RKKR)
A0A072VC03	-	-	Y (RKKK,PAGKRKP)
G7L6Z6	Y (0.96 | 1-51)	-	-
G7L2Q0	-	-	-
G7L2P9	-	-	-
G7INV8	-	-	Y (KKLVINYFYAFLRKNCRR)
A0A072W0R6	Y (0.998 | 1-61)	-	-
A0A072VNC5	-	-	-
A0A072VC82	-	-	-
G7IUP0	Y (0.717 | 1-41)	-	-
A0A072UD47	-	-	-
A0A072U815	-	-	-
A0A072TW86	-	-	Y (RHRR)
A0A072VRG4	-	-	-
A0A072VQM6	-	Y (0.609 | 1-51)	Y (RRRK)
A0A072TT24	-	-	-
G7IYA1	-	-	-
G7IUY6	Y (0.949 | 1-69)	-	Y (PKPS)
A0A072VDW2	-	-	-
G7K0Y3	-	-	Y (KHKR)
A0A072UI49	-	-	Y (KRSR,KKRNKNRSRYPK,KRRFRHFEELHRRLKE)
G7IFA2	-	-	Y (SKKKKK,RKQVKESKLNNPEEKRKLS)
G7IKM7	-	-	Y (RKSK,PPQPPPPPPALAPRPPPPPKMVRPPPAPPKPMV)
A0A072TPC4	-	-	-
A2Q5W8	-	-	-
A0A072UJE7	-	-	Y (KVKK,RHRR,KPAPPPPGPPPVPPPRPPPLAPRPPPPPKGGHPPPAPPKPMAGKN)
A0A072UQA1	-	Y (0.905 | 1-31)	-
G7K3T6	-	-	Y (KKESNSTVTPLPKSKRT)
G7JXS2	-	-	-
G7IS19	-	-	-
A0A072UAW4	-	-	Y (RKKK,RRRK)
G7JRF0	-	-	-
A0A072UDN8	-	-	-
A0A072VMV4	-	-	Y (KVKK,RRKTTLSGIKHHDHHRRGR,RKTTLSGIKHHDHHRRGRF)
A0A072VLS6	-	-	Y (KVKK,RRKTTLSGIKHHDHHRRGR,RKTTLSGIKHHDHHRRGRF)
A0A072U7S4	-	-	Y (LGEV)
A0A072U8T4	-	-	Y (LGEV)
G7KX93	-	Y (0.986 | 1-42)	Y (RKYSNYKKWEVMPLKSLRK)
A0A072VI87	-	-	-
G7IJN7	-	-	-
G7J2H3	-	-	-
A0A072VC14	-	-	-
A0A072TW39	-	Y (0.85 | 1-24)	Y (RRRR,RRFESHVEEMDESSWTKKK)
G7JXM9	-	-	-
A0A072VAV7	-	-	-
A0A072TGD5	-	Y (0.694 | 1-92)	Y (KKPHRFRPGTVALREIRK,ARKSTGGKAPRKQLATKAARKSAPATGGVKKPHRFRPG)
G7KPZ8	-	-	-
G7IF65	-	-	-
G7LJC9	-	-	-
A0A072W1R5	-	-	-
A0A072W205	-	-	-
A0A072V870	-	-	-
A0A072VQ69	-	-	Y (FKRR)
A0A072U1F1	-	-	-
A0A072VJ29	-	-	Y (RKRR)
G7IK56	-	-	-
G7KKY8	-	-	Y (RKVCSKIFNTKQRKE)
A0A072UTS5	-	-	Y (KRKL)
A0A072UUL9	-	-	-
A0A072TYZ8	-	-	-
G7IYY4	-	-	-
#--------------------------------------
#--------------------------------------
# Proteins analyzed: 1950
# Number of proteins with cTP: 121 (6.2%)
# Number of proteins with cTP & possible mTP: 16 (0.8%)
# Number of proteins with cTP & NLS: 97 (5.0%)
# Number of proteins with cTP & possible mTP & NLS: 5 (0.3%)
# Number of proteins with mTP: 104 (5.3%)
# Number of proteins with mTP & possible cTP: 2 (0.1%)
# Number of proteins with mTP & NLS: 69 (3.5%)
# Number of proteins with mTP & possible cTP & NLS: 3 (0.2%)
# Number of proteins with NLS and no transit peptides: 617 (31.6%)
# Summary statistics
# Number of proteins with chloroplast localization (cTP, cTP & possible mTP, cTP & NLS, cTP & possible mTP & NLS): 239 (12.3%)
# Number of proteins with mitochondrial localization (mTP, mTP & possible cTP, mTP & NLS, mTP & possible cTP & NLS): 178 (9.1%)
# Number of proteins with nuclear localization and no transit peptides: 617 (31.6%)
# Number of proteins with nuclear localization and with transit peptides: 174 (8.9%)
#--------------------------------------
#--------------------------------------

## Sheet: URTLC mem 3-1 
# -----------------
# LOCALIZER 1.0 Predictions
# -----------------
Identifier	Chloroplast	Mitochondria	Nucleus
A0A072U6U8	-	-	Y (KKKK)
G7KFK1	Y (0.999 | 1-37)	-	Y (KRARSAKSNAESAKELKK,KREAEAILLDVTTKVYRKR)
I3T0H2	-	-	-
G7JPM2	-	-	Y (KRKSKKK)
A0A072TV12	-	-	Y (KKKHSKDISKDNRALGKLRRESERAKR)
G7KRL3	-	-	Y (KRKKIKNPNYKGKWK,KRPKIPNPAYKGPWKRKKI,REDGERRRKERGYDRHRDRHRDRYRKHRR)
A0A072UAG3	Y (1.0 | 1-41)	-	Y (KKKKK,RKALSMARTWAEDEAKRVR)
Q2HRW5	Y (0.711 | 1-42)	-	-
A0A072U156	-	-	Y (KRKKIKNPNYKGKWK,KRPKIPNPAYKGPWKRKKI,RKERGYDRHRDRHRDRYRK,DGERRRKERGYDRHRDRHRDRYR)
A0A072TD20	-	-	-
G7JNF5	-	-	-
A0A072TWT5	-	-	-
I3S100	-	-	-
G7IRB5	-	-	Y (PKPS,KKLKVLEKKAKKKSG,KREQAFESIQKLRKQRD,KKNQARFQITEALKAKRS,KREEEIAKAKLAAERKKKM,RSRSRAKAPEAIPKAILKRKK)
G7J4Y2	Y (0.999 | 1-71)	-	-
A0A072V2N4	-	-	-
G7J2R7	-	-	Y (RRRPKR)
A0A072V1W7	-	-	Y (RRRPKR,KKPSVLLQAKVEAKVEKK)
I3SGW0	-	-	-
I3SZF4	-	-	-
I3SV27	-	-	-
G7JT26	Y (0.996 | 1-42)	-	Y (PKPS)
G7J2M9	-	-	-
S4T086	-	-	-
S4SZZ8	-	-	-
Q2HSW3	-	-	Y (RRRR)
A0A072UYZ9	-	-	-
B7FGY0	-	-	-
G7LAT7	-	-	-
A0A072VKC4	-	-	-
G7IKJ7	-	-	-
A0A072VC55	-	-	-
G7IBL3	-	-	-
G7LAT8	-	-	-
G7JB62	-	-	-
G7IRB6	-	-	Y (PKPS,KKLKVLEKKAKKKSG,KREQAFESIQKLRKQRD,KKNQARFQITEALKAKRS,KREEEIAKAKLAAERKKKM,RSRSRAKAPEAIPKAILKRKK)
G7IDU4	-	-	Y (KKLAPEYEKLGNSFKKAKS)
G7IEN7	Y (0.998 | 1-67)	-	Y (KKPFFHIIDRKGRCK)
A0A072UQU8	Y (0.999 | 1-51)	-	-
A0A072TMC3	-	-	Y (PFIKRYK,KRNIKPKDSEEKRKIE)
G7L7F0	-	-	-
G7JUD3	-	-	-
A0A072V376	Y (1.0 | 1-24)	-	-
G7IP75	-	-	-
A0A072VM58	-	-	-
A0A072URF1	-	-	-
B7FHA8	-	Y (0.99 | 1-52)	-
G7JUD2	-	-	-
I3T5P2	-	-	-
G7JFG2	-	-	-
G7J4K7	-	-	-
A0A072TUG6	-	-	-
G7J2N0	-	-	-
G7I7H7	Y (0.998 | 1-41)	-	-
G7JB63	-	-	-
G7J9S7	Y (0.998 | 1-52)	-	-
A0A072U957	-	-	Y (RGRGGFGGRGGDRGGRGGGGGRGFGGGRGGDFKPRGGGRGFGGGRGARGGGRGRGGGRGGMKGGS)
G7J2W4	-	-	Y (KKASKPARSGNTHHARRKAKRGHPDK)
G7L6W7	-	-	Y (KRVAGGDSTRRVRKN)
A0A072V4U7	-	-	-
B7FH72	-	-	-
G7L2L3	-	-	-
G7KC21	-	-	-
G7LA51	-	-	Y (KVKK,RKIEEVAKKLCWEKKSEK)
S4T074	-	-	-
I3SIM9	-	-	-
G7JBZ8	-	-	-
G7K7Q7	Y (1.0 | 1-41)	-	-
A0A072VGP8	Y (1.0 | 1-61)	-	Y (KRKL)
G7JPD1	-	-	Y (QLQKP)
G7I882	-	-	-
G7LAF4	-	Y (0.792 | 1-48)	Y (KRRKTRQHKSRKGEERK,RRKTRQHKSRKGEERKSSR,KRQAGIDAHAFNEEKKALK)
A0A072UH03	-	-	-
G7JAF8	-	-	-
B7FGU7	Y (0.997 | 1-39)	-	-
G7KZ98	-	-	Y (GRRRNKK)
A0A072TND5	-	-	-
G7J5Z1	-	Y (0.968 | 1-25)	-
A0A072V5U7	-	Y (0.951 | 1-91)	Y (RRLLLSRRHSSSRRASK)
G7LGN1	-	-	-
A0A072URD6	-	-	-
G7J8E5	Y (0.997 | 1-39)	-	-
G7I8J4	-	-	-
A0A072VQL5	-	-	-
B7FJV5	-	-	-
G7JZ43	-	-	-
G7LGJ8	-	-	Y (RRRV)
G7JCD0	-	-	-
G7ICX7	-	-	-
G7I883	-	-	-
A0A072UXU6	-	-	-
G7JYR1	-	Y (0.994 | 1-26)	-
A0A072UME9	-	-	Y (RKPWIAVGMRNVDYKRARH,RKKYGAVGTFMSVYYKSKK,KKYGAVGTFMSVYYKSKKG)
G7JQ41	-	-	-
A0A072V296	-	-	-
A0A072VEV1	-	-	-
G7ICK3	Y (1.0 | 1-61)	-	Y (KRKL)
G7JJT7	-	-	Y (RVLKRTK)
A0A072VGE2	-	-	Y (PKPS)
G7IUC4	-	-	-
G7KRV2	Y (0.998 | 1-43)	-	Y (RRDLKLISEVQAPFRGIRR)
B7FGX7	Y (1.0 | 1-51)	-	Y (RKSLLNEDEYGFRRARRP)
A0A072UXJ0	-	-	Y (RKIEFPLPDRRQKRL)
B7FJY9	Y (1.0 | 1-33)	-	-
G7JTP1	-	-	-
A0A072UVX2	-	-	-
I3S6K0	-	-	-
A0A072TW22	-	-	-
S4T093	-	-	-
A0A072V4L6	Y (1.0 | 1-24)	-	-
A0A072VPD1	-	-	Y (KRRP,RRERRPGQQRPTREGRWKGQEQRPEQWRPSRGKEEREKEERQKHQPGREREKWEKREDEEWRGRQRHEDPDERARLRHREERRQKEEEHQKGDRPSRTPSRRER)
A0A072V5R7	-	-	-
G7L8C0	-	-	-
A0A072UTP5	-	-	-
A0A072UTY2	Y (0.98 | 1-38)	-	-
A0A072UDC4	-	-	-
Q2MJ15	-	-	Y (KKFDRFMEHVLEEHIERRK)
G7KZ97	-	-	Y (GRRRNKK,RRIVSNHEAYQKRNEKK)
G7JB75	Y (0.999 | 1-41)	-	Y (KLKPAPKKKEVKKVRK)
G7KLJ7	-	-	-
G7IRS0	-	-	-
G7LDP4	-	-	-
G7I373	-	-	Y (KRKKK)
Q2HV44	-	-	-
A0A072TW20	-	-	-
G7L0I8	-	-	-
A0A072VD10	-	-	-
A0A072U0Q0	-	-	-
I3SN70	Y (0.997 | 1-35)	-	-
A0A072UV32	Y (1.0 | 1-41)	-	-
G7LGN0	-	-	-
A0A072TZG2	Y (0.972 | 1-61)	-	Y (KVKK,LGEV)
A0A072TXT5	-	-	Y (PFIKRYK,KRNIKPKDSEEKRKIE)
A0A072V2Z0	-	Y (0.979 | 1-24)	-
G7L9X4	-	Y (0.963 | 1-21)	-
A0A072V3N0	-	-	Y (KKASKPARSGNTHHARRKAKRGHPDK)
A8W459	-	-	Y (FKVK,KRLQQELDLLRRAAK)
Q1STQ6	-	-	-
G7JNF4	-	-	Y (EKKTKRIKKNR,RRPVGILHVKVLHAMKLKK)
G7JPC5	-	-	-
G7KBX4	-	-	-
A0A072UVE5	-	-	Y (KKPR)
G7K0M1	-	Y (0.857 | 1-41)	Y (SPKAAKSKAKKKKAA)
A0A072V0Y3	-	-	-
G7ICQ0	Y (0.997 | 1-77)	-	-
G7K3D2	-	-	Y (KRIGVLEMKEIEERNKRIR)
A0A072VX57	-	-	-
A0A072TFS9	-	-	-
A0A072V1X3	-	-	-
G7IKL0	-	-	-
G7LGK6	-	Y (0.749 | 1-37)	-
A0A072UL06	-	-	-
G7I836	-	-	Y (RKRR,KRRVDRK)
G7LGX8	-	-	-
A0A072VNM9	-	-	-
A0A072UJA6	-	-	Y (KKPR)
A0A072TT49	-	-	-
G7JFY8	-	-	-
G7IJ44	Y (1.0 | 1-32)	-	-
A0A072TP16	Y (0.972 | 1-61)	-	Y (KVKK,LGEV)
A0A072VR24	-	-	Y (KRRP,RRERRPGQQRPTREGRWKGQEQRPEQWRPSRGKEEREKEERQKHQPGREREKWEKREDEEWRGRQRHEDPDERARLRHREERRQKEEEHQKGDRPSRTPSRRER)
G7JXQ3	Y (0.998 | 1-42)	-	-
G7LE78	-	-	-
G7IP56	-	-	-
G7L8S9	-	Y (1.0 | 1-21)	Y (KRKL,RKRK,RKKEEPPENDDVVKKRKEA)
G7JT86	-	-	-
G7J2K6	-	-	-
G7LA71	-	-	-
A0A072V2S2	-	-	Y (KRIR)
G7KK16	-	-	Y (RKKKKKK,KKGKEYYAKVGKAWKR,KKQEILNDLLKFKKGKE)
G7K6J9	Y (0.999 | 1-43)	-	Y (KRLPKRPAPPRFGRK)
G7J0C1	-	-	Y (RKGVGLKKWKRIRRN,KGAPRKGVGLKKWKRIRR)
A0A072TVP5	-	-	Y (RRDLLDPALLRPGRLDRK)
A0A072V317	-	-	-
G7L0M8	-	-	Y (RKSMGVIVDSGVGKKKSL)
G7JQS3	-	-	Y (KKREKELQSKEADLRRREQ)
G7JF82	-	-	Y (KKKR)
A0A072URW6	-	-	-
G7J2H3	-	-	-
A0A072U270	-	-	Y (RRRR)
A0A072UGI0	Y (0.84 | 1-47)	-	Y (KNEKPRKPEDREHWK,KKTYNQLQQEAVESKRRDL)
A0A072VE74	-	-	-
A0A072V1K5	-	-	-
A0A072U5I7	Y (0.998 | 1-43)	-	Y (RRDLKLISEVQAPFRGIRR)
G7JYX4	Y (0.769 | 1-39)	-	-
G7IFI3	-	-	-
G7JU59	-	-	Y (RKRRRRTPAKPPKP)
A0A072VRB2	-	-	Y (PKPS)
A0A072VPJ1	-	-	-
G7IU35	-	-	Y (KHRKRRGGRG)
I3ST24	-	-	-
A0A072UG28	-	-	Y (KKKISIHVTRDGKRQKV,RRSCKVLKVEPFNSDRKKM)
G7J5X1	-	-	-
A0A072VBF8	-	Y (0.947 | 1-26)	Y (RKGLVNVEVKKKQGK)
A0A072TLQ3	-	-	-
G7JI82	-	-	Y (KVKK,RKLIGKEFVTSSDGRKFEK)
G7IDM5	-	-	-
A0A072UR85	-	-	Y (KRIR)
Q2HTL7	-	-	-
G7LJ50	-	-	-
G7JLX3	-	-	-
G7IN27	-	-	Y (KKEQQTKEDKKYKRRAKY,KFKRKPKKEQQTKEDKKYKRRA)
A0A072VEW1	-	-	-
A0A072V9A7	-	-	-
G7JBK9	Y (0.991 | 1-80)	-	-
A0A072VFQ6	Y (0.854 | 1-44)	-	Y (RRVRSLFQAAKKKAP,KRAFSKLVDWWPFWRQEKR)
G7IT31	-	-	-
G7L1P5	Y (0.886 | 1-45)	-	Y (RRSDFPLSEEVDPIKRTER)
A0A072UCB1	-	-	-
G7JPM7	-	-	Y (RERRARRQASKNTKK)
A0A072VFT5	-	-	Y (RNAKRKQ)
B7FI29	-	-	-
A0A072UFU9	-	-	Y (RRVFDIYIQGKLVKK)
G7JX40	Y (0.727 | 1-36)	-	Y (LGEV,KKATEYGAVEIWMNERVRR,KKTGAQRNALASALKVQRK,RKIIKTLNESMDELSKNRK)
G7KKZ4	-	-	Y (KKCTAATALNGEQKKQKV)
I3STZ6	Y (0.986 | 1-42)	-	-
G7L8A8	Y (0.997 | 1-24)	Y (0.963 | 1-22)	-
A0A072TNC4	-	-	Y (RRVQKNLAILNKRTKG)
A0A072UVP0	Y (1.0 | 1-41)	-	-
B7FGH4	-	-	-
A0A072USL6	-	-	Y (RRRR)
G7L912	-	-	Y (KKELQTRPTEKIVDDLRKK,KKIYEEDINPFAAFSKKER)
A0A072U3T6	Y (0.998 | 1-43)	-	Y (RRDLKLISEVQAPFRGIRR)
G7KH64	-	-	-
G7KH23	-	-	Y (RRVFDIYIQGKLVKK)
G7KTM5	-	-	-
G7JIL4	-	-	-
A0A072U288	-	-	-
G7JDV5	-	Y (0.666 | 1-42)	Y (RRHHIQGYPSIRIFRK)
G7LGP4	-	-	-
G7IFM9	-	-	-
Q2MJ20	-	-	-
A0A072VSY6	-	-	Y (PKPS)
G7IDQ0	-	-	-
A2Q4U4	Y (0.974 | 1-39)	-	-
G7JUJ2	-	-	-
A0A072UBK5	-	-	-
I3T547	-	-	-
G7LCR3	-	-	Y (FKVK)
A0A072VD84	-	-	-
G7IFM8	-	-	-
A0A072UUG5	Y (1.0 | 1-41)	-	-
Q946J9	-	-	-
G7IMF5	-	-	Y (RRDSVTESSHGKKKGM,KKRHVAILKDVSGIVKPRR,KRHVAILKDVSGIVKPRRM)
A0A072U2N8	-	-	-
G7KK18	-	-	Y (KRHR,RKKKKEK,KKGKEYYAKVGKAWKR,KKKEEILNDLVKFKKGKE)
G7IJX0	Y (0.972 | 1-32)	Y (0.909 | 1-33)	-
G7IPB4	-	-	-
Q2HSV2	-	-	-
A0A072UB75	Y (0.974 | 1-50)	-	Y (RRTLHIVSAKKISSRSRRN)
G7J886	-	Y (0.969 | 1-30)	-
A0A072V4E0	-	-	-
A0A072UVI7	-	-	Y (RKLDAGVLKGKLKVKKH)
G7I7R4	-	-	Y (RKKDIMGGADPYVKLKLK,KKPVGILHVKILKAVKLRK)
G7J6P5	Y (0.957 | 1-37)	-	Y (RKKK)
G7K8U1	-	-	-
G7KE90	-	Y (1.0 | 1-23)	-
A0A072V8M0	-	-	-
G7LFP6	-	-	-
A0A072UIK1	Y (0.96 | 1-61)	-	-
A0A072VEH2	-	-	Y (RRKR)
A0A072U091	Y (0.995 | 1-32)	Y (0.995 | 1-26)	-
A0A072URI2	-	-	Y (KRIR)
G7IMF4	-	-	Y (KKRHVSILKDVSGIVKPRR,KRHVSILKDVSGIVKPRRM)
G7IP10	-	-	-
B7FN45	-	-	-
A0A072VA42	-	-	-
G7I717	-	-	Y (RRKR)
A0A072VCT7	-	-	Y (RRKR)
G7JUL1	-	-	-
G7JA88	Y (1.0 | 1-51)	Y (0.783 | 1-37)	Y (KVKK,RKRR,KKKLRRK,KKPLSKEEKMMKKKQRL)
A0A072VRP6	Y (0.978 | 1-55)	Y (0.791 | 1-43)	Y (RHRR)
G7J636	-	-	-
G7I394	-	-	-
G7JYR0	-	Y (0.994 | 1-26)	-
G7KY60	Y (0.981 | 1-49)	-	-
G7LB10	Y (1.0 | 1-47)	-	Y (KKSEERVSFEKKRLL,KKVVWRKTMPKGLKIKKF,KFKKVVWRKTMPKGLKIKK)
G7K395	-	-	-
G7KW77	-	-	Y (SGAKGSKKKR)
B7FIA7	-	-	Y (KGPLKDKKK)
G7JR15	-	-	Y (KRIR)
B7FMF0	Y (0.998 | 1-62)	-	-
G7I7V6	-	Y (0.991 | 1-27)	-
A0A072TUY3	-	-	Y (RRDLLDPALLRPGRLDRK)
B7FH42	-	-	-
A0A072UGS7	-	-	Y (KKKISIHVTRDGKRQKV,RRSCKVLKVEPFNSDRKKM)
G7KSD6	-	-	-
A2Q5A0	-	-	-
G7JG21	-	-	-
G7JLR1	Y (0.79 | 1-41)	-	-
A0A072U5E1	-	-	-
G7JEQ0	-	-	Y (KVKK,RKLVIVSLDRVKRGRG)
A0A072VB19	-	-	-
A0A072UHB9	-	-	-
A0A072VAP3	-	-	-
G7J7S2	-	Y (0.983 | 1-37)	-
Q2MJ19	-	-	-
G7J5W0	-	Y (0.884 | 1-30)	-
G7IFV1	-	-	-
G7JCU3	-	-	-
G7I395	-	-	-
G7J036	-	-	Y (RRVQKNLAILNKRTKG)
G7KSN0	-	-	-
G7KDP1	-	-	-
G7L0U0	Y (1.0 | 1-22)	-	-
A0A072UGQ2	-	-	-
G7LBQ7	-	-	Y (RRESFEVFDKCKRKVV)
G7K2K1	Y (0.949 | 1-59)	-	Y (KKLPKFIYDEEKALEKTRK)
A0A072VBF4	Y (0.985 | 1-21)	-	-
G7KB58	Y (0.984 | 1-52)	-	-
G7J9B0	-	-	-
G7JI87	-	-	-
Q8GV75	-	-	-
A0A072VRY9	Y (0.978 | 1-55)	Y (0.791 | 1-43)	Y (RHRR)
G7LIM7	Y (0.995 | 1-62)	-	-
G7J5Y6	Y (1.0 | 1-41)	-	Y (RKLPKFIYDEEKALEKTRK)
S4T0Y5	-	-	-
A0A072TXL0	-	-	Y (KRRRR)
A0A072VLS8	-	-	-
G7JVL7	-	-	Y (KKRKK,KRKKK,KRKKLSNEFFKRAKV,STEKKKKKKIHRKKI,KRAKVLDKKYKKYKKF,KKLSNEFFKRAKVLDKKYK)
G7K5K7	-	-	Y (KKTTEAADYIWDKKIKKL)
B7FML9	Y (0.997 | 1-42)	-	-
G7KXA9	-	-	Y (RKSK)
G7JC39	-	Y (0.877 | 1-42)	-
A0A072UKK0	-	-	-
G7LJC7	-	-	-
A0A072VMH0	Y (0.996 | 1-71)	-	-
A0A072U3B3	-	-	-
I3SZM1	Y (0.988 | 1-40)	-	Y (RKELATDIDALKKKIA)
A0A072U6Z5	-	-	Y (KFRRSRPRRPRPQ)
G7LD03	-	Y (0.992 | 1-30)	-
G7IBR0	-	-	Y (KRRP)
A0A072UND0	-	-	-
G7L3A6	Y (0.999 | 1-41)	-	Y (RRRR)
S4T063	-	-	Y (RRRR,KKKKK,KKKKR,KKRKK,KRKKK,KRKKLSNEFFKRAKV,KRAKVLDKKYKKYKKF,KSKTRKSWSWKKKKSR,RKYFNWMGMNVKRKKTSR,KKLSNEFFKRAKVLDKKYK,KKHFFLVLKFLNERKKWFR,KRLELQKNNLQILQRRFVR,KKQEQEGDLLKIEIKNKIK)
A0A072V8W6	-	-	-
B7FIL1	-	Y (0.919 | 1-37)	-
Q2HU72	-	-	Y (PTFKRRF,RRLQGITRSMSRFPTFKRR)
G7IN02	-	-	-
A0A072VKS7	Y (0.813 | 1-36)	Y (0.995 | 1-21)	Y (RKISAASARSHTRRANK)
A2Q4Q6	-	-	-
G7JWI9	Y (1.0 | 1-41)	-	-
A0A072UDN8	-	-	-
I3S2R5	-	-	-
G7IP43	-	-	Y (KKVNKIWEELEGYKKKLAR)
G7IYF8	-	-	-
A0A072UCT8	-	-	-
A0A072V7H0	-	-	-
G7J4F9	Y (0.996 | 1-78)	-	Y (KTKAPAKVVKKPKPK,KKDPLLQLQCQRLRPR)
G7KSL5	Y (1.0 | 1-41)	-	-
A0A072VZD2	-	-	-
A0A072URQ8	-	-	-
G7JK45	-	-	-
A0A072VRY1	-	-	Y (KRKR,RKSSSFFQKPQPRSKKM)
G7J9T3	-	-	-
A0A072UGI4	Y (1.0 | 1-41)	-	-
G7J960	-	-	-
G7IYA2	-	-	Y (KKSSGGAAEKKRVRRS)
G7JYX3	-	-	-
G7JIX5	-	-	Y (FKVK)
Q8GV76	-	-	-
S4T035	-	-	Y (KKPR)
A0A072V8F1	-	-	-
G7I4W6	-	Y (0.9 | 1-47)	-
A0A072V3H5	-	-	-
G7LE58	-	-	-
G7LJ51	-	-	-
G7JIY6	Y (0.983 | 1-32)	Y (0.914 | 1-34)	-
G7KHN4	-	-	Y (RMRKRTK)
G7K8W1	-	-	-
A0A072UWP6	Y (1.0 | 1-41)	-	-
B7FK85	-	-	-
A0A072VA30	-	-	Y (RKSK,RKGLHKISSVFRRSRKM)
A0A072TVX3	-	-	-
G7J7V5	-	-	-
G7IAZ0	-	-	Y (KRKR,RKSSSFFQKPQPRSKKM)
S4SZ30	-	-	Y (KKKR)
A0A072VL92	Y (0.988 | 1-50)	-	-
G7L553	Y (0.997 | 1-61)	-	-
G7L523	Y (1.0 | 1-35)	-	Y (RRVRTIQNDINELKKQLK)
G7JPC6	-	-	-
G7I2B7	-	-	-
A0A072TSD3	-	-	-
A0A072VR08	-	-	-
A0A072TKG2	-	-	-
G7JIK6	Y (0.995 | 1-39)	-	Y (KKDVSVSVKIAMEKAKKYK)
G7IZC1	Y (0.918 | 1-51)	-	-
G7J4L3	-	-	-
G7JFF5	-	-	-
G7L6L7	-	-	-
Q0GXX4	-	-	-
A0A072VG18	-	Y (0.733 | 1-23)	-
A0A072VLT4	Y (0.988 | 1-50)	-	-
G7I6U3	Y (0.996 | 1-51)	-	Y (GRMRDRRR,RRKLEQMAYYFDERKGRMR,RREGVDPIKTAFEHMKRVK)
A0A072V9E9	-	-	-
G7LDJ8	-	-	Y (RKLNNKSNNMKKKKYH)
G7IIR7	Y (0.926 | 1-69)	-	Y (RKTNIKFKVLKRTRA)
A0A072UCJ4	-	-	Y (RRWRDVCGFVKNPKRRFRF)
G7JZV0	-	-	-
A0A072U0S5	-	-	-
Q0GXX6	-	-	Y (LGEV)
A0A072VW87	-	-	-
G7IS16	-	-	-
Q2HTQ3	-	-	-
G7KH59	-	-	Y (GGGGRGGGGFGGGSGGGEGGGGGRGGGGYGGGGGRGGGGGWGGGGHGGGKHG)
I3SPG1	-	-	-
G7JT48	-	-	Y (RRQGLLRDQVQIVKRKDG)
G7KPK4	-	-	-
A0A072UY96	Y (0.807 | 1-35)	-	Y (EPPKKGKKKKKK)
A0A072V0M0	Y (0.998 | 1-48)	Y (0.72 | 1-52)	-
G7LC56	Y (1.0 | 1-37)	-	Y (LRRRSKRQARKQR)
A0A072TW93	-	-	-
G7LBC1	-	-	-
G7JPK6	-	-	Y (SKKKK)
G8A0W8	-	-	Y (RRKR,RRRK)
G7IWJ5	-	-	-
A0A072VMZ4	Y (0.996 | 1-51)	-	Y (GRMRDRRR,RRKLEQMAYYFDERKGRMR,RREGVDPIKTAFEHMKRVK)
G7L3V6	-	-	-
A0A072UW77	-	-	Y (PFCKRFK,KKLYNEMEKRIEDATKLKR)
B7FIS2	-	-	-
B7FKD8	Y (0.922 | 1-54)	-	-
G7IFI1	-	-	Y (KRAR)
G7JTA3	-	-	-
A0A072VH23	-	Y (0.934 | 1-29)	-
G7J4G1	-	-	-
A0A072TTF9	Y (0.796 | 1-72)	-	Y (LGEV,RRRK)
A0A072VQ34	-	-	Y (SRKRISKRSVAKTKG,RRAWMQASRDAPTNKVRSR)
G7IAS5	-	-	Y (SRKRISKRSVAKTKG,RRAWMQASRDAPTNKVRSR)
G7JI90	-	-	-
A0A072U613	-	-	-
G7K1N3	-	-	Y (RKRK)
G7J8J6	-	-	-
G7J2L0	Y (1.0 | 1-41)	-	-
G7JZF9	-	-	-
G7KG24	-	-	-
G7JK03	-	-	-
A0A072VK12	-	-	-
G7KK02	-	-	-
A0A072V6J2	-	-	-
A0A072VBC0	-	-	-
G7I8M8	-	-	-
A0A072UPB6	-	Y (0.984 | 1-32)	Y (FKRR)
G7IGB9	-	-	Y (KKEEEKKQILRKIRA,RRWRQAALVLNASRRFRY,RRRNAFGSNNYPRKKGRS)
G7KJE1	-	-	Y (KKFDIMLSKWLEEHREKKG)
A0A072VK97	-	-	Y (RRADFDDEEEYDVRGRSR)
A0A072UNT8	-	-	Y (RRWRDVCGFVKNPKRRFRF)
A0A072UQZ4	-	Y (0.935 | 1-21)	-
A0A072UNF4	-	-	Y (KKMRQRRDAHAIKRPKP,KMRQRRDAHAIKRPKPVIPGPLPK)
G7KGC7	-	Y (0.997 | 1-25)	-
A0A072VMY1	Y (0.83 | 1-41)	-	-
G7JN29	Y (1.0 | 1-51)	-	-
A0A072TP47	-	-	-
G8A0X6	-	-	-
G7IGB8	-	-	Y (KKEEEKKQILRKIRA,RRWRQAALVLNASRRFRY,RRRNAFGSNNYPRKKGRS)
Q2HSD4	-	-	-
A0A072VNK4	-	-	Y (RRPENLNLVVLGRSKRG)
G7KE92	-	-	-
A0A072UPD9	-	-	-
G7IYA1	-	-	-
A0A072W1F7	-	-	-
G7IQY3	-	-	-
G7IGG5	-	-	-
G7IC41	-	-	-
A0A072VQ51	Y (0.951 | 1-52)	-	Y (RPRR)
G7IYD2	Y (0.999 | 1-42)	-	-
A0A072VMX2	-	-	Y (KKQPHDTPEHHPRRKHL)
A0A072TYN4	-	-	-
G7K6V0	-	-	-
A0A072TU45	-	Y (1.0 | 1-21)	Y (KRKL,RKRK,RKKEEPPENDDVVKKRKEA)
G8A327	-	-	-
A0A072UTX8	-	-	Y (KRKR,RKPRPTDRVRRPSGKKA)
A0A072VAN1	Y (0.674 | 1-48)	-	Y (RRAKRLK)
G7L728	Y (0.999 | 1-61)	-	Y (KKKPKK)
A0A072VME6	Y (0.988 | 1-50)	-	-
Q2HTB6	Y (0.997 | 1-61)	-	-
G7K743	-	-	-
A0A072UVT1	-	-	-
G7KGX9	Y (1.0 | 1-61)	-	Y (RRRR)
G7ILT6	-	-	-
I3S543	-	-	Y (KPRK)
A0A072UTJ9	-	Y (0.89 | 1-41)	Y (KRKKK)
A0A072V9E2	Y (1.0 | 1-38)	-	-
G7KN19	-	-	Y (RDKEDKKKK)
A0A072V5G1	-	-	-
A0A072VKG9	-	Y (0.944 | 1-42)	-
G7IUM1	Y (0.999 | 1-35)	-	Y (PKPS,PKKKSKKELALREARMQLQRQKKEEVVKTMKEREMIERNERNKKREAENEKRMRRRKEYK)
A0A072V5H9	-	-	-
G7JRH3	-	-	-
G7J8V4	-	-	Y (RRRK)
S4T150	-	-	-
A0A072V7D4	Y (0.982 | 1-30)	-	-
G7IED4	-	-	Y (RKRK)
A0A072UCL7	-	-	-
A0A072TMC2	-	-	-
A0A072UAM3	-	-	-
A0A072UQP0	-	-	-
G7J8L3	-	-	Y (KVKK,KKKK,KKESHSHSAFSFPGRIARR)
G7IV56	-	-	-
A0A072U9P5	-	-	-
G7IT45	-	-	-
A0A072VK14	-	-	Y (KKNRNFLMKKGGYKNSKK)
A0A072UF04	-	Y (0.973 | 1-38)	Y (GGGGP)
G7KPX0	-	-	Y (KRRP,RKKKRRRR)
A0A072U4Z7	-	-	-
A0A072U1P3	-	-	-
A0A072U8Q3	-	-	-
G7KDX8	-	Y (0.945 | 1-21)	Y (KVKK,KRWKKHVNAYKKINK,RKIEDVAKLLCWEKKSEK)
G7K029	-	-	-
A0A072VMF2	Y (0.83 | 1-41)	-	-
G7LB96	Y (0.999 | 1-29)	-	Y (KRRR,RKEVGRKKR,KKPLSKEEQVMKKKERL)
G7K028	-	-	-
A0A072V5N2	-	-	-
B6DXD7	-	-	-
G7IAZ3	-	-	Y (RFKAKMKRTKSKQR)
A0A072TJ86	-	-	-
G7K9T4	Y (0.998 | 1-52)	-	-
G7IG78	-	-	-
B7FMU8	-	Y (0.908 | 1-23)	Y (RKKK)
G7KY81	Y (0.999 | 1-38)	Y (0.947 | 1-22)	-
A0A072UAP8	-	-	Y (RRSDFPLSEEVDPIKRTER)
G7K5W0	-	Y (0.984 | 1-24)	-
G7IG80	-	-	-
A0A072U9U8	Y (0.993 | 1-52)	-	-
A0A072UJE5	-	Y (0.933 | 1-23)	-
S4T0X2	-	-	-
A0A072VJQ4	-	Y (0.992 | 1-44)	Y (RKISAASARSHTRRAKKS)
G7JQ33	-	-	Y (PTFKRIK,RKGVADFLQEVTSKKDQR)
G7JQG0	Y (0.981 | 1-42)	-	-
S4SZ39	-	-	-
G7IP46	-	-	Y (FKRR)
G7IUA3	-	-	Y (KKKR,RKKK)
A0A072VQ86	-	Y (0.929 | 1-41)	-
A0A072U864	-	-	-
A0A072VNP0	-	-	-
A0A072V210	-	Y (0.907 | 1-21)	-
G7KW72	-	-	-
B7FIH8	-	-	Y (KHRRLKKLFDGKEGRPRY,RRLKKLFDGKEGRPRYPRR)
A0A072U4H1	Y (0.997 | 1-54)	-	Y (KKRK)
I3STX0	-	Y (0.907 | 1-21)	-
A0A072U7C5	-	-	-
G7IF53	-	-	-
A0A072VXH8	Y (0.988 | 1-50)	-	-
G7ZZE4	-	-	-
A0A072VCJ0	-	-	-
G7ISK3	-	-	Y (RGRGVWKKKKKDG)
A0A072TQ03	-	-	Y (KKKK,LGEV)
G7KWE8	-	-	-
G7J0Z5	-	-	-
G7K8W6	-	Y (0.657 | 1-42)	Y (GGGGP)
G7K7K0	-	-	Y (RRRR)
A0A072U8D8	-	-	-
A0A072U5I5	-	-	-
A0A072VBY6	Y (0.999 | 1-35)	-	Y (PKPS,PKKKSKKELALREARMQLQRQKKEEVVKTMKEREMIERNERNKKREAENEKRMRRRKEYK)
G7KGA4	-	-	Y (KRKTLKK,RREDTLLKLVHFNRHKRKT)
A0A072VLV1	Y (0.937 | 1-22)	-	-
B7FI20	-	-	-
A0A072VSU0	-	-	Y (KRRK,LGEV)
B7FME6	Y (1.0 | 1-26)	-	-
A0A072TNQ4	Y (0.991 | 1-51)	Y (0.958 | 1-21)	-
A0A072U6W4	-	-	Y (RRKR)
G7L4Q9	-	-	-
A0A072VPP4	-	Y (0.865 | 1-58)	-
A0A072VKW4	Y (0.995 | 1-44)	-	Y (RRKR)
A0A072U125	-	-	Y (RRRK)
A0A072TWJ3	-	-	-
G7KWF0	-	-	-
G7IF78	-	-	-
G7LA64	-	-	-
A0A072VAW6	-	-	-
A0A072UF26	-	Y (0.719 | 1-36)	-
G7IV19	-	-	Y (PFCKRFK,KKLYNEMEKRIEDATKLKR)
G7KXA7	-	-	-
A0A072UEI2	-	-	Y (RRWRDVCGFVKNPKRRFRF)
G7K325	-	-	-
A0A072UQG5	-	-	-
G7I4C4	-	-	-
G7IYF7	-	-	-
G7JQ45	-	-	Y (RRRGGSKRRNGGGGG)
B7FGQ5	Y (0.958 | 1-41)	Y (0.757 | 1-42)	-
G7J4Q1	-	-	-
G7IV18	-	-	Y (PFCKRFK,KKLYNEMEKRIEDATKLKR)
A0A072V9T0	-	-	-
A0A072VAD3	-	-	-
G7INU9	-	-	-
A0A072UKU4	-	-	-
A0A072TRX1	-	-	Y (RRLRI)
A0A072V9U1	-	-	-
G7JKJ6	-	-	-
G7LHY7	-	-	-
G7JW29	-	-	Y (KRRR,KKFVIKPYYRKRNKQK)
Q2MJ21	-	-	-
G7KQ87	-	-	Y (RREDKIKMLEYRGKRL)
G7J9U2	-	-	Y (LGEV)
A0A072UW90	Y (1.0 | 1-41)	-	Y (RKKK,GRRSKRSKQK)
A0A072TLT0	-	-	Y (LGEV)
A0A072UDH6	-	-	Y (KKTNRKKK)
I3SQR5	Y (0.998 | 1-30)	-	Y (KKVSAKFLTTSQRRNIKR)
A0A072UF64	-	-	-
A0A072UCA8	-	-	-
A0A072U710	-	-	-
A0A072UY75	-	-	-
A0A072UL65	Y (0.993 | 1-52)	-	-
A0A072UQ88	-	-	Y (GGGGP)
A0A072UDM1	-	Y (0.719 | 1-36)	-
A0A072V584	-	-	-
I3S399	-	-	-
B7FJG9	-	-	-
I3SQE0	-	-	-
Q8GSL6	-	-	-
Q5ENY3	-	-	-
A0A072UQ87	Y (1.0 | 1-81)	-	-
A0A072VUN2	-	-	-
G7K315	-	-	Y (KKDAAYLNSLQAPVKRAKS)
G7KYP9	-	-	-
A0A072VJ28	-	-	Y (KKKKKGL)
G7K2G6	-	Y (0.938 | 1-22)	Y (KRILRLRFLRRLRRRLFK,RRLRRRLFKSPEKNRRRSQ,RILRLRFLRRLRRRLFKSPEKNRRR)
G7KXB3	-	Y (0.786 | 1-41)	-
G7K9I4	-	-	Y (KKKSQELAVWEADLKRREK,KKSQELAVWEADLKRREKD)
A0A072UXV3	-	-	Y (RRRR)
A0A072VIE8	-	-	-
G7K077	-	-	Y (RFLKRTK)
B7FGK4	-	-	-
G7KIC4	-	-	-
G7K3F5	-	-	-
G7LF65	-	-	Y (KRKL,KKEADVTELQIGVKYKPK)
Q8L8A0	-	-	Y (RRWRDVCGFVKNPKRRFRF)
G7KYK4	-	-	-
A0A072UTH7	-	Y (0.906 | 1-22)	Y (KPRK)
A0A072UV55	-	-	Y (KRIR)
A0A072U1U3	-	-	Y (KRRK)
G7IKW4	-	-	Y (RKKK)
A0A072VIF0	-	-	-
G7JPK0	-	-	Y (KKSKQKKNSKPK)
G7KY86	-	-	-
G7K2N4	-	Y (0.978 | 1-21)	Y (KKKK,RRRHK)
G7IMF2	-	-	Y (KKRHVAILRDVSGIIKPRR,KRHVAILRDVSGIIKPRRM)
G7JJU9	Y (0.876 | 1-25)	Y (0.954 | 1-21)	Y (RKSKRRT,KSKQPRKSKRR)
G7JTW9	-	-	Y (RRRR)
G7LID2	-	-	-
G7LCY5	-	-	-
G7L3I8	-	-	-
A0A072U6J8	-	-	-
A0A072U3F3	-	-	Y (KRRK)
G7JYM1	-	-	-
A0A072UJY8	-	-	-
A0A072TLJ4	-	-	-
A0A072UWE4	-	-	-
A0A072V0D7	-	-	-
A0A072V081	-	Y (0.967 | 1-21)	-
G7KWE9	-	-	-
G7JKL2	Y (0.978 | 1-61)	-	-
A0A072UEV8	-	Y (0.984 | 1-24)	-
G7KJH1	Y (0.876 | 1-25)	Y (0.954 | 1-21)	Y (RKSKRRT,KSKQPRKSKRR)
G7IS28	-	-	-
A2Q440	-	-	-
I3SVA3	Y (0.999 | 1-50)	-	Y (RRRR)
A0A072VYH6	-	-	-
G7K2K7	-	-	-
A0A072URQ0	-	-	-
A0A072U311	Y (0.985 | 1-31)	-	-
A0A072U4P7	Y (0.796 | 1-72)	-	Y (LGEV,RRRK)
G7KAU2	-	-	Y (RRQKINIEETYEEEKKPLK)
G7I2B1	-	-	-
G7J360	-	-	-
A0A072U8E2	-	-	-
G7K6V1	-	-	-
A0A072U4V6	-	Y (0.985 | 1-30)	-
G7L1D0	Y (0.954 | 1-41)	-	-
G7IQD6	Y (0.941 | 1-51)	-	Y (RSFRKKKP)
G7J3V3	-	Y (0.928 | 1-36)	-
G7J454	-	-	-
A0A072TQK2	-	-	Y (RRRK)
G7KZ69	-	-	-
G7L6L4	-	-	Y (RHRR)
A0A072V9X9	-	-	Y (RKPKKSKRTG)
G7KK36	-	-	Y (KRRP)
G7ZZ54	-	Y (0.677 | 1-76)	Y (RRLAGNNNNHRSRKRSFKR)
G7J2P6	-	-	-
A0A072UZW2	-	-	Y (RKPKKSKRTG)
G7I684	-	-	-
Q8GRK2	-	-	Y (RRRK)
G7LD00	Y (1.0 | 1-41)	-	Y (KKFYERRNPKIDINKKIRA)
A0A072VNR0	-	-	-
A0A072VSV9	-	-	Y (RKKR,KRTRSMRKKEKQLAR,KKDVHTQLEQTKRTNK,KRTNKNVHNISKELRKLHR)
A0A072UZY2	-	-	Y (PAPAAPLHKHKKSRRK)
G7IIH1	-	Y (0.758 | 1-21)	-
A0A072UGB8	Y (0.996 | 1-40)	Y (0.78 | 1-37)	Y (SIKKKKKPK)
A0A072TJV4	-	-	-
G7IYX0	-	-	-
A0A072UQ94	-	Y (0.967 | 1-21)	-
A0A072VHT0	-	-	Y (PDPKRRL,KLRRKEKPKKDHGPTTKNKT)
G7KS23	-	-	-
A0A072VAE9	-	-	-
G7JVL9	-	-	Y (RKKR)
A0A072VG20	-	Y (0.999 | 1-21)	Y (RRPGDYAEVYSDPTKIRRE)
G7I390	-	Y (0.837 | 1-23)	Y (RKRR)
I3SMT2	-	-	-
A2Q3R8	-	-	-
G7L0U7	Y (0.988 | 1-77)	-	-
A0A072URU9	-	-	Y (RKRR)
Q84UD8	-	Y (0.752 | 1-40)	-
G7JST7	Y (0.999 | 1-61)	Y (0.855 | 1-41)	-
G7KAU1	-	-	Y (RRQKINIEETYEEEKKPLK)
G7IQZ2	-	-	-
A0A072VQ71	-	-	Y (KVKK,ESKRRR,KKANMESYMTEMRKESKRR)
G7L3X9	-	-	-
G7JM27	-	-	Y (RIEKRLK)
G7LJ02	-	-	Y (KRKR,KRRS,RKRR)
G7IV17	-	-	Y (PFCKRFK,KKLYNEMEKRIEDATKLKR)
A0A072TJH7	-	-	-
G7KYK5	-	-	-
A0A072UPC6	-	-	-
A0A072VQS5	-	-	-
A0A072UWF5	-	-	-
A0A072UTI0	-	-	-
G7JFH3	-	-	-
G7L9V7	Y (0.782 | 1-58)	-	-
A0A072UPJ4	-	-	Y (KRKL)
A0A072UR30	-	-	-
A0A072U920	-	-	-
A0A072TLY8	-	-	-
A0A072U8G7	-	-	Y (RRNFDVSEETNRKKFS)
G7K0V8	-	-	-
G7J6G0	-	-	-
G7IPG7	-	Y (0.999 | 1-21)	-
G7II86	Y (0.978 | 1-60)	-	-
A2Q570	-	Y (0.758 | 1-21)	-
A0A072V227	-	-	-
G7KFY5	-	-	-
I3SMV0	-	-	-
I3SWZ8	-	-	-
G7K7U7	Y (0.978 | 1-33)	-	-
A0A072U9P1	-	-	-
A0A072UBN6	-	-	Y (KKLIKATSKEIDKWRR)
G7J833	-	-	-
A0A072UZD8	-	-	Y (KRPIEIALTGKMSKR)
A0A072V7U8	-	Y (0.963 | 1-29)	Y (KRAR)
G7IHL3	-	-	-
G7KWG4	-	-	Y (RHRR)
G7JT27	Y (1.0 | 1-41)	-	Y (RRKTKINLKSKLKKKVE)
A0A072UDV9	-	-	-
A0A072UNE8	-	-	-
A0A072V1P6	-	-	Y (KKKDRALLALKKKKTQ,REKKKDRALLALKKKK)
G7I5A2	-	-	Y (RKDLVNSMGHIRKAKP,MRVRARRKRKKLGNKRFFKK)
G7IRP6	-	-	-
A0A072VFU7	-	-	-
A0A0C3Y601	-	-	Y (KKVDDSDSYEQFLKKRKAL)
A0A072V714	-	-	-
G7JCY4	-	Y (0.933 | 1-33)	Y (RKPDISVTVQEVLEKAKSK)
G7JQB0	-	Y (0.934 | 1-32)	Y (KKPR)
G7J059	-	Y (0.99 | 1-32)	-
G7IFT9	-	-	-
G7K0X0	-	Y (0.991 | 1-25)	-
A0A072UJ52	-	Y (0.912 | 1-21)	-
G7LIM1	-	-	Y (THLKKKKVPV,KREKSWRKYRDFRRFRL)
A0A072V1N3	-	-	-
A0A072UQQ9	-	-	-
G7KTL6	-	-	-
A0A072UHJ0	-	-	-
G7JM25	-	-	Y (RIEKRLK)
G7IIC1	-	-	-
A0A072VL22	-	-	-
G7JUL3	-	-	-
G7L9Y0	-	-	-
G7JZW6	-	-	Y (ARKKLV,KKSFHGISSAEHKRLRKV,RKKLVKLLKGLVDHKRRNN)
A0A072VPC5	-	-	-
G7KBN8	-	Y (0.841 | 1-21)	-
G7IYF6	-	-	Y (KKKFNLSNKAIDTDKEKIK,KKFNLSNKAIDTDKEKIKK)
G7INA2	-	-	Y (RRKAERKKMMEEAEAKLGAEAIRKKEAKDRARQMKKAMPRMKMSRGA)
G7JPF9	-	Y (0.879 | 1-31)	-
G7ILG6	-	-	Y (KKKERELQAKEAELRKREQ)
A0A072UFB3	-	-	Y (KKRKRNNQILDNKGKRDRL)
B7FHB0	-	-	-
G7I4Z9	-	-	-
G7I9F5	-	Y (0.987 | 1-28)	Y (RRKR,RSEKRLR)
G7IP86	-	Y (0.983 | 1-21)	-
G7IBW3	Y (0.953 | 1-61)	-	-
G7KGK1	-	Y (0.719 | 1-36)	-
G7KFM2	-	-	-
A0A072UP64	-	-	-
A2Q4U9	-	-	-
A0A072VRV2	Y (0.997 | 1-36)	-	Y (PLRKRWR)
A0A072UQS7	-	-	-
A0A072VAB2	-	-	Y (RNTKRPK,RRYVKSRSDEQLRSRKG)
A0A072UAI2	Y (0.992 | 1-62)	-	-
A0A072VYY2	-	-	-
A0A072VII9	-	-	-
A0A072TL04	-	-	-
G7JJZ7	-	-	-
A0A072V604	Y (0.977 | 1-21)	-	-
I3SHR4	-	-	-
I3SQF1	Y (0.999 | 1-38)	-	Y (PMTKRKG)
G7IJD1	-	-	-
G7I6G7	-	-	Y (KKRK)
Q2MJ08	-	-	Y (RIEKRLK)
G7K998	-	-	Y (RRVKSRRKWKK,RKIVVKVCDVVTRRAAR)
G7JXJ2	-	-	-
G7KE96	-	-	-
G7K6R9	-	Y (0.99 | 1-23)	-
A0A072UP99	-	-	-
G7ILG7	-	-	Y (KKKERELQAKEAELRKREQ)
A0A072VE82	-	-	-
A0A072UC24	-	-	Y (GKRKKSKPKAQ,KRLKEAQAETERSRVSRR)
G7KQL6	-	-	Y (KKLRNEDSVLRSIKNRCK)
G7JDN7	-	Y (1.0 | 1-21)	-
A0A072UCX0	Y (0.985 | 1-42)	-	-
A2Q2X1	-	-	Y (KRAR,RKAQKMWAKTSFKQRRQ)
G7JVE7	-	-	-
G7LDL9	Y (0.95 | 1-35)	Y (1.0 | 1-22)	-
G7J069	-	-	-
A0A072TH02	-	-	-
A0A072TVB6	-	-	-
G7J2B7	-	-	Y (RKKK,PTKKRIR,PPQKRKW,PKPPQKRK)
A0A072TTZ0	-	-	-
A0A072V800	-	Y (0.758 | 1-21)	-
G7JA85	-	-	Y (PSLKRAR,RKFVKWYVRYYGIQSRLKK)
B7FHS6	Y (0.997 | 1-36)	-	Y (PLRKRWR)
G7KD06	-	-	Y (RKVDSGLLSKIPKGKKL)
A0A072UZE6	-	-	Y (RKKK,PTKKRIR,PPQKRKW,PKPPQKRK)
G7IB16	-	-	-
A0A072VF81	-	-	-
G7JCC0	-	-	Y (KKETSPTATASGNVKKKRK)
G7J6F8	Y (0.997 | 1-34)	Y (0.904 | 1-38)	Y (RRRR)
A0A072V7X2	-	-	-
G7JVD8	-	-	-
G7IKW0	-	-	-
A0A072UG84	-	-	Y (KKKK,RRTIDETPYYKREGRR)
A0A072TM56	-	-	-
G7I8M2	-	-	-
G7KD07	-	-	Y (RKVDSGLLSKIPKGKKL)
A0A072VZB7	-	-	-
A0A072VFI1	-	Y (0.969 | 1-42)	-
G7J1G3	-	Y (0.796 | 1-27)	-
I3S5D8	-	-	-
A0A072V4J6	-	-	-
G7L639	-	-	-
G7K3E8	-	-	-
A0A072UZF4	-	-	-
A0A072VDU7	-	-	Y (KRLEVFGPNKLEEKKESK)
A0A072UC92	-	-	-
A0A072V606	-	-	-
G7INV8	-	-	Y (KKLVINYFYAFLRKNCRR)
G7J7V4	-	-	Y (LKKKPKKLPR)
B3GN62	-	-	-
A0A072U0L0	Y (1.0 | 1-41)	-	-
A0A072V293	-	-	-
G7KCF3	-	-	-
A0A072U207	Y (1.0 | 1-41)	-	-
A0A072TMW6	-	-	-
G7K650	-	-	Y (KKRKRNNQILDNKGKRDRL)
A0A072TWP5	-	-	Y (KRRK,LGEV,RKRK)
Q6WNR0	-	-	Y (KRVK)
A0A072U5M2	-	-	-
G7JWJ8	-	-	Y (KRLHGVDNAIDKSKKV)
A0A072V056	-	-	Y (KKKK)
G7KQU5	-	-	-
A0A072UJ10	-	-	Y (KKAVSIRKHLERNRKDKD)
G7JQA8	-	-	Y (KKKR)
G7K1J8	-	-	-
A0A072UJ24	-	-	-
A0A072VSW1	-	-	-
A0A072UIY1	-	-	-
G7J1U2	-	-	-
A0A072VNP4	-	-	-
G7K2T5	-	-	Y (RKALRTTLNSIIDRRGNK)
A0A072TNQ7	-	-	Y (RRRK,NKKNKKKNK,KKEDEDDDNDKNKKNKKKN,KKNKKKNKDEVGVFKKSTR)
A0A072UH04	-	-	-
G7JJ92	-	-	-
G7KME8	-	-	-
I3SWC2	Y (0.999 | 1-61)	-	-
A0A072VGT5	-	-	-
A0A072TYI2	-	-	Y (KRRK,LGEV,RKRK)
G7IEX3	-	Y (0.991 | 1-21)	-
G7JXE9	-	-	Y (KVKK)
A0A072UFK8	-	-	-
I3SAF0	-	-	-
A0A072UTS0	-	-	-
G7JXX6	-	-	-
A0A072V786	-	-	Y (KKAQDEVREVFKMKGK)
G7JFY7	-	-	-
G7K0Y3	-	-	Y (KHKR)
G7KJN8	-	-	Y (LGEV)
G7KKA7	-	-	-
G7K2C9	-	-	-
G7LG31	-	-	-
G7JTY3	-	-	-
B7FLJ0	-	-	-
A0A072VDD5	-	-	-
G7JRM3	-	-	-
A2Q1L2	Y (0.985 | 1-31)	-	-
G7IV73	-	-	-
G7IG03	-	Y (0.969 | 1-28)	-
G7I6G5	-	-	-
G7ITV2	-	-	Y (RKVIYGLSPDHDDIQNRKK)
G7JIY7	Y (0.983 | 1-32)	Y (0.914 | 1-34)	-
A0A072TLE6	-	-	-
G7IBR3	-	-	Y (KRRP)
G7IY20	-	-	-
A0A072UFQ9	-	-	-
G7LDT1	-	-	-
G7KPS4	-	Y (0.996 | 1-52)	Y (KKADSTSEDEVDEETKWRR)
A2Q3H3	Y (0.996 | 1-42)	-	-
A0A072UZ31	-	-	-
G7IKA2	-	Y (0.985 | 1-41)	Y (RRRATDFRRPVRRKVP,KKLKDKRQVEMKIKDK)
A0A072UPN7	-	-	Y (KRFDGDEEENQRIRKMIR)
G7L9K1	-	Y (0.994 | 1-23)	-
G7JNL8	-	-	-
G7KGC6	-	-	Y (RILKRPR)
G7I7L8	-	-	-
A0A072UEV5	-	-	-
A0A072UF40	-	-	-
A0A072U1K5	-	-	-
A0A072TH37	-	-	Y (KRTPKMSAYWFKQLLTKKK)
A0A072V8F8	-	-	-
A0A072VBL2	Y (0.799 | 1-51)	-	-
I3SNW0	-	-	Y (KRAR)
G7IFC6	-	-	-
A2Q5X8	-	-	Y (KRVK)
G7JUJ9	-	-	-
A0A072VAT1	-	-	-
A0A072VZD6	-	-	-
Q6UY59	-	-	Y (KRRK)
G7J942	-	-	-
A0A072VPV8	-	-	Y (RKEQVEFLVPFIEQRRRAF)
G7K5K1	-	-	-
A0A072TXV1	-	-	Y (KRRR)
G7IF99	-	-	Y (PEEKRKL)
G7J8R1	-	-	-
A0A072TZM6	Y (1.0 | 1-51)	-	-
A0A072VCU5	-	-	-
B7FGH1	-	-	-
A0A072TDQ7	-	-	-
G7ICW3	-	-	-
G7KFF1	-	Y (0.781 | 1-37)	Y (LGEV,KKKKK)
A0A072UEL7	Y (0.999 | 1-71)	-	-
A0A072UNI9	-	-	-
A0A072UH44	-	-	-
G7K2M8	-	-	-
A0A072UBQ7	Y (0.989 | 1-50)	-	Y (RRRR)
G8A0T5	-	Y (0.948 | 1-29)	Y (FKVK)
A2Q3W2	-	-	-
A0A072TIH2	-	-	-
G7JCG0	Y (0.999 | 1-51)	Y (0.97 | 1-23)	-
G7JR11	-	-	-
D5LQ68	-	-	-
A0A072V6W9	-	-	-
A0A072VBT6	-	-	Y (KKRP,KRPR)
A0A072U146	-	-	Y (KKLRNEDSVLRSIKNRCK)
G7JTZ9	-	-	-
A0A072UF97	-	-	-
G7KEE9	Y (0.918 | 1-40)	-	Y (KKHK)
A0A072UBT7	Y (0.968 | 1-50)	-	-
G7JLQ2	-	-	-
G7JCT5	-	Y (0.967 | 1-21)	-
A0A072VEJ4	-	-	-
G7JSU8	-	-	-
E2IXG1	-	-	Y (RKRK)
A0A072VZC5	-	-	-
A0A072TN36	Y (0.991 | 1-51)	Y (0.958 | 1-21)	-
A0A072UFG9	Y (0.996 | 1-42)	-	-
A0A072UBU7	-	-	-
A0A072VK08	-	-	-
G7IPY6	-	-	Y (RSEKRKK,KKRKPFLLDDFYTSKKSKL)
I3T0T7	-	-	-
G7I9J5	Y (0.949 | 1-31)	-	-
A0A072UZH3	-	Y (0.901 | 1-26)	Y (KKEDDGGSREVKRKGP,VKRKGPSGGGGGGGRGEKPK)
G7ZV05	-	Y (0.997 | 1-32)	-
G7L1F3	-	-	Y (PPEKRKF)
A0A072U8C1	-	-	Y (KHKR,KRSR,KKLVIDMGYSFLRKNCR,RRLQSTFDDENPQVRRRRV)
A0A072UR75	-	Y (0.919 | 1-25)	Y (KKYEKGDIAIWRKKIN,KRIEDLAESLCWEKKYEK)
G7J535	Y (0.998 | 1-37)	-	Y (RKVLAKNPQVEQQKLHRR)
G7J3T3	-	Y (0.951 | 1-22)	Y (KKEEVINDSTKPKNKQKKG)
G7L8U5	-	-	Y (LGEV)
A0A072UFT1	-	Y (0.995 | 1-21)	-
A0A072VDE7	-	-	-
G7L326	-	-	-
A0A072V6N0	-	Y (0.758 | 1-21)	-
G7JR12	-	-	-
G7JNL6	-	-	-
A0A072U0Z1	-	-	-
G7KRP0	-	-	Y (KRSPRGGFWVGINSRRGKF)
A0A072UT79	-	-	Y (SPKHRERK)
G7KTS9	-	-	Y (RKTDPLEVKALKDIKK)
G7I6G8	-	-	Y (KRSR,RKRK)
A0A072UFJ8	Y (0.999 | 1-71)	-	-
B7FMW8	-	Y (0.709 | 1-44)	-
A0A072UHI8	-	-	-
G7IV47	-	Y (0.85 | 1-36)	Y (KKEDDGGSREVKRKGP,VKRKGPSGGGGGGGRGEKPK)
G7KWC3	-	Y (0.833 | 1-22)	Y (PKPS)
G7KWC5	Y (0.819 | 1-40)	-	Y (PKPS)
G7INP9	-	-	Y (LGEV)
G7KTT0	-	-	Y (RKTDPLEVKALKDIKK)
A0A072UF99	-	Y (0.692 | 1-29)	-
A0A072VFN2	-	-	-
A0A072VRR4	-	-	-
A0A072V677	-	Y (0.999 | 1-21)	-
Q2HW94	-	Y (0.945 | 1-45)	Y (RKKR)
A0A072UKS9	Y (1.0 | 1-71)	-	-
A0A072U5W8	Y (0.996 | 1-42)	-	-
A0A072UM84	-	-	-
A0A072UL78	-	-	Y (RKMTAKTILDNRARLKKL)
G7LGX6	-	Y (0.924 | 1-30)	-
G7L2K4	-	-	-
G7JEH5	-	-	-
G7IAU4	-	-	-
G7ZYS4	-	-	-
G7IRL5	-	-	Y (RRRK)
A0A072TPY2	-	-	-
G7K2M9	-	-	-
G7J101	-	-	Y (KKSLAYQIIYRAMKR)
G7KZW8	-	-	Y (KKIKLAAKVHDKKSGR)
A0A072UWP2	-	-	-
A0A072TGD5	-	Y (0.694 | 1-92)	Y (KKPHRFRPGTVALREIRK,ARKSTGGKAPRKQLATKAARKSAPATGGVKKPHRFRPG)
A0A072TIR3	-	-	Y (RSAKRERARRRIHQRLR)
A0A072UGL5	-	-	-
A0A072UDR4	-	-	-
G7KF46	-	-	-
A0A072U284	-	-	-
A0A072U790	-	Y (0.979 | 1-24)	Y (RRRR,RRRLESHIEMEESSWRTRK,RRLESHIEMEESSWRTRKE)
A0A072UUT9	-	-	Y (KRIR)
A0A072TJV0	-	-	-
I3S539	-	-	-
G7J4R1	-	-	-
G7JCW1	-	Y (0.759 | 1-51)	Y (KKKK)
G7JGK1	-	-	-
A0A072UHI4	-	-	-
A0A072ULH8	-	-	-
G7K3Y5	Y (0.962 | 1-79)	-	-
A0A072UE09	-	-	Y (KRLHGVDNAIDKSKKV)
A0A072TW78	-	-	Y (PKPS)
G7KLA3	-	-	Y (KKLTNLKQKNDAPKRQTR,RRSSKLHNLITDADKLYKK)
A0A072UPV1	Y (0.841 | 1-82)	-	-
A0A072URP3	-	-	-
A0A072VIE1	-	-	-
G7KC55	-	Y (0.988 | 1-41)	Y (RPRR,RRPKP)
A0A072U0E6	-	-	Y (KKELSTLTEGLKKVKM)
I3STV7	-	-	-
G7KZT4	-	-	-
A0A072V1R1	-	-	Y (KKETSPTATASGNVKKKRK)
G7JNL7	-	-	-
G7K0N1	Y (1.0 | 1-41)	-	-
A0A072UQP9	-	-	-
G7LHX9	-	-	-
G7K791	-	-	Y (RKKK,RKRK)
G7IV60	-	-	-
A0A072U4V2	-	-	-
A0A072UMA6	-	-	Y (RKRK,KRLGLLKDQVHLVKRKDS)
A0A072UPG8	-	-	-
A0A072UGN2	-	-	Y (RKRK)
A0A072TT24	-	-	-
A0A072TVU1	-	-	-
A2Q5C6	-	-	-
A0A072VF27	-	-	Y (KKQTLTRLIERFGYKKLKW)
G7LE74	Y (0.996 | 1-62)	-	-
A0A072UPV5	Y (0.778 | 1-59)	-	-
A0A072UC80	-	-	-
G7JH97	Y (1.0 | 1-41)	-	-
A0A072VM55	Y (0.737 | 1-42)	Y (1.0 | 1-21)	-
A0A072U0U0	-	-	-
G7I3D6	Y (0.947 | 1-33)	-	Y (RKRKH)
G7J3U7	-	-	-
A0A072VCZ9	-	Y (0.686 | 1-42)	-
A0A072UP92	Y (0.996 | 1-36)	-	-
A0A072U3J5	-	-	Y (RRASPGGRNTHIRKARS,RKSRRASPGGRNTHIRKAR,KKKLMVPIPLDEEVKSKVR)
A0A072VQP4	-	Y (0.932 | 1-42)	Y (KSGKKKKLKAF)
G7IMG2	Y (1.0 | 1-41)	-	Y (KKKEK)
A0A072VIS8	-	-	Y (PKPS)
G7IDS7	-	Y (0.741 | 1-80)	-
G7IET7	-	-	-
A0A072U1H6	-	-	-
G7LH13	-	-	-
G7I879	-	-	Y (LGEV)
G7JU55	-	-	Y (RRKR,PTYKRAR)
A0A072VBB7	-	-	-
G7K0W0	-	-	Y (RRRK)
A0A072UVJ3	-	-	Y (AGRKKKPS,KKESQMLRRVSQAGRKKKP)
I3SL92	-	-	-
G7LEE2	Y (0.998 | 1-42)	-	-
A0A072VCX6	-	-	-
A0A072UTW6	-	-	-
A0A072U0J8	-	-	Y (KKNADLTLIDDNGNKWKCR)
A0A072VQQ2	Y (0.761 | 1-51)	-	Y (RKPKNSPIFHLFKMLKK)
A0A072UES8	-	-	Y (KKKLMVPIPLDEEVKSKVR)
A0A072U691	-	-	Y (KKSK)
G7K2M7	-	-	-
G7JKL3	-	-	Y (RASSSRKSSKAAKA)
G7L2A6	-	-	-
G7LCC0	-	-	Y (PKPS)
G7KY83	Y (0.968 | 1-50)	-	-
A0A072UIA7	-	-	-
G7K3F2	-	-	-
A0A072UX16	-	-	-
I3SQK1	-	-	-
G7IJ99	-	Y (0.999 | 1-21)	Y (KRKL,LGEV,RRWLVHILLRGSIVCSKRK)
G7IFC4	-	-	-
A0A072TZI8	-	-	Y (REWKRYK)
A0A072ULZ5	-	-	-
A0A072UXK6	-	-	Y (KKKEIDLLAHKQVRR)
G7IV59	-	-	-
G7LGI5	-	-	Y (KRLASFSKPEPAKRLER)
G7JC49	-	-	-
G7LDU7	-	-	-
B7FGM9	-	-	Y (KKLETMKTDSNKINIKKSK)
G7K339	-	-	-
A0A072TWH1	-	-	Y (RKKK)
G7K640	-	Y (0.936 | 1-37)	Y (LGEV,RHRR)
A0A072UHA8	-	-	Y (KKRP,PQWKRKS)
A0A072TRE6	-	-	-
A0A072UMI3	-	-	-
G7J6H1	-	Y (0.986 | 1-25)	-
G7KHG6	-	-	Y (KKWK)
A0A072V0R1	-	-	-
A0A072TT32	-	Y (0.898 | 1-71)	-
G7K3Y4	Y (0.962 | 1-79)	-	-
A0A072TJI8	-	-	-
G7KMT3	-	-	-
G7J8F5	-	-	-
A0A072V8S7	-	-	-
A0A072U4R8	-	-	-
A0A072U4R3	-	-	Y (KKKIFVQVNRDGKRKKIS)
G7KA80	-	-	-
G7IBX7	-	-	-
A0A072VR60	-	-	-
G7JUC4	-	-	Y (KREKTKEEKTLKRKGKY,RPKSKSIPKREKTKEEKTLKRKGK)
A0A072URC4	-	-	-
A0A072TN82	-	-	-
G7I6P2	-	-	Y (ESKPKRKYRMKRKRR,RKGSQRMNVEGGRLSRRER)
A0A072V554	-	-	-
G7K6L9	-	-	-
G7II05	-	-	-
G7LE42	-	Y (0.716 | 1-42)	Y (KKPTSNECYEKRSKN)
A0A072VF89	-	-	Y (KRAR)
Q2HW07	Y (1.0 | 1-41)	-	-
A0A072U1J9	-	-	-
A0A072V7C0	-	-	-
A0A072UQA9	-	-	-
G7IJU2	Y (0.792 | 1-60)	-	-
G7I5Z0	-	-	-
A0A072V0E3	-	-	Y (KKAAYFPIRELLDDEKKGK)
Q2HUA9	-	-	-
G7K7C5	-	-	-
A0A072W1E4	Y (1.0 | 1-51)	-	-
G7IV14	-	-	Y (PFCKRFK)
G7I667	-	-	-
G7L918	-	-	Y (KVKK)
G7L5S6	-	-	-
A0A072URI7	-	-	-
G7K7L6	-	-	-
A0A072UVK2	-	Y (0.662 | 1-37)	Y (RRHVWDIIENAKKGRA)
A0A072UN90	-	-	Y (KRNTLLFFMGNRYRKE)
G7JFL2	-	-	-
A0A072UVM1	-	-	Y (SSRKR,PPSKRSK)
G7ILR4	-	-	-
G7JT17	-	Y (0.98 | 1-25)	Y (RRRR,PPSKRSK,RKKQDIEMNNRKVKV)
A2Q4V8	-	-	-
G7L9I6	-	-	-
A0A072TUR3	-	-	Y (RKLQVDLMEFLKKSKY)
G7K7L7	-	-	-
G7LAH7	-	-	-
A0A072VFB1	-	-	Y (RRKKKEKRE,KKKEKRELEDEEKDSREKK,KKEKRELEDEEKDSREKKG)
A0A072V1D1	-	-	-
G7IUJ6	-	-	-
G7K0U9	-	-	Y (KKKKKK)
A0A072V949	-	-	-
A0A072VAF0	-	-	-
G7LE57	-	-	-
A2Q2S7	-	-	-
A0A072VBG0	-	-	Y (PTSKRLK)
A0A072U1X4	-	-	Y (KKLRNEDSVLRSIKNRCK)
G7JB42	-	-	Y (RKEGNKSCPQCKTRYKRLR,RKKGKGGNKKYGDKKRGVKR)
A0A072UN18	-	-	-
G7IV11	-	-	Y (RRRK,PFCKRFK)
A0A072TH93	-	-	-
G7KBA4	-	-	Y (KKASKKNCYTSRKKGSR)
G7IV12	-	-	Y (RRRK,PFCKRFK)
A0A072VR88	-	-	-
A0A072UC59	-	-	-
A0A072VPP1	-	-	-
A0A072TUZ6	-	-	Y (KRKYR)
A0A072UMC3	-	-	Y (KRNTLLFFMGNRYRKE)
A0A072UN78	Y (0.81 | 1-47)	-	Y (RKKKLQCLLKGKREKRG)
G7K2M6	-	-	-
A0A072UFN6	-	-	Y (KKRP,PQWKRKS)
G7IAG0	-	-	-
G7JAT8	-	-	-
G7IKX7	-	-	-
A0A072VMB7	-	-	-
A0A072UPN1	-	Y (0.906 | 1-24)	-
A0A072VE68	-	-	-
A0A072V8B6	-	-	Y (PKPS)
I3SVH0	Y (1.0 | 1-45)	-	-
G7IKX8	-	-	-
G7JZG8	-	-	-
G7K2F2	-	-	Y (RKRK)
G7J7V7	-	-	-
I3SQV1	-	-	-
A0A072VS97	-	-	-
A0A072VJZ3	-	-	-
A0A072UES5	Y (0.959 | 1-42)	-	-
G7IKC7	-	-	-
A0A072VP51	-	-	-
A0A072UZV5	-	Y (0.927 | 1-24)	Y (KKKK)
G7KLA4	-	-	Y (KKLTNLKQKNDAPKRQTR,RRSSKLHNLITDADKLYKK)
A0A072UH49	-	-	-
A0A072V6F6	-	-	-
G7KU89	-	-	-
A0A072UTQ8	-	-	-
A0A072TDX2	-	-	-
G7I6P9	-	Y (0.644 | 1-49)	Y (RKRK,KKDTKQTAAVDLSKRLKD)
S4T0Q1	-	-	-
A0A072U464	Y (0.996 | 1-42)	-	-
A0A072VMT4	-	-	-
A0A072VP38	-	-	Y (RKWDSQVGCAKFREK)
I3TAB7	Y (0.792 | 1-52)	-	-
A0A072U628	-	-	-
A0A072VBZ7	-	-	Y (PTSKRLK)
A0A072V6Z9	-	-	-
A0A072V5J0	-	-	Y (SSRKR,PPSKRSK,KKLNLSKIYSFKCGKK)
G7J9S5	-	-	-
G7L174	Y (0.999 | 1-28)	-	-
G7LA68	-	Y (0.903 | 1-26)	-
G7J7B0	-	-	-
G7KWK7	-	-	-
G7IA25	-	-	Y (ARKKEEEAKLKEKKRLEEIEKAKEALQRKKRNAEKAQQRALYKAQKEAEQKEKEREKRAKKKGKRK)
G7K803	-	-	-
G7KC54	-	-	Y (RPRR,RRPKP)
A0A072UHD8	-	-	-
G7JED5	-	Y (0.791 | 1-57)	Y (KKRK,KTRKKREKMEKKASRPKFVKTRTR)
A0A072V2S7	-	-	Y (PAWKRRQ,KRRQQVAVSNLEKKKQ)
G7K579	-	-	Y (KRTDAFLQGLIDEHRFGKR)
A0A072U1F3	-	-	-
G7LI00	Y (0.964 | 1-42)	Y (0.986 | 1-34)	-
A0A072UBT9	-	-	Y (KRRR,KRFIQEYIETNRNRIRRV)
A0A072V458	-	-	Y (KKSPPATPAFKKRHRG)
Q2HVB3	-	-	-
I3T233	-	-	-
G7J867	-	-	Y (KKAAYFPIRELLDDEKKGK)
G7L7U8	-	-	Y (KRHR)
Q2HST1	-	-	-
G7LA43	-	-	-
G7KYN0	-	-	Y (LGEV,RMSKRKV)
G7JTY5	-	-	-
G7JHI5	-	-	-
A0A072U3C0	-	-	-
A0A072UCW1	-	-	-
G7K2U7	-	-	-
G7KGP1	-	-	-
A0A072VK24	Y (0.999 | 1-28)	Y (0.883 | 1-41)	-
G7K407	-	-	Y (RKKK)
A0A072VNR5	-	-	Y (FKVK)
G7LB44	-	-	Y (KKAEFNREPLYAKFRLR,RKLIKVALLEAAKKREMR,KKREMRYSDLKKIDRGVRR)
A0A072UQ09	-	Y (0.977 | 1-30)	Y (KQVKGRKKNKK)
A0A072VN50	-	-	-
G7LH11	-	Y (0.987 | 1-21)	-
A0A072V500	-	-	-
A0A072TI06	-	-	-
A0A072VMK2	-	-	-
A0A072ULT7	-	-	-
A0A072VAS3	-	-	-
G7I6P4	-	-	-
A0A072UEY4	-	-	-
G7JL78	Y (0.825 | 1-37)	-	Y (KKRP)
A0A072U7Q1	Y (0.995 | 1-51)	-	-
A0A072V395	-	-	Y (RKLCWVVKNRKRRFRF)
G7IPG3	-	Y (0.969 | 1-22)	Y (RMRKRKL)
G7ITZ9	-	-	-
G7JIF3	-	Y (0.951 | 1-21)	-
G7IC43	-	Y (0.932 | 1-42)	Y (RKKKFAPKKLVYKERRA,KLLKEHRKKKFAPKKLVYKERR)
G7LDB8	-	-	-
G7JZC5	Y (0.999 | 1-71)	-	-
A0A072VMV4	-	-	Y (KVKK,RRKTTLSGIKHHDHHRRGR,RKTTLSGIKHHDHHRRGRF)
A0A072UZ26	-	Y (0.991 | 1-28)	Y (IRSLEKHVKGRKISKK)
A0A072VE54	-	Y (0.969 | 1-22)	Y (RMRKRKL)
A0A072VLS6	-	-	Y (KVKK,RRKTTLSGIKHHDHHRRGR,RKTTLSGIKHHDHHRRGRF)
A0A072TM72	-	-	Y (KRREKYGWNELAKEKGK,RRSKRVATLEFDRVRKS)
A0A072TS64	-	-	-
G7L626	-	-	-
G7JSQ8	-	Y (0.891 | 1-28)	-
G7L9X5	-	-	-
G7IWN4	-	-	Y (KSSKSSKKDSKKNKS,KKIDYLKDKVQASFVKDRR)
G7KC97	-	-	Y (KKENMDSGLFGKGRYK)
G7IKV5	-	-	Y (KRRR,RRRK)
G7JJY6	-	-	Y (KRNTLLFFMGNRYRKE,KKLPLIKLMINREKRL)
A0A072UTZ9	Y (0.881 | 1-40)	-	Y (RRNKIFLHMEEVRRLRI,KRFIHLNNKKCFNKRWRV)
G7IPW7	-	-	Y (PKPS)
G7JCS2	-	-	-
A0A072TMU4	-	-	-
A0A072TYA4	-	-	-
A0A072UL72	-	-	Y (RKSK)
A0A072V3K3	-	-	Y (FKRR)
A0A072UUV6	-	-	-
A0A072V2Z8	-	-	-
G7ISN0	-	-	Y (KRQK,KRRP)
G7JRE7	Y (0.881 | 1-40)	-	Y (RRNKIFLHMEEVRRLRI,KRFIHLNNKKCFNKRWRV)
A0A072U560	-	-	-
G7L854	-	-	Y (KRKYR)
G7L2R8	-	-	Y (RKLCRYEQSERSYKK,KKAYFGLKNLLKKSKS,KKSKSAEDNASKGKLR)
A0A072VDN5	-	Y (0.9 | 1-42)	Y (RPHKKEVAREKKRVHKK,KKVDGSSSNSSSMRPHKK)
A0A072VRG7	-	-	-
A0A072UHZ1	-	-	Y (RKKQMTILKDVSGIVKPRR,KKQMTILKDVSGIVKPRRM)
G7I596	-	-	-
G7L9D9	-	-	-
G7IUP0	Y (0.717 | 1-41)	-	-
A0A072V1Y8	-	-	-
G7L6J6	-	-	-
B7FL73	Y (1.0 | 1-41)	-	Y (RRLAQRHGEDFEIVKRRTS)
G7IRP5	Y (0.862 | 1-49)	-	-
G7LIM2	Y (0.968 | 1-21)	Y (0.933 | 1-29)	-
B7FFA9	Y (0.992 | 1-56)	-	-
G7KET9	Y (1.0 | 1-42)	Y (0.801 | 1-48)	-
A0A072TVM9	-	-	Y (KVKK)
G7KE15	-	-	Y (RKRKK)
G7I8E7	-	-	-
A0A072US86	-	-	-
A0A072U8M5	-	-	Y (RKYKIDISGDPRALRRLKS)
A0A072UGC9	-	-	Y (RRSTAVADSSRGKER)
Q2HTC9	-	-	-
G7LAU5	-	-	Y (KRREKYGWNELAKEKGK,RRSKRVATLEFDRVRKS)
G7JGP4	-	-	-
G7INL1	-	-	-
A0A072UM15	-	Y (0.732 | 1-60)	-
A0A072V6S4	-	-	Y (KRRR,RRRK)
A0A072VBJ9	-	-	Y (RKSK)
A0A072UFI6	-	-	-
G7JJ29	-	-	-
A0A072UME5	-	-	-
A0A072U643	-	-	-
G7JAC7	-	-	-
A0A072V9F0	-	-	-
A0A072VK40	-	-	-
A0A072UD90	-	-	-
A0A072TPZ2	-	-	Y (RRRK,KKEDLENHQLRLDWKTRKR)
A0A072UFH3	-	-	-
A0A072URV7	-	-	-
G7IFA6	-	-	Y (PQEKRKL)
G7JW19	-	-	Y (FKVK)
A0A072U0T1	-	-	Y (RRNSKYKHLISRKRMS)
G7JXN4	-	-	-
A0A072UTA7	-	-	-
A0A072VK31	-	-	Y (KRTLIGDELTEKEKKALKR)
A0A072V6N1	-	-	-
A0A072V621	-	-	-
A0A072VNL8	-	-	-
A0A072V5J3	-	-	Y (RKLVIMALDRLKRGRG)
A0A072TNW2	-	-	-
A0A072U009	-	-	-
A0A072V9D3	-	-	-
G7JY01	-	-	-
G7KTM2	-	-	-
A0A072TM93	-	-	-
A0A072U0F6	-	-	Y (KKQELLAQIVTLQTRKIRL)
G7IDT3	-	-	Y (KVKK,KKFRGEGMSLLMRKEKI)
G7KV60	Y (0.671 | 1-61)	-	Y (RRRR,RRRKNAKK,KRVAQFMNEVEILARLRHK)
A0A072VZW8	Y (0.997 | 1-58)	-	-
G7KJY1	-	-	Y (KKKK,LGEV)
A0A072TQJ1	-	-	-
A2Q592	-	-	-
A0A072VBA5	-	-	-
G7JG22	-	-	Y (RKRTYSHRINRNVKSIRR,KKNSSFYSISLWGKEEKKK)
A0A072UEB7	-	-	-
A0A072UJP5	-	-	-
G7KK15	-	-	Y (RKKK,KKPSPLGSKSNILSQKKKL)
G7LF66	-	-	Y (KRFYAGSYHALRRKSA)
G7KV62	Y (0.671 | 1-61)	-	Y (RRRR,RRRKNAKK,KRVAQFMNEVEILARLRHK)
G7KD53	-	-	Y (RRKSR)
A0A072VPF5	-	-	-
A0A072UEP0	-	-	-
G7J8L9	-	-	-
G7ISJ9	-	-	Y (KRVK)
G7L7C5	-	-	-
G7IHX1	-	-	Y (LGEV)
A0A072UZ10	-	-	-
A0A072V0B9	-	-	-
A0A072U4I4	-	-	Y (RRSSMIAEQARRRAE)
A0A072UHC5	Y (0.987 | 1-33)	-	-
A0A072U815	-	-	-
G7LI40	-	-	Y (KKQAKRNINAVSKLRKA)
G7ISE3	-	Y (0.995 | 1-25)	Y (KRRK)
G7I7H5	Y (0.759 | 1-41)	-	Y (RRRR)
G7KYF5	-	-	Y (RKETVGVETNHRRKRGM)
A0A072UD33	-	-	Y (KKRK)
G7JSS8	-	-	-
A0A072UW87	-	-	-
A0A072UQB9	-	-	-
A0A072VEL4	-	-	Y (KVKK,RKKR)
G7K6H0	-	Y (0.953 | 1-27)	-
Q6UD73	-	-	-
G8A1U2	-	-	-
G7KFH2	-	-	-
G7J5D6	-	Y (0.804 | 1-25)	Y (PWLKRVR,KRPAVMLSTHRMRTK,KRSGSSSSDYKPKPKKA)
A0A072TN07	-	-	Y (KKRK,RRQKVGHSNSKKRGS)
A0A072UQN0	-	-	Y (KKLQDEIQNEVGNKRKIE)
G7JWE5	Y (0.981 | 1-31)	-	Y (RKVLAKNPQVEQQRLHRR)
A0A072V634	-	-	-
A0A072V357	-	-	-
A0A072W222	-	Y (0.609 | 1-51)	Y (RRRK,RKALEEWSAHRLSTPKPKK)
G7KY03	-	-	-
G7KY75	-	-	Y (RRNSKYKHLISRKRMS)
G7IVM9	-	-	-
A0A072VBZ9	-	-	-
A0A072TYG8	-	Y (0.974 | 1-22)	-
A0A072TW90	-	-	-
A0A072TTT7	-	-	Y (KKPR,KVKK)
G7JK70	-	-	-
A0A072UKY1	-	-	Y (RKRRR)
A0A072UGM8	-	Y (0.783 | 1-52)	-
A0A072UJ56	-	-	-
G7IBW6	-	Y (0.84 | 1-60)	-
A0A072VLT9	-	-	-
A0A072VPX6	-	-	Y (KKAQEEVDIVTRKERL)
A0A072VQM5	-	-	Y (RRKSR,PKPRKGKSRK)
B7FKU1	-	-	-
G7I467	-	Y (0.905 | 1-29)	-
A0A072URH9	-	-	Y (PKIKRIR)
G7KE81	-	-	-
G7KFH1	-	-	Y (KKRP,PQWKRKS)
G7JSW4	Y (0.81 | 1-47)	-	Y (RKKKLQCLLKGKREKRG)
A0A072UXA0	-	-	-
G7I5T7	-	-	Y (RRNSSSVRRGDARRSRS)
A0A072U1I4	-	-	Y (RRNSKYKHLISRKRMS)
G7JSI7	-	-	-
G7LEX7	-	-	Y (KKPR,KVKK)
A0A072TX46	-	-	Y (KRFYAGSYHALRRKSA)
A0A072VQC5	Y (0.999 | 1-51)	Y (0.928 | 1-21)	-
G7K1P2	-	-	-
G7L8X0	-	-	-
A0A072TTT5	Y (1.0 | 1-51)	-	-
A0A072TT23	-	-	-
A0A072V136	-	-	Y (KRAQYRLMRDAMEKRFIR)
G7I284	-	Y (0.808 | 1-32)	Y (RRKR,RAGPRPRP,KKDVIIAKTLPGSLMERRK)
A0A072V2E9	-	-	-
A0A072V5N4	-	-	Y (LGEV)
A0A072VE12	-	-	Y (KVKK,RKKR)
G7KBG1	-	-	-
A0A072URA9	-	-	-
G7IGG1	-	-	-
Q2HUB9	-	-	-
G7J9B1	-	-	-
A2Q5C4	-	Y (0.914 | 1-47)	-
G7JR41	-	-	-
A0A072UUV2	-	-	-
G7KPA0	-	-	-
G7JFA7	-	Y (0.99 | 1-23)	Y (FKVK)
G7JRW3	-	-	Y (KRIR,KKFFPAVYRKKNKDK)
I3SBT8	-	-	-
A0A072U2A7	Y (1.0 | 1-51)	-	-
G7IE81	-	-	Y (KKEKEPVEKPPSKSQIKKR,KLKPPKNRIRGKTKKTKSKASSKTVSKKQGIKKNP)
A0A072U150	-	Y (0.897 | 1-26)	-
A0A072VJK4	Y (0.998 | 1-49)	-	Y (KRTLIGDELTEKEKKALKR)
G7J1N8	Y (1.0 | 1-41)	-	-
G7IFA2	-	-	Y (SKKKKK,RKQVKESKLNNPEEKRKLS)
A0A072UCP9	-	-	Y (KRPR)
G7JPF3	-	Y (0.785 | 1-42)	-
A0A072UDC8	-	-	-
G7JAP7	-	-	-
G7LIL6	-	-	-
G7LBJ9	-	-	-
G7J6Z3	-	-	-
A0A072UPA0	-	-	-
A0A072VD56	-	-	-
Q0GXX3	-	-	-
A2Q492	-	-	Y (RRRK)
A0A072UNC0	-	-	-
A0A072U261	Y (1.0 | 1-41)	-	Y (RREKVTDGVEDTFGRRKKQ)
G7LCS2	-	-	Y (RKLNNKSNSMKKKKYH)
G7K668	-	-	Y (PRPPNKPR,KRFSAQFLSTHGSDKKRLL)
G7J8G2	Y (0.998 | 1-62)	-	Y (KRRRNRNNHRRKILR,RRLTGCGFPTKRRES,KRRESGLGVSENVRKWKE)
Q2MJ22	-	-	-
A0A072TRL0	-	-	Y (KKEDLENHQLRLDWKTRKR)
G7KM58	-	-	-
G7JVM5	-	-	Y (KKDKLQFSETLNRKMKQ)
A0A072VIK5	-	-	-
A0A072UUH3	-	-	-
A0A072U3M9	Y (0.999 | 1-51)	-	-
A0A072TLA4	-	Y (0.958 | 1-42)	-
A0A072VK88	-	-	-
A0A072UG71	-	-	Y (RKKR,KKKHMTILKDVSGIVKPRR,KKHMTILKDVSGIVKPRRM)
G7JCB1	-	-	-
G7KMU4	-	-	Y (KKKKNGKKGQERKRNQ)
G7IPT3	-	-	Y (RRGRDRRPGSRRHRKV,AKRGSGRRGRDRRPGSRRHRK)
A0A072UMT0	Y (0.804 | 1-72)	-	-
A0A072UNV6	-	-	-
G7L9I3	-	-	-
G7JG63	-	-	Y (KRSDAVLSTYLHLSVRRRR)
A0A072TWG7	-	-	Y (KRIIPLHEITGVRRAKT)
G7JNZ0	-	-	-
G7JB13	-	-	Y (KKKK,RKKK)
G7JXB5	-	Y (0.938 | 1-26)	Y (RKKK)
A0A072VQN6	-	-	Y (RLRKRKQ)
A0A072U2R0	-	-	-
A0A072TJX9	-	-	Y (KRIIPLHEITGVRRAKT)
G7KSC5	-	-	-
J7FDW0	-	-	-
A0A072TQI9	-	-	Y (RRRK,KKEDLENHQLRLDWKTRKR)
G7ID32	-	-	-
A0A072UZC7	-	-	-
G7KY55	-	-	Y (KKPR)
G7I4F5	-	-	-
G7LI41	-	-	-
G7L1C7	-	-	-
A0A072VES3	-	-	-
G7L1A5	-	-	-
G7IPL2	Y (0.999 | 1-71)	-	-
I3T5I1	-	-	-
A0A072TMF6	-	-	Y (KRREKYGWNELAKEKGK,RRSKRVATLEFDRVRKS)
A0A072TUW4	-	-	-
A0A072V199	-	-	-
A0A072UJL3	-	-	-
G7I6M3	-	-	-
G7JNF1	-	-	-
C9WEK1	-	-	-
A0A072U3D4	-	-	-
A0A072VNV3	Y (0.786 | 1-59)	-	Y (HRKNRFKRKANG,RRFSSEDGIDYRTRTRRL,KKDFTWLGIPFTEGGRERR,KRKANGSKIYASGVATKKR,RKANGSKIYASGVATKKRM)
A0A072VB91	-	Y (0.972 | 1-28)	Y (KRRPLVVIGILTKFGRRKN,RRPLVVIGILTKFGRRKNR)
A0A072VF94	-	-	-
G7JBG6	-	-	-
A0A072VG41	-	-	-
G8A1U1	-	-	-
A0A072V178	-	Y (0.972 | 1-28)	Y (KRRPLVVIGILTKFGRRKN,RRPLVVIGILTKFGRRKNR)
A0A072U4B7	-	-	Y (GSKKHRTR,KKKSDDSVQRSRRSKP,RRQRAASKAQVDGSKKHRT)
A0A072UNU8	-	-	-
A0A072TTH6	-	-	Y (RRWRSAVTLVKNRRRRFRM)
A0A072TLG1	-	-	-
A0A072V6H3	-	-	-
G7KPZ8	-	-	-
G7JAC6	-	-	-
G7K2U6	-	-	-
A0A072TST1	-	-	Y (KRRSSWLTKQLTVKRLLR,RRSDNINCFTQLQRRRPRE)
G7L971	-	-	-
A0A072UNX2	-	Y (0.993 | 1-23)	-
A0A072TT95	-	-	-
A0A072VPS8	-	Y (0.9 | 1-42)	Y (RPHKKEVAREKKRVHKK,KKVDGSSSNSSSMRPHKK)
A2Q660	-	-	Y (GSKRKKKGKKH,KRCGGFHLWIHTKKQKSR,KKLQNAYEILNDSLKRKAY)
A0A072UBN3	-	-	-
G7IEI6	-	-	-
A0A072VPU6	-	-	-
G7I8P3	-	-	Y (KKRP)
A0A072V567	Y (0.938 | 1-35)	-	Y (LGEV)
A0A072UDA0	-	-	Y (RRRR)
A0A072UC34	-	-	-
A0A072TWF6	-	-	-
G7K371	-	-	-
G7JR16	-	-	Y (KRIR)
A0A072U4C6	-	-	Y (KVKK)
A0A072UFU5	-	-	Y (RRSSMIAEQARRRAE)
G7ITD9	-	-	-
G7KYF6	-	-	-
A0A072V391	-	-	-
A0A072VLP2	-	-	-
A0A072U6B7	Y (0.997 | 1-61)	-	-
G7KRN9	-	-	-
A0A072VKZ3	-	-	-
A0A072TQX2	-	-	Y (RRRK)
A0A072V9S1	-	-	-
A0A072TSK2	-	-	-
A0A072V1J5	-	-	Y (FKRR,DRRKREPPQRF,RRKREPPQRFIRRRVI)
Q2HSS5	-	-	Y (KKKKK)
A0A072V9A6	-	-	-
A0A072VFQ0	-	-	Y (RTLKRNK)
A0A072USK6	-	-	-
A0A072TT39	-	-	Y (RKLQVDLMEFLKKSKY)
A0A072VK52	Y (0.999 | 1-51)	-	Y (RRNKIFLLMEEVRRLRV)
A0A072VAU6	-	-	-
A0A072TRB0	-	-	-
A0A072W205	-	-	-
G7I6C5	-	-	Y (KRRK)
S4T0U2	-	-	Y (RKRTYSHRINRNVKSIRR,KKNSSFYSISLWGKEEKKK)
G7JZM8	Y (0.918 | 1-40)	-	Y (KKHK)
A0A072TLD6	-	-	Y (KKRK,RIFKRQK)
A0A072UTB1	-	-	Y (RRRK,RRKSR)
G7I281	-	-	Y (KRNSFIIASPDEERKILR)
A0A072U1Y6	-	-	Y (KKDAALAVKPPKRKVKKE)
A0A072VQV6	-	-	-
A0A072VDT9	-	-	-
A0A072U677	-	-	Y (RKSK)
G7IGT2	-	-	Y (KKTVSNVFALKIPRK)
G7I826	-	-	-
G7L2Y7	-	-	-
A0A072TVF8	-	Y (0.975 | 1-37)	-
G7K0U8	-	-	Y (KKKKKK)
G7I623	-	-	-
G7I4R9	-	-	-
A0A072UMB9	-	-	Y (RRKRVGSSAARRGKS)
A0A072TGG0	-	-	-
G7J858	-	-	-
A0A072VLY5	-	-	Y (KKANEKEVWVVRKGVKK)
G7JK30	-	-	-
A0A072UI80	-	-	Y (KKKNKVDIKQNPKSLRRLR,KKNKVDIKQNPKSLRRLRT)
A0A072U7X6	Y (0.928 | 1-26)	-	Y (PAKKRKP,RKVFVGEPDEEGRRKIL,RKSDYGKGGRGNRLKKRFS)
A0A072V228	-	-	-
G7J391	Y (0.958 | 1-41)	Y (0.757 | 1-42)	-
G7IJL6	-	-	-
G7KJG7	-	-	Y (KRIR,LGEV,KKKKKVK)
G7JBT7	Y (0.676 | 1-50)	-	Y (RGKKRRRS)
G7J3Q4	-	-	-
G7KLA5	-	-	-
A0A072U754	-	-	Y (LGEV)
G7KQ92	-	-	-
G7JEQ3	-	-	-
A0A072TNH6	-	-	-
G7IH64	-	-	-
G7JY00	-	-	-
A0A072V233	-	-	-
G7ZZP2	-	-	-
G7J6T3	Y (0.933 | 1-79)	-	-
A0A072UN83	-	-	-
A0A072V1Q2	-	-	Y (RRYKNGSHLWQLALQKRKE)
G7I9V4	-	-	Y (RIYKRQR)
G7IJN7	-	-	-
A0A072VAD4	-	-	-
A0A072UNL4	-	Y (0.891 | 1-28)	-
A0A072UFQ2	-	-	-
A0A072URI0	-	-	-
G7JS28	-	-	-
A0A072UQG0	-	Y (0.998 | 1-21)	-
G7JKU3	Y (0.842 | 1-50)	-	-
Q6UY57	-	-	Y (KRKR,RKRK)
A0A072U8Y4	-	-	-
G7JYU0	Y (0.959 | 1-42)	-	Y (RRRR)
E2IXG7	-	-	-
G7IU50	-	-	-
G7K2A0	-	-	-
A0A072USV4	-	-	-
A0A072THL1	-	-	Y (KRTPKMSAYWFKQLLTKKK)
G7L9C4	-	-	Y (KKKQKYSLQDRKSKRHKG)
A0A072TF60	-	-	-
A0A072U7I5	-	Y (0.989 | 1-32)	-
A0A072UBU4	-	-	-
A0A072U3V6	-	Y (0.967 | 1-25)	-
G7L895	-	-	-
B7FI41	-	-	-
A0A072VAC6	-	-	-
A0A072UFL4	-	-	Y (FKRR,RRKRDPPQRFIRRRVI)
A0A072TZM8	-	-	-
G7LBX9	-	-	-
A0A072UU36	-	-	-
G7LD29	-	-	-
A0A072VHB7	-	-	-
G7K7B5	-	-	-
G7IDC2	-	-	Y (KKSFKSYASQNNKHSRK)
A0A072TPB6	-	-	Y (RRRK)
G7IC74	-	-	Y (RLCKRKH)
G7IE14	-	-	-
G7ITR4	-	-	-
A0A072TU08	-	-	-
G7KTU1	-	-	Y (RKKR)
A2Q5Q4	-	-	-
G7INL0	-	-	-
A0A072UD51	-	-	Y (RRRIRRKKMK)
A0A072U1E1	-	-	-
G7L8J6	-	-	Y (RRRK,KKVLSIFRSFVGERLKMR)
A0A072UTC6	-	-	-
G7K0Q1	-	Y (0.867 | 1-22)	-
A0A072V0A6	-	Y (0.972 | 1-28)	Y (KRRPLVVIGILTKFGRRKN,RRPLVVIGILTKFGRRKNR)
G7KKY4	Y (0.922 | 1-52)	-	-
G7JS29	-	-	-
A0A072TTK8	-	-	-
Q4VYC9	-	-	Y (RRRR)
A0A072V2S3	-	-	-
A0A072U9C3	-	-	-
G7L6K2	-	-	-
G7JSL9	-	-	Y (RKRRR)
B7FHZ9	-	-	-
G7J676	-	Y (0.972 | 1-28)	Y (KRRPLVVIGILTKFGRRKN,RRPLVVIGILTKFGRRKNR)
A0A072TSV5	-	-	Y (RRLRI)
G7K792	Y (0.954 | 1-52)	-	-
A0A072VC37	-	-	Y (KKANEKEVWVVRKGVKK)
G7K6Z2	-	Y (0.973 | 1-61)	Y (KRKR,RRKR,RKRK)
G7INV1	-	-	-
A0A072V2T5	-	-	-
A0A072UZ54	-	-	-
A0A072UZS1	-	-	-
G7K596	-	Y (0.981 | 1-22)	Y (KTPRSRRSRSKRKH)
G7K7J7	-	-	Y (KRKR,PWIKRHR)
A0A072TUE1	-	-	Y (KRATIRFADLQRKRYW)
G7KPW0	Y (0.994 | 1-51)	-	Y (KKCRAFKSEDGGDVKEKKL)
G7L7D6	-	-	-
G7LIW7	-	-	Y (KRAR,KKKKTGKRR)
G7KXF1	-	-	Y (RRKR)
G7IK66	-	-	-
G7J7N4	-	-	Y (RRRR,KKKRGFPVTIQMDTKVKMK)
A0A072UX19	-	-	-
A0A072TP84	-	Y (0.969 | 1-33)	-
A0A072VGC9	-	-	-
G7L3B0	-	-	-
G7JU49	-	-	-
G7JJC9	Y (0.994 | 1-44)	-	Y (RKDRDKAWNELQRAAKAKK)
A0A072VES5	-	-	Y (RKSK)
G7LB59	-	-	-
A0A072UMH1	-	-	Y (RKAWEFARWWLPFCRRYKI)
A0A072UA10	Y (0.982 | 1-50)	-	-
G7JE73	-	Y (0.993 | 1-25)	Y (KRRS)
A0A072V0L7	-	-	-
A0A072UJ64	-	-	Y (KRVSHYSSIRKFEVKKMIK)
A0A072UEK7	Y (0.963 | 1-23)	-	-
G7LF59	-	-	-
G7J9S1	Y (0.933 | 1-51)	-	-
A0A072UNH0	-	-	-
A0A072V582	-	-	-
G7KWC0	-	-	-
A0A072TY85	-	-	-
A0A072U4J6	-	-	-
G7KVN8	Y (0.956 | 1-62)	-	-
A0A072UPM1	-	-	Y (RKAWEFARWWLPFCRRYKI)
A0A072UQU2	-	-	-
G7L2Y6	-	-	-
G7KXE7	-	-	Y (KVKK)
A0A072UIN3	-	-	-
A0A072UUS1	-	-	-
G7ILF3	-	-	-
B7FM91	Y (1.0 | 1-51)	-	Y (RRRR)
A0A072TP30	-	-	Y (KRREKYGWNELAKEKGK,RRSKRVATLEFDRVRKS)
A0A072VHF6	-	-	Y (RTLKRNK)
A0A072U2V0	-	-	-
A0A072U0N2	-	-	-
A0A072URT0	-	-	-
A0A072V405	-	-	-
A2Q4V2	-	-	-
A0A072UXR5	-	-	-
A0A072V9Y7	-	-	-
A0A072VEP9	-	-	-
A0A072UN82	-	-	Y (RKKWSRRDR)
A0A072V1Y4	-	-	Y (KPRK)
G7IUY6	Y (0.949 | 1-69)	-	Y (PKPS)
A0A072U8L3	-	-	-
G7L022	-	-	-
A0A072TX98	-	Y (0.989 | 1-32)	-
G7KJY0	-	Y (0.685 | 1-41)	-
A0A072V3H3	-	-	-
A0A072TUJ8	-	-	-
G7J3I9	-	-	-
A0A072VFN1	Y (0.935 | 1-49)	-	-
G7KCS4	Y (0.962 | 1-54)	-	-
A0A072V5T0	-	-	-
G7K3Y6	-	-	-
G7L1E7	-	-	Y (FKVK)
A0A072V109	-	-	-
A0A072UP51	Y (0.81 | 1-47)	-	Y (RKKKLQCLLKGKREKRG)
G7K281	-	-	-
G7IFK2	-	-	-
G7KKB8	-	-	-
A0A072UIU3	-	-	Y (RRLQALKSEERRKIL)
A0A072U5C3	-	-	Y (KKKK)
Q2HTM7	-	-	-
G7JE89	-	-	-
G7J458	-	Y (0.981 | 1-33)	Y (KKKK,KKNSTGSATNSSEGASKKK,KKKAFIVIGINTAFSSRKR,KKAFIVIGINTAFSSRKRR)
A0A072VHT7	-	-	-
G7JLC2	Y (0.991 | 1-24)	-	-
A0A072UX41	-	-	Y (RKSK)
G7J459	-	Y (0.984 | 1-34)	Y (KKKK,KKNSTGSATNSSEGASKKK,KKKAFIVIGINTAFSSRKR,KKAFIVIGINTAFSSRKRR)
A0A072UEV2	-	-	-
A0A072UX15	-	-	-
A0A072VQ74	-	-	-
G7LJ57	-	-	-
A0A072V2F7	-	Y (0.916 | 1-25)	Y (KRHR)
A0A072TGW2	-	-	Y (KRPR,KRVK)
A0A072VAW1	-	-	-
G7I9K3	-	-	-
A0A072TLE5	-	-	Y (PMDKRRY)
G7K2X9	-	-	-
A0A072U2Z7	-	-	Y (KKRK)
A0A072UHB1	-	-	-
B7FN10	Y (0.998 | 1-51)	-	-
A0A072ULI9	Y (1.0 | 1-39)	-	Y (RRRR,KKRLFSNHYSYRKFRRKKW,KRLFSNHYSYRKFRRKKWT)
A0A072VDW2	-	-	-
G7KWW4	-	Y (0.619 | 1-51)	Y (KPRK,KRVK,RKAMDTANVIKRRIN)
Q1SN29	-	-	-
G7IG95	-	-	Y (RKLLIGNQTVRIKKT)
A0A072URK5	-	-	-
G7IM02	-	-	Y (LGEV)
G7JX54	-	-	Y (RRRR)
A0A072VK92	-	-	-
I3SE13	Y (0.998 | 1-35)	-	-
A0A072TV64	-	-	-
G7LD05	-	-	Y (RKLCVMKLFSRKRAE)
G7JYI6	-	-	-
A0A072UDS5	Y (0.999 | 1-51)	-	-
B7FIY1	-	-	-
A0A072U3D9	-	-	-
A0A072TGQ9	-	-	Y (KRQLLNIFGIKGKKT)
G7KEV4	-	-	-
G7L1R5	-	-	-
G8A1U6	Y (0.982 | 1-42)	-	Y (KKWMEELQIEPWSRTKKS)
G7JB89	-	-	-
G7JU80	-	-	-
A0A072U4A7	-	-	-
G7K257	-	Y (0.688 | 1-36)	Y (KVKK,RRKTPLFNSEAGTMKGRKN)
G7JHR8	-	-	-
A0A072TUP8	-	-	Y (KRIR)
I3SVG6	-	-	Y (KVKK)
G7J538	-	-	-
G7KTA0	-	-	Y (KKKDKNNGCSCTLKRKFG)
A0A072VYL9	-	-	Y (RRRR)
A0A072VAD0	-	-	-
A0A072TNX0	-	-	-
G7LIF4	-	-	-
A0A072UBQ3	-	-	-
B7FJN1	-	Y (0.937 | 1-21)	-
G7ILA8	-	-	-
A0A072TNA4	-	-	-
A0A072UBD5	-	-	-
G7K120	-	-	-
G7JB38	-	-	-
A0A072VNR4	-	-	Y (LGEV)
A0A072TLL6	-	-	-
A0A072UKQ1	-	-	-
A0A072V7L7	-	-	Y (KRKLVLQDRVRRRERLK)
A0A072U9A9	-	-	-
G7KPP6	-	-	-
A0A072TM89	-	-	-
A0A072U834	-	-	-
A0A072TXQ7	-	-	-
A0A072W072	-	-	-
A0A072TPV7	-	Y (0.973 | 1-58)	Y (RKDAHTSVYGERKGKL)
A0A072VFY3	-	-	Y (LGEV,RYLKRKS)
G7J951	-	-	-
A0A072UGF1	-	-	-
G7KRK7	Y (0.998 | 1-36)	-	Y (KPSLK)
G7KFQ6	-	-	-
A0A072URA7	-	-	-
G7KUD2	-	-	Y (KKGIRRPQMTIFRKRRKHV)
G7ID28	-	-	Y (LGEV)
G7I4I7	-	-	Y (PFQKRKG)
A0A072VCY6	Y (0.997 | 1-39)	-	-
G7KRK0	-	-	-
G7L0Q4	-	-	-
A0A072VEA4	-	-	Y (RRTTVRFSELKQRRY)
A0A072UFZ6	-	-	Y (KKWK)
G7KXE5	-	-	Y (KVKK)
G7JAC3	-	-	Y (RKRRKKK,KKAGLKMNWSVRRKIA)
G7JE34	-	-	-
G7JHU7	-	-	-
A0A072V4C0	-	Y (0.868 | 1-42)	-
G7K4P9	-	-	Y (SKKKKKKKSK,RRRASEANEFAFKHRKS)
A0A072TPV8	-	-	Y (RRRK)
G7J3I1	Y (0.928 | 1-61)	-	Y (KRRWLVREEEDTFRRRAL,RRNRAAPPSSPRKNLKRRW)
G7IFA3	-	-	Y (PEEKRKL)
G7IFV0	-	-	Y (KKRP)
G7ILW7	-	-	Y (KRQK)
A0A072V5L6	-	-	-
A0A072UMH6	-	Y (0.925 | 1-40)	-
G7I9K4	-	-	-
G7LJ58	-	-	-
A0A072U5K0	-	-	Y (LGEV)
Q2HVA3	-	-	Y (KRRR)
G7J1N4	-	-	-
A0A072VPD6	Y (0.996 | 1-61)	-	-
A0A072UNV9	Y (0.818 | 1-71)	Y (0.845 | 1-35)	-
A0A072VEL6	Y (0.761 | 1-51)	-	Y (RKPKNSPIFHLFKMLKK)
A0A072TGP1	-	-	-
A0A072U8H8	-	-	Y (RRRGTRMKHHSRRRRSM)
A0A072VQM6	-	Y (0.609 | 1-51)	Y (RRRK)
G7KX71	Y (0.738 | 1-42)	Y (0.789 | 1-30)	-
G7KKV5	-	-	-
G7KEF3	Y (1.0 | 1-41)	-	-
A0A072TJG4	Y (0.99 | 1-34)	-	-
G7JGX6	Y (1.0 | 1-44)	-	Y (KKFMGNPSIEAAIKLEKKR)
G7J6R1	-	-	Y (RKSK)
A0A072TRX7	-	-	-
I3S222	-	-	-
A0A072VEN6	-	-	-
G7K9V7	-	Y (0.975 | 1-31)	-
A0A072VGQ3	Y (0.935 | 1-49)	-	-
A0A072VAL5	-	-	-
A0A072V3G9	-	Y (0.818 | 1-71)	-
A0A072UWF1	-	-	-
G7IPZ6	-	-	Y (SGQNKRRLRRRK,RKGKTYWALRIGSGQNKRR)
G7J381	-	-	-
G7L9Q9	-	-	-
G7K7M2	-	-	Y (RKKK)
G7K1C9	-	-	-
G7IFA1	-	-	Y (PEEKRKL)
G7IFA5	-	-	Y (PMEKRKL,RRDQEDVLLPLIRGRKQVK)
G7JBR8	-	-	-
A0A072UTP6	-	-	-
G7KFX1	-	-	-
A0A072UHT0	-	-	-
A0A072UM27	-	-	Y (RKSK)
G7K1C1	-	-	-
A0A072UX35	-	-	Y (KRDPDNGIDAVGKRGKRT)
A0A072UQD3	-	-	-
A0A072UDL9	-	-	-
A0A072TVD1	-	-	-
A0A072UC78	-	Y (0.953 | 1-27)	-
A0A072U1D5	-	-	-
A0A072V5B8	-	-	Y (KVKK)
A0A072URL5	-	-	-
G7I5V0	-	-	-
G7LB83	-	-	-
A0A072UG00	-	-	Y (RRWRQAALVLNASRRFRY,KRKNAFGTNTYPRKKGRS,RRFRYTLDFKGEEEKQQKK)
G7K4H3	-	-	Y (LGEV,RKRR)
G7IFB0	-	-	Y (PDEKRKL,RKDQEDVLLPLIRARKQVK)
A0A072USR3	-	-	-
G7JAG8	-	-	Y (EVKKVKSREKKREEGLAGARSAMRKAA)
A0A072V328	-	Y (0.799 | 1-60)	Y (RKEVYLTPAVLRECRR,KRSGPGGKGPTRRRRRRRR)
A0A072VQH4	-	-	-
A0A072U0W8	-	-	-
A0A072UGP5	-	-	Y (RRWRQAALVLNASRRFRY,KRKNAFGTNTYPRKKGRS,RRFRYTLDFKGEEEKQQKK)
A0A072UFF2	-	-	-
G7K1B1	-	-	Y (AARKSAPATGGVKKPHRFRPGTVALREIRK)
G7J313	Y (0.797 | 1-21)	-	-
G7KCX9	-	-	-
G7J356	-	-	Y (RRYKNGSHLWQLALQKRKE)
A0A072U3T9	-	-	-
A0A072VQW6	-	-	-
G7K7R0	-	-	Y (PKIKRRV,KKNFKMRLANSKAGRK)
A0A072VFP6	Y (1.0 | 1-42)	-	Y (KPRK)
A0A072U3I4	-	-	Y (RRVKTPLVKVASKPRRGKL)
G7ZYX9	-	-	Y (RRLKSRLVALTRRVQK)
A0A072VKQ7	-	Y (1.0 | 1-21)	Y (RKPWLDIAMGRYKDRRS)
G7KDI9	-	-	-
G7KJE4	-	-	-
A0A072UKU0	-	-	-
A0A072TPP2	-	-	-
G7IQ16	-	Y (0.836 | 1-27)	Y (KPLHRK)
G7IZ56	-	-	-
B7FLS1	-	-	-
G7JW11	-	-	-
A0A072TV23	-	-	Y (LGEV)
G7JLH4	-	Y (0.997 | 1-27)	Y (RRVKRVR)
A0A072V4N8	-	-	Y (KKPAKDVSELYKDAKR,WKEKDKKNKKKKEAPK)
A0A072V4F6	Y (0.971 | 1-72)	-	-
G7K5X0	-	Y (0.986 | 1-24)	Y (KKEEIDVLAHRQMRR)
G7JEA7	-	-	-
A0A072V074	-	-	Y (RRFDGFLQGLIDEHRRKKE)
G7L5I4	-	-	Y (RKRK,RRKR,RRRR,KRIKKKRKK)
A0A072V8L2	-	-	-
A0A072TPY9	-	Y (0.854 | 1-39)	-
A0A072TIY3	-	-	Y (LGEV)
G7IC91	-	-	-
A0A072UZX7	-	-	Y (KRRP,KRLNLHQFSANTDKIFKR)
G7JZ40	-	-	Y (KRRR)
A0A072TNP0	-	-	Y (RRRK)
A0A072TUP4	-	Y (0.833 | 1-79)	-
A0A072UXS9	-	-	-
A0A072UWY0	-	-	-
G7KCB7	-	-	-
A0A072UPG7	-	-	-
G7JNU5	-	-	-
G7IEW2	-	-	Y (KRKL)
A0A072V4V5	-	-	-
A0A072TNR9	-	-	-
G7JM37	-	-	Y (RKMAMEIIRNKKVKFWKK,KKDKSGDAAKKTNVKVQKK)
G7KAU7	-	-	-
G7L7E3	-	-	-
A0A072TZ77	-	-	-
A0A072UUX2	Y (0.967 | 1-42)	-	Y (RRRK,KRSSLKNPRQHSKKASR)
G7INX2	-	-	Y (RMVKRRV)
G7IPD4	Y (0.828 | 1-42)	-	-
G7KKA8	-	-	-
G7KFL7	-	-	-
G7JBY4	-	Y (0.753 | 1-45)	-
B7FMA4	-	Y (0.972 | 1-21)	-
G8A026	-	-	-
A5H2U6	-	-	-
#--------------------------------------
#--------------------------------------
# Proteins analyzed: 1955
# Number of proteins with cTP: 138 (7.1%)
# Number of proteins with cTP & possible mTP: 17 (0.9%)
# Number of proteins with cTP & NLS: 93 (4.8%)
# Number of proteins with cTP & possible mTP & NLS: 5 (0.3%)
# Number of proteins with mTP: 101 (5.2%)
# Number of proteins with mTP & possible cTP: 5 (0.3%)
# Number of proteins with mTP & NLS: 79 (4.0%)
# Number of proteins with mTP & possible cTP & NLS: 3 (0.2%)
# Number of proteins with NLS and no transit peptides: 520 (26.6%)
# Summary statistics
# Number of proteins with chloroplast localization (cTP, cTP & possible mTP, cTP & NLS, cTP & possible mTP & NLS): 253 (12.9%)
# Number of proteins with mitochondrial localization (mTP, mTP & possible cTP, mTP & NLS, mTP & possible cTP & NLS): 188 (9.6%)
# Number of proteins with nuclear localization and no transit peptides: 520 (26.6%)
# Number of proteins with nuclear localization and with transit peptides: 180 (9.2%)
#--------------------------------------
#--------------------------------------

## Sheet: URTLC mem 3-2
# -----------------
# LOCALIZER 1.0 Predictions
# -----------------
Identifier	Chloroplast	Mitochondria	Nucleus
G7KYF8	-	-	-
G7IFH7	-	-	-
G7KYF7	-	-	-
B7FJU1	-	-	-
G7LDY1	-	-	Y (KRATIRFADLQRKRYW)
G8A2K5	-	-	-
G7L2A2	-	-	-
A0A072UFP3	-	-	-
A0A072W026	-	-	Y (LGEV)
G7JCS6	Y (0.818 | 1-71)	Y (0.845 | 1-35)	Y (KRRR)
B2G3Q0	-	-	-
G7IJE5	-	-	Y (PKPS,KKDFNIAEEAGGVGKKIIK)
G7JVI4	-	-	-
A0A072VBN5	-	-	-
G7IMM5	-	-	Y (LGEV)
G7IQG4	-	-	Y (KKRNLDIQSLNTSRIKKV)
G7JU77	-	-	-
G7I8Y3	Y (0.826 | 1-37)	-	-
G7JT83	-	-	-
G7ZYC8	-	-	Y (RKSK,RKRVSMLREVETLSKIRHR)
G7IMM7	-	Y (0.943 | 1-31)	Y (LGEV)
A0A072VQL2	-	-	Y (KRKL)
G7J0R8	-	-	-
G7KWC7	-	-	-
G7II20	-	-	Y (RKGSRKR)
Q2HV13	Y (0.828 | 1-42)	-	-
G7JF94	-	-	-
A0A072U2D7	-	-	-
G7KRP2	-	-	-
G7KSU9	-	-	-
G7JBF7	-	Y (0.774 | 1-39)	-
A0A072TTK5	-	-	Y (RRFNGWYYHLKLRNK)
G7JDJ9	Y (0.967 | 1-42)	-	Y (RRRK,KRSSLKNPRQHSKKASR)
A0A072TNE0	-	-	-
G7KQP7	-	-	-
A0A072VHA6	-	-	-
G7KJG9	-	-	Y (KKKK,LGEV)
A0A072UX27	Y (0.913 | 1-48)	-	-
A0A072VGS7	-	-	-
A0A072VPC6	-	-	-
G7JYK1	-	-	Y (FKVK,RRRR)
A0A072TGE4	-	-	Y (RTNKRKV)
A0A072TWK9	-	-	Y (KKKK)
A0A072UMJ0	-	-	-
A0A072VK51	-	-	-
A0A072UTS5	-	-	Y (KRKL)
A0A072V6Z7	-	-	Y (KKIAVDYIYAFLRKICR)
G7JAP8	-	-	Y (KRAR)
A0A072UX81	-	-	-
G7KZC5	-	-	-
A0A072UWF6	-	-	Y (KKHK)
A0A072TZN1	-	Y (0.972 | 1-23)	Y (KRKL,KRNTDTTIGVFRRRVT)
A0A072UGN3	-	-	Y (KKHRYCGTGWSNWLKPRIR)
G7LDV2	Y (0.765 | 1-40)	-	-
G7KTU5	-	-	Y (RKRTYSHRINRNVKSIRR)
G7IBZ3	-	-	-
G7JPD4	-	-	-
G7KUQ1	-	-	-
G7JUE8	-	-	-
A0A072UN37	-	-	Y (RKKRK)
Q2HRX3	-	Y (0.694 | 1-49)	Y (KPRK)
A2Q5Z1	-	-	-
A0A072UI19	-	Y (0.797 | 1-41)	-
A0A072U5C1	-	-	-
G7K3M3	-	-	Y (RKLMVKVLDLLKRGRG)
G7K4V4	-	-	-
G7KG39	-	Y (0.985 | 1-21)	-
G7KE37	Y (1.0 | 1-61)	-	-
A2Q2Z4	-	-	-
A0A072VNW8	-	-	-
A2Q3I4	-	-	-
A0A072UV54	Y (0.983 | 1-81)	-	Y (KKRK)
A0A072VQA2	-	-	Y (RKRK,RKLNEIAASGDSRRKFA)
A0A072U298	-	-	Y (RRTVDQVLHRIIEIRRTPR)
A0A072VAA8	-	Y (0.669 | 1-41)	Y (KKSCPTHKVVKDKGRTR)
A0A072VFK5	-	-	-
G7KSF6	-	Y (1.0 | 1-21)	Y (KRKL,RKKR,RKRK,RKEGGEGEQEAKKAYR)
G7IDQ3	-	-	-
G7L4A4	-	-	-
A0A072V7J0	-	-	-
G7ILW5	-	-	Y (KKHK)
A0A072V747	-	-	Y (RKLLIGNQTVRIKKT)
Q8GSM9	-	-	-
G7IS19	-	-	-
A0A072VDW6	-	-	-
A0A072UF44	-	-	-
G7IPF3	-	Y (0.988 | 1-26)	-
A0A072TVZ3	-	-	Y (RKKR)
G7KVD5	-	Y (0.864 | 1-52)	-
G7ILF4	-	-	-
A0A072UV09	-	-	Y (PKIKRIR)
A0A072TSS5	-	Y (0.833 | 1-79)	-
A0A072V7F7	-	-	-
A0A072UP27	Y (0.999 | 1-51)	-	-
A0A072TXX8	-	-	Y (RLIKRSR)
A0A072V794	-	-	Y (KKRNLDIQSLNTSRIKKV)
G7KPV9	Y (0.994 | 1-51)	-	Y (KKCRAFKSEDGGDVKEKKL)
G7KRJ9	-	-	-
G7KU92	-	-	Y (KPPKPKK)
A0A072TU58	-	-	-
A0A072V7T1	-	-	Y (KKRNLDIQSLNTSRIKKV)
G7JBN2	-	-	Y (KRIR)
G7J1A0	Y (0.994 | 1-52)	-	-
S4SZY3	-	-	-
A0A072TVF1	-	-	Y (KRIR)
A0A072UT67	-	-	Y (FKVK,KKYCVRPNIGIIKPKDK)
A0A072UKM7	-	-	Y (KKRGRKSRR)
A0A072UJ89	-	Y (0.96 | 1-40)	-
A0A072UJC1	-	-	-
A0A072VI95	-	Y (0.849 | 1-28)	-
G7JM39	-	-	Y (RKMAMEIIRNKKVKFWKK,KKDKSGDAAKKTNVKVQKK)
A0A072TM03	-	-	Y (RRQKVTSSNSKKRGS)
A0A072URL6	-	-	-
G7LHU5	-	-	-
A0A072U119	-	-	Y (RKDSATYVRNKKKAC)
A0A072TW86	-	-	Y (RHRR)
A0A072UXR2	-	Y (0.999 | 1-51)	Y (KRNTLLFFRGRLKRN)
G7ZY50	-	-	-
G7L290	-	-	-
A0A072VGD0	-	-	Y (RKKEDMVTMSRRRGT)
A9YVC5	-	-	-
G7J3C8	Y (0.984 | 1-41)	-	Y (KKEEKQDEEHDEKEKKQ,KKLEVSVVDMVIVEKKEEK)
G7K3H0	-	-	-
G7JXH5	-	-	-
G7LH40	-	-	-
A0A072TSB8	-	-	Y (FKVK,KKKK,PKPS,PPGVGRWKKMKRFGSRRI,KKMKRFGSRRIDMEKLKKL)
A0A072TT21	-	Y (0.833 | 1-79)	-
G7KJX9	-	-	-
G7IJE1	-	-	Y (RRVFDIYLQGKPVKK,KKEFNIAEEAGGVGKKVMK)
G7KE79	-	-	-
A0A072VZX3	-	-	-
Q2HW51	-	-	-
G7K1A9	-	-	Y (PSKKKRVRKSGK)
A0A072UNQ3	-	-	Y (RKQRKK)
G7KJS6	-	-	-
A4UN77	-	-	-
A0A072VBW1	-	-	-
G7IAI5	-	-	-
A0A072ULD3	-	-	-
G7IHL6	-	-	Y (PGLKRGK)
A0A072URX9	Y (1.0 | 1-41)	-	Y (KRIR,KRVK,KRRRL,RLYKRRR)
A0A072USA9	-	Y (0.701 | 1-71)	-
A0A072U405	-	Y (0.833 | 1-79)	-
A0A072UFJ5	-	-	-
G7JGQ5	-	-	-
G7KEV5	-	-	Y (RRRK)
A0A072UPQ8	-	-	-
G7IFE9	-	-	-
A0A072VPI2	-	-	Y (KVKK,RKKR)
A0A072TU71	-	-	-
G7L9Y4	-	-	-
G7J6P8	-	-	-
A0A072TST0	-	Y (0.833 | 1-79)	-
A0A072VGY3	-	-	Y (KKIAVDYIYAFLRKICR)
A0A072TX89	-	-	-
A0A072UX40	-	-	Y (RKLDAGVLKGKLKVKKH)
Q2HVB6	-	-	-
G7LGJ1	-	-	-
G7IPS9	-	-	Y (RRKSSRPFHLSRHRFR,RKSCGEKVTASGKGKKY)
G7IHC3	-	-	Y (RHRR,PRKRP)
G7IJM9	-	-	Y (RKSDRPDERCRRKLQ)
A0A072TRS3	-	Y (0.98 | 1-21)	Y (RRVRDLFAAAKKKSP,KKSPCIIFIDEIDSIGRKR)
A0A072VM17	-	Y (0.989 | 1-31)	-
A0A072TM39	-	-	-
G7INM7	-	-	-
G7INF0	-	-	Y (FKVK,RKTKSKKKSGTNGRSLFSRLYKKKKMGGK)
B7FI15	-	-	-
G7JK43	-	-	-
G7KF86	-	Y (0.833 | 1-72)	-
A0A072VAQ6	-	-	-
G7K494	-	-	Y (KKKK,PKKK)
A0A072UPZ0	-	-	Y (RRISNGEKEAHVRKDGRR)
A0A072U585	-	-	-
A0A072ULL2	-	Y (0.999 | 1-51)	Y (KRNTLLFFRGRLKRN)
G7JH36	Y (0.976 | 1-51)	-	-
A0A072US22	-	-	-
G7J7N7	-	Y (0.969 | 1-21)	Y (RRVRDLFAAAKKKSP,KKSPCIIFIDEIDSIGRKR)
G7LA26	-	-	Y (KKIQKYALQDKKGKRKAGK)
G7ITV3	-	-	-
G7JA55	-	-	-
A0A072VMS3	-	-	-
Q40372	-	-	-
A0A072TSF0	-	-	Y (RRRR,KKSLLCVPVESHKRIRRL)
G7KAU8	-	-	-
A0A072UB92	-	-	Y (KRSIFSFINDRIWRR)
A0A072VGV1	-	-	-
A0A072U057	-	-	Y (KKAKELKKAAESLHQEERGGAKGRKHRKNVK)
A0A072UAK9	-	Y (0.89 | 1-25)	Y (FKVK,KKVHQSDKSFTSSFKKPKI)
A0A072U8S2	-	Y (0.992 | 1-29)	Y (LGEV)
G7ITJ8	-	-	Y (RRVQLDCDNRDRFLKR)
A0A072VFC5	-	-	Y (RRTTVRFSELKQRRY)
A0A072VFM0	-	-	-
A0A072VB47	-	-	-
G7I2C8	-	-	-
A0A072UA53	-	-	Y (WRRKSR)
A0A072U541	-	-	-
G7ZXK9	-	-	-
A0A072UCK3	-	-	-
A0A072UEC0	-	-	Y (KSRKNANVDRRKKL,RRILMRDELTEKEKKTLRR)
A0A072VIT3	-	-	-
G7JA94	Y (0.999 | 1-31)	Y (0.838 | 1-21)	-
G7JRI0	-	-	-
G7ITK2	-	-	-
G7LI15	-	-	-
G7KJX5	-	-	Y (LGEV,KKKKK)
A2Q3U2	-	-	-
G7IJD3	-	-	-
G7L2Y9	-	-	-
A0A072VLU6	-	-	-
A0A072V0K8	-	-	-
G7JE17	-	-	Y (RHRR,RKLCGVVKNPKRRFRF)
A0A072U700	-	-	Y (KPRK,KRIDEWLPITSKRNAK)
G7KZR9	-	-	-
A0A072URU7	-	Y (0.997 | 1-29)	-
A0A072UW05	-	-	-
G7L8V1	-	-	-
A0A072TUC5	-	-	Y (RRRR,KKSLLCVPVESHKRIRRL)
Q8GSM8	-	-	-
A2Q4C1	-	-	Y (KRLGSNDSSMDPNLRKRLV)
A0A072VIB4	-	-	-
A0A072VEZ4	-	Y (0.665 | 1-40)	-
B7FIG9	-	-	-
G7K609	-	-	Y (PCDKRRT)
G7L3U3	-	Y (0.894 | 1-42)	Y (RRRR)
A0A072USV7	Y (1.0 | 1-41)	-	Y (KRIR,KRRRL,RLYKRRR)
G7JM38	-	-	Y (RKMAMEIIRNKKVKFWKK,KKDKSGDAAKKTNVKVQKK)
A0A072TW24	-	-	-
A0A072UPV2	Y (0.97 | 1-59)	-	Y (RKVMKTHDLVFSDRPYRK)
G7KJY3	-	-	Y (KKKK,KRIR)
G7K4E9	-	-	Y (LGEV)
G7KJZ1	-	-	Y (KKKK,LGEV)
A0A072U400	-	Y (0.833 | 1-79)	-
G7L1C9	Y (0.798 | 1-41)	-	Y (KKLCEIFDGIIEERIRSR)
A0A072U8A0	-	-	-
G7ISI0	-	-	-
G7IB80	Y (0.999 | 1-51)	Y (0.883 | 1-22)	-
A0A072TZX5	-	-	-
G7JKT4	-	Y (0.982 | 1-22)	-
A0A072UJU7	-	-	-
A0A072UYK7	-	-	-
Q2HU48	-	-	-
G7JPZ5	-	-	-
A0A072VNF7	-	-	-
A0A072TR84	-	-	Y (RRVSGVLCDKKVPLKLKGK)
G7L2D3	-	-	Y (RRKR,RRRK)
A0A072TKK0	-	-	Y (LGEV)
A0A072VDH3	-	-	-
G7ZXJ3	-	-	-
A0A072UAV7	-	-	Y (RRKR)
G7KPN7	-	-	Y (KKVGHYYDADPLLKDSKK)
G7J3U5	-	-	-
A0A072VJV3	-	-	-
G7JSS1	-	-	-
G7KGD6	-	-	Y (RPRR)
G7KE80	-	-	-
G7KGD7	-	-	Y (RPRR)
G7IJC9	-	-	-
A0A072TJ68	-	-	Y (KRRK)
G7JDF8	-	Y (0.92 | 1-30)	Y (KKTTPKWRYDLGRRKNF)
A0A072UTN8	Y (1.0 | 1-41)	-	Y (KRIR,KRRRL,RLYKRRR)
G7J8K6	-	Y (0.799 | 1-60)	Y (RKEVYLTPAVLRECRR,KRSGPGGKGPTRRRRRRRR)
G7L917	-	-	Y (KVKK)
A0A072TJT3	-	-	-
G7K4K9	-	-	Y (KRVK)
A0A072V0W0	-	-	Y (RKSK)
A0A072UIH6	Y (0.999 | 1-21)	-	-
G7JVM2	-	-	-
G7IEZ3	-	-	-
G7JRM0	-	-	-
G7JCY0	-	-	-
A0A072TIQ7	-	-	Y (HKRKGMKMKHHRVRRR,KRKGMKMKHHRVRRRSL)
G7I6C4	-	-	Y (KKQLHILQNVSGILKPRRM)
A0A072U1C6	-	-	Y (RRKR)
A0A072TIQ3	-	-	-
A0A072UAV1	-	-	-
A0A072UL80	-	-	Y (RKKRK)
G7J726	-	-	Y (PKPS)
A0A072TTQ7	-	Y (0.833 | 1-79)	-
A0A072VK35	-	-	Y (KKKKEREERKKRVERR,RKWKGVGEGEGYREFVKKK,REFVKKKKEREERKKRVER)
A0A072UP53	-	-	Y (PSKKKRVRKSGK)
G7ZY86	-	-	-
A0A072UZG2	-	-	-
G7JSQ2	-	-	-
G7KKP2	-	-	-
A0A072U0A2	-	-	-
G7JSR8	-	Y (0.999 | 1-51)	Y (KRNTLLFFRGRLKRN)
G7K875	-	-	-
G7K5H7	-	-	-
G7KSQ0	-	-	Y (LGEV)
A0A072V6Z0	-	-	-
A0A072VF53	-	-	-
G7JXM9	-	-	-
A0A072TNX5	-	-	-
A0A072V1B5	-	Y (0.808 | 1-32)	Y (RRKR,RAGPRPRP,KKDVIIAKTLPGSLMERRK)
G7JS49	Y (1.0 | 1-41)	-	Y (KRIR,KRRRL,RLYKRRR)
G7L893	-	-	-
A0A072TUN9	-	Y (0.833 | 1-79)	-
G7JFY2	-	-	Y (RKKR)
A0A072UQX8	-	Y (0.989 | 1-21)	-
G7KBD2	-	-	-
G7JBP7	-	-	Y (KRRMMRLQRRKA)
A0A072UMT8	-	-	Y (KRSR)
G7K105	-	-	-
A0A072TM82	-	-	-
G7JHG8	Y (0.953 | 1-39)	-	-
A0A072TKZ7	-	-	-
G7JLI8	-	-	Y (RRVLLEEHGRDERKRRVP,RKRRVPLAVGLKSKRQKRV)
G7INX5	-	-	Y (KVKK)
A0A072V1K6	-	-	Y (RRMQNVFNRERNKFKRG,KRMQEEYEEEMERVERIRR,RKAPYSDAEIKSAFRTKAK)
A0A072V406	Y (0.99 | 1-24)	-	Y (RRNRTSKKSKMRRVKH)
G7IES2	-	-	-
G7JVB4	-	-	-
A0A072UB17	Y (0.874 | 1-40)	-	-
A0A072TLC8	-	-	-
A0A072VED4	-	-	-
G7ITF0	-	Y (0.848 | 1-27)	Y (PLVKRKT,KSQKERPRHRHRE)
A0A072U2I5	-	-	Y (PRRQPKKKVPKT)
A0A072VP05	-	-	-
A0A072U3M5	-	-	Y (RRRR,KKSLLCVPVESHKRIRRL)
G7J722	Y (0.99 | 1-24)	-	Y (RRNRTSKKSKMRRVKH)
G7LFV9	-	-	-
G7JWJ0	-	-	Y (KKKK)
G7LIF2	-	Y (0.949 | 1-36)	-
A0A072UTC1	-	-	Y (KRVSHYSSIRKFEVKKMIK)
A0A072VFB5	-	-	Y (PKPS)
A0A072UDZ4	-	-	Y (KRSR)
A0A072VG45	-	-	-
G7IUM9	-	-	-
G7IQA0	-	-	Y (RKCMEQVEKCLRNAKMDKR)
G7JVH0	-	-	-
G7JVG5	-	-	-
A0A072VGF4	-	-	Y (KVKK,KKRKK)
G7L6T4	-	-	-
A0A072VPG2	-	-	Y (RKVLDIFEDLVNQRLKVR)
D2IU94	-	-	-
G7LJ39	-	-	Y (RKSK)
Q1S5I9	-	-	-
Q1S5M3	-	Y (0.964 | 1-24)	-
A0A072TUR7	-	-	Y (RSEKRGR)
G7JG55	-	-	Y (RKKRK)
A0A072THC7	-	-	-
A0A072UHT1	-	-	-
G7JHB4	-	-	-
G7JTP2	-	-	-
A0A072TRF3	-	-	-
G7K2N1	-	-	-
G7I653	-	-	-
A0A072W0A8	-	-	-
G7K1G1	-	-	-
G7KQ54	-	-	-
A0A072UW26	-	-	Y (LGEV,RKKK,KKAQDEVREVFKMKGR)
G7JQV5	-	-	-
G7KVM8	-	-	Y (KKKKR,KKKRGFSVTIQMDTKVKMK)
A0A072UBT6	-	-	Y (LGEV,RKKK,KKAQDEVREVFKMKGR)
G7KJY7	-	-	Y (LGEV,KKKKK)
E2IXG6	-	-	Y (RRKR)
G7J311	-	-	-
A0A072UZS6	-	-	-
A0A072VLG8	-	-	-
G7IBK4	-	-	-
A0A072TZT0	-	-	-
A0A072VF97	-	-	Y (KRRS,RRQAKKGNYSNGHWKIKIK)
G7J3K3	-	-	-
A0A072TPJ1	-	-	-
A0A072VEL9	-	-	Y (KRIR,KRKPLP)
G7IX30	-	-	-
A0A072VQN0	-	-	Y (RKRK)
A0A072U7K0	-	Y (0.82 | 1-52)	-
G7J9Y7	-	-	-
G7L5Z4	-	-	Y (AKKTK)
G7K6T4	-	-	Y (KRSR)
G7JYT4	Y (0.999 | 1-51)	-	-
G7L2P1	-	-	-
G7JYT3	Y (0.999 | 1-51)	-	-
G7JBF8	-	-	-
A0A072TFN9	-	Y (0.933 | 1-38)	Y (RRKR)
G7K4H1	-	-	Y (LGEV,RRRR)
A0A072UAS6	-	-	-
G7JYX0	-	-	Y (LGEV,RKRK)
G7IAX4	Y (1.0 | 1-41)	Y (0.912 | 1-26)	-
G7JFR7	-	-	-
G7LII6	-	-	-
A0A072UQ04	-	-	-
G7IIP3	-	-	-
G7JFR5	-	-	-
G7K0U3	-	-	-
A0A072V7V6	-	-	-
A0A072VFS8	-	-	-
A0A072VBJ2	-	-	-
A0A072V8D1	-	-	Y (KRYSNESGDEREVRKVRW)
A0A072V2A3	-	-	-
G7KRZ2	-	Y (0.754 | 1-42)	Y (KRLWMIKRGIVKGKLR,KNAGPRPRPLPPPPAR)
A0A072UV66	-	-	Y (RKSLKLTHESRKKFS,KKGKLRKSVLVKKEER)
A0A072UCF7	Y (0.991 | 1-33)	-	Y (RRYQKLEMIEELKIDKRRF)
G7JVS2	-	Y (0.71 | 1-34)	Y (RRESDGIVKNRKRYL)
A0A072VRC1	-	-	Y (RKRK,RKLKEKAASSDSRRKFA)
A0A072VAV7	-	-	-
A0A072USM1	-	-	-
G7J3P8	Y (0.972 | 1-72)	-	Y (KRIR)
G7IV54	-	-	-
G7K3Y9	-	-	-
A0A072U2G0	-	-	Y (RRRLVKKPK,KKLVINYFYAFLRKNCR)
G7IB00	-	-	-
G7IJS9	Y (0.999 | 1-51)	-	-
A0A072ULB8	-	-	-
G7JRF0	-	-	-
B7FII2	-	-	-
A0A072U4M3	-	-	-
A0A072V7B9	-	-	Y (RRRR)
A0A072V4Y6	-	-	-
A0A072UMC4	-	-	Y (RKRR)
G7JK10	-	-	Y (RKRR)
I3SNP7	-	-	-
A0A072UDJ3	-	-	-
A2Q519	-	-	-
G7ZXN7	-	-	-
A0A072VKD9	-	Y (0.902 | 1-35)	-
G7KKW0	-	-	-
G7JW20	-	-	-
G7JKV1	-	-	-
A0A072W1X2	-	-	Y (KTEEG)
A0A072V313	-	-	-
A0A072W2J7	-	-	Y (KKRK)
A0A072UYD0	Y (0.999 | 1-33)	-	Y (KRHR,RKTNPDKELVKKMGK,KRARAAENSKESAKELKK)
A0A072V2F5	-	-	-
G7L9X3	-	-	-
G7IE06	-	-	Y (RKSK,RCRKRKS)
A0A072UCJ0	-	-	Y (PPKGKRSPRAVKRRPKR)
A0A072U8A9	-	-	-
A0A072VHV5	-	-	-
I3SDS4	-	Y (0.886 | 1-41)	-
G7JKP3	-	Y (0.637 | 1-41)	Y (KRWNVKEMWEKLRGKRL)
A0A072VQ89	-	-	-
G7KKD8	-	-	Y (KKKEKEDAKKKTEK,KKGKEYYAKVGKAWKR,KKEEIINDLVKFKKGKE,KKSEEDEDKDEEEEINKRK)
A0A072U2Z0	Y (0.99 | 1-41)	-	-
A0A072V003	-	-	Y (LGEV,KRFYIAAF)
G7I2Z9	-	-	-
A0A072TEG4	-	-	-
G7K2I2	-	Y (0.952 | 1-41)	Y (PPKGKRSPRAVKRRPKR)
A0A072UD55	-	-	-
G7K8M1	-	Y (0.974 | 1-24)	Y (KKWK)
A0A072UQT3	-	-	-
A0A072U5Z8	-	-	-
A0A072UVB9	-	-	Y (KKMCPNDPDATKKLKE,KRGVGLSFGGDVTKRFLK,KRPIAESIDFRSIGKRRNS)
Q8GTR3	Y (0.976 | 1-36)	-	-
A0A072UB78	-	-	Y (KVKK)
A0A072UI49	-	-	Y (KRSR,KKRNKNRSRYPK,KRRFRHFEELHRRLKE)
A0A072UDH2	-	-	-
G7KUD5	-	-	Y (KKGIRRQEMTIFRKRRKHV)
G7KY61	-	-	-
A0A072U7X3	-	-	Y (LGEV)
A0A072THU9	-	-	-
A0A072TTD3	-	-	-
G7J8Y5	-	Y (0.808 | 1-32)	Y (RRKR,RAGPRPRP,KKDVIIAKTLPGSLMERRK)
G7IUX9	-	-	Y (KKSKAKKINSKLPPGPRK)
G7LEU7	-	-	Y (KLGRRR)
G7KX93	-	Y (0.986 | 1-42)	Y (RKYSNYKKWEVMPLKSLRK)
A0A072UIX2	-	Y (0.813 | 1-24)	-
A0A072TNJ7	-	-	Y (SRKKSSKSSKKGSDKK,RKDGKQSCLQCKTRYKKHK,KKPGFLSSLCGGSRKKSSK)
A0A072TYC1	-	-	-
G7KXL5	-	-	-
A0A072V0A7	-	-	Y (RRTQSLCSSVVRKFKG)
A0A072UA99	-	Y (0.771 | 1-41)	-
A0A072TX56	-	-	-
G7KAD2	-	-	-
G7IYB6	Y (0.998 | 1-31)	-	-
A0A072TXJ0	-	-	-
A0A072UNJ5	Y (0.887 | 1-42)	-	Y (KKMDAFLQKLLDEKRRNW)
A0A072UZW4	-	-	-
G7IA71	-	-	-
G7KQT0	-	-	-
G7JMU6	-	-	-
G7IJE2	-	-	-
A0A072UZJ0	-	-	-
A0A072ULK6	-	-	-
A0A072UMH7	-	-	Y (RRRR)
G7JGL7	-	-	-
G7ICI1	-	-	Y (LGEV)
A0A072UNX5	-	-	-
G7IBS5	-	-	Y (KRSR,KRSCRRRLAGHNKRRRKTN)
A0A072TT00	-	-	-
A0A072VLM5	-	-	Y (KKFPIKVESKTSVIYKRSK,KKMGRKERMFDLRKKMGEKLEEKRRHLEEKSRHIVEKMR)
G7LBX2	-	-	-
A0A072UDE5	-	-	-
A0A072V982	-	Y (0.902 | 1-35)	-
G7JBX2	-	-	Y (HNRRSKKGLRR,RKLPGCTGRSTKWHNRRSK)
G7ILY5	-	-	Y (RKALHIREGTIGKWSRR)
A0A072TWC2	-	-	Y (KKKK,KKSKRGRS,RRFTEIPSNKGKKAAR,RKVVTPIYNVIAEEAKKSK)
A0A072U5F4	-	-	Y (RVKKRVR,KKVVINYGYDFLRRNSR)
A0A072U5P0	Y (0.674 | 1-82)	-	-
G7LDW2	-	-	Y (RRRR,KKSLLCVPVESHKRIRRL)
A0A072VGD6	-	-	-
A0A072VF34	-	-	-
G7IP68	-	-	-
A0A072USY2	-	-	Y (KRSR,KVKK,KRPLESIAVDFGFREKKKL)
A0A072U3I2	-	-	Y (KRIR,KKVKFKPSQKKNKKIDR,RSPKKVKFKPSQKKNKKI)
G7K0T1	-	-	Y (RKSAVISEESRKKTA)
G7IJE4	-	-	Y (RRVFDIYLQGKRMQK)
G7JPT7	-	-	-
Q2HSW7	-	-	-
G7I806	-	-	-
G7JGR1	Y (0.999 | 1-30)	-	Y (KRVK)
A0A072TGA7	-	-	Y (REGKRRT,RRSRGSREGKRR)
A0A072UE37	-	-	-
G7II65	-	-	Y (KKKK)
G7IZ17	-	-	Y (PKPS,RKKLGYMKMLFLSKHKKEK,KKLGYMKMLFLSKHKKEKD)
A0A072V8W8	Y (0.827 | 1-62)	-	Y (KRVK)
G7I3K2	-	-	-
G7L836	-	-	-
G7K646	-	-	-
F4ZG52	-	-	-
A0A072USE6	-	-	-
A0A072VC14	-	-	-
A0A072U851	-	-	-
A0A072UNS4	-	-	Y (KVKK,PSSKRNK)
A0A072UMQ4	-	-	-
A0A072TUX3	-	-	-
G7K519	-	-	-
G7IMU8	-	-	-
G7K6G2	-	-	Y (KKPR,RKKR)
A0A072W1I6	-	-	Y (RKRR)
G7J673	-	-	-
A0A072TPZ8	-	-	Y (RKRK)
A0A072TLW2	-	-	-
A0A072UZ94	-	-	Y (RRRR)
G7JBT2	-	-	-
A0A072W093	-	-	Y (RRPGTDGTTTELRKRNKSK)
A0A072ULA3	Y (0.979 | 1-30)	Y (0.938 | 1-59)	-
G7LFG5	-	-	Y (PEEKRKL,RKLQNDLLVELIQARKKVI)
G7IB07	-	-	-
A0A072V1Q3	-	Y (0.998 | 1-41)	Y (RRRAADYRRPVRRRLS)
G7K703	Y (0.816 | 1-52)	-	Y (RKKK,AKKTK)
G7IZG1	-	-	-
A0A072V798	-	-	-
G7KWP5	-	-	Y (KKKK,KKSKRGRS,RRFTEIPSNKGKKAAR,RKVVTPIYNVIAEEAKKSK)
A0A072TX77	-	-	-
G7ZX66	-	-	-
A0A072US28	-	-	-
A0A072U6J0	-	-	-
A0A072UIZ9	-	-	Y (LGEV)
G7KFJ1	-	-	-
A0A072TLZ1	-	-	Y (RIFKRQK)
A0A072TQ73	-	-	Y (KRSR)
A0A072V7M2	-	-	Y (KKHK)
A0A072VQE2	Y (0.751 | 1-75)	-	-
G7LDY2	-	-	Y (KRATIRFADLQRKRYW)
G7L2P9	-	-	-
G7KZV2	-	-	-
A0A072VNK6	-	-	-
G7JC50	-	-	Y (KKKK)
A0A072VL26	-	-	-
A0A072VQS4	-	-	-
A0A072U2E1	-	Y (0.989 | 1-21)	-
A0A072VAE5	-	-	-
A0A072TWU2	Y (0.956 | 1-62)	-	-
G7L2Q0	-	-	-
G8A0P3	-	-	Y (KRIMEGDESFEIRKKIKE)
G7K7M5	-	-	-
G7K2C5	-	-	-
A0A072UD37	-	-	-
G7JK82	-	-	-
A0A072UN92	-	-	-
A0A072U3Y6	-	Y (0.871 | 1-29)	-
G7LBK8	-	-	-
G7ITC6	-	Y (0.994 | 1-22)	-
A0A072UEH7	-	-	Y (FKRR)
G7KVX9	-	Y (0.791 | 1-51)	Y (KPRK,RKAMDTANVIKRRVN,KKGTYKENIEIGKKKTN)
A0A072TD40	-	-	-
A0A072TSW3	Y (0.915 | 1-41)	-	-
I3S8N9	-	-	-
A0A072VHX9	-	-	-
B7FL46	-	-	Y (KSKDSKK)
G7JPE8	-	-	-
G7KFC0	-	-	Y (FKRR)
A0A072UM58	Y (0.979 | 1-30)	Y (0.938 | 1-59)	-
A0A072TS26	-	-	-
E2IXG4	-	-	-
A0A072V0M6	-	-	-
A0A072UEU9	-	-	Y (RSKRKK,KKFMSFADEKEETVKNRSK)
A0A072V9X1	-	-	-
A0A072U709	-	-	Y (KRIMKGDESFEIRKKIKE)
G7KNC4	-	-	Y (RKRVEEFIEKVNKKWKE)
A0A072U8S4	Y (0.967 | 1-41)	-	-
A2Q448	-	-	-
A0A072VPM5	-	-	-
G7JIE2	-	-	Y (LGEV)
G7K711	-	Y (0.754 | 1-79)	-
G7JBP0	-	-	Y (RKKPLTVLHDVSGIIKPKR,KKPLTVLHDVSGIIKPKRM)
A0A072TGW7	-	-	-
A0A072TV29	Y (0.908 | 1-40)	-	-
A0A072VBI6	-	-	-
A0A072TVG8	-	-	Y (KKFGNVDGYRVYKQRTR)
A0A072TQ44	-	Y (0.993 | 1-24)	-
G7ITK1	-	-	Y (RRKKPE,RRVQLDCDNRDRFSKR)
G7JI94	-	-	Y (RRFIFSILFYKRFGR)
A0A072UJM2	-	-	Y (KKKKNKKKKEKEV)
G7JFB5	-	-	-
G7K608	-	-	Y (PCDKRRT)
A0A072UHB7	-	-	-
Q2HVG4	-	-	-
A0A072TWR5	-	-	-
G7KJ34	-	-	Y (KRSR)
G7IU15	Y (0.998 | 1-22)	Y (0.797 | 1-27)	-
A0A072UZH9	-	-	-
G7JMC6	-	-	Y (KKHK)
G7IQQ9	-	-	-
G7LAR4	-	-	-
A0A072U1H2	-	-	Y (KRSR)
G7L2R9	-	-	-
A0A072UZQ6	-	-	Y (RKYCYTLEAEERRRYL)
A0A072UL27	-	-	-
G7KYV5	-	-	-
G7K103	-	-	Y (KRRR,RRRSRQRR)
G7JEG8	-	-	Y (RRCGPNGKDYHKSMRK)
A0A072UBU3	-	-	Y (SPQRP)
G7IVA0	-	-	Y (RKRK)
A0A072V3X0	-	-	Y (RKRK)
G7JAD5	-	-	-
A0A072UTJ6	-	-	Y (KKRK)
G7JZ34	-	-	-
G7JZG1	-	-	-
G7JSN3	-	-	-
A0A072USP0	-	-	Y (RKRK)
A0A072W1K8	-	-	-
A0A072V476	-	Y (0.982 | 1-23)	Y (RKKR)
G7IIS3	-	-	Y (RRKANAKQHLKKKIL)
A0A072UAV4	-	-	-
A0A072UCG7	-	-	-
G7K6V8	Y (0.977 | 1-21)	-	Y (KKKNKTIKNLKKNKE,GPKGFGPSPKKKNKTIKNLKKN)
A0A072VE55	-	-	-
Q2HUD4	Y (0.791 | 1-89)	-	-
Q0ZM38	-	-	Y (KREELRKNKGRKENK)
A0A072TIL3	-	-	Y (LGEV)
A0A072UD47	-	-	-
G7K195	Y (1.0 | 1-25)	-	Y (KKKR,RSKRKK,KKFMSFADEKEETVKNRSK)
G7IC89	-	-	-
G7J341	-	-	Y (RLLKRVR,RKTQIEPEDTRHTKFKKS)
G7JNT5	-	-	-
G7IVB2	-	-	Y (KRKR,RKRK)
A0A072VXI9	-	-	-
A0A072TQ09	-	-	-
A0A072TZ09	-	-	Y (KLKPSLKSKRKKN,RRAANSPEAKLKPSLKSKR)
A0A072V189	-	-	-
G7KAH9	-	-	-
A0A072VQP2	-	-	Y (KKRKKTKGLKE)
A0A072U1F1	-	-	-
G7KF01	-	-	Y (RERQRKSKK)
A0A072VHX3	-	-	-
A2Q643	-	-	-
G7J5E5	Y (1.0 | 1-81)	-	-
G7JGH9	-	-	-
A0A072UVF9	-	-	-
G7JU57	-	-	-
A0A072U174	-	-	-
G7K6N4	-	-	-
G7KYV8	-	Y (0.942 | 1-27)	-
A0A072UVC1	-	-	-
A0A072U5N7	-	-	Y (KKFAVNLYSFLRKNCR,KKLQATYEQELPELNTRRR)
G7LIW8	-	-	Y (KRAR,KKKKTGKRR)
A0A072U2U5	-	-	-
A0A072U9J4	-	Y (0.771 | 1-41)	-
A0A072VZQ3	-	-	-
A0A072VPG1	-	-	-
A0A072TXE9	-	-	-
A0A072VPM7	-	-	-
G7KH02	-	-	-
G7KXS7	Y (0.99 | 1-77)	-	-
A0A072U303	Y (0.958 | 1-31)	Y (0.682 | 1-52)	-
A0A072V8H5	-	-	-
G7ZYX3	-	-	Y (RKYIMKALINEQKKRLA,KKHILANVLGANAQKRHRF)
G7JYZ6	-	-	Y (KKKK,LGEV,RKRK)
G7ILE3	-	-	-
G7K628	Y (0.735 | 1-42)	-	-
A0A072U1Q7	-	-	-
A0A072VN21	-	-	Y (RRFCTRVNRVPTFLRGKVK)
A0A072TTS1	-	-	-
G7KVR7	-	-	-
A0A072VRG4	-	-	-
A0A072V760	-	-	-
A0A072UCQ8	-	-	-
G7J0C0	-	-	-
A0A072TVB9	-	-	-
G7IVB0	-	-	Y (KRKR,RKRK,KKEARERRRK)
A0A072V473	-	-	Y (RKSLRLTHESRKKFS)
A0A072U313	-	-	-
G7KB20	-	-	-
A0A072U314	-	-	-
G7ICW7	-	-	-
G7L892	-	-	-
G7IJN8	-	-	Y (RRHHIQGYPSIRIFRK)
G7KNY9	-	-	-
A0A072VP28	-	-	Y (KRSCRRRLAGHNKRRRKTN)
A0A072V4B4	-	Y (0.988 | 1-33)	-
A0A072VLM3	Y (0.999 | 1-45)	-	-
Q84N02	-	-	-
G7ILX7	-	-	-
Q8GV74	-	-	-
A0A072UUA7	-	-	Y (KKAGKYSGGMKRRLS)
G7LGP1	-	-	-
A0A072VSD7	-	-	-
A0A072US89	-	-	-
G7KJ27	-	-	Y (KRSR)
G7L5Z8	-	-	-
A0A072VQ95	-	-	-
A0A072UCL8	-	-	-
G7LC91	-	-	Y (RRYALYGYDAPVKKKPP,RKKKNLNNKKDKKKKVKH,RKEGNQACPQCKTRYKRLK)
A0A072UT66	-	-	-
A0A072UFK6	-	-	-
G7JXS2	-	-	-
S4T004	-	-	-
G7JB77	-	-	-
G7KCP6	-	-	Y (KKKK)
A0A072TED6	-	-	Y (RRFLDEHNIPYRATSSKKR)
A0A072TTM0	-	-	Y (LPKKPAPGQGR)
G7KKU8	-	-	Y (PAKKLRKIKK)
G7L2J7	-	-	-
A0A072UE30	-	-	-
G7I544	-	Y (0.995 | 1-21)	Y (KKRK)
A0A072UHY6	-	-	Y (RERKRRC,KRILSLKRRSGTRRRKRGS,KGKRILSLKRRSGTRRRKR)
A0A072VSS1	-	Y (0.985 | 1-26)	Y (KKPR)
G7L200	Y (0.994 | 1-37)	-	Y (GPKKNRKIKK)
A0A072U1F5	-	-	-
A0A072UL88	-	-	-
G7JWM5	-	-	Y (RPGKRIR,RRMAPRRPGKRI)
A0A072TH01	Y (0.858 | 1-71)	-	-
G7KTU2	-	-	-
G7KAD4	-	-	-
G7JVM0	-	-	-
G7JP00	-	-	-
G7IYJ3	-	-	-
G7IE17	-	-	-
G7L9S6	-	-	Y (FKVK)
A0A072TFP1	-	-	Y (LGEV)
A0A072TP06	-	-	Y (RKFEKGQSQTKTKRV)
G7KZT5	-	Y (0.965 | 1-22)	-
A0A072VA43	-	-	-
G7JFQ2	-	-	-
A0A072VD62	-	-	-
G7LFG1	-	-	-
A0A072TJQ5	-	-	Y (LGEV)
G7JWT8	Y (1.0 | 1-41)	-	-
G7JGH8	-	-	-
G7KYG1	-	-	Y (RRRRRQHVNILKDVRLRSR,RRRRQHVNILKDVRLRSRK,RRRQHVNILKDVRLRSRKY)
A0A072VQL6	-	-	Y (RRRK)
G7K2U5	-	-	-
A0A072UGY6	-	-	-
G7JPT9	-	-	-
G7JMC5	Y (0.979 | 1-33)	-	-
G7KC47	-	-	Y (KRAR,LGEV,KKLLIRKQNLDKKLKS,RKQNLDKKLKSHKTLKR)
A0A072UPA4	-	-	Y (RPRR)
A0A072TVE6	-	Y (0.973 | 1-21)	Y (KKLNSTTTTTKFKKL)
A0A072TVJ2	-	-	-
G7J2R2	-	-	Y (PVRKRYR)
G7IVL1	-	-	-
A0A072URG1	-	-	Y (KRVK)
G8A1B3	-	-	-
A0A072TS83	-	-	-
A0A072TSL8	-	-	Y (KRKR)
G7J2J5	-	-	Y (RKYCYTLEAEERRRYL)
A0A072TFN2	-	-	Y (KKRLESLKQGMDERKR)
G7IU63	-	Y (0.985 | 1-21)	-
A0A072UHL7	-	-	Y (KKITANQIKVWPKKIKI)
A0A072VKE3	-	-	-
A0A072VEN8	-	Y (0.977 | 1-37)	Y (KPRKK)
A0A072TI16	-	-	Y (KRSR,KKRNKNRSRYPK,KRRFRHFEELHRRLKE)
A0A072U5Z4	-	-	Y (KKKR)
G7IB11	-	-	-
A0A072UJP6	-	-	Y (KRNFNVSDETDRKKFS)
G7JIP1	Y (0.979 | 1-30)	Y (0.938 | 1-59)	-
G7J627	-	-	-
Q2HRK3	-	-	-
A0A072U3B8	-	-	-
G7JFJ6	-	-	Y (RREGRQLCPQCKTRYKRLK,RRQALYGYNPPKGPKRPKM,KRPKMVSCDCCPCFGRRKK)
A0A072VKY1	-	-	Y (PMNKRKY,KEKKKAKRSRKK,KRSRKKQLVQEEERVRGR)
G7KIE6	-	-	Y (KKKK)
A0A072U581	-	-	-
A0A072VN99	-	-	-
G7JLT5	-	Y (0.65 | 1-41)	-
A0A072VR67	-	-	-
G7LJ53	-	-	-
A0A072VRS8	-	-	Y (RKRR)
G7L304	-	-	Y (RRSCRWVRDEKERSR,RDEKERSRVGGRGEKKKERKK)
G7JKZ3	-	-	-
G7L9F5	-	-	Y (KRKLRFWKKGGIERKLHR)
A0A072U7N8	-	-	Y (LGEV)
A0A072VB56	-	-	Y (KRSR,RKPTDNKCYERRLKN)
G7K0S0	Y (0.994 | 1-30)	-	Y (RKSK)
G7K4G4	Y (0.9 | 1-61)	-	-
G7J9L5	-	-	-
A0A072V9T4	-	-	Y (RKDNFLENLTGMPIRFRYK)
G7IJN2	Y (0.694 | 1-72)	-	Y (KRHR,KASKKKELKRQEREARRQ)
G7K0Z8	-	Y (0.981 | 1-27)	-
A0A072U3C3	-	-	-
A0A072VX71	-	-	-
A0A072VLH7	-	-	-
A0A072U611	-	-	-
A0A072VR37	-	-	Y (RKRR)
G7IAQ1	-	-	Y (KRSR,KRIPHYKKVNNQLGTKRYR,KKYWTAPAPAPAPSHRRRK)
G7ID54	Y (0.974 | 1-40)	-	Y (RRRKSLFCFAGAPRRSFR)
A0A072TIL9	Y (0.908 | 1-40)	-	-
A0A072UU44	-	-	Y (RREGRQLCPQCKTRYKRLK,RRQALYGYNPPKGPKRPKM,KRPKMVSCDCCPCFGRRKK)
G7IFJ3	-	-	-
G7JHH4	-	-	Y (KRIR)
G7JJ80	-	-	Y (PKPS,RKLRNLNNAGRRRIC,KREQAFESIQKLRKQ,KKLKDREKKAKKKSG,KREEEIAKAKLAAERKKKL,VRFRSRAKGPESIQKAIMKRKK)
A0A072U779	-	-	-
A0A072TR18	-	-	Y (RRKALNGFDPPKASKRSRV)
A0A072URB1	-	-	-
G7J0P3	Y (0.715 | 1-91)	-	Y (KRRK)
A0A072V0Z7	-	Y (0.776 | 1-26)	Y (RRRK,RLKKGIPK)
A0A072UPV9	-	-	-
A0A072U7W7	-	-	-
A0A072VNQ8	-	-	-
G7IKD5	Y (0.976 | 1-51)	-	-
G7LJC9	-	-	-
A0A072U3Q3	-	-	-
G7LJG4	-	-	Y (KWKNRMKGWKGKGKGKGKGKDKKNKTKK)
A0A072UYR2	-	-	-
G7J4W9	Y (0.999 | 1-49)	-	-
Q2HTI6	Y (1.0 | 1-41)	-	-
G7L7J7	-	-	Y (KRFNRFMEHVLEEHIERRK)
Q1S5M1	-	-	Y (RKFESGRIETKTKRV)
A0A072TF48	-	-	-
G7IHW7	-	-	Y (LGEV)
A0A072UFF1	-	-	Y (LGEV,RMSKRKV)
G7K7M3	-	-	-
A0A072TND7	-	-	-
A0A072VE93	-	-	Y (PKPS)
G7J6M8	-	-	Y (RRRR)
G7KYG0	-	-	Y (RRRR)
A0A072VQ69	-	-	Y (FKRR)
A0A072VHB6	-	-	Y (KRKL,KRSGKKKRK,KKEQEQVIDVDKLKKMKQ,KKGKKEQEQVIDVDKLKKM)
A0A072TZ18	-	-	-
A0A072VQ72	-	-	-
A0A072U419	-	-	-
A0A072TJU7	-	Y (0.674 | 1-22)	Y (RRKR)
G7JR17	-	-	Y (KRIR)
A0A072V1T8	-	-	-
G7J9R2	-	-	-
A0A072U4E1	-	-	Y (KGKKHKRFRK)
G7JYK5	-	-	Y (RAEEEKKKKKRRE)
G7K9G5	-	-	Y (RRRFTWLRKHTRVKRLLR)
G7LDC1	-	-	Y (KKKKK,RRKKRERIL,KKLNSLSVSDIKRNHK,RKEIEEPTEVEVELKRRLH)
A0A072TZ68	-	-	-
A0A072V864	-	-	-
A0A072U2R3	-	-	-
A0A072UA81	-	-	-
G7LJ42	-	-	Y (RKSK)
G7LIM8	-	-	Y (KRRK,RRKR)
G7KNP2	-	-	Y (PLLKRNR)
G7LHD8	-	-	-
G7JKJ4	-	-	-
A0A072V4Q4	-	Y (0.953 | 1-50)	Y (KRVK,RKAASLAFSNKKRST)
A0A072VJ29	-	-	Y (RKRR)
G7IB33	-	-	-
G7JJN9	-	-	-
A0A072U692	-	-	-
A0A072UUL9	-	-	-
A0A072UT07	-	-	Y (KRAR,RKNKVCLNTKAFKKMNK,KKILHIESGKVILKERLR)
G7J2C4	Y (0.68 | 1-59)	-	Y (RRTQSLCSSVVRKFKG)
G7IBH4	-	-	-
G7JSV8	-	-	-
A0A072TK19	-	-	-
A0A072TTA1	-	-	Y (KRRK,RRKR)
G7KQC9	-	-	-
G7LHL6	-	-	Y (KKFVHAWESLVRERTK)
A0A072VEV8	-	-	-
A0A072V4V3	-	-	-
G7JVM1	-	-	-
A0A072VC35	Y (0.859 | 1-81)	-	Y (RRCRALFLQEWNDKSWKK,RKVLAKNPLVEQKKLHRR)
A0A072UT13	-	-	Y (RKKR)
G7JXB1	-	-	-
A0A072V2W7	-	Y (0.988 | 1-33)	Y (KRLTMGKKGYEKVKER)
A0A072TTY8	-	-	Y (KRRK,RRKR)
A0A072VFP5	-	-	-
A0A072VEV2	Y (0.624 | 1-42)	-	-
G7KR97	-	Y (0.763 | 1-21)	-
A0A072U8L4	-	-	-
A0A072VCH6	-	Y (0.946 | 1-22)	Y (PKPS)
A0A072TZ15	-	-	Y (NKKK)
G7J2K3	-	-	-
A0A072TGS7	-	-	Y (KRSR,KKRNKNRSRYPK,KRRFRHFEELHRRLKE)
G7IA31	-	-	-
G7ZX28	-	-	-
A0A072VDW8	-	-	Y (KKKRK,RRDQKILDRLRAERKEKI)
G7K4R4	-	-	-
G7K821	-	-	-
G7L0H1	-	-	-
Q1S5M7	-	-	Y (RKFEKGQSQTKTKRV)
G7J4M9	-	-	Y (RRRTKLRVTKSTKRRFT)
A0A072VRT9	-	-	-
A0A072TM96	-	-	Y (PMDKRRY)
G7ICF9	-	-	-
A0A072V004	-	-	-
G7K5R3	-	Y (0.993 | 1-51)	-
G7IC72	-	-	-
A0A072W0Y4	-	Y (0.925 | 1-23)	Y (AKKRRRA)
A0A072TKE8	-	-	-
A0A072TLQ6	-	-	-
G7JYU1	-	-	-
A0A072U1D7	-	-	-
A0A072VPL7	-	Y (0.925 | 1-23)	Y (AKKRRRA)
A0A072TQF3	Y (0.999 | 1-63)	-	-
A0A072UJN8	-	-	Y (KRKASIGKQFLIVGTKKKT,RKASIGKQFLIVGTKKKTA)
A0A072VRV4	-	-	-
G7KTU3	-	-	-
A0A072UCW0	-	-	-
G7JJ25	-	-	Y (FKVK,KKYCVRPNIGIIKPKDK)
G7KKY8	-	-	Y (RKVCSKIFNTKQRKE)
A0A072VRA7	-	Y (0.925 | 1-23)	Y (AKKRRRA)
A0A072UX38	-	-	-
G7K7M4	-	-	-
A0A072U1D4	-	-	-
G7J0B3	-	Y (0.771 | 1-41)	-
A0A072VF38	-	-	-
A0A072U9Q5	-	Y (0.931 | 1-59)	Y (KKRGRKSRR)
G7KTS2	-	Y (0.968 | 1-23)	Y (KVKK)
A0A072UN27	-	-	-
G7ILF8	-	-	-
G7KRT7	-	-	-
A0A072VF58	-	-	-
A0A072VJM1	-	-	Y (KVKK)
A0A072W0R6	Y (0.998 | 1-61)	-	-
G7L417	-	-	-
A0A072TQU5	-	-	Y (KKQVMQLRIRNVEWWMRKK,RRYRHRLTLNSLSFIRPRR)
G7LA13	-	-	Y (KKIQKYALQVDKKGKRKAG)
A0A072TXH2	-	-	Y (RIFKRQK)
G7IE16	-	-	-
A0A072VEG9	-	-	-
A0A072VEH4	-	-	-
A0A072VG22	-	-	-
A0A072UKZ9	-	-	Y (KKRGRKSRR)
G7KMF5	-	-	Y (KKRGRKSRR)
A0A072U1A6	-	-	-
G7JRG3	-	-	Y (RRRTWNKWTRKRKLM)
A0A072TPR4	-	-	Y (KKRK,RRNCCRIQDSKRKGT)
G7IC86	-	-	-
A0A072TPI0	-	Y (0.988 | 1-28)	-
A0A072V0A2	Y (0.92 | 1-51)	Y (0.866 | 1-35)	-
G7LED8	-	-	Y (KRKL,QKKKRK,KKRIKEEYQRRRKQL)
G7L898	-	Y (0.965 | 1-38)	-
G7JS79	-	-	-
A0A072VCU8	-	-	-
G7K057	-	-	Y (KKSSGFQAAAKEAVLKRKV)
G7ID72	-	-	-
G7KAP6	-	Y (0.991 | 1-31)	Y (AKKTK,KKILSVIGVMTTFGRKKNR)
G7LDQ6	-	-	-
G7JYU3	-	-	Y (KVKK)
A0A072UFT0	-	-	-
Q2HTB8	-	-	-
A0A072VCC7	-	-	Y (KRWRQAAFVLNASRRFRY,KRKNAFGTNTYPRKKGRS,RRFRYTLDLKKEEEKEQKK)
A0A072V870	-	-	-
G7IEL5	-	-	Y (RRTDPTYSKILVRRAIR)
A0A072TS20	-	-	Y (RRKR)
G7JA37	-	-	-
A0A072U6P6	-	Y (0.801 | 1-21)	-
A0A072TYW7	-	-	Y (KRDEEKNNSLTQAGRRRDK)
A0A072U580	-	-	-
A0A072TW19	-	-	-
G7ICD0	-	-	-
A0A072U7S1	-	Y (0.712 | 1-59)	-
A0A072UBL3	-	Y (0.97 | 1-23)	-
A0A072UR13	-	Y (0.934 | 1-69)	Y (KTKTSRPRRSRSKRKH)
G7KI91	-	-	Y (SSRKR,PPSKRSK,RKVQVYGKNHTFVETRWKK)
A0A072UYW9	-	-	-
G7IUN2	-	-	-
G7KVP0	-	-	-
E2IXG3	-	-	Y (KKRK)
G7K4P7	-	-	-
G7I7R5	-	-	-
G7IAY2	-	-	Y (KKKK)
G7KZV5	-	-	-
G7IP73	-	-	-
G7KS18	-	-	Y (EKKKSSRSSRKN)
A0A072ULD0	-	-	Y (PKPS)
G7I479	-	-	-
G7L8V2	-	-	-
A0A072UNM5	-	-	-
G7ZWM6	-	-	-
G7JA92	-	-	-
G7K1B0	-	-	-
G7L7J6	-	-	Y (KKFDWFMEHVLEEHIERRK)
G7JUB8	-	-	-
A0A072UVP1	-	-	-
A0A072UAW4	-	-	Y (RKKK,RRRK)
A0A072VF19	Y (0.854 | 1-21)	Y (0.893 | 1-31)	-
A0A072U4Z8	-	-	-
G7JYX6	-	-	-
A0A072TK58	-	Y (0.91 | 1-59)	Y (KKRGRKSRR)
A0A072TTN6	-	Y (0.919 | 1-21)	Y (KKRGRKSRR)
G7IKE1	-	-	Y (KKHQYPATKVPRIRRF)
A0A072VE90	-	-	-
A0A072VJV6	Y (0.769 | 1-41)	-	-
A0A072VKN5	-	-	Y (RRRK)
A0A072VR42	-	-	Y (RKKK)
A0A072UG18	-	-	Y (LGEV,RKPWTGELARIWRQRGK)
A0A072U7C9	-	-	Y (RKVCSKIFNTKQRKE)
G7JT38	-	-	-
A0A072VQ98	-	-	Y (RKRK,RKLKEIAASSDSRRKFA)
A0A072TP05	-	-	-
G7JRM5	-	-	Y (RIKKRASFRK)
A0A072VWL8	-	-	Y (PSDKRRK)
G7L919	-	-	-
A0A072UXS3	-	-	Y (RKPSSRNSSMSNKTKGR)
G7IDX9	-	-	Y (KRVK)
G7JJ26	-	-	-
G7IZ14	-	-	Y (PKPS)
G7JZ13	-	-	Y (KKHK)
A0A072VE53	-	-	-
G7KDJ0	-	-	-
G7IXM3	-	-	-
G7J1T2	-	-	Y (KRRP)
G7L2J3	-	-	-
G7JWM4	-	-	Y (RPGKRIR,RRMAPRRPGKRI)
A0A072UUB8	-	-	-
A0A072W2M8	-	-	-
A0A072TPH7	-	-	Y (KKKKKHALQDKKSKRKEGK)
G7JSW9	-	-	Y (KKKR,RKRK)
G7JGB8	-	-	-
A0A072VAH2	-	-	Y (KKKKR)
G7L7D5	-	-	-
G7KB09	-	-	-
A0A072UTW4	-	-	-
A0A072V924	-	-	Y (KKKK,RKKK)
G7JZU1	-	Y (0.732 | 1-61)	-
G7L5Z3	-	Y (0.959 | 1-24)	-
A0A072UBD2	-	Y (0.902 | 1-23)	Y (KKKKK,KKRGRKSRR)
G7J507	Y (0.996 | 1-51)	-	Y (KRRP,RPRR)
G7L0M9	-	-	-
G7JDV8	-	-	Y (KKRP,RRECHPLLSGMRENRKYKH,KKWPFINNFSSLSLDKREK)
G7L990	-	-	Y (KKKQKYARKDIKSKRE)
A0A072TLV0	-	-	-
G7IRJ1	-	-	-
G7LEI2	-	Y (0.63 | 1-48)	-
A0A072UQR7	-	-	Y (PKPS,KPGRPARSKARKE)
A0A072UT43	-	-	-
A0A072UPM9	-	-	Y (KKWK,RRRK,RLKKGIPK)
G7KG99	-	Y (0.993 | 1-22)	Y (KPKAEKKGGKSKKP,RKPASNDCYERREKS,KKPWSTQADQSQNEKKRQK)
A0A072ULW3	-	-	-
G7K2Y9	-	-	Y (RLKK,RKNSDLYGPWKKKNL)
A0A072TFQ2	-	-	Y (RRSLRTYNYGGAAWEKKVR)
G7JJ68	-	-	Y (RKSQKAAFCPKEVKR)
G7J473	-	-	Y (KKLPLDLPQDPQLKSCRR)
A0A072V7F6	-	-	-
G7L3K6	-	-	Y (RKSK)
A0A072TS94	Y (0.999 | 1-63)	-	-
G7JSW5	-	-	-
A0A072TLI0	-	-	Y (KKPR)
G7L194	Y (0.931 | 1-47)	-	-
G7J0A5	-	-	Y (KKWK,KRSR)
G7J351	-	-	-
G7IZY9	-	-	-
G7L9B8	-	-	Y (KKKQKYALQGKKSKRKEGKM)
A0A072UKV7	-	-	-
A0A072VER2	-	-	-
A0A072ULU1	-	-	Y (KKRP,KKWPFINNFSSLSLDKREK)
G7JF16	-	-	Y (KKRK,RLTKRIR)
G7L038	-	Y (0.988 | 1-35)	Y (RRRR)
G7LFG6	-	-	Y (RKEGSQNCPQCHTRYKRIK,RRKALNGFDPPKASKRSRV)
A0A072TPW0	-	Y (0.995 | 1-23)	Y (KRKL,RKRK,RRKR)
A0A072TR26	-	-	Y (KKKR,KRIR,KKTFGSENDISDVKEIRK)
A2Q666	-	-	-
G7J350	-	-	-
G7J349	-	-	-
G7K610	-	-	-
A0A072TLB9	-	-	Y (KRIR)
A0A072U0S7	-	-	-
A0A072TX01	-	-	Y (KRRK,RRRRRR)
A0A072UDX2	-	-	-
G7IZ18	-	-	Y (PKPS,FHRKHKK)
G7K2Y8	-	-	Y (RLKK,RKNSDLYGPWKKKNL)
A0A072TZY9	-	-	-
G7I563	-	-	-
A2Q670	-	-	-
A0A072UA87	-	-	-
G7IYY4	-	-	-
G7LGN5	-	-	Y (KKRAREEEEKKEKKS,KRRPKNKNNKVAKKQKV,KKIVLEYVPMDYNRCKKL,KKQKVQKTAEKCRSKKRKV,KKEKKSQFAKTCLSKDKKI,EEWKEKKRAREEEEKKEKK)
A0A072V7N8	-	-	Y (KKAKLVRFYSDVKRVKE)
G7IK61	-	-	-
A0A072UY36	-	-	-
G7IYX6	-	-	Y (PKPS,KKKIGYIKKLFLWKHKKEK,KKIGYIKKLFLWKHKKEKE)
A0A072U0J3	-	-	Y (KRQPKLSAKWYSDFLKRKP)
A0A072TZ95	-	-	-
G7JP51	-	-	-
A0A072US06	-	-	-
G7I709	-	-	-
G7JSX3	-	-	-
G7K2T7	-	Y (0.647 | 1-42)	Y (RKALRTTLNSIIDRRGNK)
A0A072TZR6	-	-	Y (NKKK)
G7IMX1	-	-	Y (RRDPRVPGKQQSVISFRKK)
G7LGW7	-	-	-
A0A072VDN1	Y (0.915 | 1-42)	-	-
A0A072VUE3	Y (0.851 | 1-51)	-	-
A0A072UKC3	-	-	-
A0A072V0K9	-	-	-
A0A072VA11	-	-	Y (RKPRKQRKVAEYYKKQER,KKSKFSFNGLLRKPRKQRK)
A0A072VEM3	Y (0.844 | 1-72)	-	-
G7KXH4	-	-	Y (KKWK,KRVK,KKINQSLSYRVYFISRKRV)
G7LA23	-	-	Y (KKKQKYALQDKKSKRKDL)
A0A072TRA6	-	-	-
A0A072UA82	-	-	Y (KRTSNHPAKLWHFIKSAKK)
A0A072TKY7	-	-	-
A0A072TQD4	-	-	-
A0A072VLP1	-	-	-
A0A072TQ29	-	-	-
A0A072TZ74	-	-	-
A0A072VBZ2	-	-	-
G7JEN3	Y (0.941 | 1-80)	-	Y (PSLKRAR)
A0A072U1E3	-	-	-
A0A072VMR8	-	-	Y (KRAR)
A0A072UM73	Y (0.842 | 1-58)	Y (0.972 | 1-30)	Y (KKKK)
G7KV58	-	-	-
A0A072U1Z0	-	-	Y (KRQPKLSAKWYSDFLKRKP)
G7J1N7	Y (0.767 | 1-32)	-	-
G7IE15	-	-	-
G7IAS1	-	Y (0.78 | 1-35)	-
A0A072VJ61	-	-	Y (KKVVKMLKDNGFRKLKL)
A0A072U346	-	-	Y (AKKTK)
G7IK56	-	-	-
G7KYG2	-	-	Y (RRRR)
G7KVN9	-	-	Y (PKPS)
A0A072UP57	-	-	Y (PNAKRNR)
G7KFE4	-	Y (0.966 | 1-56)	Y (RRLIGLLLSSFLRRRLI,RKRWKNLHASNPEKVRRH,KRWKNLHASNPEKVRRHGR)
A0A072U8E0	-	-	-
A0A072U3L7	-	Y (0.971 | 1-32)	Y (KPKPEKKKRRKSSKKESKK)
G7K8C6	Y (1.0 | 1-22)	-	Y (PKPS)
G7LJ38	-	-	-
A0A072UZ61	-	-	Y (KKKRK)
G7IK53	-	-	-
G7KCL7	-	-	-
G7LEB3	-	-	-
G7KJ00	Y (0.75 | 1-71)	-	Y (KKKKK)
G7JSW6	-	-	-
G7JHK4	-	-	Y (RHGKRRS)
G7IHH0	-	-	-
G7J7N1	-	Y (0.887 | 1-28)	-
G7KJK5	-	-	Y (KRKL)
A0A072TQ25	-	-	-
A0A072UWR8	-	-	-
A0A072UQA0	-	-	Y (ARSKKNPKAKHK,RRNINLSWMKAIARSKKN)
A0A072V225	-	-	-
G7K566	-	-	Y (KVKK)
G7K6F5	-	-	Y (KVKK)
G7KAT5	-	-	Y (KKMDDGNILSWIRRIKI)
A0A072TN00	-	-	-
A0A072TYZ8	-	-	-
A0A072W0Z9	-	-	Y (KRIR)
G8A101	-	-	Y (KRIR)
G7K2A5	-	-	Y (KRKL,KKFIEPINCTTPSIHRLKR)
A0A072VCK0	-	-	-
A0A072UWN6	-	-	Y (LGEV,KKAQDEVREVFKMKGR)
A0A072UNF6	-	-	Y (KRRLLSYSALERKRVD)
G7J3B1	-	-	Y (KKKR)
G7L1C4	-	-	-
G7KWX5	-	-	Y (KKPR)
G7LJ67	-	-	Y (KKYIFIKHEIEKHYKNKWK)
A0A072VC03	-	-	Y (RKKK,PAGKRKP)
A0A072UW16	-	-	-
G7KUI8	-	Y (0.943 | 1-81)	-
J7FDE7	-	-	-
G7JLN4	-	-	-
A0A072U324	-	Y (0.808 | 1-41)	-
A0A072TE18	-	-	Y (KKLKKTDSTFNLPKGPRK)
G7KWW8	-	-	-
G7ICI3	Y (0.922 | 1-27)	-	-
A0A072TFJ9	-	Y (0.99 | 1-25)	-
G7IGL6	-	-	-
G7J6G9	-	-	-
A0A072TFX6	-	-	-
A0A072TPJ6	Y (0.979 | 1-39)	-	Y (KRKQKSLEKLNRMRKRHRQ,RSLRHKEKEKRKQKSLEKLNRMRKRHR)
G7KFE6	-	-	-
A0A072VI32	Y (0.945 | 1-70)	-	-
A0A072U3C5	-	-	-
G7K1C3	-	-	-
A0A072V3W5	-	-	-
A0A072UR39	-	Y (0.895 | 1-26)	-
A0A072TW39	-	Y (0.85 | 1-24)	Y (RRRR,RRFESHVEEMDESSWTKKK)
G7L5Z6	-	-	Y (AKKTK)
A0A072VAP5	-	-	-
A0A072UA68	-	-	Y (RRTTLQCSRDNNKTTRRKE)
G7J3H8	-	Y (0.991 | 1-21)	Y (RKALRTTLNSIIERKVVK)
G7IDX3	Y (1.0 | 1-41)	-	-
G7I283	-	-	-
G7JMC4	Y (0.842 | 1-58)	Y (0.972 | 1-30)	Y (KKKK)
G7JJX1	-	-	-
A0A072VRQ6	-	-	Y (RKSK)
G7JPD6	-	-	-
A0A072VN57	-	-	Y (TRRHRMR,RKGGLMSELSRRRIKV,KKESDDEVPSRRKASPKKK,RRKASPKKKSRRSSKGKAR,KKKSRRSSKGKARGKKKPP,KKMKKLSNIKEGLSTRTRR,KKLSNIKEGLSTRTRRHRM)
A0A072V4W4	-	-	-
G7L1J3	-	-	-
G7I9A9	-	-	Y (GKGLKK)
A0A072VVI3	-	-	-
A0A072VL04	-	-	Y (KVGGKGIKKPRLK)
A0A072TYE4	-	-	-
G7KN31	-	-	-
A0A072UBK0	-	-	Y (KHKR,KRIR)
A0A072UI62	-	Y (0.952 | 1-51)	-
A0A072VNP9	-	-	Y (KAAR)
A0A072TX90	-	-	-
G7KZP6	-	-	-
A0A072UE63	-	-	Y (KKPR)
A0A072VCN2	-	-	-
G7K2U2	-	-	Y (RKALRTTLNSIIERKVAK)
G7KMQ4	-	Y (0.858 | 1-21)	-
A0A072TRJ1	-	-	Y (RKNKVCLNTKAFKKMNK)
A0A072UAW7	-	-	-
G7IKA9	-	-	-
A0A072U8D1	-	-	-
A0A072TUV2	-	-	-
A0A072UX63	-	-	-
G7K4E4	-	-	-
A0A072V1K2	-	-	Y (ARSKKNPKAKHK,RRNINLSWMKAIARSKKN)
A0A072VAN5	-	-	-
G7KQJ8	-	-	Y (KKKR,KKRP,KKRASIR)
G7JGH5	-	-	-
A0A072UJD7	-	-	-
A0A072TZ31	-	-	Y (RRTSNSSTKLWHSIKSTRK)
A0A072VCJ5	-	Y (0.998 | 1-21)	Y (KRKR,KRSR,RRFLQDVKVNRRKAS)
G7KMY7	-	-	Y (RRRK)
G7LI83	-	-	Y (KRKR)
A0A072TZM5	-	-	Y (KRRK,RRRR,RRRGGHSGR)
A0A072UGC8	-	-	-
A0A072U3F0	-	-	-
G7KFE5	-	-	-
G7IVK0	-	-	-
A0A072VBY9	Y (0.753 | 1-61)	-	Y (RHRR)
G7JMG0	-	-	-
G7JY75	-	-	-
G7KFW4	-	-	Y (LGEV)
G7J539	Y (0.948 | 1-37)	-	Y (RRCRALFLQEWNDKSWKK,RKVLAKNPLVEQKKLHRR)
A0A072U0Q1	-	-	Y (RRRAMTASTRLTYSLRKRN,RRAMTASTRLTYSLRKRNK)
A0A072TLZ3	-	-	Y (KRKR)
G7LCF7	-	-	-
G7J860	-	-	-
A0A072V4W8	Y (0.935 | 1-35)	-	-
G7I890	-	-	-
G7IG57	-	-	Y (RPRR)
A0A072VCQ2	-	-	-
A0A072TW07	-	-	-
A0A072TZU5	-	-	Y (RRRAMTASTRLTYSLRKRN,RRAMTASTRLTYSLRKRNK)
G7JBX7	-	-	Y (KRRR)
A0A072U9U4	-	-	Y (KKAQAEIREAVKGKKRIY)
G7KUC9	Y (0.619 | 1-24)	-	Y (RKRRK)
A0A072UJ65	-	-	-
G7LFU9	-	-	-
G7KV56	-	-	Y (KKGIGRQKMSFFRKRRKVV)
G7JMV4	-	-	Y (KKAQSEIREAVKGKKRIY)
A0A072VFG2	-	-	Y (RKRHW)
A0A072UA43	-	-	Y (RRRAMTASTRLTYSLRKRN,RRAMTASTRLTYSLRKRNK)
G7JMW6	-	-	-
A0A072VD31	-	Y (0.998 | 1-21)	Y (KRKR,KRSR,RRFLQDVKVNRRKAS)
A0A072TXV3	-	-	Y (RKKLHIVMKDSSSKTKNK)
A0A072UZL8	-	-	Y (RKTKTKKKPPPPRLQRSNAK)
G7K916	-	-	-
A0A072W1V3	-	-	-
A0A072TSH7	-	-	Y (KRLKSNGKNKELKIRNR)
G7ILD5	-	-	Y (KRVK,RRGTEQLHEAREHQKDSRK)
A0A072V602	-	-	-
A0A072UM41	-	-	-
A0A072UTV7	-	-	-
G7KZT6	-	-	-
G7IM87	-	-	Y (KRRRKS)
A0A072TWQ9	Y (0.981 | 1-37)	Y (0.674 | 1-22)	-
A0A072TKP8	-	-	-
G7L8J9	-	-	Y (KKVLSIFRRFVGERLKMR)
A0A072V749	-	-	-
A0A072TRK1	-	-	-
G7JUB1	-	-	-
A0A072VQM8	-	Y (0.995 | 1-22)	Y (RKKR)
A0A072V7X4	-	-	Y (KRSCRRRLAGHNKRRRKTH)
G7JKE6	-	-	-
A0A072U542	-	-	-
G7KFX0	-	Y (0.999 | 1-22)	-
G7IZC8	-	Y (0.692 | 1-41)	-
A0A072VNK9	-	-	-
A2Q1L9	-	-	-
A0A072TTV4	-	-	-
G7LFV1	-	-	-
G7IG58	-	-	-
A0A072U458	-	-	-
I3T8S7	-	-	-
A0A072VFN8	-	-	-
G7IW41	-	-	Y (FKVK,RKFKKTRAGIRLKKDKF)
A0A072TZ52	-	-	Y (RRRAMTASTRLTYSLRKRN,RRAMTASTRLTYSLRKRNK)
G7LFV0	-	-	-
G7I7H6	-	-	-
G7K1C5	-	-	-
A0A072U676	-	-	-
A0A072VXV5	-	-	-
A0A072VG29	-	-	-
G7LFU6	-	-	-
G7JL59	-	-	-
G7L107	-	-	-
G7LFU8	-	-	-
G7K7N0	-	Y (0.988 | 1-24)	-
G7L7F4	-	-	-
G7JSR7	-	-	Y (KRDPYKNKVKPDFVKDRRR)
A0A072VAM2	-	-	Y (RKKK,RRCAGFPLLIVTVAKALRK)
G7K421	-	-	Y (KRKR,KKKKG,RRFGFPVSVSRRKQKT)
G7IRK8	-	-	Y (SSRKR)
A0A072UVG0	-	-	Y (RKKLGHIKKLFLWKHKKEK,KKLGHIKKLFLWKHKKEKE)
A0A072VA38	-	-	-
A0A072TM92	-	Y (0.912 | 1-82)	Y (FKRR)
A0A072UMY1	-	-	Y (KKKRK)
A0A072U6K9	-	-	-
A0A072VEY1	-	-	-
G7INF6	-	-	Y (LGEV)
G7IP50	-	-	-
A0A072UR96	-	-	Y (RKKLRNFRKDGHNWKKKKDGKT)
G7L8U0	-	-	Y (PKPKKKT,KKTSKTKSLLSFRRRSNK)
A0A072VH51	-	-	Y (KRVK)
G7JE55	-	-	-
G7KJL7	-	-	Y (PKPS)
A0A072TL72	-	-	-
A0A072TN20	-	-	Y (KRRS)
G7L1N1	-	-	Y (RKKR,KSKRHRRVRKKEKIS,KKDVSFQLEQTRKTNK,RKTNKNVNGIAKELRKLHR)
G7KEV6	-	-	-
A0A072USU6	-	-	-
A0A072UBL5	-	-	-
A0A072V5T4	-	-	-
Q2HU43	-	-	-
G7K406	-	-	-
G7K3D6	-	-	Y (KRKL,KRRGESLNVEDIKKMKY,RAMKARKEIEKMIVKVVREKRKEIEEGK)
G7KUA1	-	-	Y (KREGYLSLVQTRIFKKTRI)
G7LB43	-	-	-
A0A072W2C4	-	-	Y (KRIEQGLKKYAKERRWRC,KRIEEGFKKYAKERRWRC)
G7LD23	-	-	Y (KKKKNKVKMNKKKGKVPRGNK)
A0A072UL03	-	-	Y (KRAR)
G7ILJ3	-	-	-
G7L712	-	-	Y (KKWK,KRSR)
A0A072VGL9	-	-	-
G7J5Y8	-	-	-
A0A072TJ82	-	-	Y (KKKK,KRGYNFAF)
G7KNZ9	-	-	Y (RRRK,KRVFEDSSFVENNLKEERR)
G7IU02	-	-	Y (RKKRDFISRWKKMQK)
A0A072TVQ0	-	-	-
A0A072U440	-	-	-
G7L6R9	-	-	Y (KKKK,RKHFLSHVLEALSRKRIV)
G7IEL4	-	-	Y (RRTDPTYSKILVRRAIR)
A0A072U3I3	-	-	-
A0A072VFH7	-	-	Y (RKRHW)
G7LBR2	-	-	-
A0A072UHP1	-	-	-
G7K2T6	-	-	Y (RRIEIEEVENAKKKSN,RKALRTCLNGIIERKVAKR)
G7KKG8	-	-	Y (KKQDVFWVTQRRSRP)
A0A072UIW1	Y (0.958 | 1-25)	-	Y (KRSR)
A0A072U9Q3	-	-	Y (KRRK)
A0A072V398	-	-	Y (KRRK)
A0A072TQ45	-	-	Y (KKRP,KKWPFINNFSSLSLDKREK)
S4SZF7	-	-	-
A0A072UYZ1	-	-	-
A0A072UG92	-	-	-
A0A072VF50	-	-	Y (FKVK)
G7LAH3	-	Y (0.969 | 1-24)	-
A0A072TR17	-	-	-
A0A072U0N7	-	-	Y (RRTSNSSTKLWHSIKSTRK)
A0A072U4N4	-	-	Y (RRYSILLHSGWKPRRT)
A0A072VHN2	-	-	Y (RKKK)
G7J0A6	-	-	Y (KKWK,KRSR)
G7JN89	Y (0.999 | 1-26)	-	Y (EKKKKKRG,KKQPSRINNTNPSRLKRL,KRLFNPKNENDNDDKNEKK)
A0A072VEC9	-	-	-
G7JBL3	-	-	Y (KRKL)
A0A072VBJ1	-	-	Y (KKLALNYGYNFLRRNCR)
G7I4Z2	-	-	Y (KKNGCVMGKESKVTRK)
A0A072V4F9	-	-	-
A0A072UWF8	Y (0.999 | 1-51)	-	-
A0A072UDB7	-	-	-
A0A072TJJ4	-	-	-
A0A072TXR0	-	-	Y (RHRR)
G7J9Y1	-	-	-
G7K7M7	-	-	-
G7J3T5	-	Y (0.642 | 1-51)	-
A0A072TMI6	-	-	Y (PKEKRRN)
G7KYF1	-	-	Y (KANKEKKKAKRSRKK,KRSRKKQLVQEEERVRGR,KRPLELKDIPLVAPKDRAK)
A0A072V4M7	-	-	-
A0A072U2E7	-	-	Y (KRFRLPLPVIWKMKKC,KRLHEAITQVREFAKKIIR)
G7KTF0	-	-	Y (KKTFQVIVQATSEIPRRKY)
G7KUB8	-	-	-
A0A072VDZ8	-	-	-
G7KZH8	Y (0.921 | 1-74)	-	-
A0A072TJK7	-	-	Y (KKNVSIHVTRDSRRQKV)
A0A072TXR9	-	-	-
G7L2M3	-	-	-
A0A072U8T4	-	-	Y (LGEV)
Q84UE0	-	-	-
G7I330	Y (0.999 | 1-42)	-	Y (RRKR)
A0A072TRG9	-	-	Y (KRPR,LGEV)
G7J4I8	-	-	Y (KKKK,KPRK,KVKK,PKPS,RRRK,LIRRHTKKFRSRG,RKLKYELCYSRGKQK,KKVAKSHEEKRSRPRKM,RRQEVWKVSTTAGARRVKK)
G7KMF3	-	-	Y (KRRK)
G7KY71	-	Y (1.0 | 1-21)	-
G7LG04	-	-	-
A0A072VPL3	-	-	Y (KRAR)
G7I297	-	-	-
A0A072U004	-	-	Y (KKKR,KKLYGSLLSKAPAEYRRHR)
G7ZYH1	Y (0.999 | 1-51)	-	-
A0A072UA86	-	-	-
A0A072UU37	-	-	Y (RKKR)
G7KKS5	-	-	-
G7JQ39	-	Y (0.828 | 1-62)	-
A0A072THH4	-	-	-
A0A072UDL5	-	-	-
A0A072UNS6	-	-	-
A0A072TTN1	-	-	Y (KKRK,KKPTIHIAEKLMIKKGQK)
G7IV97	-	-	-
A0A072TLR9	-	-	-
G7ILB9	-	-	-
G7LDD0	-	-	-
G7KDD1	-	-	-
A0A072VKX3	-	-	-
A0A072V7N3	-	-	-
A0A072TZR2	-	-	-
A0A072V4R6	Y (0.998 | 1-42)	Y (0.876 | 1-31)	-
A2Q1L8	-	-	-
A0A072UX02	-	-	-
G7I9D9	-	-	Y (KKLKNWVDGSEKVRVK,KKRASMIHKLEDEIREMKR)
G7IUV7	-	-	Y (KKSKTSLNINKKPGK,KRQFDDNNSLKISNKKSKT,KKSFAECNGQQVEERRLRS)
A0A072UEU7	-	-	Y (RRYSILLHSGWKPRRT)
G7KLT9	Y (0.962 | 1-21)	-	-
G7ITL1	-	-	-
A0A072UEF4	-	-	-
A0A072TUB8	-	-	Y (RKSGSFSTSPTRSRNK)
G7L3B1	-	-	Y (RHRR)
G7IG60	-	-	-
G7JBI4	-	-	Y (KKKK,KVKK,RKRQGSLPGVKGRARFR,RQGAPRKRQGSLPGVKG)
Q2HVC0	-	-	Y (KKKK,RKKK,RRGNSSDGSKHSSINKRGK)
A0A072TU15	-	Y (0.906 | 1-36)	-
A0A072UXM5	-	Y (0.688 | 1-37)	Y (RRLESLIARRRARKLLK,RKLLKLQVENGLIDKKSLK)
A0A072UH68	-	-	Y (RKNTVSLNTKAFKKMNK,KKRSPNLFTRYTRRCKW)
A0A072TUS9	-	-	Y (RKVITPIYRVIEKESKKSR)
G7JBJ9	-	-	Y (KKHK,RRKKKKFS)
A0A072U7B3	-	-	Y (RKKRK)
G7IYX3	-	-	Y (RKKLGHIKKLFLWKHKKEK,KKLGHIKKLFLWKHKKEKE)
A0A072UGL0	-	-	Y (KKKK,KVKK)
G7IFL9	-	-	-
A0A072TSW4	-	-	Y (KRVK)
A0A072TKF2	-	-	-
A0A072TZI0	-	-	Y (RHRR)
G7LFP2	-	-	-
A0A072U1F9	-	-	Y (KRSR,RHRR,RKTYLNNGPDKGKKYKY)
A0A072TZ10	-	-	-
A0A072VZG4	-	-	-
G7JUR7	-	-	Y (QKRKK,KKNVSIHVTRDSRRQKV,RRWRSAVSVVKNPRRRFRW)
A0A072URC0	-	-	Y (KRSELVLLMTGIKEWRKRG)
A0A072V662	-	-	Y (KRRP,RRNIRKRYSQKKAKD,RKNLVAIFQSIVDERRNIR)
G7L232	-	-	-
A0A072V3M6	-	-	-
G7LCB8	-	-	Y (KRSR,HTKKGKK)
G7JWH1	-	-	Y (RRYSDFRKTILLDRKKVV)
A0A072U0Z5	-	-	Y (KKKK)
A0A072UA49	-	-	Y (RRTSNHPDIIQSSSRKKSN)
G7L462	Y (0.981 | 1-37)	Y (0.674 | 1-22)	-
A0A072TI05	-	-	-
A0A072TR66	-	-	-
A0A072UA25	-	-	Y (RRTSNSSTKLWHSIKSTRK)
G7ZVH8	-	Y (0.669 | 1-92)	Y (LGEV)
G7KRJ6	-	-	-
G7J859	-	-	-
G7JAM5	-	-	-
G7J2T7	-	-	-
A0A072TZ03	-	-	Y (RRTGNHPAKLWLFTKSARK)
A0A072U7V9	-	-	Y (RLKAK)
A0A072UP46	Y (0.849 | 1-42)	Y (0.937 | 1-26)	-
G7JQ38	-	Y (0.828 | 1-62)	Y (RRRK,RRRR)
G7IUB7	-	-	-
G7IA23	-	-	Y (RPNKRIR,RAVKRKC,KRSCRRRLAGHNRRRRKTQ,KRVGDSCSKCAIAEVRAKR)
A0A072VL89	-	-	-
Q2HTV1	-	-	-
G7IDH7	-	-	Y (RRRPKK)
G7IXW6	-	-	-
A0A072UG69	-	-	-
A0A072U1N9	-	-	-
A0A072UXZ9	Y (0.995 | 1-60)	-	-
A0A072UP41	-	-	Y (RRLAQLRAAFPKIVKK,RRYSGFKKSILLDRKKLV)
A0A072V1K1	-	-	Y (RRQEENVSTKKKKKKHNK)
G7JVL1	Y (0.763 | 1-35)	-	-
A0A072V388	-	Y (0.998 | 1-21)	Y (RRRWKTLHKSNPDRARRQ,RRWKTLHKSNPDRARRQGR,RRYFGHKPTIRPNAKKLYR)
G7I2D2	-	-	Y (KRESQERNFDQRRKSKGRK)
G7KRB0	-	Y (0.848 | 1-59)	-
E2IXG5	-	-	Y (RKKR)
A0A072UZZ6	-	-	Y (SDPDRKKRKHRRKKK)
G7KGF4	-	-	Y (KRPR)
G7LBB2	-	-	Y (RKIQNDCATAAKKLRA)
A0A072TW44	-	-	-
G7JA42	Y (0.999 | 1-24)	-	-
G7K5N6	-	Y (0.855 | 1-41)	-
A0A072U3L2	-	-	Y (RRYSILLHSGWKPRRT)
A0A072VMB2	-	-	Y (RRLSYKELDIFKKRWVK)
G7KE77	-	-	Y (KKLVINYFYAFLRKNCRR)
A0A072U596	-	-	Y (RRYSILLHSGWKPRRT)
G7I9K1	-	-	-
G7K4U8	-	Y (0.932 | 1-36)	-
G7INC3	-	-	-
A0A072UKZ5	-	-	Y (RKGTKDCVVDGKMIKK)
A0A072TZR1	-	-	-
G7KCB0	-	-	Y (KRDPYRNKVRSDFVRDRRK)
A9YWR7	-	-	Y (KRPR)
A0A072TV11	-	-	Y (PPSKRSK,RRKKQDIEVNNRRVKV)
A0A072UR81	-	-	-
A0A072TSV1	-	-	-
A0A072TR74	-	-	-
A0A072UK65	-	-	-
A0A072ULX3	-	-	Y (AWRSRKKRLRRANT)
G7J655	-	-	Y (KRVK)
A0A072U8K6	-	-	-
A0A072V2E3	-	-	-
G7KAQ3	-	-	-
A0A072VF46	-	-	-
A0A072VFF2	-	-	-
G7JEC3	-	-	Y (RKRR)
G7J6P9	-	-	Y (RTIKRQR)
A0A072V0M1	-	-	-
G7J6Y7	Y (0.947 | 1-82)	-	-
A0A072TZS6	-	-	Y (RRTSNSSTKLWHSIKSTRK)
A0A072TSN7	-	Y (0.951 | 1-21)	Y (SSRKR,PPSKRSR,RRKKQDIEVNNRRVKV)
A0A072TXA8	-	-	-
A0A072VDH5	-	-	-
G7K6I4	-	-	-
G7I598	-	-	-
G7IT29	-	-	-
G7IML3	-	Y (0.695 | 1-43)	Y (KKKK,KRRS,KKLQKFRSFKREKKE,RFKATMVKKLQKFRSFKREKK)
G7IS39	-	Y (0.998 | 1-21)	Y (KRKR,KRSR,RRFLQDVKVNRRKAS,KKDVEDQHMWTRERSKAR)
G7KE48	-	-	-
G7L4V3	-	-	-
A0A072UXY6	-	-	-
G7KDB0	-	-	Y (KKPR,KPRK)
A0A072U3L3	-	-	Y (RRYSILLHSGWKPRRT)
A0A072UHT4	-	-	-
A0A072UD09	-	-	-
A0A072VEX7	-	-	Y (KRDIECFNRKRIRKT)
A0A072VI14	-	-	-
A0A072UVZ8	-	-	Y (KVKK)
G7I979	-	-	Y (KKKK)
G7IQ84	-	-	-
G7JK66	-	-	Y (KRKQGGEKKPLKKAYDIKRWTKK)
G7JYE2	-	-	Y (RKSGNNNISEVVNMDQKRR)
G7J5Y2	-	-	Y (GPSRSERRKR,KRNGDEISPEDQLGRQPKR)
G8A378	-	-	-
A0A072UKP2	-	-	Y (RRFGMNYVNYNDNLKRHQK)
A0A072UKP9	-	-	Y (KRHQKLSAHWFRNFLKKK,RRFGINFVDYKDNLKRHQK)
G7IXI4	-	-	Y (KRIR)
A0A072VRF2	-	-	-
A0A072TVV8	Y (0.99 | 1-61)	-	-
A0A072V7D2	-	-	-
G7JY49	-	-	Y (KRRK)
G7JZ52	-	-	Y (KRSR,KKVQQEIRNSKVKKE)
G7JWK0	-	-	Y (KRRS,KKVAQSRPDPTKEKIK)
G7IRD4	-	-	Y (RRALSPSPLIWKIKRF)
G7KDC8	-	-	-
A0A072UHH4	-	-	Y (KRSR,KKVQQEIRNSRVKKE)
G7LA08	-	-	Y (KKKKKYALPDKKSKRKEGK)
G7JAZ9	-	-	-
A0A072U8A1	-	-	-
Q2MJ13	-	-	-
A0A072TTB3	-	-	Y (RKRK,RRSIESNEEAKKIRL,KKEYISEVRIISKLRHR)
A0A072VEI9	Y (0.739 | 1-51)	-	-
G7K4S2	-	-	-
A0A072TXH0	-	-	-
G7L1Y7	-	-	Y (FKVK)
A0A072TZH6	-	-	-
G7IPT6	-	-	Y (KKKK,KRGVESNGPISFSVRVRPK)
A0A072V0K3	-	-	Y (KKLALNYGYNFLRRNCR)
A0A072UNR8	-	-	-
A0A072TMD1	-	-	Y (RKSK)
A0A072TPR2	-	-	-
A0A072VHK5	-	-	Y (KKHK)
G7L8P7	-	-	-
G7LBQ6	Y (0.986 | 1-27)	-	-
A0A072TKY1	-	-	-
A0A072TQC1	-	-	Y (KKIQKYALQDKKSKRKAGK)
A0A072UCL3	-	-	-
G7JF50	-	-	-
G7LA07	-	-	Y (KKIQKYALQVDKKSKRKAG)
G7K5C4	-	-	-
G7I6U4	-	-	-
G7L4G0	-	-	-
A0A072UDZ0	-	-	Y (RRKR)
A0A072ULP4	-	-	-
A0A072V3Z7	-	-	Y (GPSRSERRKR,KRNGDEISPEDQLGRQPKR)
G7IK59	-	-	-
A0A072U4D3	-	-	-
G7I3V6	-	-	-
A0A072TLA3	-	-	-
A0A072VGD9	-	-	Y (KKHK)
G7JDH9	-	-	Y (PFVKRIK)
A0A072U321	-	-	-
A0A072VEA3	-	-	Y (RKRHW)
G7IK52	-	-	Y (KRRK)
A0A072TNV7	-	-	-
A0A072UTV6	-	-	Y (PKPS,RKKLGHIKKLFLWKHKKEK,KKLGHIKKLFLWKHKKEKE)
G7KTC3	Y (0.79 | 1-62)	-	-
A0A072TYW2	-	-	Y (RRTSNSSTKLWHSIKSTRK)
A0A072VWQ9	-	-	-
G7K5R1	-	Y (0.912 | 1-29)	-
G7KPP2	-	-	Y (KKRKEEKSIGRLPPGRR)
G7KYH1	-	-	Y (KRRK,RKKK)
G7IIN1	-	-	-
G7ZW20	-	-	Y (RKKKRKY)
A0A072TVJ0	-	-	-
A0A072UI66	-	-	Y (LGEV,RPRR,RKGKGKKKK,RKAGQSVFPNKKRKLV,KKKSRKLKGSDRLKKAVR,KKSAQSRKAGQSVFPNKKR)
G7IK65	-	-	-
A0A072V1G8	-	Y (0.924 | 1-23)	-
O22302	-	-	-
A5H2U5	-	-	-
G7KAP0	-	-	-
G7JMD7	-	-	-
G7L4P4	Y (0.991 | 1-28)	Y (0.926 | 1-57)	-
A0A072VFT4	-	-	Y (KKRK)
A0A072TP95	-	-	-
A0A072UPK7	-	-	Y (REVKRLR,KRTFIVHSGYKSLKRPRT)
A0A072U3J3	-	-	-
A0A072VA13	-	-	Y (SDPDRKKRKHRRKKK)
A0A072TDW4	-	-	Y (KKKEIQILMTILGLVRNKK,KKEIQILMTILGLVRNKKY,PAKKGPTKAATTSKRKNVQPAESAGRKKMRKTRESPFNKK)
A0A072VEA9	-	-	-
G7L2N9	-	-	-
A0A072UDN5	-	-	-
G7I5D0	-	-	-
A0A072VE96	-	-	-
A0A072VKI6	-	-	-
A0A072TWJ6	Y (0.99 | 1-61)	-	-
G7I8S9	-	-	Y (RKKASQVLYLQFALRKRAI)
A0A072UB54	-	-	Y (KKRKEEKSIGRLPPGRR)
A0A072U0S1	-	-	Y (RRTGNHPAKLWLFTKSARK)
G7K7M8	-	-	-
G7L4I8	-	-	-
A0A072U2C5	-	-	-
G7J044	-	-	-
A0A072UYS9	Y (0.962 | 1-66)	-	Y (PKPS)
A0A072TQ18	-	Y (0.998 | 1-21)	-
G7KMN1	-	-	-
G7IYA9	-	-	-
A0A072TZP6	-	-	-
G7L3E6	-	-	-
A0A072TXG7	-	-	Y (KKRK)
A0A072VIF3	-	-	Y (KKRP,PRDKRKT)
A0A072TZ17	-	-	Y (RKSK)
A0A072U8L9	-	-	-
A0A072TYY2	-	-	-
G7L2P0	-	-	-
G7IVC3	-	-	Y (KRKKKKMKKSK,RRQALYGFDAPRKKKAQ,RREGNQVCPQCKTKFKRLK)
A0A072U6U4	Y (0.99 | 1-61)	-	-
A0A072VQ73	-	-	Y (KRRK)
A0A072VFA7	-	-	Y (KRRK)
G7KMN3	-	Y (0.982 | 1-30)	Y (FKVK)
G7KJJ9	-	Y (0.99 | 1-21)	-
A0A072TZ02	-	-	-
A0A072U8R6	-	-	Y (LGEV)
G7JZW7	-	-	Y (KRRNNNKVKKM,KRSFHGISNSEHKRLRRL,RKKLMKLLQALVDQKRRNN)
G7KD68	-	-	-
G7JU24	-	-	-
A0A072THH3	-	-	Y (LGEV)
A0A072V730	-	-	-
G7L1X7	-	-	-
G7J6J8	-	-	Y (RKKR)
A0A072V366	-	-	Y (KKRK)
A0A072TKQ2	-	-	Y (KRPR)
A0A072UWI2	-	-	-
A0A072TZL7	-	-	-
A0A072UMB2	-	-	-
G7K437	-	-	-
A0A072UVN7	-	-	Y (RKISSMQFNSHRKNRY)
G7JZ57	-	-	Y (KRASTLDILSPKRAPR,KKMPLGLILGIGRAYRLKR,GKRSGRRSKKEAPPINIKK)
G7LEU4	-	-	Y (RRKKRKQ)
G7JU26	-	-	Y (KKWK)
G7KUD4	-	-	Y (RKRRK)
G7IUY5	-	-	Y (LGEV,KKLQAEVREVFEKERKP)
G7KDB1	-	-	Y (KKPR)
G7KUJ2	-	-	Y (RKRR,KRSCRRRLAGHNKRRRKTN)
G7JU23	-	-	-
A0A072U629	-	-	-
G7IXC6	-	Y (0.994 | 1-24)	Y (LGEV)
G7L5T6	-	-	-
G7K104	-	-	-
G7JIK1	-	-	Y (RKRK,KRKR)
A0A072V4F3	-	-	Y (KRKL,RKKLGYIKKLFLWKHKKEK,KKLGYIKKLFLWKHKKEKE)
G7LBQ5	Y (0.986 | 1-27)	-	-
G7K261	-	-	Y (RKSK,KKHKRSLKKK)
G7LE18	-	-	Y (RKVITPIYRVIEKESKKSR)
A0A072UD89	-	-	-
G7KJS5	-	Y (0.998 | 1-21)	Y (RNRKKSLR)
G7IC81	-	-	Y (RRRK,RHYKRKS,RRVEQFVNEIEVLARLRHR)
G7LJ55	-	-	-
A0A072TSR8	-	Y (0.987 | 1-36)	-
G7INS7	-	-	Y (KKRK)
G7J478	-	-	Y (RRRK,SDPDRKKRKHRRKKK)
G7KHF1	-	-	-
G7LDK2	-	-	-
G7LDK1	-	-	-
G7LII2	-	-	Y (RKRK,RRSIESNEEAKKIRL,KKEYISEVRIISKLRHR)
A0A072TXI5	Y (0.99 | 1-61)	-	-
G7JU30	-	-	-
G7LCR0	Y (0.834 | 1-89)	-	Y (RKKK,RKSK,KKKKK,RKKAR,KKKKRK,RKKLEWWASLDEEKVKGKK,KKLEWWASLDEEKVKGKKN)
A0A072VFN4	-	-	Y (FKVK)
G7IPT4	-	-	Y (KKRK)
A0A072TJ28	-	Y (0.877 | 1-52)	Y (KKRK,KRRR,KRRS,RRRK,KKKKK,RKEKRKS,SRKKGQGR,KRKCVELLNWKKRFE)
A0A072U4N7	-	-	Y (PSKKRKM,KRKSESSSGSEKKGYR)
A0A072TW55	-	-	Y (RRNCCRVMRSKKKGT)
Q2MJ03	-	-	-
G7K2R6	-	-	-
G7JS30	-	-	Y (LGEV,KKGVYVENVEIKKKKWN)
A0A072UVV8	Y (0.798 | 1-32)	-	-
A0A072TW02	-	-	-
A0A072TQY0	-	-	-
G7J4J8	-	-	Y (PKPS,RRHVWDIIQSAKRGRA)
G7KFW0	-	-	-
A0A072U302	Y (0.791 | 1-41)	-	Y (KRGFHWDPFAATCVRYKRE)
A0A072UJI0	-	-	-
G7KHD8	-	-	Y (KRTNNRAIANRRRMN)
A0A072VGH6	-	-	-
A0A072U1P1	-	-	Y (KRKL,KRFMWDVISRISTRRGKT)
G7L963	-	-	-
A0A072VEG6	-	-	-
G7K3Y8	Y (0.991 | 1-33)	Y (0.921 | 1-34)	-
G7JMD6	-	-	-
A0A072U9B6	-	-	-
A0A072UNC5	-	-	-
G7K2B6	-	-	-
G7LHM8	-	-	-
A0A072U1Q2	-	-	Y (KRKL,KRFMWDVISRISTRRGKT)
G7L436	-	-	Y (RRFVSGSEKMKKFRRP)
G7ICI8	-	-	Y (KRVK)
G7JYP6	-	-	-
G7KRE0	-	-	-
Q2HT93	Y (0.923 | 1-52)	-	Y (KKAQKNDDSQCSSNKLRER)
G7JG43	-	-	Y (RKGGLMQELVRRQIK,RRSLRSKLHGKHKRKLKV,KKRRSRRSLRSKLHGKHKRKLK)
G7KHD6	-	-	Y (KRTNNRYCANRRRMN)
G7L7V4	-	-	Y (KPRK)
A0A072U0J5	-	-	Y (KKEQVQCIFIDMCRFRKV)
A0A072UH39	-	-	Y (KRKKKSR,KRFSTEDEPTDDFNQKRKK)
A0A072U218	Y (0.996 | 1-52)	-	-
A0A072U5G5	Y (0.933 | 1-76)	-	Y (RRFVSGSEKMKKFRRP)
A0A072TPK0	-	-	-
G7KS17	-	-	-
A0A072TVU3	-	-	-
A0A072V3F9	-	-	Y (RRRK,KPKKKKSKN,KKGVYERAIYYKSEKRISR)
A0A072VS41	-	-	Y (RKTASIEFHSTKFRKL,RKKELSLEHDMEDDKRKSD)
G7KGA8	-	-	-
A0A072TQZ2	-	-	Y (KRRK)
G7JBH5	-	Y (0.952 | 1-25)	-
G7IBR7	-	-	-
A0A072TD45	-	-	Y (KRKRRSSAALVANVARRMR,RKRRSSAALVANVARRMRE)
A0A072UM70	-	-	-
A0A072UBR9	-	-	-
A0A072VRA9	-	-	-
A0A072URI9	-	-	-
A0A072TMF8	-	-	Y (RRQSTSGPITTEKKRHF)
G7L9B9	-	-	Y (KKKQKYALQDKKSKRKDL)
A0A072TQV7	-	-	Y (KRRK)
A0A072TY73	Y (0.997 | 1-71)	-	-
G7KTF7	-	-	Y (RKSK)
A0A072US50	-	-	-
G7KEK5	-	-	Y (RRVTRRT)
A4PU28	-	-	-
G7IFM2	-	-	Y (RRCGPNTRAYNEDMKKITK)
Q93YX6	-	-	-
G7KEV2	-	-	-
A0A072TWL5	-	Y (0.994 | 1-21)	-
A0A072V871	-	-	-
G7KUK1	-	-	-
A0A072U7S4	-	-	Y (LGEV)
G7J0P5	-	-	Y (KRRK)
A0A072U3A4	-	Y (0.992 | 1-23)	Y (KRKL,KRFMWDVISRISTRRGKT)
G7L1A0	-	-	-
G7JS35	-	-	Y (RRKSEKRAQMRKRII)
G7L199	Y (0.704 | 1-42)	-	-
G7KTH7	-	Y (0.992 | 1-23)	Y (KRKL,KRFMWDVISRISTRRGKT)
A0A072VC59	-	-	-
A0A072UNR6	-	-	-
G7JU32	-	-	-
A0A072U175	-	-	-
G7JXG0	-	-	-
G7LB48	-	-	Y (KRRRVGKFFSLTELRLRRN)
A0A072UP19	-	-	Y (KKVAVDYIYAFLRKICR)
G7J1U6	-	-	Y (RRVKRRT,KRRVKRR)
G7JXF4	-	-	-
G7JY52	-	Y (0.988 | 1-21)	Y (KRRK)
A0A072VS42	-	-	Y (KRKR,RKRK,KRSTSGQQSIFRKKRKLV)
G7KTE7	-	Y (0.841 | 1-32)	-
G7IYX7	-	-	Y (RNLKRVR,RKKHGYIRKLFHKKEKE)
A0A0C3X5I3	-	-	-
G7JU27	-	-	Y (RKRR)
A0A0C3X5I1	-	-	-
A0A072UM50	-	-	-
G7LEB5	-	-	-
A0A072UUL6	-	-	Y (KRKL,PKPS,RKKLGYIKKLFLWKHKKEK,KKLGYIKKLFLWKHKKEKE)
G7JF45	-	-	Y (RKKK)
A0A072TXC5	-	-	-
A0A072VSB0	-	-	-
A0A072TLM3	-	-	-
A0A072TVE8	-	-	Y (RKRR)
G7IYY1	-	-	Y (KRKL,PKPS)
G7IYX8	-	-	Y (KRKL,RKKLGYIKKLFLWKHKKEK,KKLGYIKKLFLWKHKKEKE)
A0A072V6F1	-	-	-
G7JKH2	-	-	Y (KRMCSLPQFICWLKRGKS)
G7JCZ3	-	-	-
G8A154	-	-	-
G7IPF9	-	-	-
A0A072TMR8	-	-	Y (SRKKKKEG)
A0A072UJD1	-	Y (0.994 | 1-25)	-
G7LIP4	-	-	-
G7LBP9	-	-	Y (KRKR)
A0A072TRM2	-	-	Y (KRCNLGSTTDIKYRYRKD)
G7IAB0	-	-	-
A0A072TXG1	-	-	Y (KRKR,RKKK)
G7JLE0	-	-	-
G7IK62	-	-	-
A0A072TE25	-	-	Y (RVPKRVRRRREEGGTEGGGREKNMSRSPSNGIGKK)
A0A072V2K7	-	-	Y (RKTLRRSVYSKPKSR)
G7JZH2	Y (0.961 | 1-71)	-	-
G7LER2	-	-	Y (KRKR,RKRK)
G7JSX1	-	-	Y (KKKRK)
G7IK51	-	-	Y (RKKRR)
G7IKM7	-	-	Y (RKSK,PPQPPPPPPALAPRPPPPPKMVRPPPAPPKPMV)
G7KSE4	-	-	-
G7L3G1	-	-	-
A0A072VZ22	-	-	Y (KRKR,KRRR,RRRR,RRKLEKTNEKTGRKGRAIL)
A0A072UPA5	-	-	-
G7IDW1	-	-	-
G7J8D9	-	-	Y (RKTLRRSVYSKPKSR)
G7JJW0	-	-	-
G7JP58	-	-	-
A0A072TQ07	-	-	Y (KRCNLGSTTDIKYRYRKD)
G7KYY6	Y (0.938 | 1-34)	-	-
G7KUC1	-	-	Y (KRERYLILVKRWILRKTTK)
G7LHC9	-	-	-
G7IHW2	-	-	Y (KRHR)
G7LHE4	-	-	Y (KRKR,RKKK)
A0A072TWY8	-	-	-
G7IU18	-	-	-
G7LGQ9	-	-	-
A0A072TPE6	-	Y (0.996 | 1-21)	Y (RRQKATWSKSKKKDS)
A0A072TW81	-	-	Y (RKRIKNAMKDSSSKTKNK)
G7J3J6	-	Y (0.797 | 1-21)	-
G7IGJ1	-	-	-
G7J8E1	-	-	Y (KRKR,KRRS,RKSFKRSVYSKPKSR)
A0A072VH75	-	-	Y (KKSRNASGEKPSIKFARR)
A0A072URP2	-	-	-
A0A072U795	-	-	-
G7K2B8	-	-	Y (RRRK)
A0A072TXW1	-	-	-
A0A072UC04	-	-	Y (RRRK)
G7ID26	-	-	Y (KRKR,KRPR)
A0A072TQB2	-	-	-
G7IPW9	-	-	-
A0A072TQX6	-	-	Y (KRKR)
A0A072VAC5	-	-	Y (KKRK)
G7KJR2	-	-	-
A0A072TL34	-	-	-
A0A072TRI1	Y (0.985 | 1-42)	-	-
A0A072TXI3	-	-	-
A0A072TWY3	-	-	-
G7KB23	-	-	Y (RKSK)
G7K2B7	-	-	Y (RRRK)
G7JPX5	-	-	Y (RKSK,RKMQTMRNDRVKIMKR)
A0A072VL02	-	-	-
A0A072V1M2	-	-	-
G7L1Q0	-	-	-
A0A072UBK3	-	-	Y (KRQK,RHRR)
G7JY51	-	-	Y (RRIMSCCVLSPNQTEKEKK)
G7JIK2	-	-	Y (RKRK,KRKR)
A0A072V5U4	-	-	Y (KAKRAAK)
G7K6S1	-	-	-
Q2HSI2	-	-	-
A0A072TPR8	-	-	-
G7IFT4	-	-	Y (KAKRAAK)
A0A072VEF5	-	-	-
G7JPE5	-	-	-
A0A072UV78	-	-	-
A0A072V729	-	-	-
A0A072UC51	-	-	-
G7IFB9	Y (0.934 | 1-21)	-	-
G7JQ70	-	-	-
G7I5R4	-	-	Y (RKSK,RLKAK,GKKKLQQYRQKRENKGDKGGSSRGKSSKKSSK)
G7ITV5	-	-	-
A0A072UHV8	Y (0.908 | 1-36)	-	Y (KRSR,RKDCLETKAFKKMNK)
A0A072V8E8	-	-	-
A0A072UMH8	-	-	-
A0A072VLH9	-	-	Y (KPRRKGGKK)
G7K141	-	-	-
G7L7W3	-	-	Y (PNSKRKL,KKKGQKILSYLKTTRK)
G7L7B9	-	-	-
G7LH12	-	-	-
G7JBM3	-	-	Y (KRTKLRRRTISPNDRRYRW)
G7K816	-	-	-
G7LJP1	-	-	-
A0A072UCP5	-	-	Y (RKKR)
G7KXH2	-	-	-
A0A072UEF3	Y (0.822 | 1-42)	Y (0.903 | 1-31)	-
G7JHR5	-	-	Y (LGEV)
A0A072UB15	-	-	Y (RNRKKRLRR)
G7IJR7	-	-	-
G7K6A1	-	Y (0.872 | 1-21)	Y (KKVEANKPPKVPKNERR,KRLESLIARRRARKLLK,RRGLLYKYPSQNATSRRRN)
A0A072UPX3	-	-	Y (KKVAVDYIYAFLRKICR)
G7KZ40	-	-	-
G7K880	-	-	Y (KRRFEPAF)
G7L9C9	-	-	-
A0A072UWJ6	-	-	-
A0A072U5M5	-	-	Y (RKRR)
A0A072TW40	-	-	Y (KPRKR)
G7IE69	-	-	Y (KRKR,RKKK,RKSK,RKRRK,REHKRKL,EKKKPGRKS,RREDVPELEEYLKKHFK,KKVKAKSIEQLKQKINKR)
G7KWQ5	-	-	-
G7IUG4	-	-	Y (KRKL)
A0A072UWL8	-	-	Y (KPRKR)
A0A072UUD3	-	-	Y (KPRKR)
G7K642	-	-	-
A0A072TMU1	-	-	-
G7JKN1	Y (0.994 | 1-37)	-	Y (KRSR,RKSK)
A0A072TJT4	Y (0.68 | 1-41)	Y (0.889 | 1-28)	-
A0A072TQP0	-	-	Y (RPRR,RKLKERLRSGNCIVRKFQK)
G7J9T7	-	-	-
A0A072V8W0	-	-	Y (PSSKRGK,RGKKRRK,KRHLQIQPLLSVKKKKHRP)
A0A072TW87	-	-	Y (KRRK,RRRR)
A0A072UQA1	-	Y (0.905 | 1-31)	-
A0A072USC5	-	-	-
G7L3G4	-	-	Y (KKWRAEWREVPGSLKKQGK,ARNWRDERRAAPGSSRVLRHKDGQGQRFRPAKKWRAEWREVPGSLKKQ)
G7K441	-	-	-
A0A072UGY7	-	-	-
G7IFG7	-	-	-
G7LEC1	-	-	-
A0A072UTE9	-	Y (0.808 | 1-32)	Y (KKKK)
G7K3T6	-	-	Y (KKESNSTVTPLPKSKRT)
A0A072TL62	-	-	-
A0A072TDR9	-	-	-
G7K917	Y (0.822 | 1-42)	Y (0.903 | 1-31)	-
A0A072UT14	-	-	Y (KRPR,RKSK,KKKKR,KKRSR,KRMRDSLYSSTVKARERVK)
A0A072U8J6	-	-	-
A0A072U9L8	-	-	Y (LGEV)
A0A072UJ05	-	-	Y (LGEV)
G7JR84	-	-	-
A0A072U8X0	-	-	Y (RKSK,KKEENPPVTDSAGDEKKKE)
A0A072UEQ4	-	-	Y (KKKKPGFLSSLCGGSRKKS,KKKPGFLSSLCGGSRKKSL,KKPGFLSSLCGGSRKKSLK,GSRKKSLKSSKEGSEKKMPKK)
G7LDU5	-	-	Y (KRRVDEWEDVVKKLKT,KRLYLSGCNACSSKVCKR)
A0A072U893	-	-	-
G7KU95	-	-	Y (KPRK,RKRK)
G7KPI2	-	-	Y (RKIVQENSSKEQRKWSR)
G7JZS8	-	-	-
G7IA93	-	-	Y (KRKH,KKHKLGLTHQLSRTFSRKK,ERRKAKSREAAARQVRETVQARERWKLAKDAAKKHK)
G7IBY3	-	-	Y (RRQALYGYDAPAKKKPP,RKKNRKVNSGPRKKIRDK,RREGNQACPHCKTKYKRIK)
A0A072VNP8	-	-	Y (RRQALYGYDAPAKKKPP,RKKNRKVNSGPRKKIRDK,RREGNQACPHCKTKYKRIK)
A0A072V3L3	-	-	Y (KRRDIAASGVAIKRRILK,KRHLSTEEGIDHRTRTRRL,KRKSKRRDIAASGVAIKRR,RKSKRRDIAASGVAIKRRI,IKRHWKHKFKRKSKRRDIAAS)
G7L8C5	-	-	Y (RKPLIGNDGRKTKKVDR)
G7KIF8	-	-	Y (KRSMEEDVIFTNPYSRKRK,RKRKLDMYLNPYSRKRKLD)
G7L3U7	-	-	Y (KKGSEGLQKQLSRTFSRKK,ERRKAKSREAAAKHVRETVQAREKWKQARDLAKKG)
G7L7I1	-	-	Y (KRNENAKYIHMSMEKSRSK,KKSKMNIPLITNHFRKDMK,RKMNNPFVKNMWLYRKKAL)
A0A072TZ62	-	-	Y (KKKK,KRKR,KGRKAKP,RRSSKSVQKKQKNRMK)
A0A072TYZ2	-	-	Y (KKKK,KRKR,KGRKAKP,RRSSKSVQKKQKNRMK)
A0A072V187	-	-	Y (RRSRLWSLEDIDQVLKKNK)
A0A072U0Q8	-	-	Y (KKKK,KRKR,KGRKAKP,RRSSKSVQKKQKNRMK)
A0A072TGE1	-	Y (0.966 | 1-30)	Y (PYAKRRQ)
A0A072VPH2	-	-	Y (KRKR,KRRR,RSLKKKKWKVREK,RKTSKSSMVKKKKKKKKKW,KKKKKKKKKWMGKIRRFLR,KKVDGIKNKIEEASRRRKA)
G7JBR1	-	-	Y (KRRDIAASGVAIKRRILK,KRHLSTEEGIDHRTRTRRL,KRKSKRRDIAASGVAIKRR,RKSKRRDIAASGVAIKRRI,IKRHWKHKFKRKSKRRDIAAS)
A0A072TFD3	-	-	Y (RPKKRIR,HKPLNRRRRNR,KKIGDWLKTFRKKNA)
G7JYG8	-	-	Y (KKKK,KRKR,KKAAQVRLMEKEKNK,KKVAKPQDDKRSRPKKI,KKKTQKSKTRSLGKGKWK,KAKKLFKRDNKKPPHSKG,RRQEVWKVSTAGGARRVKK)
#--------------------------------------
#--------------------------------------
# Proteins analyzed: 1951
# Number of proteins with cTP: 74 (3.8%)
# Number of proteins with cTP & possible mTP: 14 (0.7%)
# Number of proteins with cTP & NLS: 46 (2.4%)
# Number of proteins with cTP & possible mTP & NLS: 0 (0.0%)
# Number of proteins with mTP: 82 (4.2%)
# Number of proteins with mTP & possible cTP: 5 (0.3%)
# Number of proteins with mTP & NLS: 77 (3.9%)
# Number of proteins with mTP & possible cTP & NLS: 3 (0.2%)
# Number of proteins with NLS and no transit peptides: 710 (36.4%)
# Summary statistics
# Number of proteins with chloroplast localization (cTP, cTP & possible mTP, cTP & NLS, cTP & possible mTP & NLS): 134 (6.9%)
# Number of proteins with mitochondrial localization (mTP, mTP & possible cTP, mTP & NLS, mTP & possible cTP & NLS): 167 (8.6%)
# Number of proteins with nuclear localization and no transit peptides: 710 (36.4%)
# Number of proteins with nuclear localization and with transit peptides: 126 (6.5%)
#--------------------------------------
#--------------------------------------

## Sheet: FACTLC mem 1-1
# -----------------
# LOCALIZER 1.0 Predictions
# -----------------
Identifier	Chloroplast	Mitochondria	Nucleus
I3T0H2	-	-	-
S4SYT3	-	-	-
I3SPG1	-	-	-
B7FGY0	-	-	-
G7LAT7	-	-	-
G7LAT8	-	-	-
S4T0R9	-	-	-
G7J2R7	-	-	Y (RRRPKR)
A0A072VKC4	-	-	-
A0A072V1W7	-	-	Y (RRRPKR,KKPSVLLQAKVEAKVEKK)
G7IBL3	-	-	-
A0A072U6U8	-	-	Y (KKKK)
B7FJY9	Y (1.0 | 1-33)	-	-
G7I7R4	-	-	Y (RKKDIMGGADPYVKLKLK,KKPVGILHVKILKAVKLRK)
I3SV27	-	-	-
A0A072UXJ0	-	-	Y (RKIEFPLPDRRQKRL)
I3T0T7	-	-	-
A0A072V376	Y (1.0 | 1-24)	-	-
A0A072V0Y3	-	-	-
G7JPM2	-	-	Y (KRKSKKK)
G7JNF5	-	-	-
A0A072UQU8	Y (0.999 | 1-51)	-	-
G7JUJ2	-	-	-
G7ICX7	-	-	-
I3SGW0	-	-	-
G7JFY6	-	-	-
S4SZZ8	-	-	-
A0A072TMC3	-	-	Y (PFIKRYK,KRNIKPKDSEEKRKIE)
A0A072TND5	-	-	-
A0A072UAG3	Y (1.0 | 1-41)	-	Y (KKKKK,RKALSMARTWAEDEAKRVR)
A0A072VQL5	-	-	-
A0A072V2N4	-	-	-
S4T074	-	-	-
A0A072UHB9	-	-	-
G7J2M9	-	-	-
G7JAF8	-	-	-
G7IPB4	-	-	-
Q1STQ6	-	-	-
A0A072URD6	-	-	-
A0A072TV12	-	-	Y (KKKHSKDISKDNRALGKLRRESERAKR)
G7JUD3	-	-	-
G7J4K7	-	-	-
A0A072URF1	-	-	-
G7IRB5	-	-	Y (PKPS,KKLKVLEKKAKKKSG,KREQAFESIQKLRKQRD,KKNQARFQITEALKAKRS,KREEEIAKAKLAAERKKKM,RSRSRAKAPEAIPKAILKRKK)
I3SN70	Y (0.997 | 1-35)	-	-
A0A072V4L6	Y (1.0 | 1-24)	-	-
A0A072TD20	-	-	-
G7I882	-	-	-
A0A072VMH0	Y (0.996 | 1-71)	-	-
G7ICQ0	Y (0.997 | 1-77)	-	-
G7JG21	-	-	-
A2Q5A0	-	-	-
G7J4Y2	Y (0.999 | 1-71)	-	-
G7JUD2	-	-	-
G7LGN1	-	-	-
G7IEN7	Y (0.998 | 1-67)	-	Y (KKPFFHIIDRKGRCK)
G7LGK6	-	Y (0.749 | 1-37)	-
G7J9S7	Y (0.998 | 1-52)	-	-
A0A072TNC4	-	-	Y (RRVQKNLAILNKRTKG)
G7KSN0	-	-	-
A0A072U3B3	-	-	-
G7JCD0	-	-	-
G7JPC5	-	-	-
G7K325	-	-	-
G7K7Q7	Y (1.0 | 1-41)	-	-
A0A072VI87	-	-	-
G7JT26	Y (0.996 | 1-42)	-	Y (PKPS)
G7KFK1	Y (0.999 | 1-37)	-	Y (KRARSAKSNAESAKELKK,KREAEAILLDVTTKVYRKR)
I3T5P2	-	-	-
G7IP75	-	-	-
A0A072UV55	-	-	Y (KRIR)
G7JZ43	-	-	-
Q2HSW3	-	-	Y (RRRR)
A0A072VM58	-	-	-
A0A072VEW1	-	-	-
A0A072TWT5	-	-	-
G7L7F0	-	-	-
G7J2K6	-	-	-
A0A072UVX2	-	-	-
G7IRB6	-	-	Y (PKPS,KKLKVLEKKAKKKSG,KREQAFESIQKLRKQRD,KKNQARFQITEALKAKRS,KREEEIAKAKLAAERKKKM,RSRSRAKAPEAIPKAILKRKK)
B7FGX7	Y (1.0 | 1-51)	-	Y (RKSLLNEDEYGFRRARRP)
G7L6W7	-	-	Y (KRVAGGDSTRRVRKN)
A0A072V296	-	-	-
S4T093	-	-	-
A0A072UTP5	-	-	-
G7J2N0	-	-	-
G7JK70	-	-	-
G7JIE8	-	-	-
G7LAF4	-	Y (0.792 | 1-48)	Y (KRRKTRQHKSRKGEERK,RRKTRQHKSRKGEERKSSR,KRQAGIDAHAFNEEKKALK)
A0A072UXU6	-	-	-
G7JNF4	-	-	Y (EKKTKRIKKNR,RRPVGILHVKVLHAMKLKK)
I3SIM9	-	-	-
G7L8C0	-	-	-
A0A072VPJ1	-	-	-
G7LGN0	-	-	-
A0A072V4U7	-	-	-
A0A072VGE2	-	-	Y (PKPS)
G7JB75	Y (0.999 | 1-41)	-	Y (KLKPAPKKKEVKKVRK)
G7IT45	-	-	-
A0A072U957	-	-	Y (RGRGGFGGRGGDRGGRGGGGGRGFGGGRGGDFKPRGGGRGFGGGRGARGGGRGRGGGRGGMKGGS)
B7FGU7	Y (0.997 | 1-39)	-	-
A0A072UPA0	-	-	-
A0A072TXL0	-	-	Y (KRRRR)
G7KLJ7	-	-	-
A0A072TLQ3	-	-	-
A0A072TXT5	-	-	Y (PFIKRYK,KRNIKPKDSEEKRKIE)
A0A072UH03	-	-	-
G7L2L3	-	-	-
G7I7H7	Y (0.998 | 1-41)	-	-
A0A072VD10	-	-	-
S4T0Y5	-	-	-
G7J5Z1	-	Y (0.968 | 1-25)	-
G7L2K4	-	-	-
A0A072UME9	-	-	Y (RKPWIAVGMRNVDYKRARH,RKKYGAVGTFMSVYYKSKK,KKYGAVGTFMSVYYKSKKG)
G7JWI9	Y (1.0 | 1-41)	-	-
A0A072VA42	-	-	-
A0A072VE74	-	-	-
G7IRS0	-	-	-
G7JIL4	-	-	-
G7IKJ7	-	-	-
G7J036	-	-	Y (RRVQKNLAILNKRTKG)
G7IJ44	Y (1.0 | 1-32)	-	-
A0A072VC55	-	-	-
G7JBZ8	-	-	-
B7FML9	Y (0.997 | 1-42)	-	-
I3S6K0	-	-	-
G7L553	Y (0.997 | 1-61)	-	-
A0A072UV32	Y (1.0 | 1-41)	-	-
G7JPD1	-	-	Y (QLQKP)
G7IN27	-	-	Y (KKEQQTKEDKKYKRRAKY,KFKRKPKKEQQTKEDKKYKRRA)
A0A072UHJ0	-	-	-
S4SYY0	-	-	-
A0A072V584	-	-	-
G7JQ41	-	-	-
G7KE90	-	Y (1.0 | 1-23)	-
A0A072VK12	-	-	-
Q2HUB9	-	-	-
A0A072UG28	-	-	Y (KKKISIHVTRDGKRQKV,RRSCKVLKVEPFNSDRKKM)
G7KK16	-	-	Y (RKKKKKK,KKGKEYYAKVGKAWKR,KKQEILNDLLKFKKGKE)
B7FIH8	-	-	Y (KHRRLKKLFDGKEGRPRY,RRLKKLFDGKEGRPRYPRR)
A0A072VFT5	-	-	Y (RNAKRKQ)
Q2MJ19	-	-	-
B7FHA8	-	Y (0.99 | 1-52)	-
G7IDU4	-	-	Y (KKLAPEYEKLGNSFKKAKS)
A0A072U1P3	-	-	-
Q8GV75	-	-	-
G7LA51	-	-	Y (KVKK,RKIEEVAKKLCWEKKSEK)
G7LA71	-	-	-
A0A072VEV1	-	-	-
G7J5X1	-	-	-
G7KY60	Y (0.981 | 1-49)	-	-
A0A072VPD1	-	-	Y (KRRP,RRERRPGQQRPTREGRWKGQEQRPEQWRPSRGKEEREKEERQKHQPGREREKWEKREDEEWRGRQRHEDPDERARLRHREERRQKEEEHQKGDRPSRTPSRRER)
A0A072V5U7	-	Y (0.951 | 1-91)	Y (RRLLLSRRHSSSRRASK)
G7IP43	-	-	Y (KKVNKIWEELEGYKKKLAR)
A0A072VD84	-	-	-
G7KRV2	Y (0.998 | 1-43)	-	Y (RRDLKLISEVQAPFRGIRR)
G7JL09	-	-	-
G7KJE1	-	-	Y (KKFDIMLSKWLEEHREKKG)
G7JFY7	-	-	-
G7LGP4	-	-	-
A0A072U6Z5	-	-	Y (KFRRSRPRRPRPQ)
A0A072V5R7	-	-	-
A0A072TZG2	Y (0.972 | 1-61)	-	Y (KVKK,LGEV)
A0A072UTY2	Y (0.98 | 1-38)	-	-
A0A072VR24	-	-	Y (KRRP,RRERRPGQQRPTREGRWKGQEQRPEQWRPSRGKEEREKEERQKHQPGREREKWEKREDEEWRGRQRHEDPDERARLRHREERRQKEEEHQKGDRPSRTPSRRER)
A0A072URI2	-	-	Y (KRIR)
A0A072UGS7	-	-	Y (KKKISIHVTRDGKRQKV,RRSCKVLKVEPFNSDRKKM)
A0A072TFS9	-	-	-
A0A072TP16	Y (0.972 | 1-61)	-	Y (KVKK,LGEV)
G7LDP4	-	-	-
S4T086	-	-	-
A0A072V8W6	-	-	-
G7IMF4	-	-	Y (KKRHVSILKDVSGIVKPRR,KRHVSILKDVSGIVKPRRM)
G7IU35	-	-	Y (KHRKRRGGRG)
G7JTA3	-	-	-
G7I836	-	-	Y (RKRR,KRRVDRK)
A0A072V5H9	-	-	-
A0A072UPB6	-	Y (0.984 | 1-32)	Y (FKRR)
A0A072VFQ6	Y (0.854 | 1-44)	-	Y (RRVRSLFQAAKKKAP,KRAFSKLVDWWPFWRQEKR)
A0A072VB19	-	-	-
B7FJV5	-	-	-
A0A072V2S2	-	-	Y (KRIR)
G7JPC6	-	-	-
G7IMF5	-	-	Y (RRDSVTESSHGKKKGM,KKRHVAILKDVSGIVKPRR,KRHVAILKDVSGIVKPRRM)
G7JM27	-	-	Y (RIEKRLK)
Q2HTB6	Y (0.997 | 1-61)	-	-
A0A072UR85	-	-	Y (KRIR)
Q2MJ21	-	-	-
G7IG78	-	-	-
G7JR15	-	-	Y (KRIR)
A0A072UUG5	Y (1.0 | 1-41)	-	-
A0A072VRB2	-	-	Y (PKPS)
A0A072V9A7	-	-	-
G7IG80	-	-	-
G7JU59	-	-	Y (RKRRRRTPAKPPKP)
S4T150	-	-	-
A0A072TJH7	-	-	-
G7JFY8	-	-	-
G7LGX8	-	-	-
A0A072U0Q0	-	-	-
G7JJ29	-	-	-
G7I883	-	-	-
A0A072TKG2	-	-	-
A0A072UWZ8	-	-	-
I3T329	-	-	-
A0A072UAP8	-	-	Y (RRSDFPLSEEVDPIKRTER)
A0A072UWP6	Y (1.0 | 1-41)	-	-
A8W459	-	-	Y (FKVK,KRLQQELDLLRRAAK)
A0A072V2Z0	-	Y (0.979 | 1-24)	-
A0A072UVP0	Y (1.0 | 1-41)	-	-
G7J4F9	Y (0.996 | 1-78)	-	Y (KTKAPAKVVKKPKPK,KKDPLLQLQCQRLRPR)
G7LGJ8	-	-	Y (RRRV)
G7IS16	-	-	-
Q2HRW5	Y (0.711 | 1-42)	-	-
G7K5K1	-	-	-
G7I684	-	-	-
A0A072VX57	-	-	-
G7I373	-	-	Y (KRKKK)
G7IP56	-	-	-
G7J9B0	-	-	-
G7IGB8	-	-	Y (KKEEEKKQILRKIRA,RRWRQAALVLNASRRFRY,RRRNAFGSNNYPRKKGRS)
G7J2W4	-	-	Y (KKASKPARSGNTHHARRKAKRGHPDK)
A0A072TJN4	-	-	-
B7FMF0	Y (0.998 | 1-62)	-	-
G7KZ98	-	-	Y (GRRRNKK)
G7IFI3	-	-	-
A0A072VSY6	-	-	Y (PKPS)
A0A072TXV1	-	-	Y (KRRR)
S4SZ39	-	-	-
G7K0M1	-	Y (0.857 | 1-41)	Y (SPKAAKSKAKKKKAA)
G7JEQ0	-	-	Y (KVKK,RKLVIVSLDRVKRGRG)
G7LB10	Y (1.0 | 1-47)	-	Y (KKSEERVSFEKKRLL,KKVVWRKTMPKGLKIKKF,KFKKVVWRKTMPKGLKIKK)
G7IGB9	-	-	Y (KKEEEKKQILRKIRA,RRWRQAALVLNASRRFRY,RRRNAFGSNNYPRKKGRS)
G7L8S9	-	Y (1.0 | 1-21)	Y (KRKL,RKRK,RKKEEPPENDDVVKKRKEA)
A0A072VGP8	Y (1.0 | 1-61)	-	Y (KRKL)
G7K6V0	-	-	-
A0A072UL06	-	-	-
G7J0Z5	-	-	-
G7IJX0	Y (0.972 | 1-32)	Y (0.909 | 1-33)	-
G7K6V1	-	-	-
G7KBX4	-	-	-
A0A072UGI0	Y (0.84 | 1-47)	-	Y (KNEKPRKPEDREHWK,KKTYNQLQQEAVESKRRDL)
G7LCR3	-	-	Y (FKVK)
G7L8A8	Y (0.997 | 1-24)	Y (0.963 | 1-22)	-
G7JLX3	-	-	-
A0A072V8M0	-	-	-
A0A072V1X3	-	-	-
G7JI82	-	-	Y (KVKK,RKLIGKEFVTSSDGRKFEK)
A0A072UPJ4	-	-	Y (KRKL)
G7J1N8	Y (1.0 | 1-41)	-	-
G7JX40	Y (0.727 | 1-36)	-	Y (LGEV,KKATEYGAVEIWMNERVRR,KKTGAQRNALASALKVQRK,RKIIKTLNESMDELSKNRK)
A0A072U6B7	Y (0.997 | 1-61)	-	-
A0A072U156	-	-	Y (KRKKIKNPNYKGKWK,KRPKIPNPAYKGPWKRKKI,RKERGYDRHRDRHRDRYRK,DGERRRKERGYDRHRDRHRDRYR)
A0A072V7H0	-	-	-
G7LE78	-	-	-
B6DXD7	-	-	-
A0A072TJ86	-	-	-
A0A072TT49	-	-	-
A0A072TYN4	-	-	-
G7K6J9	Y (0.999 | 1-43)	-	Y (KRLPKRPAPPRFGRK)
G7KZ97	-	-	Y (GRRRNKK,RRIVSNHEAYQKRNEKK)
A0A072UTJ9	-	Y (0.89 | 1-41)	Y (KRKKK)
A0A072V9E9	-	-	-
G7I395	-	-	-
I3S100	-	-	-
A0A072UCJ4	-	-	Y (RRWRDVCGFVKNPKRRFRF)
Q2HV44	-	-	-
G7K395	-	-	-
G7KRL3	-	-	Y (KRKKIKNPNYKGKWK,KRPKIPNPAYKGPWKRKKI,REDGERRRKERGYDRHRDRHRDRYRKHRR)
G7IS28	-	-	-
G7JI87	-	-	-
G7K029	-	-	-
A0A072UDC4	-	-	-
G7K028	-	-	-
G7JB63	-	-	-
G7L9X4	-	Y (0.963 | 1-21)	-
G7JFH3	-	-	-
A0A072UNT8	-	-	Y (RRWRDVCGFVKNPKRRFRF)
A0A072TMC2	-	-	-
G7J636	-	-	-
A0A072U613	-	-	-
A0A072TW20	-	-	-
G7J5Y6	Y (1.0 | 1-41)	-	Y (RKLPKFIYDEEKALEKTRK)
G7I394	-	-	-
G7IUC4	-	-	-
G7JQS3	-	-	Y (KKREKELQSKEADLRRREQ)
I3ST24	-	-	-
G7JT84	-	-	Y (KRKH,RKTVFVGNLFDGAKKKNS)
A0A072VLS8	-	-	-
A0A072UEI2	-	-	Y (RRWRDVCGFVKNPKRRFRF)
G7JM25	-	-	Y (RIEKRLK)
A0A072UKK0	-	-	-
G7J4L3	-	-	-
G7LBQ7	-	-	Y (RRESFEVFDKCKRKVV)
I3SZM1	Y (0.988 | 1-40)	-	Y (RKELATDIDALKKKIA)
B7FGU3	-	-	-
A0A072V4E0	-	-	-
G7KY81	Y (0.999 | 1-38)	Y (0.947 | 1-22)	-
A0A072V3N0	-	-	Y (KKASKPARSGNTHHARRKAKRGHPDK)
G7ICK3	Y (1.0 | 1-61)	-	Y (KRKL)
A0A072TW22	-	-	-
I3SWC2	Y (0.999 | 1-61)	-	-
A0A072TNQ7	-	-	Y (RRRK,NKKNKKKNK,KKEDEDDDNDKNKKNKKKN,KKNKKKNKDEVGVFKKSTR)
G7I7L8	-	-	-
G7KET9	Y (1.0 | 1-42)	Y (0.801 | 1-48)	-
G8A327	-	-	-
G7KH64	-	-	-
A0A072UB75	Y (0.974 | 1-50)	-	Y (RRTLHIVSAKKISSRSRRN)
G7J6P5	Y (0.957 | 1-37)	-	Y (RKKK)
G7L1P5	Y (0.886 | 1-45)	-	Y (RRSDFPLSEEVDPIKRTER)
Q0GXX6	-	-	Y (LGEV)
G7J8J6	-	-	-
G7KPK4	-	-	-
G7KWE8	-	-	-
A0A072V628	-	-	-
A0A072VQ34	-	-	Y (SRKRISKRSVAKTKG,RRAWMQASRDAPTNKVRSR)
G7IAS5	-	-	Y (SRKRISKRSVAKTKG,RRAWMQASRDAPTNKVRSR)
A0A072TUG6	-	-	-
Q2MJ08	-	-	Y (RIEKRLK)
G7LJ50	-	-	-
A0A072UBT7	Y (0.968 | 1-50)	-	-
G7KWF0	-	-	-
G7IP86	-	Y (0.983 | 1-21)	-
G7L3X9	-	-	-
G7JIY6	Y (0.983 | 1-32)	Y (0.914 | 1-34)	-
G7J0C1	-	-	Y (RKGVGLKKWKRIRRN,KGAPRKGVGLKKWKRIRR)
G7IKW4	-	-	Y (RKKK)
A0A072TLJ4	-	-	-
A0A072VZD2	-	-	-
G7JC39	-	Y (0.877 | 1-42)	-
Q8L8A0	-	-	Y (RRWRDVCGFVKNPKRRFRF)
S4T063	-	-	Y (RRRR,KKKKK,KKKKR,KKRKK,KRKKK,KRKKLSNEFFKRAKV,KRAKVLDKKYKKYKKF,KSKTRKSWSWKKKKSR,RKYFNWMGMNVKRKKTSR,KKLSNEFFKRAKVLDKKYK,KKHFFLVLKFLNERKKWFR,KRLELQKNNLQILQRRFVR,KKQEQEGDLLKIEIKNKIK)
Q8GV76	-	-	-
G7JT86	-	-	-
A0A072VMB7	-	-	-
G7JVL7	-	-	Y (KKRKK,KRKKK,KRKKLSNEFFKRAKV,STEKKKKKKIHRKKI,KRAKVLDKKYKKYKKF,KKLSNEFFKRAKVLDKKYK)
A0A072VAN1	Y (0.674 | 1-48)	-	Y (RRAKRLK)
I3T547	-	-	-
A0A072UDN8	-	-	-
G7I6U3	Y (0.996 | 1-51)	-	Y (GRMRDRRR,RRKLEQMAYYFDERKGRMR,RREGVDPIKTAFEHMKRVK)
G7J2P6	-	-	-
G7K1N3	-	-	Y (RKRK)
G7KXB3	-	Y (0.786 | 1-41)	-
G7JC07	-	-	Y (KKKPIKK)
A0A072UYZ9	-	-	-
G7L0M8	-	-	Y (RKSMGVIVDSGVGKKKSL)
G7LJ51	-	-	-
G7KWE9	-	-	-
G7KK18	-	-	Y (KRHR,RKKKKEK,KKGKEYYAKVGKAWKR,KKKEEILNDLVKFKKGKE)
G7LF65	-	-	Y (KRKL,KKEADVTELQIGVKYKPK)
G7JVL9	-	-	Y (RKKR)
A0A072VL92	Y (0.988 | 1-50)	-	-
G7K077	-	-	Y (RFLKRTK)
A2Q2S7	-	-	-
G7KC21	-	-	-
G7JIX5	-	-	Y (FKVK)
A0A072V8F1	-	-	-
G7JJT7	-	-	Y (RVLKRTK)
G7KH23	-	-	Y (RRVFDIYIQGKLVKK)
A0A072U5I7	Y (0.998 | 1-43)	-	Y (RRDLKLISEVQAPFRGIRR)
A0A072UVE5	-	-	Y (KKPR)
G7IDM5	-	-	-
A0A072VBF8	-	Y (0.947 | 1-26)	Y (RKGLVNVEVKKKQGK)
G7K3D2	-	-	Y (KRIGVLEMKEIEERNKRIR)
G7JYR1	-	Y (0.994 | 1-26)	-
G7IMF2	-	-	Y (KKRHVAILRDVSGIIKPRR,KRHVAILRDVSGIIKPRRM)
A0A072VLT4	Y (0.988 | 1-50)	-	-
G7K743	-	-	-
A0A072UVT1	-	-	-
A0A072VMF2	Y (0.83 | 1-41)	-	-
A0A072U311	Y (0.985 | 1-31)	-	-
B7FIA7	-	-	Y (KGPLKDKKK)
A0A072VK14	-	-	Y (KKNRNFLMKKGGYKNSKK)
G7JB62	-	-	-
A0A072UTI0	-	-	-
A0A072UFU9	-	-	Y (RRVFDIYIQGKLVKK)
G7J8E5	Y (0.997 | 1-39)	-	-
G7IN02	-	-	-
A0A072UVI7	-	-	Y (RKLDAGVLKGKLKVKKH)
G7ILG6	-	-	Y (KKKERELQAKEAELRKREQ)
G7KE15	-	-	Y (RKRKK)
G7IF53	-	-	-
G7JF82	-	-	Y (KKKR)
A0A072UTB1	-	-	Y (RRRK,RRKSR)
B7FH72	-	-	-
G7K0X0	-	Y (0.991 | 1-25)	-
A0A072UJA6	-	-	Y (KKPR)
A0A072UL21	Y (1.0 | 1-41)	-	-
G7L290	-	-	-
A0A072U270	-	-	Y (RRRR)
A0A072TJV4	-	-	-
G7J5W0	-	Y (0.884 | 1-30)	-
A0A072VXH8	Y (0.988 | 1-50)	-	-
G7IF78	-	-	-
G7J4G1	-	-	-
G7JIV0	-	-	-
G7JGK1	-	-	-
G7LDJ8	-	-	Y (RKLNNKSNNMKKKKYH)
G7JI90	-	-	-
G7I8M8	-	-	-
A0A072VDD5	-	-	-
G7JZF9	-	-	-
G7KW72	-	-	-
S4T0W3	-	-	-
G7L912	-	-	Y (KKELQTRPTEKIVDDLRKK,KKIYEEDINPFAAFSKKER)
G7JYR0	-	Y (0.994 | 1-26)	-
G7ILG7	-	-	Y (KKKERELQAKEAELRKREQ)
G7IUM1	Y (0.999 | 1-35)	-	Y (PKPS,PKKKSKKELALREARMQLQRQKKEEVVKTMKEREMIERNERNKKREAENEKRMRRRKEYK)
B7FH42	-	-	-
G7JXX6	-	-	-
S4T035	-	-	Y (KKPR)
G7IZC1	Y (0.918 | 1-51)	-	-
A0A072VBF4	Y (0.985 | 1-21)	-	-
A0A072V6J2	-	-	-
B7FKD8	Y (0.922 | 1-54)	-	-
G7LBX9	-	-	-
G7I7V6	-	Y (0.991 | 1-27)	-
A0A072VMZ4	Y (0.996 | 1-51)	-	Y (GRMRDRRR,RRKLEQMAYYFDERKGRMR,RREGVDPIKTAFEHMKRVK)
A0A072UQP0	-	-	-
A0A072TNQ4	Y (0.991 | 1-51)	Y (0.958 | 1-21)	-
A0A072U3T6	Y (0.998 | 1-43)	-	Y (RRDLKLISEVQAPFRGIRR)
G7L6L4	-	-	Y (RHRR)
G7KY83	Y (0.968 | 1-50)	-	-
A0A072TQ03	-	-	Y (KKKK,LGEV)
G7JDV5	-	Y (0.666 | 1-42)	Y (RRHHIQGYPSIRIFRK)
G8A0X6	-	-	-
G7KWG4	-	-	Y (RHRR)
S4SZ30	-	-	Y (KKKR)
Q2HSD4	-	-	-
A0A072ULA2	-	-	-
A0A072VPP4	-	Y (0.865 | 1-58)	-
G7KKZ4	-	-	Y (KKCTAATALNGEQKKQKV)
G7J960	-	-	-
A0A072VMY1	Y (0.83 | 1-41)	-	-
I3SZF4	-	-	-
A0A072UGB8	Y (0.996 | 1-40)	Y (0.78 | 1-37)	Y (SIKKKKKPK)
A0A072UY96	Y (0.807 | 1-35)	-	Y (EPPKKGKKKKKK)
A0A072V317	-	-	-
A0A072VHT0	-	-	Y (PDPKRRL,KLRRKEKPKKDHGPTTKNKT)
G7IFI1	-	-	Y (KRAR)
G7JA88	Y (1.0 | 1-51)	Y (0.783 | 1-37)	Y (KVKK,RKRR,KKKLRRK,KKPLSKEEKMMKKKQRL)
Q8GSL6	-	-	-
G7K5W0	-	Y (0.984 | 1-24)	-
G7JVE7	-	-	-
G7KTL6	-	-	-
A0A072U2N8	-	-	-
G7KK02	-	-	-
G7J069	-	-	-
A0A072TRX1	-	-	Y (RRLRI)
G7JQ45	-	-	Y (RRRGGSKRRNGGGGG)
A0A072UW77	-	-	Y (PFCKRFK,KKLYNEMEKRIEDATKLKR)
A0A072UWY0	-	-	-
G7IUA3	-	-	Y (KKKR,RKKK)
I3S2R5	-	-	-
A0A072USL6	-	-	Y (RRRR)
A0A072U9U8	Y (0.993 | 1-52)	-	-
G7IYD2	Y (0.999 | 1-42)	-	-
G7KTM5	-	-	-
A0A072VG20	-	Y (0.999 | 1-21)	Y (RRPGDYAEVYSDPTKIRRE)
G7KGX9	Y (1.0 | 1-61)	-	Y (RRRR)
G7K315	-	-	Y (KKDAAYLNSLQAPVKRAKS)
A0A072VME6	Y (0.988 | 1-50)	-	-
G7KDP1	-	-	-
I3S543	-	-	Y (KPRK)
G7JK03	-	-	-
A0A072TU45	-	Y (1.0 | 1-21)	Y (KRKL,RKRK,RKKEEPPENDDVVKKRKEA)
A0A072UTS0	-	-	-
A0A072U1J9	-	-	-
A0A072VRY1	-	-	Y (KRKR,RKSSSFFQKPQPRSKKM)
A0A072UND0	-	-	-
A0A072UW90	Y (1.0 | 1-41)	-	Y (RKKK,GRRSKRSKQK)
G7LC56	Y (1.0 | 1-37)	-	Y (LRRRSKRQARKQR)
A0A072VW87	-	-	-
A0A072URP3	-	-	-
G7K7U7	Y (0.978 | 1-33)	-	-
G7L7R5	-	-	-
A0A072VNM9	-	-	-
A0A072TVX3	-	-	-
G7JIU9	-	-	-
G7IP46	-	-	Y (FKRR)
G7IYF8	-	-	-
A0A072UEV5	-	-	-
G7JNF1	-	-	-
G7LIM7	Y (0.995 | 1-62)	-	-
G7L728	Y (0.999 | 1-61)	-	Y (KKKPKK)
A0A072VKG9	-	Y (0.944 | 1-42)	-
G7J6G0	-	-	-
A0A072UF04	-	Y (0.973 | 1-38)	Y (GGGGP)
B7FI29	-	-	-
G7KIC4	-	-	-
Q2HU72	-	-	Y (PTFKRRF,RRLQGITRSMSRFPTFKRR)
G7IAZ0	-	-	Y (KRKR,RKSSSFFQKPQPRSKKM)
B7FMU8	-	Y (0.908 | 1-23)	Y (RKKK)
G7IKL0	-	-	-
G7INA2	-	-	Y (RRKAERKKMMEEAEAKLGAEAIRKKEAKDRARQMKKAMPRMKMSRGA)
A0A072U5E1	-	-	-
G7L3A6	Y (0.999 | 1-41)	-	Y (RRRR)
G7LHY7	-	-	-
G7LBC1	-	-	-
A0A072U7C5	-	-	-
G7IBR0	-	-	Y (KRRP)
G7K6R9	-	Y (0.99 | 1-23)	-
A0A072TVP5	-	-	Y (RRDLLDPALLRPGRLDRK)
A0A072TJV0	-	-	-
A0A072V5G1	-	-	-
G7LA64	-	-	-
S4T0X2	-	-	-
Q2MJ15	-	-	Y (KKFDRFMEHVLEEHIERRK)
Q2HSV2	-	-	-
G7KSD6	-	-	-
Q946J9	-	-	-
A0A072VQ86	-	Y (0.929 | 1-41)	-
G7L3V6	-	-	-
G7LD29	-	-	-
G7L9I6	-	-	-
A0A072VNP0	-	-	-
G7K2M8	-	-	-
A0A072U9C3	-	-	-
G7JQ33	-	-	Y (PTFKRIK,RKGVADFLQEVTSKKDQR)
G7K7L6	-	-	-
A0A072V5N4	-	-	Y (LGEV)
A0A072UES8	-	-	Y (KKKLMVPIPLDEEVKSKVR)
G7JRW3	-	-	Y (KRIR,KKFFPAVYRKKNKDK)
G7J858	-	-	-
G7JBK9	Y (0.991 | 1-80)	-	-
A0A072VLV1	Y (0.937 | 1-22)	-	-
G7JST7	Y (0.999 | 1-61)	Y (0.855 | 1-41)	-
G7JED5	-	Y (0.791 | 1-57)	Y (KKRK,KTRKKREKMEKKASRPKFVKTRTR)
A0A072V7D4	Y (0.982 | 1-30)	-	-
G7J833	-	-	-
G7K7L7	-	-	-
G7IF99	-	-	Y (PEEKRKL)
C9WEK1	-	-	-
A0A072UL65	Y (0.993 | 1-52)	-	-
A0A072UXV3	-	-	Y (RRRR)
Q2MJ20	-	-	-
G7JTP1	-	-	-
G7K8W6	-	Y (0.657 | 1-42)	Y (GGGGP)
G7IHL3	-	-	-
A0A072UGQ2	-	-	-
G7JYX4	Y (0.769 | 1-39)	-	-
G7ZZE4	-	-	-
A0A072VPX6	-	-	Y (KKAQEEVDIVTRKERL)
G7ILT6	-	-	-
A0A072U8E2	-	-	-
A0A072VJZ3	-	-	-
G7JCU3	-	-	-
G7JLR1	Y (0.79 | 1-41)	-	-
A0A072TWJ3	-	-	-
G7K2N4	-	Y (0.978 | 1-21)	Y (KKKK,RRRHK)
A0A072UEV8	-	Y (0.984 | 1-24)	-
G7JUL1	-	-	-
A0A072V9E2	Y (1.0 | 1-38)	-	-
A0A072VJQ4	-	Y (0.992 | 1-44)	Y (RKISAASARSHTRRAKKS)
A0A072U3J5	-	-	Y (RRASPGGRNTHIRKARS,RKSRRASPGGRNTHIRKAR,KKKLMVPIPLDEEVKSKVR)
G7JTW9	-	-	Y (RRRR)
G7KG24	-	-	-
A0A072UHI8	-	-	-
A0A072VRP6	Y (0.978 | 1-55)	Y (0.791 | 1-43)	Y (RHRR)
G7LD03	-	Y (0.992 | 1-30)	-
G7J9U2	-	-	Y (LGEV)
G7JRM3	-	-	-
G7JFG2	-	-	-
A0A072V0M0	Y (0.998 | 1-48)	Y (0.72 | 1-52)	-
G7JLH4	-	Y (0.997 | 1-27)	Y (RRVKRVR)
A0A072UKU4	-	-	-
A0A072UJE5	-	Y (0.933 | 1-23)	-
A0A072UNE8	-	-	-
A0A072UDV9	-	-	-
A0A072TPE1	-	Y (0.994 | 1-23)	-
A0A072UMI3	-	-	-
A0A072V604	Y (0.977 | 1-21)	-	-
A0A072TLT0	-	-	Y (LGEV)
A0A072U4R8	-	-	-
G7JXQ3	Y (0.998 | 1-42)	-	-
A0A072TUY3	-	-	Y (RRDLLDPALLRPGRLDRK)
A0A072U864	-	-	-
G7LE58	-	-	-
A0A072V9X9	-	-	Y (RKPKKSKRTG)
G7J2L0	Y (1.0 | 1-41)	-	-
B7FHS6	Y (0.997 | 1-36)	-	Y (PLRKRWR)
G7LD00	Y (1.0 | 1-41)	-	Y (KKFYERRNPKIDINKKIRA)
G7KY86	-	-	-
A0A072UY75	-	-	-
A0A072TTZ0	-	-	-
G7JK45	-	-	-
G7K2M9	-	-	-
G7KQU5	-	-	-
A0A072UQ88	-	-	Y (GGGGP)
I3SMT2	-	-	-
A0A072VNK4	-	-	Y (RRPENLNLVVLGRSKRG)
D5LQ68	-	-	-
A0A072TN36	Y (0.991 | 1-51)	Y (0.958 | 1-21)	-
A0A072U125	-	-	Y (RRRK)
G7KYK5	-	-	-
G7J8V4	-	-	Y (RRRK)
G7I3D6	Y (0.947 | 1-33)	-	Y (RKRKH)
A0A072TUE1	-	-	Y (KRATIRFADLQRKRYW)
G7LDT1	-	-	-
G7KZT4	-	-	-
A0A072V1D1	-	-	-
G7K9I4	-	-	Y (KKKSQELAVWEADLKRREK,KKSQELAVWEADLKRREKD)
G7IPG7	-	Y (0.999 | 1-21)	-
A0A072V567	Y (0.938 | 1-35)	-	Y (LGEV)
G7KSL5	Y (1.0 | 1-41)	-	-
G7K5K7	-	-	Y (KKTTEAADYIWDKKIKKL)
B7FGK4	-	-	-
G7I4W6	-	Y (0.9 | 1-47)	-
A0A072UIK1	Y (0.96 | 1-61)	-	-
A0A072UPD9	-	-	-
A0A072UZW2	-	-	Y (RKPKKSKRTG)
G7KPX0	-	-	Y (KRRP,RKKKRRRR)
A0A072UP64	-	-	-
A0A072ULH8	-	-	-
A0A072UTH7	-	Y (0.906 | 1-22)	Y (KPRK)
G7L523	Y (1.0 | 1-35)	-	Y (RRVRTIQNDINELKKQLK)
A0A072VK24	Y (0.999 | 1-28)	Y (0.883 | 1-41)	-
A0A072TVB6	-	-	-
G7KK36	-	-	Y (KRRP)
A0A072VQ51	Y (0.951 | 1-52)	-	Y (RPRR)
G7L1D0	Y (0.954 | 1-41)	-	-
A2Q1L2	Y (0.985 | 1-31)	-	-
G7ISK3	-	-	Y (RGRGVWKKKKKDG)
A0A072U710	-	-	-
A0A072UNI9	-	-	-
G7IT31	-	-	-
A0A072UC92	-	-	-
G7K998	-	-	Y (RRVKSRRKWKK,RKIVVKVCDVVTRRAAR)
A0A072UQ87	Y (1.0 | 1-81)	-	-
A0A072VYH6	-	-	-
A0A072V500	-	-	-
G7KKA7	-	-	-
G7JUL3	-	-	-
A0A072VA30	-	-	Y (RKSK,RKGLHKISSVFRRSRKM)
G7IEX3	-	Y (0.991 | 1-21)	-
G7LHG7	-	-	-
G7L4D1	-	-	-
A0A072TW93	-	-	-
A0A072UWE4	-	-	-
G7IJD1	-	-	-
A0A072V0D7	-	-	-
A0A072UH04	-	-	-
G7I2B7	-	-	-
G7LGI5	-	-	Y (KRLASFSKPEPAKRLER)
G7IV19	-	-	Y (PFCKRFK,KKLYNEMEKRIEDATKLKR)
G7JW29	-	-	Y (KRRR,KKFVIKPYYRKRNKQK)
G7JKL2	Y (0.978 | 1-61)	-	-
G7KXA9	-	-	Y (RKSK)
G7KTU1	-	-	Y (RKKR)
G7KZ69	-	-	-
G7IQZ2	-	-	-
G7JU55	-	-	Y (RRKR,PTYKRAR)
G7IIR7	Y (0.926 | 1-69)	-	Y (RKTNIKFKVLKRTRA)
Q2HTL7	-	-	-
G7IV18	-	-	Y (PFCKRFK,KKLYNEMEKRIEDATKLKR)
G7KGC6	-	-	Y (RILKRPR)
G7KAU2	-	-	Y (RRQKINIEETYEEEKKPLK)
Q6WNR0	-	-	Y (KRVK)
A0A072UPN7	-	-	Y (KRFDGDEEENQRIRKMIR)
A0A072V3H5	-	-	-
G7KSA3	-	-	-
G7JVD8	-	-	-
A0A072VBB7	-	-	-
A0A072U0L0	Y (1.0 | 1-41)	-	-
G7IYF7	-	-	-
G7IJU2	Y (0.792 | 1-60)	-	-
B7FGH4	-	-	-
G7IFV1	-	-	-
A0A072U207	Y (1.0 | 1-41)	-	-
A0A072UR30	-	-	-
A0A072URQ8	-	-	-
G7K2M7	-	-	-
G7K9T4	Y (0.998 | 1-52)	-	-
G7L854	-	-	Y (KRKYR)
A0A072TTF9	Y (0.796 | 1-72)	-	Y (LGEV,RRRK)
G7LJ02	-	-	Y (KRKR,KRRS,RKRR)
G7ILE3	-	-	-
A0A072UF97	-	-	-
G7JZW6	-	-	Y (ARKKLV,KKSFHGISSAEHKRLRKV,RKKLVKLLKGLVDHKRRNN)
A0A072VAP3	-	-	-
A0A072V6Z0	-	-	-
A0A072U4R3	-	-	Y (KKKIFVQVNRDGKRKKIS)
A2Q4U4	Y (0.974 | 1-39)	-	-
A0A072V786	-	-	Y (KKAQDEVREVFKMKGK)
G7K0V8	-	-	-
Q2HTQ3	-	-	-
A0A072V7X2	-	-	-
G7KQ87	-	-	Y (RREDKIKMLEYRGKRL)
A0A072U5I5	-	-	-
A0A072VJ28	-	-	Y (KKKKKGL)
A0A072UZF4	-	-	-
A0A072V2T9	-	-	-
A0A072UHD8	-	-	-
A0A072U288	-	-	-
A0A072UGI4	Y (1.0 | 1-41)	-	-
A0A072VUN2	-	-	-
G7KAU1	-	-	Y (RRQKINIEETYEEEKKPLK)
G7JNU1	-	-	-
G7ILR4	-	-	-
A0A072TUZ6	-	-	Y (KRKYR)
Q5ENY3	-	-	-
G7JZV0	-	-	-
G7K0N1	Y (1.0 | 1-41)	-	-
A0A072URW6	-	-	-
A0A072UPC6	-	-	-
G7IWZ1	-	-	-
A0A072VIF0	-	-	-
A0A072UFQ2	-	-	-
A0A072UQS7	-	-	-
G7ZY98	-	-	-
G7JQA8	-	-	Y (KKKR)
A0A072UEY4	-	-	-
G7JYX3	-	-	-
G7IDS7	-	Y (0.741 | 1-80)	-
G7K3E8	-	-	-
A0A072VBY6	Y (0.999 | 1-35)	-	Y (PKPS,PKKKSKKELALREARMQLQRQKKEEVVKTMKEREMIERNERNKKREAENEKRMRRRKEYK)
A0A072TLY8	-	-	-
A0A072ULQ6	-	-	-
G7L4Q9	-	-	-
A0A072U091	Y (0.995 | 1-32)	Y (0.995 | 1-26)	-
A0A072VAE9	-	-	-
G7KYK4	-	-	-
G7K4G4	Y (0.9 | 1-61)	-	-
B7FHB0	-	-	-
G7K2K7	-	-	-
G7I6P4	-	-	-
B7FL73	Y (1.0 | 1-41)	-	Y (RRLAQRHGEDFEIVKRRTS)
G7J860	-	-	-
A2Q5X8	-	-	Y (KRVK)
A0A072U628	-	-	-
G7KFY5	-	-	-
A0A072UFK8	-	-	-
A0A072V395	-	-	Y (RKLCWVVKNRKRRFRF)
J7FDW0	-	-	-
G7IYB6	Y (0.998 | 1-31)	-	-
A0A072ULB8	-	-	-
G7K2K1	Y (0.949 | 1-59)	-	Y (KKLPKFIYDEEKALEKTRK)
G7INL1	-	-	-
A0A072V1P6	-	-	Y (KKKDRALLALKKKKTQ,REKKKDRALLALKKKK)
G7J8L3	-	-	Y (KVKK,KKKK,KKESHSHSAFSFPGRIARR)
B7FGH1	-	-	-
A0A072UPN1	-	Y (0.906 | 1-24)	-
B7FMA4	-	Y (0.972 | 1-21)	-
A5H2U6	-	-	-
G7K4A2	-	-	-
E2IXG1	-	-	Y (RKRK)
A0A072VNR5	-	-	Y (FKVK)
A0A072UJY8	-	-	-
G7K2M6	-	-	-
A0A072UJ52	-	Y (0.912 | 1-21)	-
G7L9Y0	-	-	-
I3SVH0	Y (1.0 | 1-45)	-	-
G7IFC6	-	-	-
B7FI20	-	-	-
G7I6P9	-	Y (0.644 | 1-49)	Y (RKRK,KKDTKQTAAVDLSKRLKD)
A0A072U8C1	-	-	Y (KHKR,KRSR,KKLVIDMGYSFLRKNCR,RRLQSTFDDENPQVRRRRV)
A0A072UFT1	-	Y (0.995 | 1-21)	-
A0A072V9Y7	-	-	-
A0A072UXR5	-	-	-
A0A072VKS7	Y (0.813 | 1-36)	Y (0.995 | 1-21)	Y (RKISAASARSHTRRANK)
G7IET7	-	-	-
G7IBW3	Y (0.953 | 1-61)	-	-
G7KJH1	Y (0.876 | 1-25)	Y (0.954 | 1-21)	Y (RKSKRRT,KSKQPRKSKRR)
A0A072VRY9	Y (0.978 | 1-55)	Y (0.791 | 1-43)	Y (RHRR)
B7FIS2	-	-	-
G7KTS9	-	-	Y (RKTDPLEVKALKDIKK)
A0A072TXQ1	-	-	-
A0A072UFG9	Y (0.996 | 1-42)	-	-
G7J9B1	-	-	-
A0A072VQM5	-	-	Y (RRKSR,PKPRKGKSRK)
A2Q3R8	-	-	-
G7KXA7	-	-	-
G7IM02	-	-	Y (LGEV)
A0A072TNH6	-	-	-
G7JJ92	-	-	-
G7KFQ4	-	-	-
A0A072V8F8	-	-	-
Q2HVA3	-	-	Y (KRRR)
G8A0W8	-	-	Y (RRKR,RRRK)
G7L6L7	-	-	-
A0A072VIS6	-	-	-
A0A072VIE1	-	-	-
G7IYA2	-	-	Y (KKSSGGAAEKKRVRRS)
G7IE81	-	-	Y (KKEKEPVEKPPSKSQIKKR,KLKPPKNRIRGKTKKTKSKASSKTVSKKQGIKKNP)
G7KJN8	-	-	Y (LGEV)
G7L9I3	-	-	-
G7J7V5	-	-	-
G7IDQ0	-	-	-
A2Q3H3	Y (0.996 | 1-42)	-	-
G7K1B1	-	-	Y (AARKSAPATGGVKKPHRFRPGTVALREIRK)
A0A072TTH6	-	-	Y (RRWRSAVTLVKNRRRRFRM)
G7LFP6	-	-	-
A0A072UT79	-	-	Y (SPKHRERK)
A0A072TYE5	-	-	-
G7JTP2	-	-	-
A0A072UN90	-	-	Y (KRNTLLFFMGNRYRKE)
A0A072UF26	-	Y (0.719 | 1-36)	-
G7KDX8	-	Y (0.945 | 1-21)	Y (KVKK,KRWKKHVNAYKKINK,RKIEDVAKLLCWEKKSEK)
G7IV17	-	-	Y (PFCKRFK,KKLYNEMEKRIEDATKLKR)
A0A072V6Z9	-	-	-
I3SQF1	Y (0.999 | 1-38)	-	Y (PMTKRKG)
G7LE42	-	Y (0.716 | 1-42)	Y (KKPTSNECYEKRSKN)
G7I6G7	-	-	Y (KKRK)
G7J859	-	-	-
G7L7C5	-	-	-
B7FN45	-	-	-
G7JZC5	Y (0.999 | 1-71)	-	-
A0A072U5W8	Y (0.996 | 1-42)	-	-
A0A072VM55	Y (0.737 | 1-42)	Y (1.0 | 1-21)	-
G7INL0	-	-	-
A0A072U8D8	-	-	-
G7IYF6	-	-	Y (KKKFNLSNKAIDTDKEKIK,KKFNLSNKAIDTDKEKIKK)
A0A072UDH6	-	-	Y (KKTNRKKK)
I3S3J8	-	-	-
G7JZG8	-	-	-
A0A072VYL9	-	-	Y (RRRR)
A0A072UBQ3	-	-	-
A0A072UCA8	-	-	-
A0A072VE82	-	-	-
A0A072U6J8	-	-	-
G7IKA2	-	Y (0.985 | 1-41)	Y (RRRATDFRRPVRRKVP,KKLKDKRQVEMKIKDK)
G7KLA5	-	-	-
A0A072UMC3	-	-	Y (KRNTLLFFMGNRYRKE)
A0A072UZD8	-	-	Y (KRPIEIALTGKMSKR)
G7IP10	-	-	-
A0A072V4J6	-	-	-
A0A072UCW1	-	-	-
A0A072UNF4	-	-	Y (KKMRQRRDAHAIKRPKP,KMRQRRDAHAIKRPKPVIPGPLPK)
G7LIL6	-	-	-
D2IU94	-	-	-
B3GN62	-	-	-
A2Q5C6	-	-	-
G7I8J4	-	-	-
G7KGC7	-	Y (0.997 | 1-25)	-
G7LDY1	-	-	Y (KRATIRFADLQRKRYW)
G7LIM1	-	-	Y (THLKKKKVPV,KREKSWRKYRDFRRFRL)
G7JIA6	Y (0.977 | 1-23)	-	Y (RRRK)
G7LB96	Y (0.999 | 1-29)	-	Y (KRRR,RKEVGRKKR,KKPLSKEEQVMKKKERL)
A0A072VDU7	-	-	Y (KRLEVFGPNKLEEKKESK)
G7KH59	-	-	Y (GGGGRGGGGFGGGSGGGEGGGGGRGGGGYGGGGGRGGGGGWGGGGHGGGKHG)
A0A072U009	-	-	-
A0A072V677	-	Y (0.999 | 1-21)	-
G7KHN4	-	-	Y (RMRKRTK)
G7J1N7	Y (0.767 | 1-32)	-	-
A0A072VCJ0	-	-	-
A0A072UAB4	-	-	-
A0A072UME5	-	-	-
G7KKA8	-	-	-
A0A072TVU1	-	-	-
Q2HVG4	-	-	-
G7IKW0	-	-	-
G7JBR8	-	-	-
A0A072UDM1	-	Y (0.719 | 1-36)	-
G7I8M2	-	-	-
G7LJD9	Y (0.957 | 1-24)	-	Y (RRRK)
A0A072TV27	-	-	-
A0A072VCY6	Y (0.997 | 1-39)	-	-
A0A072UG84	-	-	Y (KKKK,RRTIDETPYYKREGRR)
A0A072UP99	-	-	-
G7J2H3	-	-	-
G7I9I7	-	-	-
A0A072UKD7	Y (0.999 | 1-26)	-	-
A0A072VZD6	-	-	-
A0A072TZI8	-	-	Y (REWKRYK)
A0A072VBZ9	-	-	-
A0A072UKS9	Y (1.0 | 1-71)	-	-
A0A072U920	-	-	-
G7JSU8	-	-	-
A0A072U0S5	-	-	-
A0A072U4H1	Y (0.997 | 1-54)	-	Y (KKRK)
A0A072VBL2	Y (0.799 | 1-51)	-	-
A0A072V606	-	-	-
A0A072UC31	-	-	-
G7ZV05	-	Y (0.997 | 1-32)	-
G7KPA0	-	-	-
I3SVA3	Y (0.999 | 1-50)	-	Y (RRRR)
G7JSQ2	-	-	-
A0A072V9T0	-	-	-
A0A072U9P1	-	-	-
G7JIY7	Y (0.983 | 1-32)	Y (0.914 | 1-34)	-
G7IGG5	-	-	-
G7L3I8	-	-	-
I3SQV1	-	-	-
A0A072VRV2	Y (0.997 | 1-36)	-	Y (PLRKRWR)
A0A072VF81	-	-	-
A0A072VSU0	-	-	Y (KRRK,LGEV)
Q8GTR3	Y (0.976 | 1-36)	-	-
G7L9K1	-	Y (0.994 | 1-23)	-
G7IC41	-	-	-
A0A072UP02	-	-	-
G7J4Q1	-	-	-
G7IK66	-	-	-
G7LF66	-	-	Y (KRFYAGSYHALRRKSA)
A0A072V949	-	-	-
A0A072V227	-	-	-
A0A072V714	-	-	-
B7FME6	Y (1.0 | 1-26)	-	-
A0A072VAW6	-	-	-
G7I390	-	Y (0.837 | 1-23)	Y (RKRR)
A0A072UEL7	Y (0.999 | 1-71)	-	-
A0A072TLE6	-	-	-
A0A072VK31	-	-	Y (KRTLIGDELTEKEKKALKR)
G7JMC5	Y (0.979 | 1-33)	-	-
Q8GRK2	-	-	Y (RRRK)
G7JQV5	-	-	-
A0A072UZH3	-	Y (0.901 | 1-26)	Y (KKEDDGGSREVKRKGP,VKRKGPSGGGGGGGRGEKPK)
G7JU57	-	-	-
G7JFF5	-	-	-
G8A1U2	-	-	-
A0A072TT23	-	-	-
A0A072UV54	Y (0.983 | 1-81)	-	Y (KKRK)
G7IU50	-	-	-
G7LI41	-	-	-
G7JQB0	-	Y (0.934 | 1-32)	Y (KKPR)
G7KC54	-	-	Y (RPRR,RRPKP)
G7J360	-	-	-
G7J9Y1	-	-	-
A0A072VFQ0	-	-	Y (RTLKRNK)
A0A072U2R3	-	-	-
B7FIG9	-	-	-
G7IAG0	-	-	-
A0A072VGT5	-	-	-
G7IV47	-	Y (0.85 | 1-36)	Y (KKEDDGGSREVKRKGP,VKRKGPSGGGGGGGRGEKPK)
G7KGA4	-	-	Y (KRKTLKK,RREDTLLKLVHFNRHKRKT)
Q2MJ22	-	-	-
A0A072VH23	-	Y (0.934 | 1-29)	-
B7FLJ0	-	-	-
G7L639	-	-	-
G7L174	Y (0.999 | 1-28)	-	-
A0A072UNV6	-	-	-
A0A072UFQ9	-	-	-
G7L0I8	-	-	-
B7FGQ5	Y (0.958 | 1-41)	Y (0.757 | 1-42)	-
A0A072UP92	Y (0.996 | 1-36)	-	-
G7I6G5	-	-	-
A0A072UUV2	-	-	-
A0A072V6W9	-	-	-
G7KE92	-	-	-
G7JJY6	-	-	Y (KRNTLLFFMGNRYRKE,KKLPLIKLMINREKRL)
A0A072UFJ8	Y (0.999 | 1-71)	-	-
G7JRH3	-	-	-
G7IMQ8	-	-	-
G7J7V4	-	-	Y (LKKKPKKLPR)
A0A072VEH2	-	-	Y (RRKR)
A0A072U700	-	-	Y (KPRK,KRIDEWLPITSKRNAK)
G7JG22	-	-	Y (RKRTYSHRINRNVKSIRR,KKNSSFYSISLWGKEEKKK)
A0A072U4J6	-	-	-
A0A072UHC5	Y (0.987 | 1-33)	-	-
A0A072VG18	-	Y (0.733 | 1-23)	-
G7IUP0	Y (0.717 | 1-41)	-	-
G7JJU9	Y (0.876 | 1-25)	Y (0.954 | 1-21)	Y (RKSKRRT,KSKQPRKSKRR)
G7JT48	-	-	Y (RRQGLLRDQVQIVKRKDG)
G7KC55	-	Y (0.988 | 1-41)	Y (RPRR,RRPKP)
I3STV7	-	-	-
G7JXJ2	-	-	-
A0A072UCZ5	-	-	-
G7IPW7	-	-	Y (PKPS)
G7IMG2	Y (1.0 | 1-41)	-	Y (KKKEK)
G7I717	-	-	Y (RRKR)
G7JM37	-	-	Y (RKMAMEIIRNKKVKFWKK,KKDKSGDAAKKTNVKVQKK)
A0A072UCW0	-	-	-
A0A072VCT7	-	-	Y (RRKR)
G7IA25	-	-	Y (ARKKEEEAKLKEKKRLEEIEKAKEALQRKKRNAEKAQQRALYKAQKEAEQKEKEREKRAKKKGKRK)
G7K0W0	-	-	Y (RRRK)
A0A072UIY1	-	-	-
G7J3T3	-	Y (0.951 | 1-22)	Y (KKEEVINDSTKPKNKQKKG)
A0A072UNJ5	Y (0.887 | 1-42)	-	Y (KKMDAFLQKLLDEKRRNW)
A0A072V074	-	-	Y (RRFDGFLQGLIDEHRRKKE)
G7K6H0	-	Y (0.953 | 1-27)	-
G7IUB5	-	-	-
G7IMQ7	-	-	-
A0A072VAT1	-	-	-
A0A072UD33	-	-	Y (KKRK)
A0A072VQW6	-	-	-
A0A072U9A9	-	-	-
A0A072UD51	-	-	Y (RRRIRRKKMK)
G7LDY2	-	-	Y (KRATIRFADLQRKRYW)
A2Q5C4	-	Y (0.914 | 1-47)	-
A0A072TZM6	Y (1.0 | 1-51)	-	-
G7L895	-	-	-
A0A0C3Y601	-	-	Y (KKVDDSDSYEQFLKKRKAL)
A0A072V5N2	-	-	-
G7KFM2	-	-	-
A0A072TDQ7	-	-	-
A0A072VQ71	-	-	Y (KVKK,ESKRRR,KKANMESYMTEMRKESKRR)
A0A072VMK2	-	-	-
G7J535	Y (0.998 | 1-37)	-	Y (RKVLAKNPQVEQQKLHRR)
G7K1J8	-	-	-
A2Q4Q6	-	-	-
G7IV56	-	-	-
G7LAH7	-	-	-
A0A072TRE6	-	-	-
G7KFF1	-	Y (0.781 | 1-37)	Y (LGEV,KKKKK)
A0A072UQG5	-	-	-
A0A072VJK4	Y (0.998 | 1-49)	-	Y (KRTLIGDELTEKEKKALKR)
G7K6N4	-	-	-
G7JLI8	-	-	Y (RRVLLEEHGRDERKRRVP,RKRRVPLAVGLKSKRQKRV)
G7I5Q0	-	-	-
G7J9R2	-	-	-
G7KA80	-	-	-
G7KPZ8	-	-	-
G7I9J5	Y (0.949 | 1-31)	-	-
A0A072VAB2	-	-	Y (RNTKRPK,RRYVKSRSDEQLRSRKG)
G7ZYK6	-	-	-
G7KPS4	-	Y (0.996 | 1-52)	Y (KKADSTSEDEVDEETKWRR)
A0A072VKW4	Y (0.995 | 1-44)	-	Y (RRKR)
A0A072VBZ7	-	-	Y (PTSKRLK)
G7I4B7	-	-	-
A0A072URV3	-	-	-
G7LID2	-	-	-
A0A072UXS9	-	-	-
G7JLQ2	-	-	-
A0A072V6F6	-	-	-
G7JQG0	Y (0.981 | 1-42)	-	-
G7LJC7	-	-	-
G7J8R1	-	-	-
G7LD05	-	-	Y (RKLCVMKLFSRKRAE)
G7JT77	-	-	-
A0A072UPV1	Y (0.841 | 1-82)	-	-
B7FIL1	-	Y (0.919 | 1-37)	-
A0A072UAM3	-	-	-
A0A072TH37	-	-	Y (KRTPKMSAYWFKQLLTKKK)
G7IPY6	-	-	Y (RSEKRKK,KKRKPFLLDDFYTSKKSKL)
G8A1U1	-	-	-
A0A072U5P0	Y (0.674 | 1-82)	-	-
A0A072UH49	-	-	-
A0A072VFB1	-	-	Y (RRKKKEKRE,KKKEKRELEDEEKDSREKK,KKEKRELEDEEKDSREKKG)
G7J942	-	-	-
A0A072UC91	-	-	-
A0A072VNR0	-	-	-
G7I4B6	-	-	-
A0A072U9P5	-	-	-
G7IV11	-	-	Y (RRRK,PFCKRFK)
G7KMT3	-	-	-
A0A072VEA4	-	-	Y (RRTTVRFSELKQRRY)
G7IV12	-	-	Y (RRRK,PFCKRFK)
G7IVM9	-	-	-
A0A072TQK2	-	-	Y (RRRK)
A0A072UPG8	-	-	-
I3S1M4	-	Y (0.95 | 1-38)	-
G7J6F8	Y (0.997 | 1-34)	Y (0.904 | 1-38)	Y (RRRR)
S4T0U2	-	-	Y (RKRTYSHRINRNVKSIRR,KKNSSFYSISLWGKEEKKK)
A0A072VK08	-	-	-
A0A072U8Q3	-	-	-
A0A072U464	Y (0.996 | 1-42)	-	-
A0A072VK97	-	-	Y (RRADFDDEEEYDVRGRSR)
A0A072TX46	-	-	Y (KRFYAGSYHALRRKSA)
A0A072TZT0	-	-	-
A0A072VIE8	-	-	-
G7K803	-	-	-
A0A072U8G7	-	-	Y (RRNFDVSEETNRKKFS)
A0A072VE68	-	-	-
G7IFA6	-	-	Y (PQEKRKL)
G7K6L9	-	-	-
G7JM39	-	-	Y (RKMAMEIIRNKKVKFWKK,KKDKSGDAAKKTNVKVQKK)
Q6UY57	-	-	Y (KRKR,RKRK)
G7L8J6	-	-	Y (RRRK,KKVLSIFRSFVGERLKMR)
A0A072W1E4	Y (1.0 | 1-51)	-	-
A0A072U232	-	-	-
G7JFY2	-	-	Y (RKKR)
A0A072W222	-	Y (0.609 | 1-51)	Y (RRRK,RKALEEWSAHRLSTPKPKK)
I3S399	-	-	-
G7ICW3	-	-	-
A0A072V293	-	-	-
A0A072UCL7	-	-	-
G7JAP8	-	-	Y (KRAR)
B7FI47	-	-	-
G7KGK1	-	Y (0.719 | 1-36)	-
Q6UY59	-	-	Y (KRRK)
G7IV14	-	-	Y (PFCKRFK)
A0A072VMX2	-	-	Y (KKQPHDTPEHHPRRKHL)
A0A072V458	-	-	Y (KKSPPATPAFKKRHRG)
A0A072TW78	-	-	Y (PKPS)
A0A072UKY1	-	-	Y (RKRRR)
A0A072V2E9	-	-	-
G7ZYS4	-	-	-
B7FGM9	-	-	Y (KKLETMKTDSNKINIKKSK)
A0A072UCT8	-	-	-
A0A072V374	Y (0.873 | 1-49)	-	-
A0A072TGD5	-	Y (0.694 | 1-92)	Y (KKPHRFRPGTVALREIRK,ARKSTGGKAPRKQLATKAARKSAPATGGVKKPHRFRPG)
A0A072V1T3	-	-	-
G7K596	-	Y (0.981 | 1-22)	Y (KTPRSRRSRSKRKH)
A0A072TP84	-	Y (0.969 | 1-33)	-
A0A072UJ10	-	-	Y (KKAVSIRKHLERNRKDKD)
A0A072V2S7	-	-	Y (PAWKRRQ,KRRQQVAVSNLEKKKQ)
A0A072UJ24	-	-	-
A0A072VF89	-	-	Y (KRAR)
G7IED4	-	-	Y (RKRK)
G7J4R1	-	-	-
A0A072VLM9	-	-	-
G7LDL9	Y (0.95 | 1-35)	Y (1.0 | 1-22)	-
G7J5D6	-	Y (0.804 | 1-25)	Y (PWLKRVR,KRPAVMLSTHRMRTK,KRSGSSSSDYKPKPKKA)
A0A072TIH2	-	-	-
A0A072TS64	-	-	-
A0A072TWF6	-	-	-
G7IIC1	-	-	-
A0A072UCK3	-	-	-
A0A072TQJ1	-	-	-
A0A072TGF7	-	-	-
A2Q3F1	-	-	-
G7LI40	-	-	Y (KKQAKRNINAVSKLRKA)
G7LG31	-	-	-
G7KCF3	-	-	-
G7I879	-	-	Y (LGEV)
A0A072UQQ9	-	-	-
A0A072TW86	-	-	Y (RHRR)
G7KQL6	-	-	Y (KKLRNEDSVLRSIKNRCK)
I3SNW0	-	-	Y (KRAR)
B7FKE9	-	-	-
G7K3Y6	-	-	-
I3SGY2	-	-	-
A0A072VA38	-	-	-
G7KXJ1	-	-	-
G7K2N1	-	-	-
G7ITZ9	-	-	-
A0A072UUS9	-	-	-
G7J101	-	-	Y (KKSLAYQIIYRAMKR)
G7JCY4	-	Y (0.933 | 1-33)	Y (RKPDISVTVQEVLEKAKSK)
G7KKB8	-	-	-
A0A072U4V2	-	-	-
A0A072U2V0	-	-	-
B7FI15	-	-	-
Q2HSP6	-	-	-
G7J4E1	-	-	-
A0A072TYP2	-	-	Y (KRQK)
G7LE74	Y (0.996 | 1-62)	-	-
A0A072V2B2	-	-	-
G7K407	-	-	Y (RKKK)
G7KBA4	-	-	Y (KKASKKNCYTSRKKGSR)
A0A072VPD4	-	-	-
A0A072UM15	-	Y (0.732 | 1-60)	-
A0A072V910	-	-	-
A0A072VCX6	-	-	-
A0A072UQ09	-	Y (0.977 | 1-30)	Y (KQVKGRKKNKK)
G7JYM1	-	-	-
A0A072VSV9	-	-	Y (RKKR,KRTRSMRKKEKQLAR,KKDVHTQLEQTKRTNK,KRTNKNVHNISKELRKLHR)
A0A072TXY7	-	-	-
A0A072VKZ3	-	-	-
A2Q4U9	-	-	-
A0A072VQP4	-	Y (0.932 | 1-42)	Y (KSGKKKKLKAF)
A0A072TP47	-	-	-
G7KU89	-	-	-
G7LCZ4	-	-	-
G7JW47	-	-	-
G7JJX3	-	-	-
G7I667	-	-	-
I3SWU2	-	-	-
A0A072U6W4	-	-	Y (RRKR)
G7L326	-	-	-
A0A072U7U8	-	-	-
G7JL78	Y (0.825 | 1-37)	-	Y (KKRP)
A0A072VIT5	-	-	-
G7KFQ6	-	-	-
A0A072U2W8	-	-	-
G7JKJ6	-	-	-
G7JM38	-	-	Y (RKMAMEIIRNKKVKFWKK,KKDKSGDAAKKTNVKVQKK)
A0A072VGD0	-	-	Y (RKKEDMVTMSRRRGT)
A0A072TGC2	-	-	-
A0A072TH01	Y (0.858 | 1-71)	-	-
A0A072VFU7	-	-	-
A0A072TGU8	-	-	-
B7FK85	-	-	-
A0A072V056	-	-	Y (KKKK)
G7KWL3	-	-	-
A0A072VF94	-	-	-
A0A072UG71	-	-	Y (RKKR,KKKHMTILKDVSGIVKPRR,KKHMTILKDVSGIVKPRRM)
G7JSR7	-	-	Y (KRDPYKNKVKPDFVKDRRR)
G7KSC5	-	-	-
A0A072URN5	-	-	-
A0A072VAF0	-	-	-
A0A072V210	-	Y (0.907 | 1-21)	-
A0A072UIA7	-	-	-
A0A072TJI8	-	-	-
I3STX0	-	Y (0.907 | 1-21)	-
A0A072VJV3	-	-	-
G7JSS1	-	-	-
G7JH97	Y (1.0 | 1-41)	-	-
A0A072TVB1	-	-	-
A2Q440	-	-	-
G7JAT8	-	-	-
G7L2Y6	-	-	-
A0A072VLM3	Y (0.999 | 1-45)	-	-
A0A072TWB7	-	-	-
G7J7S2	-	Y (0.983 | 1-37)	-
G7L893	-	-	-
G7IPT3	-	-	Y (RRGRDRRPGSRRHRKV,AKRGSGRRGRDRRPGSRRHRK)
A0A072U2Z7	-	-	Y (KKRK)
G7L626	-	-	-
G7JR11	-	-	-
A0A072U3C0	-	-	-
B7FMW8	-	Y (0.709 | 1-44)	-
G7J6H1	-	Y (0.986 | 1-25)	-
G7JW11	-	-	-
G7JDN7	-	Y (1.0 | 1-21)	-
G7J9T3	-	-	-
B7FJG9	-	-	-
G7JPK6	-	-	Y (SKKKK)
A0A072UX16	-	-	-
A0A072U6U4	Y (0.99 | 1-61)	-	-
G7L0U0	Y (1.0 | 1-22)	-	-
G7JJ89	-	-	-
G7KY03	-	-	-
A0A072VMT4	-	-	-
G7KV76	-	-	-
A0A072VQN5	Y (1.0 | 1-61)	-	-
A0A072ULZ5	-	-	-
A0A072U351	-	-	-
G7KMU4	-	-	Y (KKKKNGKKGQERKRNQ)
I3S5D8	-	-	-
A0A072UA53	-	-	Y (WRRKSR)
A0A072VR60	-	-	-
G7JUC4	-	-	Y (KREKTKEEKTLKRKGKY,RPKSKSIPKREKTKEEKTLKRKGK)
G7KW77	-	-	Y (SGAKGSKKKR)
G7L971	-	-	-
A0A072UR75	-	Y (0.919 | 1-25)	Y (KKYEKGDIAIWRKKIN,KRIEDLAESLCWEKKYEK)
G7I544	-	Y (0.995 | 1-21)	Y (KKRK)
A0A072U2D0	-	-	-
G7I4R9	-	-	-
A0A072TMU4	-	-	-
A0A072UBN1	-	-	-
Q2HW07	Y (1.0 | 1-41)	-	-
A0A072TTT5	Y (1.0 | 1-51)	-	-
A0A072TN07	-	-	Y (KKRK,RRQKVGHSNSKKRGS)
A0A072VBT6	-	-	Y (KKRP,KRPR)
A0A072VN50	-	-	-
G7K4I3	-	-	-
A0A072VPD6	Y (0.996 | 1-61)	-	-
G7KYP9	-	-	-
A0A072US89	-	-	-
G7JXH5	-	-	-
A0A072V0E3	-	-	Y (KKAAYFPIRELLDDEKKGK)
G7K7C5	-	-	-
A0A072VQM6	-	Y (0.609 | 1-51)	Y (RRRK)
A0A072VDA2	Y (0.996 | 1-61)	-	-
Q6VM15	-	-	-
G7IAZ3	-	-	Y (RFKAKMKRTKSKQR)
G7JPK0	-	-	Y (KKSKQKKNSKPK)
A0A072UNQ3	-	-	Y (RKQRKK)
A0A072UG00	-	-	Y (RRWRQAALVLNASRRFRY,KRKNAFGTNTYPRKKGRS,RRFRYTLDFKGEEEKQQKK)
G7IGJ1	-	-	-
A2Q4V8	-	-	-
A0A072UB17	Y (0.874 | 1-40)	-	-
A0A072V1B5	-	Y (0.808 | 1-32)	Y (RRKR,RAGPRPRP,KKDVIIAKTLPGSLMERRK)
A0A072UFB3	-	-	Y (KKRKRNNQILDNKGKRDRL)
G7K5E0	-	-	-
A0A072UKQ1	-	-	-
A0A072TUJ8	-	-	-
A0A072TNW2	-	-	-
G7L7E3	-	-	-
Q1STP6	-	Y (0.878 | 1-39)	-
A2Q5Q4	-	-	-
A0A072V8B6	-	-	Y (PKPS)
G7IFA3	-	-	Y (PEEKRKL)
G7L2A6	-	-	-
A0A072VBG0	-	-	Y (PTSKRLK)
G7LCC0	-	-	Y (PKPS)
A0A072UMB9	-	-	Y (RRKRVGSSAARRGKS)
A0A072TXI5	Y (0.99 | 1-61)	-	-
A0A072UVB9	-	-	Y (KKMCPNDPDATKKLKE,KRGVGLSFGGDVTKRFLK,KRPIAESIDFRSIGKRRNS)
A0A072V6N0	-	Y (0.758 | 1-21)	-
A0A072TM93	-	-	-
A0A072TH93	-	-	-
I3STZ6	Y (0.986 | 1-42)	-	-
G7KCS4	Y (0.962 | 1-54)	-	-
A0A072U1I4	-	-	Y (RRNSKYKHLISRKRMS)
A0A072UAI2	Y (0.992 | 1-62)	-	-
A0A072VPP1	-	-	-
G7JC49	-	-	-
G7JR12	-	-	-
A0A072UWF5	-	-	-
A0A072TS83	-	-	-
A0A072UZV5	-	Y (0.927 | 1-24)	Y (KKKK)
G7II86	Y (0.978 | 1-60)	-	-
A0A072UUA7	-	-	Y (KKAGKYSGGMKRRLS)
G7IG03	-	Y (0.969 | 1-28)	-
G7K579	-	-	Y (KRTDAFLQGLIDEHRFGKR)
G7KM58	-	-	-
G7L7D6	-	-	-
G7JKI1	-	-	-
A0A072U7X6	Y (0.928 | 1-26)	-	Y (PAKKRKP,RKVFVGEPDEEGRRKIL,RKSDYGKGGRGNRLKKRFS)
G7IWJ5	-	-	-
G7IES2	-	-	-
G7K7B5	-	-	-
A0A072UV09	-	-	Y (PKIKRIR)
G7IAB8	-	-	-
G7K7K0	-	-	Y (RRRR)
I3SYL4	-	-	-
G7JCG0	Y (0.999 | 1-51)	Y (0.97 | 1-23)	-
G7KVD5	-	Y (0.864 | 1-52)	-
G7JIF3	-	Y (0.951 | 1-21)	-
A0A072VII9	-	-	-
G7JVM1	-	-	-
A0A072UES5	Y (0.959 | 1-42)	-	-
G7JA85	-	-	Y (PSLKRAR,RKFVKWYVRYYGIQSRLKK)
G7KS23	-	-	-
I3SHR4	-	-	-
A0A072UWP2	-	-	-
A0A072U3V6	-	Y (0.967 | 1-25)	-
A0A072UX40	-	-	Y (RKLDAGVLKGKLKVKKH)
A0A072US86	-	-	-
A0A072VFC5	-	-	Y (RRTTVRFSELKQRRY)
G7JSL9	-	-	Y (RKRRR)
S4T0Q1	-	-	-
A0A072TDX2	-	-	-
G7JCB1	-	-	-
A0A072VK40	-	-	-
G7KTU5	-	-	Y (RKRTYSHRINRNVKSIRR)
A0A072UBQ7	Y (0.989 | 1-50)	-	Y (RRRR)
A0A072UY92	Y (0.795 | 1-56)	-	-
G7LIM2	Y (0.968 | 1-21)	Y (0.933 | 1-29)	-
A0A072V0R1	-	-	-
G7INP9	-	-	Y (LGEV)
G7J7V0	Y (0.764 | 1-47)	Y (0.964 | 1-42)	-
A0A072U150	-	Y (0.897 | 1-26)	-
G7K650	-	-	Y (KKRKRNNQILDNKGKRDRL)
A0A072U560	-	-	-
A0A072UCG7	-	-	-
A0A072U4V6	-	Y (0.985 | 1-30)	-
A0A072V747	-	-	Y (RKLLIGNQTVRIKKT)
A0A072UZY2	-	-	Y (PAPAAPLHKHKKSRRK)
G7L9Y4	-	-	-
G7LA68	-	Y (0.903 | 1-26)	-
A0A072VQS5	-	-	-
A0A072UDY9	-	-	-
G7J3V3	-	Y (0.928 | 1-36)	-
A0A072U0T1	-	-	Y (RRNSKYKHLISRKRMS)
A0A072UW87	-	-	-
A0A072UDJ3	-	-	-
A0A072UTS5	-	-	Y (KRKL)
A0A072UJM2	-	-	Y (KKKKNKKKKEKEV)
A0A072UVF9	-	-	-
A0A072TYF8	-	-	-
G7J867	-	-	Y (KKAAYFPIRELLDDEKKGK)
A0A072V0L7	-	-	-
A0A072TTQ2	-	-	-
G7J059	-	Y (0.99 | 1-32)	-
A0A072V3P3	-	-	-
A0A072UC24	-	-	Y (GKRKKSKPKAQ,KRLKEAQAETERSRVSRR)
G7IPL2	Y (0.999 | 1-71)	-	-
A0A072TVM9	-	-	Y (KVKK)
G7K6Z2	-	Y (0.973 | 1-61)	Y (KRKR,RRKR,RKRK)
A0A072V2F5	-	-	-
A0A072U2D7	-	-	-
G7J8F5	-	-	-
I3T7J3	-	-	-
A0A072TZK5	-	-	Y (KRQK)
A0A072V8S7	-	-	-
G7K791	-	-	Y (RKKK,RKRK)
G7JTZ8	-	-	-
A0A072TV64	-	-	-
A0A072V4V5	-	-	-
G7IAX4	Y (1.0 | 1-41)	Y (0.912 | 1-26)	-
A0A072UGN2	-	-	Y (RKRK)
Q2HUA9	-	-	-
G7J9S5	-	-	-
G7IBR3	-	-	Y (KRRP)
G7KEV4	-	-	-
G7I4B9	Y (0.836 | 1-71)	-	-
G7KTT0	-	-	Y (RKTDPLEVKALKDIKK)
G7KUD2	-	-	Y (KKGIRRPQMTIFRKRRKHV)
G7JTZ9	-	-	-
A0A072V800	-	Y (0.758 | 1-21)	-
A0A072UQA9	-	-	-
A0A072U284	-	-	-
A0A072VMV4	-	-	Y (KVKK,RRKTTLSGIKHHDHHRRGR,RKTTLSGIKHHDHHRRGRF)
A0A072UZ26	-	Y (0.991 | 1-28)	Y (IRSLEKHVKGRKISKK)
A0A072UMT0	Y (0.804 | 1-72)	-	-
A0A072VLS6	-	-	Y (KVKK,RRKTTLSGIKHHDHHRRGR,RKTTLSGIKHHDHHRRGRF)
A0A072TI06	-	-	-
A0A072UDR4	-	-	-
A0A072UTB7	-	-	-
A0A072UC80	-	-	-
G7KY75	-	-	Y (RRNSKYKHLISRKRMS)
A0A072TTK5	-	-	Y (RRFNGWYYHLKLRNK)
A0A072U146	-	-	Y (KKLRNEDSVLRSIKNRCK)
A0A072V871	-	-	-
A0A072VBA5	-	-	-
G7JQ39	-	Y (0.828 | 1-62)	-
A0A072V3K3	-	-	Y (FKRR)
A0A072UF40	-	-	-
A0A072VNL5	Y (0.713 | 1-82)	-	-
G7JR41	-	-	-
G7IB16	-	-	-
G7L9D9	-	-	-
A0A072VS97	-	-	-
A0A072UBK5	-	-	-
A0A072VNP4	-	-	-
A0A072TXY4	-	-	Y (KRQK)
G7J8Y5	-	Y (0.808 | 1-32)	Y (RRKR,RAGPRPRP,KKDVIIAKTLPGSLMERRK)
A0A072UBT9	-	-	Y (KRRR,KRFIQEYIETNRNRIRRV)
B7FFA9	Y (0.992 | 1-56)	-	-
A0A072U339	-	-	Y (KRCNIRNRPAGKKCGR)
G7JT27	Y (1.0 | 1-41)	-	Y (RRKTKINLKSKLKKKVE)
A2Q3I4	-	-	-
A0A072VCZ9	-	Y (0.686 | 1-42)	-
A0A072URQ7	-	-	-
A0A072VN17	Y (0.993 | 1-22)	-	-
A0A072UI22	-	-	-
A0A072U4I4	-	-	Y (RRSSMIAEQARRRAE)
G7II05	-	-	-
G7J2B7	-	-	Y (RKKK,PTKKRIR,PPQKRKW,PKPPQKRK)
A0A072TM72	-	-	Y (KRREKYGWNELAKEKGK,RRSKRVATLEFDRVRKS)
A0A072U1K5	-	-	-
A0A072U0U0	-	-	-
A0A072UPI2	-	-	-
A0A072UZE6	-	-	Y (RKKK,PTKKRIR,PPQKRKW,PKPPQKRK)
G7IQY3	-	-	-
G7IIH1	-	Y (0.758 | 1-21)	-
A0A072U643	-	-	-
A0A072V9F0	-	-	-
A0A072TT32	-	Y (0.898 | 1-71)	-
A0A072VZQ3	-	-	-
G7JW19	-	-	Y (FKVK)
A0A072UEF8	-	-	-
G7IUY6	Y (0.949 | 1-69)	-	Y (PKPS)
A0A072VNL8	-	-	-
G7L6Z6	Y (0.96 | 1-51)	-	-
A0A072U3D4	-	-	-
G7K0Q1	-	Y (0.867 | 1-22)	-
G7IDK0	-	-	-
A0A072TTT7	-	-	Y (KKPR,KVKK)
A0A072U7W2	-	-	-
A0A072UGP5	-	-	Y (RRWRQAALVLNASRRFRY,KRKNAFGTNTYPRKKGRS,RRFRYTLDFKGEEEKQQKK)
G7JCS2	-	-	-
G7ISI0	-	-	-
G7K428	-	-	-
G7LJC9	-	-	-
A0A072VIS8	-	-	Y (PKPS)
G7I284	-	Y (0.808 | 1-32)	Y (RRKR,RAGPRPRP,KKDVIIAKTLPGSLMERRK)
G7JU49	-	-	-
A0A072URV7	-	-	-
A0A072V0A7	-	-	Y (RRTQSLCSSVVRKFKG)
A0A072VZW8	Y (0.997 | 1-58)	-	-
A0A072URG1	-	-	Y (KRVK)
G7LAU5	-	-	Y (KRREKYGWNELAKEKGK,RRSKRVATLEFDRVRKS)
G7KV13	-	-	-
A0A072TM56	-	-	-
G7J1U2	-	-	-
G7K1B5	-	-	-
G7LFV9	-	-	-
G7J8L9	-	-	-
A0A072VKD9	-	Y (0.902 | 1-35)	-
G7ISJ9	-	-	Y (KRVK)
G7JFB5	-	-	-
G7LEX7	-	-	Y (KKPR,KVKK)
A2Q3W2	-	-	-
G7IE14	-	-	-
G7J454	-	-	-
G7KSU9	-	-	-
G7K668	-	-	Y (PRPPNKPR,KRFSAQFLSTHGSDKKRLL)
G7L9Q9	-	-	-
G7J0C0	-	-	-
G7KYN0	-	-	Y (LGEV,RMSKRKV)
A0A072V7B9	-	-	Y (RRRR)
A2Q570	-	Y (0.758 | 1-21)	-
A0A072TXX8	-	-	Y (RLIKRSR)
G7L8U5	-	-	Y (LGEV)
G7IU15	Y (0.998 | 1-22)	Y (0.797 | 1-27)	-
G7KRP0	-	-	Y (KRSPRGGFWVGINSRRGKF)
A0A072UUT9	-	-	Y (KRIR)
G7LB32	-	Y (0.987 | 1-42)	-
G8A026	-	-	-
G7JFR7	-	-	-
A0A072UM27	-	-	Y (RKSK)
A0A072VHF6	-	-	Y (RTLKRNK)
A0A072UBU7	-	-	-
Q8GV74	-	-	-
A0A072U7Q1	Y (0.995 | 1-51)	-	-
G7JE89	-	-	-
A0A072UMA6	-	-	Y (RKRK,KRLGLLKDQVHLVKRKDS)
G7JQ38	-	Y (0.828 | 1-62)	Y (RRRK,RRRR)
A0A072VLY5	-	-	Y (KKANEKEVWVVRKGVKK)
A0A072VFM0	-	-	-
G7K628	Y (0.735 | 1-42)	-	-
A0A072VPU6	-	-	-
G7KTU3	-	-	-
G7JJ31	-	-	-
A0A072VCH8	-	-	-
A0A072TXT8	-	-	-
A0A072TSV5	-	-	Y (RRLRI)
A0A072V004	-	-	-
A0A072VQQ2	Y (0.761 | 1-51)	-	Y (RKPKNSPIFHLFKMLKK)
G7IYV2	-	Y (0.749 | 1-71)	-
G7L2A2	-	-	-
G7JFZ4	-	-	-
S4SZK0	-	-	-
G7IKV5	-	-	Y (KRRR,RRRK)
I3SQK1	-	-	-
G7JXV9	Y (0.997 | 1-51)	-	-
A0A072U6K9	-	-	-
G7LJ57	-	-	-
G7JB13	-	-	Y (KKKK,RKKK)
A0A072UTZ9	Y (0.881 | 1-40)	-	Y (RRNKIFLHMEEVRRLRI,KRFIHLNNKKCFNKRWRV)
G7KNP2	-	-	Y (PLLKRNR)
G7KXS7	Y (0.99 | 1-77)	-	-
A0A072UH44	-	-	-
G7KXJ0	-	-	-
A0A072VC37	-	-	Y (KKANEKEVWVVRKGVKK)
G7INV8	-	-	Y (KKLVINYFYAFLRKNCRR)
A0A072V982	-	Y (0.902 | 1-35)	-
A0A072VPF5	-	-	-
G7JRE7	Y (0.881 | 1-40)	-	Y (RRNKIFLHMEEVRRLRI,KRFIHLNNKKCFNKRWRV)
G7JM87	-	Y (0.998 | 1-22)	-
G7KE96	-	-	-
I3SBT8	-	-	-
G7KVR7	-	-	-
G7L2Y7	-	-	-
G7JNL8	-	-	-
G7KPB9	-	-	-
A0A072UQG0	-	Y (0.998 | 1-21)	-
A0A072TQX2	-	-	Y (RRRK)
G7JHU7	-	-	-
G7IFM9	-	-	-
G7K2G6	-	Y (0.938 | 1-22)	Y (KRILRLRFLRRLRRRLFK,RRLRRRLFKSPEKNRRRSQ,RILRLRFLRRLRRRLFKSPEKNRRR)
G7LBJ9	-	-	-
A0A072V6S4	-	-	Y (KRRR,RRRK)
G7J7B0	-	-	-
A0A072VK52	Y (0.999 | 1-51)	-	Y (RRNKIFLLMEEVRRLRV)
B7FHZ9	-	-	-
A0A072U1X4	-	-	Y (KKLRNEDSVLRSIKNRCK)
Q1SKU9	-	-	-
G7JYK5	-	-	Y (RAEEEKKKKKRRE)
A0A072V199	-	-	-
G7L1C7	-	-	-
G7L892	-	-	-
G7JZ40	-	-	Y (KRRR)
A0A072V9Y4	-	-	-
I3SJZ9	-	-	Y (PRKQLRKKTPKAKA)
G7LIF4	-	-	-
A0A072U3D9	-	-	-
Q2HST1	-	-	-
A0A072UZG2	-	-	-
G7JE17	-	-	Y (RHRR,RKLCGVVKNPKRRFRF)
A0A072UC59	-	-	-
A0A072UVJ3	-	-	Y (AGRKKKPS,KKESQMLRRVSQAGRKKKP)
G7K191	-	-	-
G7L8J9	-	-	Y (KKVLSIFRRFVGERLKMR)
G7JUJ9	-	-	-
G7I6G6	-	-	-
G7KB58	Y (0.984 | 1-52)	-	-
A0A072U4C6	-	-	Y (KVKK)
A0A072U4M3	-	-	-
G7J3Q4	-	-	-
G7LCU8	-	-	-
A0A072UJ56	-	-	-
G7JXB5	-	Y (0.938 | 1-26)	Y (RKKK)
A0A072U1U3	-	-	Y (KRRK)
G7KD06	-	-	Y (RKVDSGLLSKIPKGKKL)
G7IKR7	-	-	-
G7LHP1	-	-	-
A0A072TKF2	-	-	-
A0A072V7J0	-	-	-
A0A072VF27	-	-	Y (KKQTLTRLIERFGYKKLKW)
A0A072UX38	-	-	-
G7JTZ6	-	-	-
A0A072UFU5	-	-	Y (RRSSMIAEQARRRAE)
G7IRL5	-	-	Y (RRRK)
G7I959	-	-	Y (RKKK)
G7L0U7	Y (0.988 | 1-77)	-	-
A0A072V1Y4	-	-	Y (KPRK)
G7K4B4	-	-	-
A0A072UHZ1	-	-	Y (RKKQMTILKDVSGIVKPRR,KKQMTILKDVSGIVKPRRM)
G7KD07	-	-	Y (RKVDSGLLSKIPKGKKL)
G7KET5	-	-	-
S4SZF7	-	-	-
A0A072VMS3	-	-	-
A0A072U3F3	-	-	Y (KRRK)
G7I5Z0	-	-	-
G7JFA7	-	Y (0.99 | 1-23)	Y (FKVK)
A0A072VA43	-	-	-
A0A072UB85	-	-	Y (RKISAAFRVQSQTRKTKVR)
A0A072UBN3	-	-	-
E2IXG7	-	-	-
A0A072V136	-	-	Y (KRAQYRLMRDAMEKRFIR)
G7JPF9	-	Y (0.879 | 1-31)	-
A0A072VAU6	-	-	-
A0A072URI7	-	-	-
G7KKG8	-	-	Y (KKQDVFWVTQRRSRP)
G7JH36	Y (0.976 | 1-51)	-	-
A0A072UUB8	-	-	-
G7LJ58	-	-	-
A0A072U3F0	-	-	-
A0A072URH9	-	-	Y (PKIKRIR)
G7JBG6	-	-	-
A0A072USL8	-	-	-
A0A072U2Z0	Y (0.99 | 1-41)	-	-
A0A072TPB6	-	-	Y (RRRK)
G7K4P9	-	-	Y (SKKKKKKKSK,RRRASEANEFAFKHRKS)
A0A072UCP9	-	-	Y (KRPR)
A0A072UX35	-	-	Y (KRDPDNGIDAVGKRGKRT)
A0A072U790	-	Y (0.979 | 1-24)	Y (RRRR,RRRLESHIEMEESSWRTRK,RRLESHIEMEESSWRTRKE)
A0A072V798	-	-	-
A0A072TNP0	-	-	Y (RRRK)
G7KVN9	-	-	Y (PKPS)
A0A072UHA8	-	-	Y (KKRP,PQWKRKS)
A0A072V1Q2	-	-	Y (RRYKNGSHLWQLALQKRKE)
A0A072UNX2	-	Y (0.993 | 1-23)	-
G7IC43	-	Y (0.932 | 1-42)	Y (RKKKFAPKKLVYKERRA,KLLKEHRKKKFAPKKLVYKERR)
G7I9F5	-	Y (0.987 | 1-28)	Y (RRKR,RSEKRLR)
G7IB33	-	-	-
G7KSZ4	-	-	-
A0A072TMF6	-	-	Y (KRREKYGWNELAKEKGK,RRSKRVATLEFDRVRKS)
A0A072UDA0	-	-	Y (RRRR)
G7KF46	-	-	-
G7IFM8	-	-	-
G7JRM0	-	-	-
A0A072UX41	-	-	Y (RKSK)
G7LCS2	-	-	Y (RKLNNKSNSMKKKKYH)
A0A072U261	Y (1.0 | 1-41)	-	Y (RREKVTDGVEDTFGRRKKQ)
A0A072U4A7	-	-	-
A0A072VHK5	-	-	Y (KKHK)
A0A072UTQ8	-	-	-
A0A072VI50	-	-	-
G7KRN9	-	-	-
A0A072VRP5	Y (0.999 | 1-71)	-	Y (KRKL)
G7KWK7	-	-	-
A0A072V1J5	-	-	Y (FKRR,DRRKREPPQRF,RRKREPPQRFIRRRVI)
G7J5E5	Y (1.0 | 1-81)	-	-
A0A072VEJ4	-	-	-
G7KQ54	-	-	-
A0A072USK6	-	-	-
A0A072UI80	-	-	Y (KKKNKVDIKQNPKSLRRLR,KKNKVDIKQNPKSLRRLRT)
G7JGP4	-	-	-
A0A072TLW2	-	-	-
A0A072TVD1	-	-	-
G7KE37	Y (1.0 | 1-61)	-	-
A0A072VEN6	-	-	-
A0A072UFF1	-	-	Y (LGEV,RMSKRKV)
G7I281	-	-	Y (KRNSFIIASPDEERKILR)
G7JE53	-	Y (0.985 | 1-26)	Y (RKRLAKKKGTPHRPK)
G7KS18	-	-	Y (EKKKSSRSSRKN)
G7I2C8	-	-	-
A0A072UQZ4	-	Y (0.935 | 1-21)	-
G7I4C4	-	-	-
G7J356	-	-	Y (RRYKNGSHLWQLALQKRKE)
G7I826	-	-	-
A0A072VMN3	-	-	Y (PRKQLRKKTPKAKA)
A0A072VEZ4	-	Y (0.665 | 1-40)	-
G7KE77	-	-	Y (KKLVINYFYAFLRKNCRR)
A0A072V4B4	-	Y (0.988 | 1-33)	-
A0A072VR08	-	-	-
Q0GXX4	-	-	-
G7IL64	-	-	-
G7LH13	-	-	-
A0A072VYY2	-	-	-
G7IJC9	-	-	-
A0A072UWF8	Y (0.999 | 1-51)	-	-
A0A072UE37	-	-	-
G7KN19	-	-	Y (RDKEDKKKK)
G7JDF8	-	Y (0.92 | 1-30)	Y (KKTTPKWRYDLGRRKNF)
A0A072UXK6	-	-	Y (KKKEIDLLAHKQVRR)
A0A072UC34	-	-	-
A0A072V7U8	-	Y (0.963 | 1-29)	Y (KRAR)
A0A072TY85	-	-	-
A0A072V2Z8	-	-	-
A2Q4V2	-	-	-
A0A072UPV5	Y (0.778 | 1-59)	-	-
G7J6T3	Y (0.933 | 1-79)	-	-
G7I9V4	-	-	Y (RIYKRQR)
G7JNL7	-	-	-
A0A072V1Y8	-	-	-
A0A072V5B8	-	-	Y (KVKK)
A0A072UQZ7	-	-	-
G7KYV8	-	Y (0.942 | 1-27)	-
A0A072UQN0	-	-	Y (KKLQDEIQNEVGNKRKIE)
A0A072VFN1	Y (0.935 | 1-49)	-	-
A0A072UDC6	-	-	-
A0A072VIK5	-	-	-
A0A072TWP5	-	-	Y (KRRK,LGEV,RKRK)
A2Q2X1	-	-	Y (KRAR,RKAQKMWAKTSFKQRRQ)
I3T5I1	-	-	-
G7JYU0	Y (0.959 | 1-42)	-	Y (RRRR)
B7FLU5	-	-	-
G7KVN8	Y (0.956 | 1-62)	-	-
A0A072UFN6	-	-	Y (KKRP,PQWKRKS)
A0A072U5F4	-	-	Y (RVKKRVR,KKVVINYGYDFLRRNSR)
A0A072VHA6	-	-	-
A0A072V5J3	-	-	Y (RKLVIMALDRLKRGRG)
A0A072URZ8	-	Y (0.985 | 1-26)	Y (RKRLAKKKGTPHRPK)
G7L1E7	-	-	Y (FKVK)
A0A072TF60	-	-	-
A0A072V9U1	-	-	-
A0A072VFN2	-	-	-
G7KXJ2	-	-	-
G7K4K9	-	-	Y (KRVK)
B7FI41	-	-	-
G7IRP5	Y (0.862 | 1-49)	-	-
G7I9X7	-	-	Y (KRRP)
G7LDV2	Y (0.765 | 1-40)	-	-
A0A072UGC9	-	-	Y (RRSTAVADSSRGKER)
A0A072U2G0	-	-	Y (RRRLVKKPK,KKLVINYFYAFLRKNCR)
A0A072UU36	-	-	-
G7KWY3	-	-	-
A0A072V357	-	-	-
A0A072U571	-	-	-
G7JG63	-	-	Y (KRSDAVLSTYLHLSVRRRR)
A0A072UFL4	-	-	Y (FKRR,RRKRDPPQRFIRRRVI)
A0A072TV29	Y (0.908 | 1-40)	-	-
G7KXE7	-	-	Y (KVKK)
G7JSP5	-	-	-
A0A072U8M5	-	-	Y (RKYKIDISGDPRALRRLKS)
A0A072VDL6	-	-	-
A0A072UX27	Y (0.913 | 1-48)	-	-
G7I4I7	-	-	Y (PFQKRKG)
A0A072ULI9	Y (1.0 | 1-39)	-	Y (RRRR,KKRLFSNHYSYRKFRRKKW,KRLFSNHYSYRKFRRKKWT)
A0A072TU08	-	-	-
Q6UD73	-	-	-
A0A072U1N6	-	-	-
A0A072UTC6	-	-	-
A0A072UIH6	Y (0.999 | 1-21)	-	-
A0A072W093	-	-	Y (RRPGTDGTTTELRKRNKSK)
A0A072URI0	-	-	-
A0A072V2F7	-	Y (0.916 | 1-25)	Y (KRHR)
A0A072TYI2	-	-	Y (KRRK,LGEV,RKRK)
G7KP52	Y (0.724 | 1-41)	-	-
G7JMC6	-	-	Y (KKHK)
G7JXE9	-	-	Y (KVKK)
A0A072UBA4	-	-	-
G7I8F4	-	-	-
A0A072ULT7	-	-	-
A0A072VQC5	Y (0.999 | 1-51)	Y (0.928 | 1-21)	-
A0A072U3Y6	-	Y (0.871 | 1-29)	-
G7IKC7	-	-	-
A0A072U4P7	Y (0.796 | 1-72)	-	Y (LGEV,RRRK)
G7IY20	-	-	-
A0A072U8H8	-	-	Y (RRRGTRMKHHSRRRRSM)
G7JE52	-	Y (0.985 | 1-26)	Y (RKRLAKKKGTPHRPK)
G7KWQ3	-	-	Y (KRQKKFPKKNYFRKERH)
G7JB42	-	-	Y (RKEGNKSCPQCKTRYKRLR,RKKGKGGNKKYGDKKRGVKR)
A0A072TZM8	-	-	-
A0A072VF34	-	-	-
G7K170	-	-	-
A0A072TMZ2	-	-	-
A0A072VAE5	-	-	-
G7K1Z6	-	-	-
G7J0A5	-	-	Y (KKWK,KRSR)
G7IX30	-	-	-
G7I563	-	-	-
G7L1C9	Y (0.798 | 1-41)	-	Y (KKLCEIFDGIIEERIRSR)
B7FLS1	-	-	-
A0A072V2X4	-	-	-
A0A072UX77	-	-	-
A0A072U1E1	-	-	-
G7JBT7	Y (0.676 | 1-50)	-	Y (RGKKRRRS)
G7J7N4	-	-	Y (RRRR,KKKRGFPVTIQMDTKVKMK)
Q2HSS5	-	-	Y (KKKKK)
A0A072UTW6	-	-	-
A0A072UW05	-	-	-
G7IUD1	-	-	Y (KKNKGDEGGKDIMKKHRQ)
A0A072UCX0	Y (0.985 | 1-42)	-	-
A0A072VPU2	-	-	-
A0A072V1R1	-	-	Y (KKETSPTATASGNVKKKRK)
G7K494	-	-	Y (KKKK,PKKK)
A0A072TX89	-	-	-
G7KE80	-	-	-
B7FII2	-	-	-
A0A072U1A6	-	-	-
A0A072VPC5	-	-	-
A0A072U4Z7	-	-	-
A0A072UUH3	-	-	-
I3SLJ0	-	-	-
G7JVM4	-	-	-
A0A072TXE9	-	-	-
A0A072UVK2	-	Y (0.662 | 1-37)	Y (RRHVWDIIENAKKGRA)
A0A072UQU2	-	-	-
A0A072URU9	-	-	Y (RKRR)
G7JYX6	-	-	-
G7J410	-	Y (0.871 | 1-41)	-
A0A072TME5	-	-	-
G7I4Z9	-	-	-
G7LEE2	Y (0.998 | 1-42)	-	-
A0A072TJQ1	-	-	-
G7IFA1	-	-	Y (PEEKRKL)
A0A072VQA2	-	-	Y (RKRK,RKLNEIAASGDSRRKFA)
A0A072V4Y6	-	-	-
A0A072UBN6	-	-	Y (KKLIKATSKEIDKWRR)
A0A072TPV8	-	-	Y (RRRK)
G7KXV1	-	-	-
A0A072UD90	-	-	-
A0A072U2R0	-	-	-
A0A072V3H3	-	-	-
B7FML7	-	-	Y (KRVEGLKDVRRNKKQ)
G7IJS9	Y (0.999 | 1-51)	-	-
A0A072VZC5	-	-	-
G7L6K2	-	-	-
B7FKU1	-	-	-
G7LGP1	-	-	-
A0A072UN82	-	-	Y (RKKWSRRDR)
G7JLC2	Y (0.991 | 1-24)	-	-
A0A072VQN0	-	-	Y (RKRK)
A0A072VGQ3	Y (0.935 | 1-49)	-	-
A0A072VP51	-	-	-
A0A072TP30	-	-	Y (KRREKYGWNELAKEKGK,RRSKRVATLEFDRVRKS)
G7LIW8	-	-	Y (KRAR,KKKKTGKRR)
A0A072VLY9	Y (0.998 | 1-62)	-	-
A0A072TQB0	-	-	-
G7IJ99	-	Y (0.999 | 1-21)	Y (KRKL,LGEV,RRWLVHILLRGSIVCSKRK)
B7FN10	Y (0.998 | 1-51)	-	-
G7IPG3	-	Y (0.969 | 1-22)	Y (RMRKRKL)
G7KEE9	Y (0.918 | 1-40)	-	Y (KKHK)
A0A072UJL3	-	-	-
I3SE13	Y (0.998 | 1-35)	-	-
A0A072VE54	-	Y (0.969 | 1-22)	Y (RMRKRKL)
A0A072U313	-	-	-
G7IQ59	-	-	-
G7J2B9	-	Y (0.96 | 1-21)	-
G7J2J5	-	-	Y (RKYCYTLEAEERRRYL)
G7ISN0	-	-	Y (KRQK,KRRP)
B7FIQ5	-	-	-
G7J0A6	-	-	Y (KKWK,KRSR)
G7JKL3	-	-	Y (RASSSRKSSKAAKA)
A0A072UHE5	-	-	-
A0A072U0E6	-	-	Y (KKELSTLTEGLKKVKM)
G7JD92	-	-	-
A0A072URA7	-	-	-
G7JSS8	-	-	-
A0A072VGD9	-	-	Y (KKHK)
G7K666	-	-	Y (LGEV)
A0A072U930	-	-	-
A0A072VAP5	-	-	-
G7IB07	-	-	-
A0A072TT00	-	-	-
G7IDX3	Y (1.0 | 1-41)	-	-
A0A072UCB1	-	-	-
G7J2C4	Y (0.68 | 1-59)	-	Y (RRTQSLCSSVVRKFKG)
A0A072TGP1	-	-	-
G7J6Z3	-	-	-
G7INN0	-	-	-
G7KYF6	-	-	-
A0A072UBD5	-	-	-
G7INV1	-	-	-
A0A072UW26	-	-	Y (LGEV,RKKK,KKAQDEVREVFKMKGR)
A0A072UW16	-	-	-
G7LE57	-	-	-
A0A072VDT9	-	-	-
A0A072TLI0	-	-	Y (KKPR)
A0A072U057	-	-	Y (KKAKELKKAAESLHQEERGGAKGRKHRKNVK)
A0A072UBT6	-	-	Y (LGEV,RKKK,KKAQDEVREVFKMKGR)
G7KWC0	-	-	-
G7JMV6	Y (0.953 | 1-27)	-	-
A0A072UE30	-	-	-
G7IJE2	-	-	-
G7IG95	-	-	Y (RKLLIGNQTVRIKKT)
A0A072VGI6	-	Y (0.644 | 1-49)	-
A0A072TVV8	Y (0.99 | 1-61)	-	-
A0A072W072	-	-	-
A0A072TQT5	-	-	Y (KKVKTEHENCLRSKSK)
G7J951	-	-	-
G7L6J6	-	-	-
A0A072UF64	-	-	-
G7KXF1	-	-	Y (RRKR)
A0A072V2W7	-	Y (0.988 | 1-33)	Y (KRLTMGKKGYEKVKER)
G7KK15	-	-	Y (RKKK,KKPSPLGSKSNILSQKKKL)
G7KRK7	Y (0.998 | 1-36)	-	Y (KPSLK)
G7IV59	-	-	-
G7JIE4	-	-	-
G7IKX7	-	-	-
G7JY01	-	-	-
G7IFA2	-	-	Y (SKKKKK,RKQVKESKLNNPEEKRKLS)
A0A072UKU0	-	-	-
A0A072UZQ6	-	-	Y (RKYCYTLEAEERRRYL)
A0A072VEL4	-	-	Y (KVKK,RKKR)
G7IKX8	-	-	-
G7I503	-	-	Y (LGEV,RRVAKSRESAARSARK,KKGATGLQAQLSRKFSRKK,RVAKSRESAARSARKTANAHQRWKVAKDAAKKG)
G7IJE1	-	-	Y (RRVFDIYLQGKPVKK,KKEFNIAEEAGGVGKKVMK)
G7JCW1	-	Y (0.759 | 1-51)	Y (KKKK)
G7IBZ3	-	-	-
G7L9V7	Y (0.782 | 1-58)	-	-
A0A072V5L6	-	-	-
G7JIK6	Y (0.995 | 1-39)	-	Y (KKDVSVSVKIAMEKAKKYK)
A0A072UZS6	-	-	-
B2G3Q0	-	-	-
G7IPF3	-	Y (0.988 | 1-26)	-
G7J1N4	-	-	-
G7IUJ6	-	-	-
G7KME8	-	-	-
G7KE79	-	-	-
G7JGL7	-	-	-
G7K792	Y (0.954 | 1-52)	-	-
A0A072UX81	-	-	-
G7KEV9	-	-	Y (SKKK)
G7IE17	-	-	-
A2Q492	-	-	Y (RRRK)
A0A072UDS5	Y (0.999 | 1-51)	-	-
A0A072UEP4	Y (0.896 | 1-45)	-	-
A0A072VSW1	-	-	-
G7J9Y7	-	-	-
G7J0A0	-	-	Y (KKPLLSHSELRLKVR)
G7KR97	-	Y (0.763 | 1-21)	-
G7K9V7	-	Y (0.975 | 1-31)	-
B7FL46	-	-	Y (KSKDSKK)
A0A072V3G9	-	Y (0.818 | 1-71)	-
G7LIW7	-	-	Y (KRAR,KKKKTGKRR)
A0A072TIL9	Y (0.908 | 1-40)	-	-
G7JDH9	-	-	Y (PFVKRIK)
A0A072V0X5	-	-	-
G7K2C5	-	-	-
A0A072V2S3	-	-	-
G7JAC7	-	-	-
G7KFX1	-	-	-
#--------------------------------------
#--------------------------------------
# Proteins analyzed: 1900
# Number of proteins with cTP: 163 (8.6%)
# Number of proteins with cTP & possible mTP: 18 (0.9%)
# Number of proteins with cTP & NLS: 78 (4.1%)
# Number of proteins with cTP & possible mTP & NLS: 5 (0.3%)
# Number of proteins with mTP: 90 (4.7%)
# Number of proteins with mTP & possible cTP: 3 (0.2%)
# Number of proteins with mTP & NLS: 65 (3.4%)
# Number of proteins with mTP & possible cTP & NLS: 3 (0.2%)
# Number of proteins with NLS and no transit peptides: 484 (25.5%)
# Summary statistics
# Number of proteins with chloroplast localization (cTP, cTP & possible mTP, cTP & NLS, cTP & possible mTP & NLS): 264 (13.9%)
# Number of proteins with mitochondrial localization (mTP, mTP & possible cTP, mTP & NLS, mTP & possible cTP & NLS): 161 (8.5%)
# Number of proteins with nuclear localization and no transit peptides: 484 (25.5%)
# Number of proteins with nuclear localization and with transit peptides: 151 (7.9%)
#--------------------------------------
#--------------------------------------

## Sheet: FACTLC mem 1-2
# -----------------
# LOCALIZER 1.0 Predictions
# -----------------
Identifier	Chloroplast	Mitochondria	Nucleus
A0A072UDL9	-	-	-
A0A072TM82	-	-	-
G7KYF8	-	-	-
G7ITR4	-	-	-
G7KFH1	-	-	Y (KKRP,PQWKRKS)
G7KCR9	Y (0.999 | 1-55)	-	Y (KPRK)
A0A072VE12	-	-	Y (KVKK,RKKR)
G7KL56	-	-	-
A0A072UMT8	-	-	Y (KRSR)
G7I6C5	-	-	Y (KRRK)
G7JT17	-	Y (0.98 | 1-25)	Y (RRRR,PPSKRSK,RKKQDIEMNNRKVKV)
Q84N02	-	-	-
G7INU9	-	-	-
G7IWN4	-	-	Y (KSSKSSKKDSKKNKS,KKIDYLKDKVQASFVKDRR)
A0A072UPQ5	-	-	-
G7KCX9	-	-	-
A9YVC5	-	-	-
G7K2A0	-	-	-
G7JNU5	-	-	-
G7KEH5	-	-	-
A0A072UFZ6	-	-	Y (KKWK)
A0A072V4N8	-	-	Y (KKPAKDVSELYKDAKR,WKEKDKKNKKKKEAPK)
G7ZYX9	-	-	Y (RRLKSRLVALTRRVQK)
A0A072U3I4	-	-	Y (RRVKTPLVKVASKPRRGKL)
G7KXE5	-	-	Y (KVKK)
A0A072VPG2	-	-	Y (RKVLDIFEDLVNQRLKVR)
A0A072VKQ7	-	Y (1.0 | 1-21)	Y (RKPWLDIAMGRYKDRRS)
A0A072V1Q3	-	Y (0.998 | 1-41)	Y (RRRAADYRRPVRRRLS)
A0A072VGS7	-	-	-
A0A072TTK8	-	-	-
G7K078	-	-	-
A0A072U483	Y (0.999 | 1-50)	-	Y (RRRR)
A0A072VEZ9	-	-	Y (RMTKRIK)
G7KLA4	-	-	Y (KKLTNLKQKNDAPKRQTR,RRSSKLHNLITDADKLYKK)
A0A072TI45	Y (0.812 | 1-72)	-	Y (RKLLRGFSGDDSADRLRRC)
A0A072V760	-	-	-
G7IQ16	-	Y (0.836 | 1-27)	Y (KPLHRK)
G7IZ56	-	-	-
A0A072VN57	-	-	Y (TRRHRMR,RKGGLMSELSRRRIKV,KKESDDEVPSRRKASPKKK,RRKASPKKKSRRSSKGKAR,KKKSRRSSKGKARGKKKPP,KKMKKLSNIKEGLSTRTRR,KKLSNIKEGLSTRTRRHRM)
A0A072TQ25	-	-	-
A0A072TWJ6	Y (0.99 | 1-61)	-	-
G7JVH0	-	-	-
G7J5H7	-	-	-
A0A072VL90	-	-	-
G7KV56	-	-	Y (KKGIGRQKMSFFRKRRKVV)
A0A072TL04	-	-	-
A0A072V8D1	-	-	Y (KRYSNESGDEREVRKVRW)
I3S7C4	-	-	-
A0A072U8L3	-	-	-
G7IPA3	-	-	-
A0A072VB56	-	-	Y (KRSR,RKPTDNKCYERRLKN)
G7JHR8	-	-	-
A0A072VNH1	-	-	-
G7IBW6	-	Y (0.84 | 1-60)	-
A0A072U772	-	-	-
Q1S5M1	-	-	Y (RKFESGRIETKTKRV)
G7L1Y7	-	-	Y (FKVK)
G7IYA9	-	-	-
A0A072TLQ6	-	-	-
A0A072U692	-	-	-
A0A072U3M9	Y (0.999 | 1-51)	-	-
A0A072TUP4	-	Y (0.833 | 1-79)	-
G7KCB7	-	-	-
G7ZZ54	-	Y (0.677 | 1-76)	Y (RRLAGNNNNHRSRKRSFKR)
A0A072UZ98	-	-	-
A0A072TIR3	-	-	Y (RSAKRERARRRIHQRLR)
A0A072UXA0	-	-	-
G7IPD4	Y (0.828 | 1-42)	-	-
G7LJ39	-	-	Y (RKSK)
Q1S5M3	-	Y (0.964 | 1-24)	-
G7J2V0	-	-	-
G7KYF5	-	-	Y (RKETVGVETNHRRKRGM)
G7JLA3	-	-	-
A0A072UIN3	-	-	-
A0A072UUS1	-	-	-
A0A072UAI4	-	-	Y (KKIGRRERFLDFRKKMS,KIGRRERFLDFRKKMSEKV)
A0A072U1Q7	-	-	-
G7K7H4	-	-	-
G7LC91	-	-	Y (RRYALYGYDAPVKKKPP,RKKKNLNNKKDKKKKVKH,RKEGNQACPQCKTRYKRLK)
A0A072UFT2	-	-	-
A0A072VE55	-	-	-
A0A072VES3	-	-	-
A0A072U0N2	-	-	-
G7JZG1	-	-	-
G7JMU6	-	-	-
A0A072TJG4	Y (0.99 | 1-34)	-	-
G7JWE5	Y (0.981 | 1-31)	-	Y (RKVLAKNPQVEQQRLHRR)
G7I2B1	-	-	-
A0A072UWF1	-	-	-
A0A072UMH1	-	-	Y (RKAWEFARWWLPFCRRYKI)
A0A072V109	-	-	-
Q2HV13	Y (0.828 | 1-42)	-	-
G7IUF9	-	-	-
G7JF94	-	-	-
A0A072TM96	-	-	Y (PMDKRRY)
A0A072UYZ1	-	-	-
G7KQP7	-	-	-
A0A072UK65	-	-	-
A0A072UWE8	-	-	-
G7JYK1	-	-	Y (FKVK,RRRR)
G7J7V7	-	-	-
A0A072U0F6	-	-	Y (KKQELLAQIVTLQTRKIRL)
G7JHH8	-	Y (0.882 | 1-42)	Y (RRQASLIYTNYRRIKER)
G7KGX5	-	-	-
A0A072UPM1	-	-	Y (RKAWEFARWWLPFCRRYKI)
A0A072U9S3	-	-	Y (RRLKRLR,RKHNIVNIFHRFQRRLKRL)
A0A072V9T4	-	-	Y (RKDNFLENLTGMPIRFRYK)
A0A072UD23	-	-	-
I3T233	-	-	-
G7L9X5	-	-	-
A0A072TT24	-	-	-
G7JWJ8	-	-	Y (KRLHGVDNAIDKSKKV)
A0A072TRA9	-	-	-
A0A072UN37	-	-	Y (RKKRK)
A0A072USM1	-	-	-
A0A072U815	-	-	-
A0A072VFP6	Y (1.0 | 1-42)	-	Y (KPRK)
A0A072UBU4	-	-	-
Q2HTM7	-	-	-
A0A072V9D3	-	-	-
G7KMW6	-	-	-
A0A072V406	Y (0.99 | 1-24)	-	Y (RRNRTSKKSKMRRVKH)
G7KDJ0	-	-	-
A0A072VFK5	-	-	-
G7IDX9	-	-	Y (KRVK)
Q84UD8	-	Y (0.752 | 1-40)	-
G7L9X3	-	-	-
A0A072VAS9	-	-	-
A0A072V1N3	-	-	-
G7IDQ3	-	-	-
G7J722	Y (0.99 | 1-24)	-	Y (RRNRTSKKSKMRRVKH)
G7ITV3	-	-	-
A0A072UR39	-	Y (0.895 | 1-26)	-
A0A072TW03	-	-	-
G7JLT4	-	-	-
G7KE81	-	-	-
A0A072UIR0	-	-	-
A0A072VSS1	-	Y (0.985 | 1-26)	Y (KKPR)
A0A072U691	-	-	Y (KKSK)
A0A072VAD4	-	-	-
G7L8X0	-	-	-
A0A072UGE5	-	-	-
G7IAY2	-	-	Y (KKKK)
I3SF47	-	-	-
G7I890	-	-	-
A0A072U9Q5	-	Y (0.931 | 1-59)	Y (KKRGRKSRR)
G7JFJ6	-	-	Y (RREGRQLCPQCKTRYKRLK,RRQALYGYNPPKGPKRPKM,KRPKMVSCDCCPCFGRRKK)
A0A072UZ10	-	-	-
G7J0F7	-	-	-
G7JS29	-	-	-
G7K2U2	-	-	Y (RKALRTTLNSIIERKVAK)
A0A072VBJ2	-	-	-
A0A072UJD7	-	-	-
G7KV60	Y (0.671 | 1-61)	-	Y (RRRR,RRRKNAKK,KRVAQFMNEVEILARLRHK)
G7INF0	-	-	Y (FKVK,RKTKSKKKSGTNGRSLFSRLYKKKKMGGK)
A0A072VQ95	-	-	-
A0A072TQS4	-	Y (0.874 | 1-21)	-
A0A072UMQ4	-	-	-
A0A072VBW1	-	-	-
G7I6G8	-	-	Y (KRSR,RKRK)
A0A072V1T8	-	-	-
G7J8U7	Y (0.996 | 1-68)	-	-
A0A072V388	-	Y (0.998 | 1-21)	Y (RRRWKTLHKSNPDRARRQ,RRWKTLHKSNPDRARRQGR,RRYFGHKPTIRPNAKKLYR)
G7IF66	-	-	Y (KSMRRAKKGRPP)
I3T8S7	-	-	-
G7IK15	-	-	-
G7KV62	Y (0.671 | 1-61)	-	Y (RRRR,RRRKNAKK,KRVAQFMNEVEILARLRHK)
G7KGC0	-	-	-
S4SZY3	-	-	-
A0A072UTC1	-	-	Y (KRVSHYSSIRKFEVKKMIK)
A0A072V2T5	-	-	-
A0A072UKM7	-	-	Y (KKRGRKSRR)
A0A072VEP9	-	-	-
A0A072UJC1	-	-	-
G7KMF5	-	-	Y (KKRGRKSRR)
A0A072UKZ9	-	-	Y (KKRGRKSRR)
A0A072VQV6	-	-	-
A0A072UCK7	-	-	-
A0A072VI95	-	Y (0.849 | 1-28)	-
G7KHG6	-	-	Y (KKWK)
A0A072VLU6	-	-	-
A0A072U7F2	-	-	Y (KKQKKRKEA)
A0A072UML5	-	-	-
A0A072VZB7	-	-	-
G7K2T5	-	-	Y (RKALRTTLNSIIDRRGNK)
G7L1J3	-	-	-
G7IF67	-	-	-
G7ZY50	-	-	-
A0A072V4T8	-	Y (0.99 | 1-22)	Y (KRLKNESLNSRKFRL)
A0A072UIU3	-	-	Y (RRLQALKSEERRKIL)
A0A072W1F7	-	-	-
G7JSW4	Y (0.81 | 1-47)	-	Y (RKKKLQCLLKGKREKRG)
E2IXG3	-	-	Y (KKRK)
G8A0P3	-	-	Y (KRIMEGDESFEIRKKIKE)
G7KXH4	-	-	Y (KKWK,KRVK,KKINQSLSYRVYFISRKRV)
G7J3C8	Y (0.984 | 1-41)	-	Y (KKEEKQDEEHDEKEKKQ,KKLEVSVVDMVIVEKKEEK)
G7JFQ2	-	-	-
A0A072V228	-	-	-
A0A072TT95	-	-	-
G7KTA0	-	-	Y (KKKDKNNGCSCTLKRKFG)
G7IJE4	-	-	Y (RRVFDIYLQGKRMQK)
A0A072UU44	-	-	Y (RREGRQLCPQCKTRYKRLK,RRQALYGYNPPKGPKRPKM,KRPKMVSCDCCPCFGRRKK)
A0A072W1X2	-	-	Y (KTEEG)
A0A072UM84	-	-	-
A0A072VZX3	-	-	-
G7IG58	-	-	-
G7JR16	-	-	Y (KRIR)
A0A072TLE5	-	-	Y (PMDKRRY)
A0A072ULV3	-	-	-
A0A072TPY2	-	-	-
G7JAC6	-	-	-
A0A072UW73	-	-	-
G7K6S1	-	-	-
A0A072U405	-	Y (0.833 | 1-79)	-
G7IVA0	-	-	Y (RKRK)
G7KPV9	Y (0.994 | 1-51)	-	Y (KKCRAFKSEDGGDVKEKKL)
A0A072V3X0	-	-	Y (RKRK)
A0A072VD62	-	-	-
G7L2R8	-	-	Y (RKLCRYEQSERSYKK,KKAYFGLKNLLKKSKS,KKSKSAEDNASKGKLR)
G7IE16	-	-	-
G7I467	-	Y (0.905 | 1-29)	-
A0A072TSK2	-	-	-
A0A072V9H6	-	-	-
G7JY00	-	-	-
A0A072USP0	-	-	Y (RKRK)
A0A072TST0	-	Y (0.833 | 1-79)	-
G7L7U8	-	-	Y (KRHR)
G7KST0	-	-	-
G7LH40	-	-	-
A0A072UGW2	-	-	-
A0A072UGN7	-	-	-
G7KUQ1	-	-	-
Q2HVB6	-	-	-
A0A072VD56	-	-	-
A0A072VJV6	Y (0.769 | 1-41)	-	-
A0A072UTW3	-	-	-
Q8GSM8	-	-	-
A0A072TWR5	-	-	-
A0A072UHU6	-	-	Y (LGEV)
A0A072VPX1	-	-	Y (RMTKRIK,RKSDFENSEDDNRRTRN,RNGSLKKKVINASSKFRHSLRKKSSRRKNPS)
G7IJM9	-	-	Y (RKSDRPDERCRRKLQ)
G7J2P4	-	-	Y (RKKK)
A0A072TT21	-	Y (0.833 | 1-79)	-
G7KV58	-	-	-
A0A072TMW6	-	-	-
G7IVB2	-	-	Y (KRKR,RKRK)
G7JDL5	-	-	Y (RGWGGRRGGGGFGGGGGRGGGFGGGGGLGGGGGGRGGLGGGGGGGRGG)
G7L8V1	-	-	-
A0A072VFF0	-	-	Y (RMTKRIK,RKSDFENSEDDNRRTRN,RNGSLKKKVINASSKFRHSLRKKSSRRKNPS)
A0A072UQR7	-	-	Y (PKPS,KPGRPARSKARKE)
G7L5S6	-	-	-
G7J9S1	Y (0.933 | 1-51)	-	-
G7L5Z4	-	-	Y (AKKTK)
G7KUD4	-	-	Y (RKRRK)
B7FH11	-	-	-
A0A072VFS8	-	-	-
A0A072UDC8	-	-	-
G7ILY5	-	-	Y (RKALHIREGTIGKWSRR)
A0A072VNI2	-	-	-
A0A072TZI0	-	-	Y (RHRR)
A0A072UP27	Y (0.999 | 1-51)	-	-
G7JLM6	-	-	-
A0A072UXS3	-	-	Y (RKPSSRNSSMSNKTKGR)
A0A072TRF3	-	-	-
A0A072TK58	-	Y (0.91 | 1-59)	Y (KKRGRKSRR)
G7JIP1	Y (0.979 | 1-30)	Y (0.938 | 1-59)	-
A0A072VF38	-	-	-
G7ILA8	-	-	-
G7LI00	Y (0.964 | 1-42)	Y (0.986 | 1-34)	-
G7JXS2	-	-	-
G7J2G9	-	-	-
A0A072VK88	-	-	-
G7ZXK9	-	-	-
A0A072UDV1	-	-	-
A0A072VRR4	-	-	-
G7L0N3	-	-	-
G7IRN4	-	-	-
A0A072UED9	Y (0.993 | 1-80)	-	-
A0A072VIT3	-	-	-
G7JS28	-	-	-
A2Q3U2	-	-	-
I3SMV0	-	-	-
A0A072U3T9	-	-	-
I3SWZ8	-	-	-
A0A072TPJ1	-	-	-
G7IVB0	-	-	Y (KRKR,RKRK,KKEARERRRK)
G7IAU4	-	-	-
G7JCC0	-	-	Y (KKETSPTATASGNVKKKRK)
A0A072USV4	-	-	-
G7IYA1	-	-	-
G7IGM5	-	-	-
A0A072VCU8	-	-	-
G7JPD4	-	-	-
G7JAM5	-	-	-
A0A072UV74	-	-	-
A0A072TJ64	-	-	-
G7K592	-	-	-
A0A072UPV2	Y (0.97 | 1-59)	-	Y (RKVMKTHDLVFSDRPYRK)
A0A072UZC7	-	-	-
A0A072V081	-	Y (0.967 | 1-21)	-
A0A072VFI1	-	Y (0.969 | 1-42)	-
A0A072U400	-	Y (0.833 | 1-79)	-
G7KLA3	-	-	Y (KKLTNLKQKNDAPKRQTR,RRSSKLHNLITDADKLYKK)
G7ITK1	-	-	Y (RRKKPE,RRVQLDCDNRDRFSKR)
G7KPL3	Y (0.926 | 1-33)	-	-
A0A072VR61	-	-	-
A0A072V3U5	-	-	Y (VGRKPVRKPKKK)
A0A072UL68	-	-	Y (KRSNILIAELKKQLR)
A0A072UC78	-	Y (0.953 | 1-27)	-
A0A072VHT7	-	-	-
A0A072TWK9	-	-	Y (KKKK)
A0A072U594	-	-	-
A0A072UHP1	-	-	-
A0A072VDH3	-	-	-
G7J1G3	-	Y (0.796 | 1-27)	-
G7J3U5	-	-	-
A0A072TKE8	-	-	-
G7KPP6	-	-	-
G7IVL1	-	-	-
G7KEV8	Y (0.779 | 1-77)	-	-
A0A072TPR4	-	-	Y (KKRK,RRNCCRIQDSKRKGT)
A0A072U5M2	-	-	-
G7J3I9	-	-	-
G7INM7	-	-	-
G7ZWM6	-	-	-
G7KC97	-	-	Y (KKENMDSGLFGKGRYK)
A0A072UNC0	-	-	-
G7JMC4	Y (0.842 | 1-58)	Y (0.972 | 1-30)	Y (KKKK)
A0A072U5N7	-	-	Y (KKFAVNLYSFLRKNCR,KKLQATYEQELPELNTRRR)
G7KJV4	-	-	-
G7LIM8	-	-	Y (KRRK,RRKR)
A0A072V405	-	-	-
A0A072TJT3	-	-	-
G7IWE5	-	-	-
G7LHL6	-	-	Y (KKFVHAWESLVRERTK)
A0A072UTV8	-	-	-
A0A072U1H6	-	-	-
A0A072TM89	-	-	-
G7JBF8	-	-	-
A0A072VLM5	-	-	Y (KKFPIKVESKTSVIYKRSK,KKMGRKERMFDLRKKMGEKLEEKRRHLEEKSRHIVEKMR)
A0A072U168	-	-	-
A0A072UCV8	Y (0.993 | 1-80)	-	-
G7JAC3	-	-	Y (RKRRKKK,KKAGLKMNWSVRRKIA)
A0A072TXQ7	-	-	-
A0A072UL80	-	-	Y (RKKRK)
G7IQA0	-	-	Y (RKCMEQVEKCLRNAKMDKR)
A0A072UIR6	-	-	Y (LGEV)
A0A072TP06	-	-	Y (RKFEKGQSQTKTKRV)
A0A072TSG9	-	-	-
G7KVP0	-	-	-
A0A072TTA1	-	-	Y (KRRK,RRKR)
G7K2U7	-	-	-
G7K2S6	Y (0.949 | 1-92)	-	-
A0A072TTQ7	-	Y (0.833 | 1-79)	-
A0A072UEP0	-	-	-
G7LB59	-	-	-
G7LFP2	-	-	-
A0A072UU26	-	-	-
A0A072UMV7	-	-	-
Q6QIL3	-	-	-
A0A072UN78	Y (0.81 | 1-47)	-	Y (RKKKLQCLLKGKREKRG)
A0A072TTY8	-	-	Y (KRRK,RRKR)
I3TAB7	Y (0.792 | 1-52)	-	-
A0A072VM17	-	Y (0.989 | 1-31)	-
G7IAQ1	-	-	Y (KRSR,KRIPHYKKVNNQLGTKRYR,KKYWTAPAPAPAPSHRRRK)
A0A072TXR9	-	-	-
A0A072V9S1	-	-	-
G7K7J7	-	-	Y (KRKR,PWIKRHR)
A0A072V7M2	-	-	Y (KKHK)
G7KDI9	-	-	-
A0A072UQ94	-	Y (0.967 | 1-21)	-
G7JZU1	-	Y (0.732 | 1-61)	-
A0A072US22	-	-	-
A0A072VRG7	-	-	-
G7IFE9	-	-	-
A0A072VQH4	-	-	-
A0A072TPI0	-	Y (0.988 | 1-28)	-
G7JKS8	-	-	-
G7JCX8	-	-	Y (KKRK,PKPS)
A0A072URP4	-	-	-
G7IP42	-	Y (0.99 | 1-22)	Y (KRLKNESLNSRKFRL)
A0A072TWG7	-	-	Y (KRIIPLHEITGVRRAKT)
A0A072TJX9	-	-	Y (KRIIPLHEITGVRRAKT)
A0A072V049	-	-	-
Q2HW94	-	Y (0.945 | 1-45)	Y (RKKR)
G7JVB4	-	-	-
G7L4C3	-	-	-
A0A072V233	-	-	-
G7L7V3	-	-	-
G7I8E7	-	-	-
A0A072U2I5	-	-	Y (PRRQPKKKVPKT)
Q2HW51	-	-	-
G7KJJ9	-	Y (0.99 | 1-21)	-
G7IUI1	-	-	-
A0A072URB1	-	-	-
G7JWJ0	-	-	Y (KKKK)
G7LIF2	-	Y (0.949 | 1-36)	-
A0A072VPS8	-	Y (0.9 | 1-42)	Y (RPHKKEVAREKKRVHKK,KKVDGSSSNSSSMRPHKK)
G7L712	-	-	Y (KKWK,KRSR)
A0A072ULA7	-	-	-
G7IUM9	-	-	-
I3T8E3	-	-	Y (RRIVLSIIPNRSSKEKKA)
Q2HVB3	-	-	-
G7KJT7	-	-	-
A0A072TUN9	-	Y (0.833 | 1-79)	-
A0A072UF99	-	Y (0.692 | 1-29)	-
G7K875	-	-	-
A0A072V0F6	-	-	-
A0A072UTX8	-	-	Y (KRKR,RKPRPTDRVRRPSGKKA)
A0A072VBJ9	-	-	Y (RKSK)
Q1S5I9	-	-	-
G7IA23	-	-	Y (RPNKRIR,RAVKRKC,KRSCRRRLAGHNRRRRKTQ,KRVGDSCSKCAIAEVRAKR)
A0A072V983	-	-	Y (KQKKRKPKR)
G7LBX2	-	-	-
A0A072TUR7	-	-	Y (RSEKRGR)
G7K3H0	-	-	-
G7JG55	-	-	Y (RKKRK)
A0A072UGC8	-	-	-
G7JKT4	-	Y (0.982 | 1-22)	-
A0A072UTC3	-	-	-
A0A072UHT1	-	-	-
G7K1P2	-	-	-
G7KVE4	-	-	-
A0A072TP85	-	-	-
G7ITV2	-	-	Y (RKVIYGLSPDHDDIQNRKK)
A0A072VAL5	-	-	-
G7IUY2	-	-	-
A0A072TPZ4	-	-	-
G7IA04	Y (0.798 | 1-79)	-	-
A0A072URQ0	-	-	-
G7K4H3	-	-	Y (LGEV,RKRR)
G7IH64	-	-	-
G7K3F5	-	-	-
A0A072VTH4	-	-	-
A0A072UHX6	-	-	-
A0A072U3C3	-	-	-
G7K7T8	-	-	-
I3SQE0	-	-	-
A0A072V554	-	-	-
G7K2Y9	-	-	Y (RLKK,RKNSDLYGPWKKKNL)
A0A072VAC6	-	-	-
A0A072UEC0	-	-	Y (KSRKNANVDRRKKL,RRILMRDELTEKEKKTLRR)
G7IE15	-	-	-
G7KSF6	-	Y (1.0 | 1-21)	Y (KRKL,RKKR,RKRK,RKEGGEGEQEAKKAYR)
G7LIG3	-	-	Y (RKIKRSKKKK)
G7IBK4	-	-	-
A0A072VLG8	-	-	-
A0A072UCE5	-	-	-
A0A072VPI2	-	-	Y (KVKK,RKKR)
G7JRG3	-	-	Y (RRRTWNKWTRKRKLM)
G7ICA3	-	-	-
A0A072U677	-	-	Y (RKSK)
G7LB44	-	-	Y (KKAEFNREPLYAKFRLR,RKLIKVALLEAAKKREMR,KKREMRYSDLKKIDRGVRR)
G7L536	-	-	-
A0A072UAW7	-	-	-
A0A072UJP6	-	-	Y (KRNFNVSDETDRKKFS)
G7LAK9	-	-	Y (KKGNTALHMATRKGRS,RRRVSGIAKELKKLHR)
G7L2P1	-	-	-
G7IVK0	-	-	-
G7ILX7	-	-	-
A0A072UAS6	-	-	-
A0A072V8L2	-	-	-
G7K1B0	-	-	-
G7KZT5	-	Y (0.965 | 1-22)	-
A0A072UQ04	-	-	-
G7K2Y8	-	-	Y (RLKK,RKNSDLYGPWKKKNL)
G7JFR5	-	-	-
A0A072TW07	-	-	-
G7IHX1	-	-	Y (LGEV)
A0A072V7V6	-	-	-
A0A072UGK9	-	-	-
G7LIG0	-	Y (0.802 | 1-21)	Y (RKTKRRKKEK)
A0A072V2A3	-	-	-
G7JEU9	-	-	-
G7ZYX3	-	-	Y (RKYIMKALINEQKKRLA,KKHILANVLGANAQKRHRF)
A0A072V6Z7	-	-	Y (KKIAVDYIYAFLRKICR)
G7I8P3	-	-	Y (KKRP)
A0A072TRQ6	-	Y (0.936 | 1-35)	Y (RKRK,KRKR)
I3SRP0	-	-	-
G7K117	Y (0.975 | 1-50)	-	Y (RKKR)
G7IPS9	-	-	Y (RRKSSRPFHLSRHRFR,RKSCGEKVTASGKGKKY)
A0A072UVM1	-	-	Y (SSRKR,PPSKRSK)
G7KX04	-	-	-
A0A072TJ82	-	-	Y (KKKK,KRGYNFAF)
G7JWT9	-	-	-
A0A072TFZ0	-	-	-
A0A072UHU1	-	-	-
A0A072VI32	Y (0.945 | 1-70)	-	-
A0A072TMI6	-	-	Y (PKEKRRN)
G7J2R2	-	-	Y (PVRKRYR)
A0A072UI11	-	-	-
A0A072TPL5	-	-	Y (FKVK,RRRK)
G7K3Y5	Y (0.962 | 1-79)	-	-
A0A072VEL9	-	-	Y (KRIR,KRKPLP)
A0A072TKZ7	-	-	-
G7L1R5	-	-	-
A0A072VL22	-	-	-
A0A072VPC6	-	-	-
A0A072VFY3	-	-	Y (LGEV,RYLKRKS)
A0A072UMJ0	-	-	-
G7K0Z9	-	-	Y (RKVKHCQDKWITKRDK)
A0A072VK51	-	-	-
G7JKV1	-	-	-
A0A072V313	-	-	-
A0A072TTN6	-	Y (0.919 | 1-21)	Y (KKRGRKSRR)
A0A072TWC2	-	-	Y (KKKK,KKSKRGRS,RRFTEIPSNKGKKAAR,RKVVTPIYNVIAEEAKKSK)
G7K257	-	Y (0.688 | 1-36)	Y (KVKK,RRKTPLFNSEAGTMKGRKN)
G7ID72	-	-	-
A0A072U676	-	-	-
A0A072UPM9	-	-	Y (KKWK,RRRK,RLKKGIPK)
G7KBD2	-	-	-
G7IJE5	-	-	Y (PKPS,KKDFNIAEEAGGVGKKIIK)
A0A072UFF2	-	-	-
A0A072UQU0	-	-	-
G7L1F3	-	-	Y (PPEKRKF)
A0A072UZA7	-	-	-
G7L7F4	-	-	-
A0A072U8Y4	-	-	-
G8A0T5	-	Y (0.948 | 1-29)	Y (FKVK)
G7LJ42	-	-	Y (RKSK)
A0A072TSS5	-	Y (0.833 | 1-79)	-
G7I2Z9	-	-	-
G7J6R1	-	-	Y (RKSK)
G7JRI0	-	-	-
A0A072VBN5	-	-	-
G7LJ53	-	-	-
G7K3F2	-	-	-
A0A072UBL3	-	Y (0.97 | 1-23)	-
A0A072VEL5	-	-	-
G7I6C4	-	-	Y (KKQLHILQNVSGILKPRRM)
G7K2S5	Y (0.949 | 1-92)	-	-
G7JD87	-	-	-
Q8GSM9	-	-	-
G7JYT4	Y (0.999 | 1-51)	-	-
G7LF59	-	-	-
G7KXL5	-	-	-
G7K0S9	-	-	-
A0A072VEN8	-	Y (0.977 | 1-37)	Y (KPRKK)
Q1S5M7	-	-	Y (RKFEKGQSQTKTKRV)
A0A072TRL0	-	-	Y (KKEDLENHQLRLDWKTRKR)
G7JYT3	Y (0.999 | 1-51)	-	-
A0A072TPZ2	-	-	Y (RRRK,KKEDLENHQLRLDWKTRKR)
A0A072V069	-	-	-
G7JF38	-	-	Y (PVPPRPPLHPALPGAKPSPPPPPAPLGAKPGPPPPPPPAPPSAKPGPPPPPPPAPSGAKPGPRPPPPPPKSGVAPPRPPIGPKAGGPK)
G7KYF7	-	-	-
G7ITL5	-	-	-
A0A072UQP9	-	-	-
G7L1N1	-	-	Y (RKKR,KSKRHRRVRKKEKIS,KKDVSFQLEQTRKTNK,RKTNKNVNGIAKELRKLHR)
A0A072UXZ9	Y (0.995 | 1-60)	-	-
G7J5Q0	-	-	-
A0A072USC8	-	-	-
A0A072VH25	Y (0.998 | 1-48)	-	Y (RKIQLAQLIDKARKL)
A0A072VAW1	-	-	-
A0A072URC4	-	-	-
G7KD53	-	-	Y (RRKSR)
A0A072UM24	-	-	Y (PVPPRPPLHPALPGAKPSPPPPPAPLGAKPGPPPPPPPAPPSAKPGPPPPPPPAPSGAKPGPRPPPPPPKSGVAPPRPPIGPKAGGPK)
A0A072UEV2	-	-	-
I3SHB6	-	-	-
A0A072UNL7	-	-	-
I3SQR5	Y (0.998 | 1-30)	-	Y (KKVSAKFLTTSQRRNIKR)
G7KWP5	-	-	Y (KKKK,KKSKRGRS,RRFTEIPSNKGKKAAR,RKVVTPIYNVIAEEAKKSK)
A0A072UZW4	-	-	-
A0A072UIS3	-	Y (0.826 | 1-49)	-
A0A072V9T1	-	-	-
A0A072V9S7	-	-	-
A0A072VK92	-	-	-
G7LGW7	-	-	-
A0A072TQI9	-	-	Y (RRRK,KKEDLENHQLRLDWKTRKR)
A0A072V5J0	-	-	Y (SSRKR,PPSKRSK,KKLNLSKIYSFKCGKK)
G7JM48	-	-	-
A0A072UNX5	-	-	-
G7IGG1	-	-	-
G7IDC2	-	-	Y (KKSFKSYASQNNKHSRK)
A0A072VAN5	-	-	-
G7J2G3	Y (0.892 | 1-22)	-	Y (KLVPR)
G7JLC4	Y (0.996 | 1-58)	-	-
G7IGL6	-	-	-
A0A072VAD3	-	-	-
G7LAL6	Y (0.993 | 1-22)	-	Y (RPRR)
A0A072UKC3	-	-	-
Q2HUA0	Y (0.62 | 1-51)	-	-
G7JB89	-	-	-
G7LJ38	-	-	-
G8A2J8	-	-	-
G7IV73	-	-	-
G7L963	-	-	-
A0A072UI51	-	-	Y (KRSR)
G7L3B0	-	-	-
G7KPW0	Y (0.994 | 1-51)	-	Y (KKCRAFKSEDGGDVKEKKL)
A0A072VGY3	-	-	Y (KKIAVDYIYAFLRKICR)
A0A072UT64	-	-	-
A0A072VPV8	-	-	Y (RKEQVEFLVPFIEQRRRAF)
G7LAH3	-	Y (0.969 | 1-24)	-
A0A072UZB8	-	-	-
A0A072VAD0	-	-	-
A0A072TUP8	-	-	Y (KRIR)
A0A072UNL4	-	Y (0.891 | 1-28)	-
G7JFE9	-	-	-
G7I6U4	-	-	-
A0A072UXR2	-	Y (0.999 | 1-51)	Y (KRNTLLFFRGRLKRN)
A0A072TNA4	-	-	-
A0A072UNV9	Y (0.818 | 1-71)	Y (0.845 | 1-35)	-
Q2HSW7	-	-	-
Q8GV73	-	-	-
A0A072VNF7	-	-	-
A0A072U895	-	-	-
A0A072TLL6	-	-	-
A0A072VNV3	Y (0.786 | 1-59)	-	Y (HRKNRFKRKANG,RRFSSEDGIDYRTRTRRL,KKDFTWLGIPFTEGGRERR,KRKANGSKIYASGVATKKR,RKANGSKIYASGVATKKRM)
G7J6J8	-	-	Y (RKKR)
G7IP50	-	-	-
G7K281	-	-	-
G7K6F5	-	-	Y (KVKK)
G7K566	-	-	Y (KVKK)
A0A072VN16	-	-	-
A0A072UGN3	-	-	Y (KKHRYCGTGWSNWLKPRIR)
A0A072UH37	-	-	-
G7KGE2	-	-	-
A0A072UXL5	-	-	-
G7KF86	-	Y (0.833 | 1-72)	-
G7K519	-	-	-
A0A072TPZ8	-	-	Y (RKRK)
A0A072V7N8	-	-	Y (KKAKLVRFYSDVKRVKE)
A0A072VDW2	-	-	-
A0A072UZ94	-	-	Y (RRRR)
G7JT83	-	-	-
G7I5V7	-	-	-
G7K3Y4	Y (0.962 | 1-79)	-	-
A0A072U1Y6	-	-	Y (KKDAALAVKPPKRKVKKE)
G7L7Q4	-	-	Y (RDGKRQK,KKINGVEGIARKLRV)
A0A072VDZ3	-	-	-
A0A072TE18	-	-	Y (KKLKKTDSTFNLPKGPRK)
G7IZG1	-	-	-
G7JIE2	-	-	Y (LGEV)
G7JD85	-	-	-
A0A072VRC1	-	-	Y (RKRK,RKLKEKAASSDSRRKFA)
G7IEZ3	-	-	-
G7LBP9	-	-	Y (KRKR)
A0A072TZM5	-	-	Y (KRRK,RRRR,RRRGGHSGR)
A0A072TLZ6	-	-	Y (KKKKK)
G7I9K3	-	-	-
A0A072TLZ1	-	-	Y (RIFKRQK)
A0A072UV66	-	-	Y (RKSLKLTHESRKKFS,KKGKLRKSVLVKKEER)
G7K2U6	-	-	-
A0A072TQ73	-	-	Y (KRSR)
A0A072VQE2	Y (0.751 | 1-75)	-	-
A2Q448	-	-	-
G7KMN1	-	-	-
A0A072UWF6	-	-	Y (KKHK)
G7L8V2	-	-	-
G7IIC3	-	-	-
G7JC50	-	-	Y (KKKK)
G7JDI5	-	Y (0.995 | 1-21)	-
G7K2B6	-	-	-
A0A072VED8	-	-	Y (RMTKRIK,RKSDFENSEDDNRRTRN,RNGSLKKKVINASSKFRHSLRKKSSRRKNPS)
A0A072UNC5	-	-	-
A0A072VHN5	-	-	-
G7LB84	-	-	Y (PPKKRKK)
A0A072ULL2	-	Y (0.999 | 1-51)	Y (KRNTLLFFRGRLKRN)
A0A072UCF7	Y (0.991 | 1-33)	-	Y (RRYQKLEMIEELKIDKRRF)
A0A072TQY5	-	-	Y (RDGKRQK,KKINGVEGIARKLRV)
G7JRH2	-	-	Y (QRRSKLYKRRDKKRA)
G7K7M5	-	-	-
A0A072U298	-	-	Y (RRTVDQVLHRIIEIRRTPR)
A0A072VGF4	-	-	Y (KVKK,KKRKK)
G7LDF4	-	-	-
A0A072VHX3	-	-	-
G7JSQ8	-	Y (0.891 | 1-28)	-
A0A072UD37	-	-	-
G7IV60	-	-	-
G7KGP1	-	-	-
A0A072VZT8	-	-	-
G7LBK8	-	-	-
G7LBB2	-	-	Y (RKIQNDCATAAKKLRA)
G7LBG9	-	-	-
A0A072VN94	-	-	-
A0A072UKZ5	-	-	Y (RKGTKDCVVDGKMIKK)
A0A072UTP6	-	-	-
G7KKD8	-	-	Y (KKKEKEDAKKKTEK,KKGKEYYAKVGKAWKR,KKEEIINDLVKFKKGKE,KKSEEDEDKDEEEEINKRK)
G7LHX9	-	-	-
G7K0Y3	-	-	Y (KHKR)
A0A072VHX9	-	-	-
G7JPE8	-	-	-
I3S8N9	-	-	-
G7LBH0	-	-	-
A0A072UGH6	-	-	-
A0A072UTY5	-	-	-
A0A072TS26	-	-	-
A0A072V0M6	-	-	-
A0A072URI9	-	-	-
G7J317	-	-	-
A0A072VAG8	-	-	-
G7K1C3	-	-	-
A0A072VIB4	-	-	-
G7K4E4	-	-	-
G7JC68	-	-	-
G7K1C1	-	-	-
A0A072U715	-	-	-
G7ITJ8	-	-	Y (RRVQLDCDNRDRFLKR)
A0A072U5Z4	-	-	Y (KKKR)
A0A072VB47	-	-	-
A0A072UUK0	-	-	-
A0A072UUK5	-	-	-
A0A072U6B8	-	-	-
G7JQW9	-	-	-
A0A072TQ44	-	Y (0.993 | 1-24)	-
G7LDY0	-	-	-
G7L194	Y (0.931 | 1-47)	-	-
G7I4F5	-	-	-
G7KUD5	-	-	Y (KKGIRRQEMTIFRKRRKHV)
G7ITK2	-	-	-
A0A072UHB7	-	-	-
A0A072UZQ8	-	-	-
G7JQX2	Y (0.973 | 1-27)	-	-
G7LGX6	-	Y (0.924 | 1-30)	-
A0A072UYK7	-	-	-
G7JD86	-	Y (0.794 | 1-32)	Y (KKKRKKK)
A0A072VQY9	-	-	-
G7IVP7	-	-	-
G7J2Z9	-	-	-
G7II43	-	-	-
A0A072TZX5	-	-	-
A0A072UZH9	-	-	-
A0A072U1H2	-	-	Y (KRSR)
G7KSA1	-	-	-
G7L2R9	-	-	-
G7I709	-	-	-
G7ISE3	-	Y (0.995 | 1-25)	Y (KRRK)
A0A072TWH7	-	-	-
A0A072UPE3	-	-	-
G7JZY8	Y (0.975 | 1-50)	-	Y (RKKR,KKLFEAWYEKRQMKK)
G7L2Y9	-	-	-
G7JQT1	-	-	Y (KRIR)
A0A072UAV7	-	-	Y (RRKR)
A0A072TUV2	-	-	-
Q2HTB8	-	-	-
G7JPV2	Y (1.0 | 1-37)	-	Y (KKKNKRLVLDYLGLKGRRN)
A0A072V4F6	Y (0.971 | 1-72)	-	-
A0A072UTJ6	-	-	Y (KKRK)
G7JCS6	Y (0.818 | 1-71)	Y (0.845 | 1-35)	Y (KRRR)
A0A072V4R8	-	Y (0.793 | 1-66)	Y (RRQSERVLKDRRKYL)
G7JZ34	-	-	-
A0A072W1K8	-	-	-
A0A072V476	-	Y (0.982 | 1-23)	Y (RKKR)
A0A072U218	Y (0.996 | 1-52)	-	-
A0A072UAV4	-	-	-
G7K6V8	Y (0.977 | 1-21)	-	Y (KKKNKTIKNLKKNKE,GPKGFGPSPKKKNKTIKNLKKN)
G7KSQ0	-	-	Y (LGEV)
G7I9K4	-	-	-
A0A072VCB6	-	-	-
A0A072VHL1	-	-	-
G7ICI3	Y (0.922 | 1-27)	-	-
G7IC89	-	-	-
G7IJN7	-	-	-
G7JJC9	Y (0.994 | 1-44)	-	Y (RKDRDKAWNELQRAAKAKK)
G7L8N9	-	-	-
G7JNT5	-	-	-
A0A072VJ21	Y (1.0 | 1-41)	-	-
G7JCQ4	-	-	-
A0A072U1C6	-	-	Y (RRKR)
G7L2J3	-	-	-
A0A072TS74	-	-	Y (KRRP)
A0A072UAV1	-	-	-
G7LJP1	-	-	-
A0A072UVN7	-	-	Y (RKISSMQFNSHRKNRY)
A0A072TXR0	-	-	Y (RHRR)
A0A072U1F1	-	-	-
A0A072VSK4	-	-	-
G7IHC3	-	-	Y (RHRR,PRKRP)
Q1SKZ4	-	-	-
A0A072UVC1	-	-	-
G7JN29	Y (1.0 | 1-51)	-	-
G7J1T2	-	-	Y (KRRP)
A0A072VPM7	-	-	-
Q4VYC9	-	-	Y (RRRR)
G7JSR8	-	Y (0.999 | 1-51)	Y (KRNTLLFFRGRLKRN)
G7J4E8	-	-	-
G7KFW4	-	-	Y (LGEV)
A0A072VIJ8	Y (1.0 | 1-41)	-	-
G7IGR9	-	-	-
G7JGX6	Y (1.0 | 1-44)	-	Y (KKFMGNPSIEAAIKLEKKR)
G7JKU3	Y (0.842 | 1-50)	-	-
A0A072TTM0	-	-	Y (LPKKPAPGQGR)
G7K531	-	-	-
G7JEC3	-	-	Y (RKRR)
A0A072U440	-	-	-
G7JCT5	-	Y (0.967 | 1-21)	-
G7KA56	-	Y (0.856 | 1-36)	-
G7JBN2	-	-	Y (KRIR)
G7L5Z8	-	-	-
Q84YG8	-	-	-
G7KUB8	-	-	-
A0A072UBH6	-	-	Y (RKKR)
A0A072VNU1	-	Y (0.676 | 1-81)	-
A0A072TW12	-	-	-
G7IB08	-	-	-
A0A072U6D2	-	-	-
A0A072TVQ0	-	-	-
G7ILW5	-	-	Y (KKHK)
A0A072U9Q3	-	-	Y (KRRK)
A0A072U0A2	-	-	-
G7IUL3	-	-	-
G7L107	-	-	-
G8A0X8	-	-	-
G7LER6	-	-	-
Q2HTW1	-	-	Y (KKKK)
A0A072UM73	Y (0.842 | 1-58)	Y (0.972 | 1-30)	Y (KKKK)
A0A072ULA3	Y (0.979 | 1-30)	Y (0.938 | 1-59)	-
A0A072THL1	-	-	Y (KRTPKMSAYWFKQLLTKKK)
A0A072TNX5	-	-	-
A0A072UI19	-	Y (0.797 | 1-41)	-
A0A072UL72	-	-	Y (RKSK)
A0A072V0Z7	-	Y (0.776 | 1-26)	Y (RRRK,RLKKGIPK)
A0A072V5M0	-	-	Y (KRRP)
G7J458	-	Y (0.981 | 1-33)	Y (KKKK,KKNSTGSATNSSEGASKKK,KKKAFIVIGINTAFSSRKR,KKAFIVIGINTAFSSRKRR)
A0A072VQ89	-	-	-
A0A072TU71	-	-	-
A0A072TNX0	-	-	-
G7J459	-	Y (0.984 | 1-34)	Y (KKKK,KKNSTGSATNSSEGASKKK,KKKAFIVIGINTAFSSRKR,KKAFIVIGINTAFSSRKRR)
A0A072UCL8	-	-	-
G7JQ43	-	-	-
A0A072UT66	-	-	-
G7KBX5	-	-	-
G7I4Z8	-	Y (0.991 | 1-24)	-
A0A072UFK6	-	-	-
G7K4U8	-	Y (0.932 | 1-36)	-
A0A072W205	-	-	-
S4T004	-	-	-
G7IP93	-	-	-
A0A072V969	-	-	-
G7IFC4	-	-	-
G7ZZP2	-	-	-
G7L299	-	-	Y (REKKRSR)
G7K105	-	-	-
G7KB70	-	-	-
A0A072UZ18	-	-	-
A0A072TKK0	-	-	Y (LGEV)
A0A072UIX1	-	-	-
A0A072TNJ7	-	-	Y (SRKKSSKSSKKGSDKK,RKDGKQSCLQCKTRYKKHK,KKPGFLSSLCGGSRKKSSK)
A0A072US43	-	-	-
G7JTY5	-	-	-
G7JXB1	-	-	-
G7JUL4	-	-	-
A0A072V1F2	Y (0.973 | 1-27)	-	-
A0A072U6L5	-	-	-
G7I5T7	-	-	Y (RRNSSSVRRGDARRSRS)
A0A072U1F5	-	-	-
G7K2T7	-	Y (0.647 | 1-42)	Y (RKALRTTLNSIIDRRGNK)
G7ZYC8	-	-	Y (RKSK,RKRVSMLREVETLSKIRHR)
G7L3B1	-	-	Y (RHRR)
G7K5H7	-	-	-
G7K4V4	-	-	-
G7KDC8	-	-	-
G7IYJ3	-	-	-
G7INF6	-	-	Y (LGEV)
G7I3S0	-	-	-
A0A072VEM3	Y (0.844 | 1-72)	-	-
G7JCQ8	-	-	-
G7IEW2	-	-	Y (KRKL)
Q2MJ13	-	-	-
A0A072TQZ2	-	-	Y (KRRK)
A0A072U3N9	-	-	-
G7LFG1	-	-	-
A0A072UFL0	-	-	-
A0A072TLF2	-	-	-
G7JWT8	Y (1.0 | 1-41)	-	-
G7IFA5	-	-	Y (PMEKRKL,RRDQEDVLLPLIRGRKQVK)
G7KFJ1	-	-	-
A0A072TIL3	-	-	Y (LGEV)
G7KMF3	-	-	Y (KRRK)
A0A072UD55	-	-	-
A0A072THC7	-	-	-
G7KYG1	-	-	Y (RRRRRQHVNILKDVRLRSR,RRRRQHVNILKDVRLRSRK,RRRQHVNILKDVRLRSRKY)
A0A072UM58	Y (0.979 | 1-30)	Y (0.938 | 1-59)	-
A0A072TVG8	-	-	Y (KKFGNVDGYRVYKQRTR)
G7K2U5	-	-	-
G7ICB3	-	-	Y (KRQK,KKMVVNEGINKKKDY,KKMDVMNNEGVVKKKDY)
I3SL07	-	-	-
A0A072URL6	-	-	-
G7JBY4	-	Y (0.753 | 1-45)	-
A0A072TVF1	-	-	Y (KRIR)
A0A072U314	-	-	-
G7J4X1	-	-	-
G7K339	-	-	-
G7KZT3	-	-	-
A0A072TYY2	-	-	-
A0A072UTF9	-	-	-
G7IRZ9	-	-	-
A0A072VGD6	-	-	-
G7KYG0	-	-	Y (RRRR)
G7IV54	-	-	-
A0A072VKE3	-	-	-
A0A072TI16	-	-	Y (KRSR,KKRNKNRSRYPK,KRRFRHFEELHRRLKE)
G7L5Z3	-	Y (0.959 | 1-24)	-
G7I3V6	-	-	-
G8A1U6	Y (0.982 | 1-42)	-	Y (KKWMEELQIEPWSRTKKS)
G7LDU7	-	-	-
G7KDQ4	-	-	Y (KRRK)
G7ILF8	-	-	-
A0A072VCC7	-	-	Y (KRWRQAAFVLNASRRFRY,KRKNAFGTNTYPRKKGRS,RRFRYTLDLKKEEEKEQKK)
A0A072VN99	-	-	-
A0A072VR67	-	-	-
G7L304	-	-	Y (RRSCRWVRDEKERSR,RDEKERSRVGGRGEKKKERKK)
G7KQL5	-	Y (1.0 | 1-21)	-
A0A072TVI1	Y (0.966 | 1-41)	-	-
A0A072TLD6	-	-	Y (KKRK,RIFKRQK)
B7FIY1	-	-	-
G7J316	-	-	-
A0A072VNL7	-	-	-
G7I686	-	-	-
G7KY55	-	-	Y (KKPR)
G7IZD0	-	Y (0.793 | 1-66)	Y (RRQSERVLKDRRKYL)
A0A072U611	-	-	-
G7JAZ9	-	-	-
G7KDB1	-	-	Y (KKPR)
G7K5X0	-	Y (0.986 | 1-24)	Y (KKEEIDVLAHRQMRR)
G7KCP6	-	-	Y (KKKK)
A0A072UI17	-	-	-
A0A072V8H5	-	-	-
G7ID54	Y (0.974 | 1-40)	-	Y (RRRKSLFCFAGAPRRSFR)
G7KJE4	-	-	-
A0A072TSW4	-	-	Y (KRVK)
A0A072TV23	-	-	Y (LGEV)
A0A072TH02	-	-	-
G7ITV5	-	-	-
A0A072V497	-	-	Y (RRESSEDDKWKRIGSLKKK,KRIGSLKKKAINASCKLRHSLKKKRSSK)
G7JJ80	-	-	Y (PKPS,RKLRNLNNAGRRRIC,KREQAFESIQKLRKQ,KKLKDREKKAKKKSG,KREEEIAKAKLAAERKKKL,VRFRSRAKGPESIQKAIMKRKK)
G8A1C2	-	-	-
A0A072TWN3	-	-	-
G7J4H5	-	-	Y (KKKR)
G7LFW8	Y (0.967 | 1-59)	-	-
G7JZM8	Y (0.918 | 1-40)	-	Y (KKHK)
G7K2B8	-	-	Y (RRRK)
A0A072UC04	-	-	Y (RRRK)
A0A072UMZ9	-	Y (0.968 | 1-26)	-
G7JYX0	-	-	Y (LGEV,RKRK)
G7IVC3	-	-	Y (KRKKKKMKKSK,RRQALYGFDAPRKKKAQ,RREGNQVCPQCKTKFKRLK)
G7JRS4	-	-	Y (KRVK,RRGTEQLQEARVQQKNSRK)
G7LG83	-	-	-
A0A072TIY3	-	-	Y (LGEV)
G7INX5	-	-	Y (KVKK)
A0A072ULJ4	-	-	-
A0A072USR6	-	-	-
G7JI22	-	-	-
A0A072UGM8	-	Y (0.783 | 1-52)	-
A0A072UU72	-	-	-
G7IEN5	-	-	Y (KRKL,RKEDKIQVDGEVGRLLKK)
A0A072U3Q3	-	-	-
G7J4W9	Y (0.999 | 1-49)	-	-
Q2HTI6	Y (1.0 | 1-41)	-	-
G7IZC8	-	Y (0.692 | 1-41)	-
G7J6H8	-	-	-
A0A072TJQ5	-	-	Y (LGEV)
A0A072U346	-	-	Y (AKKTK)
G7IJN8	-	-	Y (RRHHIQGYPSIRIFRK)
G7KJY1	-	-	Y (KKKK,LGEV)
A0A072VC14	-	-	-
G7K2X9	-	-	-
G7LB40	-	Y (0.88 | 1-42)	-
A0A072TF48	-	-	-
A0A072UQ40	Y (0.973 | 1-27)	-	-
A0A072VQG5	-	-	Y (KRKL,RKEDKIQVDGEVGRLLKK)
G7KWQ4	-	-	-
G7K7M3	-	-	-
G7IA71	-	-	-
G7J6M8	-	-	Y (RRRR)
A0A072TJE0	-	-	-
A0A072TTD3	-	-	-
A0A072THU9	-	-	-
A0A072VQ69	-	-	Y (FKRR)
G7KRV5	-	-	-
A0A072U119	-	-	Y (RKDSATYVRNKKKAC)
G7K2B7	-	-	Y (RRRK)
G7KMT1	Y (0.959 | 1-24)	-	-
A0A072VKY1	-	-	Y (PMNKRKY,KEKKKAKRSRKK,KRSRKKQLVQEEERVRGR)
A0A072VQ72	-	-	-
G7JDY5	-	-	-
A0A072TST1	-	-	Y (KRRSSWLTKQLTVKRLLR,RRSDNINCFTQLQRRRPRE)
G7KN31	-	-	-
A0A072TR74	-	-	-
A0A072UST2	-	-	-
G7KFW0	-	-	-
A0A072U4E1	-	-	Y (KGKKHKRFRK)
G7LA26	-	-	Y (KKIQKYALQDKKGKRKAGK)
G7K9G5	-	-	Y (RRRFTWLRKHTRVKRLLR)
G7JJS3	Y (0.828 | 1-60)	-	Y (KRRS)
G7J8E1	-	-	Y (KRKR,KRRS,RKSFKRSVYSKPKSR)
A0A072VF46	-	-	-
A0A072VCJ5	-	Y (0.998 | 1-21)	Y (KRKR,KRSR,RRFLQDVKVNRRKAS)
G7LI83	-	-	Y (KRKR)
A0A072W036	Y (1.0 | 1-61)	-	-
G7JKJ4	-	-	-
G7LHD8	-	-	-
G7L2M4	-	-	-
G7I596	-	-	-
A0A072VJ29	-	-	Y (RKRR)
G7KJK5	-	-	Y (KRKL)
G7IC53	-	-	Y (RKNREISWDIYRKELKR)
A0A072TIQ3	-	-	-
A0A072UUL9	-	-	-
G7JTY3	-	-	-
G7II65	-	-	Y (KKKK)
A0A072TLZ3	-	-	Y (KRKR)
A2Q167	-	-	-
G7JDY4	-	-	-
G7I598	-	-	-
G7JYU3	-	-	Y (KVKK)
G7JSV8	-	-	-
G7JBP0	-	-	Y (RKKPLTVLHDVSGIIKPKR,KKPLTVLHDVSGIIKPKRM)
A0A072UHC3	-	-	Y (RKKK)
G7KEV5	-	-	Y (RRRK)
G7L503	-	-	Y (KGARR,RWKKRKG)
A0A072VEV8	-	-	-
G7J9S2	Y (0.879 | 1-51)	-	-
A0A072V4V3	-	-	-
A0A072UT13	-	-	Y (RKKR)
A0A072UN64	-	-	-
A0A072VFP5	-	-	-
A0A072V9R4	Y (0.98 | 1-59)	-	Y (RKGRR)
G7JKV2	-	-	-
A0A072VEV2	Y (0.624 | 1-42)	-	-
G7J2K3	-	-	-
A0A072U8L4	-	-	-
A0A072TI35	-	-	-
A0A072TGS7	-	-	Y (KRSR,KKRNKNRSRYPK,KRRFRHFEELHRRLKE)
G7I6U5	-	-	-
G7I5A2	-	-	Y (RKDLVNSMGHIRKAKP,MRVRARRKRKKLGNKRFFKK)
G7JYZ6	-	-	Y (KKKK,LGEV,RKRK)
A0A072V4D9	-	-	-
A0A072V1P2	-	Y (0.981 | 1-22)	Y (RRNYLSSVKSIIDRRFPR)
G7K4R4	-	-	-
A0A072U8C2	-	-	Y (RKALRIALNTIIERKMVK)
A0A072U2C5	-	-	-
G7KZ40	-	-	-
A0A072TRW0	-	-	Y (KRKR)
A0A072VQL2	-	-	Y (KRKL)
A0A072VD31	-	Y (0.998 | 1-21)	Y (KRKR,KRSR,RRFLQDVKVNRRKAS)
A0A072UIG2	-	-	-
G7J4M9	-	-	Y (RRRTKLRVTKSTKRRFT)
A0A072VNT1	-	-	Y (KRKL,RKEDKIQVDGEVGRLLKK)
G7KTI4	-	-	Y (RKKK,RRWACYPMLLGRVRRNFK)
G7L5Z6	-	-	Y (AKKTK)
G7K5R3	-	Y (0.993 | 1-51)	-
G7ICD0	-	-	-
G7ITY6	-	-	Y (RRRYLMVIGINTAFSSRKR,RRYLMVIGINTAFSSRKRR,RKRRDSVRATWMPQGEKRK,KRRDSVRATWMPQGEKRKK,RRDSVRATWMPQGEKRKKL)
A0A072UDZ0	-	-	Y (RRKR)
A0A072TNM4	-	-	Y (REIKRRA,RKGKPAR)
A0A072UJN8	-	-	Y (KRKASIGKQFLIVGTKKKT,RKASIGKQFLIVGTKKKTA)
G7JVS2	-	Y (0.71 | 1-34)	Y (RRESDGIVKNRKRYL)
A0A072V2E3	-	-	-
A0A072TSN7	-	Y (0.951 | 1-21)	Y (SSRKR,PPSKRSR,RRKKQDIEVNNRRVKV)
A0A072VRV4	-	-	-
A0A072ULP4	-	-	-
G7I753	-	-	-
G7K7M4	-	-	-
A0A072U1D4	-	-	-
A0A072U795	-	-	-
G7JJV2	-	-	Y (RKICVMKLFSRKRAE)
A0A072TXW1	-	-	-
G7ILW7	-	-	Y (KRQK)
G7K4H1	-	-	Y (LGEV,RRRR)
A0A072TKY7	-	-	-
A0A072TW39	-	Y (0.85 | 1-24)	Y (RRRR,RRFESHVEEMDESSWTKKK)
A0A072VF58	-	-	-
G7I5V0	-	-	-
G7JKP4	-	-	-
A0A072VBL1	-	-	-
G7LA08	-	-	Y (KKKKKYALPDKKSKRKEGK)
G7LA13	-	-	Y (KKIQKYALQVDKKGKRKAG)
A0A072TXH2	-	-	Y (RIFKRQK)
A0A072VEG9	-	-	-
G7LHU0	-	-	-
A0A072VEH4	-	-	-
A0A072VG22	-	-	-
G7LH11	-	Y (0.987 | 1-21)	-
A0A072TL56	-	-	Y (KKKKK)
A0A072VG41	-	-	-
G7IBY3	-	-	Y (RRQALYGYDAPAKKKPP,RKKNRKVNSGPRKKIRDK,RREGNQACPHCKTKYKRIK)
A0A072UVZ8	-	-	Y (KVKK)
A0A072VAS0	-	-	-
G7J627	-	-	-
G7K421	-	-	Y (KRKR,KKKKG,RRFGFPVSVSRRKQKT)
G7J150	-	-	-
A0A072VNP8	-	-	Y (RRQALYGYDAPAKKKPP,RKKNRKVNSGPRKKIRDK,RREGNQACPHCKTKYKRIK)
G7KM48	-	-	-
G7JS79	-	-	-
A0A072UYD0	Y (0.999 | 1-33)	-	Y (KRHR,RKTNPDKELVKKMGK,KRARAAENSKESAKELKK)
G7ITF0	-	Y (0.848 | 1-27)	Y (PLVKRKT,KSQKERPRHRHRE)
A0A072USP1	-	-	-
G7K057	-	-	Y (KKSSGFQAAAKEAVLKRKV)
A0A072UMH7	-	-	Y (RRRR)
A0A072UP53	-	-	Y (PSKKKRVRKSGK)
G7LEB3	-	-	-
G7LB93	-	-	-
A0A072VQN6	-	-	Y (RLRKRKQ)
I3T5G8	-	-	-
G7JPE5	-	-	-
G8A154	-	-	-
G7KD01	-	-	-
G7KD68	-	-	-
G7IEL5	-	-	Y (RRTDPTYSKILVRRAIR)
G7JKZ3	-	-	-
G7KG99	-	Y (0.993 | 1-22)	Y (KPKAEKKGGKSKKP,RKPASNDCYERREKS,KKPWSTQADQSQNEKKRQK)
A0A072UCN5	-	-	Y (RKKR)
G7KKP2	-	-	-
G7JA37	-	-	-
G7K0U9	-	-	Y (KKKKKK)
G7L8S7	-	-	-
A0A072U7M1	-	-	Y (RKRK)
G7LDB8	-	-	-
G7JUE8	-	-	-
Q2MGS1	-	Y (0.992 | 1-38)	-
A0A072UTA4	-	-	-
A0A072US91	-	-	-
A0A072V5T0	-	-	-
A0A072U9U4	-	-	Y (KKAQAEIREAVKGKKRIY)
G7IFC5	-	-	Y (RKICTLELLSAKRVRS)
G7IFK2	-	-	-
A0A072URT0	-	-	-
G7K8P8	-	-	-
G7K610	-	-	-
G7J3K3	-	-	-
A0A072UN22	-	-	-
G7IE06	-	-	Y (RKSK,RCRKRKS)
A0A072TGW7	-	-	-
G7IP73	-	-	-
A0A072ULD0	-	-	Y (PKPS)
G7LJ55	-	-	-
G7IRZ8	-	-	-
A0A072TVF5	-	-	Y (KREDIVNSGSSLLRKYRY)
G7KY61	-	-	-
G7LAR4	-	-	-
G7L5T6	-	-	-
A0A072U7W7	-	-	-
A0A072UTA7	-	-	-
A0A072VUE3	Y (0.851 | 1-51)	-	-
A0A072TCS7	-	-	-
G7JA92	-	-	-
A0A072UEA9	-	-	-
G7KQT0	-	-	-
G7JSW9	-	-	Y (KKKR,RKRK)
G7IUJ0	-	-	Y (KKGRKH,KRGNRCFCFGEDVTKRFLK)
G7J7L6	Y (0.993 | 1-28)	-	-
A0A072V7M5	-	-	-
A4UN77	-	-	-
A0A072U0Q1	-	-	Y (RRRAMTASTRLTYSLRKRN,RRAMTASTRLTYSLRKRNK)
G7JBJ9	-	-	Y (KKHK,RRKKKKFS)
G7IJR4	-	-	-
A0A072U4D3	-	-	-
G7KWW4	-	Y (0.619 | 1-51)	Y (KPRK,KRVK,RKAMDTANVIKRRIN)
A0A072UGV4	Y (0.73 | 1-58)	-	-
G7L7J6	-	-	Y (KKFDWFMEHVLEEHIERRK)
G7KVX9	-	Y (0.791 | 1-51)	Y (KPRK,RKAMDTANVIKRRVN,KKGTYKENIEIGKKKTN)
A0A072TV45	-	-	-
G7JSI7	-	-	-
G7IHT8	-	Y (0.985 | 1-23)	-
A0A072VKA5	-	-	Y (KRKL)
Q2HRX3	-	Y (0.694 | 1-49)	Y (KPRK)
A0A072VN12	-	-	Y (KKGRKH,KRGNRCFCFGEDVTKRFLK)
A0A072UR81	-	-	-
G7JBI4	-	-	Y (KKKK,KVKK,RKRQGSLPGVKGRARFR,RQGAPRKRQGSLPGVKG)
A0A072V003	-	-	Y (LGEV,KRFYIAAF)
A0A072UAW4	-	-	Y (RKKK,RRRK)
G7LB94	-	-	Y (KKVQNELETVVGMKRKVE)
G7KI91	-	-	Y (SSRKR,PPSKRSK,RKVQVYGKNHTFVETRWKK)
A0A072TRB0	-	-	-
A0A072TXG1	-	-	Y (KRKR,RKKK)
G7IVD4	-	-	-
G7L4S0	-	-	Y (HKASKKKGS,KKNYYGNYMAFYKAIKK)
A0A072TUW4	-	-	-
A0A072UKK7	-	-	-
A0A072TZU5	-	-	Y (RRRAMTASTRLTYSLRKRN,RRAMTASTRLTYSLRKRNK)
G7KTF8	-	Y (0.929 | 1-31)	-
A2Q5Z1	-	-	-
G7K141	-	-	-
G7JSW5	-	-	-
A0A072TZ15	-	-	Y (NKKK)
A0A072TX79	-	-	Y (RKALRIALNTIIERKMVK)
A0A072TSS9	-	-	-
A0A072U7C9	-	-	Y (RKVCSKIFNTKQRKE)
A0A072VQ98	-	-	Y (RKRK,RKLKEIAASSDSRRKFA)
A0A072TM03	-	-	Y (RRQKVTSSNSKKRGS)
I3SNC1	-	-	-
A0A072UA43	-	-	Y (RRRAMTASTRLTYSLRKRN,RRAMTASTRLTYSLRKRNK)
G7L0Q1	Y (0.879 | 1-79)	-	-
A0A072TPP2	-	-	-
G7IAD6	-	-	-
A0A072UB02	-	-	Y (RKKR)
G7L915	-	-	Y (LGEV)
G7JVI0	-	-	-
A0A072TVZ3	-	-	Y (RKKR)
G7KYG2	-	-	Y (RRRR)
G7JRM5	-	-	Y (RIKKRASFRK)
A2Q643	-	-	-
G7K7B7	-	-	-
G7JT81	-	-	-
G7L919	-	-	-
A0A072U3L7	-	Y (0.971 | 1-32)	Y (KPKPEKKKRRKSSKKESKK)
A0A072U2L8	-	-	-
G7LIH1	-	-	Y (KRKRKRSEK)
A0A072U170	-	Y (0.929 | 1-31)	-
A0A072U0K0	-	-	-
G7LB39	-	-	Y (KRGEGTEERIKGERK)
A0A072UVR5	-	-	-
A0A072TP83	-	-	Y (REIKRRA,RKGKPAR)
A0A072VDN1	Y (0.915 | 1-42)	-	-
G7IZ14	-	-	Y (PKPS)
G7KQJ8	-	-	Y (KKKR,KKRP,KKRASIR)
G7KFL7	-	-	-
A0A072U596	-	-	Y (RRYSILLHSGWKPRRT)
A0A072VE53	-	-	-
A0A072UMH6	-	Y (0.925 | 1-40)	-
A0A072U0W8	-	-	-
G7IXM3	-	-	-
G7JD12	-	-	-
G7L918	-	-	Y (KVKK)
A0A072UI46	-	-	Y (KRKL,RKEKNLQKGRKGSK)
A0A072VP38	-	-	Y (RKWDSQVGCAKFREK)
A0A072TZ52	-	-	Y (RRRAMTASTRLTYSLRKRN,RRAMTASTRLTYSLRKRNK)
G7JSX3	-	-	-
G7KRF9	-	-	-
G7JG00	-	-	-
A0A072TN00	-	-	-
A0A072VCK4	Y (0.995 | 1-51)	-	Y (KKGRKH,KRGNRCFCFGEDVTKRFLK)
G7JZ52	-	-	Y (KRSR,KKVQQEIRNSKVKKE)
A0A072VAH2	-	-	Y (KKKKR)
G7LHE4	-	-	Y (KRKR,RKKK)
A0A072UTW4	-	-	-
G7LEU4	-	-	Y (RRKKRKQ)
A0A072UHH4	-	-	Y (KRSR,KKVQQEIRNSRVKKE)
A0A072V924	-	-	Y (KKKK,RKKK)
A0A072TJK7	-	-	Y (KKNVSIHVTRDSRRQKV)
A0A072U2N1	-	-	-
A0A072UBD2	-	Y (0.902 | 1-23)	Y (KKKKK,KKRGRKSRR)
A0A072VDN5	-	Y (0.9 | 1-42)	Y (RPHKKEVAREKKRVHKK,KKVDGSSSNSSSMRPHKK)
A0A072VQP2	-	-	Y (KKRKKTKGLKE)
A0A072TW24	-	-	-
G7KHI6	Y (0.939 | 1-83)	-	-
A0A072VZY1	-	-	-
A0A072TQF3	Y (0.999 | 1-63)	-	-
G7KBJ2	-	-	-
A0A072VPR6	-	Y (0.964 | 1-28)	-
G7L2P9	-	-	-
G7LEI2	-	Y (0.63 | 1-48)	-
G7JHB4	-	-	-
G7KGH4	-	-	-
G7J4H2	-	-	-
G7KAT1	-	-	Y (KKRP)
A0A072VEI9	Y (0.739 | 1-51)	-	-
A0A072UP34	-	-	-
A0A072V582	-	-	-
G7IQG4	-	-	Y (KKRNLDIQSLNTSRIKKV)
G7KXG8	-	-	-
A0A072TW90	-	-	-
G7L2Q0	-	-	-
G7J4I8	-	-	Y (KKKK,KPRK,KVKK,PKPS,RRRK,LIRRHTKKFRSRG,RKLKYELCYSRGKQK,KKVAKSHEEKRSRPRKM,RRQEVWKVSTTAGARRVKK)
A0A072UP57	-	-	Y (PNAKRNR)
A0A072U8A9	-	-	-
G7LED8	-	-	Y (KRKL,QKKKRK,KKRIKEEYQRRRKQL)
G7IIM9	-	-	-
G7KJY3	-	-	Y (KKKK,KRIR)
G7IZY9	-	-	-
A2Q450	Y (0.995 | 1-51)	-	Y (KKGRKH,KRGNRCFCFGEDVTKRFLK)
A0A072UZ61	-	-	Y (KKKRK)
A0A072VER2	-	-	-
G7IYX7	-	-	Y (RNLKRVR,RKKHGYIRKLFHKKEKE)
G7J926	-	-	-
A0A072TR26	-	-	Y (KKKR,KRIR,KKTFGSENDISDVKEIRK)
A0A072TKB2	-	-	Y (KRKR)
A0A072TLB9	-	-	Y (KRIR)
A2Q660	-	-	Y (GSKRKKKGKKH,KRCGGFHLWIHTKKQKSR,KKLQNAYEILNDSLKRKAY)
A0A072UB78	-	-	Y (KVKK)
G7JSW6	-	-	-
A0A072TFP1	-	-	Y (LGEV)
A0A072VDE3	-	-	-
G7IZ17	-	-	Y (PKPS,RKKLGYMKMLFLSKHKKEK,KKLGYMKMLFLSKHKKEKD)
G7LE41	-	-	-
A0A072VBW5	Y (0.995 | 1-51)	-	Y (KKGRKH,KRGNRCFCFGEDVTKRFLK)
Q2MIZ9	-	-	-
A0A072TYG8	-	Y (0.974 | 1-22)	-
A0A072US59	-	-	Y (RRRR)
G7IZ18	-	-	Y (PKPS,FHRKHKK)
A0A072VLT9	-	-	-
A0A072VD44	Y (0.995 | 1-51)	-	Y (KKGRKH,KRGNRCFCFGEDVTKRFLK)
G7JAD5	-	-	-
A0A072VI85	-	-	-
G7IYY4	-	-	-
A0A072VQF9	-	Y (0.997 | 1-22)	-
G7IYX6	-	-	Y (PKPS,KKKIGYIKKLFLWKHKKEK,KKIGYIKKLFLWKHKKEKE)
A0A072UDN0	-	-	-
G7JR17	-	-	Y (KRIR)
A0A072U3L3	-	-	Y (RRYSILLHSGWKPRRT)
G7KPN7	-	-	Y (KKVGHYYDADPLLKDSKK)
A0A072TLE7	-	-	Y (KKKKK)
G7L0Q4	-	-	-
A0A072US06	-	-	-
G7L7F3	-	-	-
G7J8D0	-	-	-
A0A072TGQ9	-	-	Y (KRQLLNIFGIKGKKT)
A0A072VBF9	Y (0.979 | 1-49)	-	-
A0A072TUR3	-	-	Y (RKLQVDLMEFLKKSKY)
G7IF69	-	-	-
G7L1X7	-	-	-
G7K103	-	-	Y (KRRR,RRRSRQRR)
A0A072TQD4	-	-	-
G7L2M3	-	-	-
A0A072V0A2	Y (0.92 | 1-51)	Y (0.866 | 1-35)	-
A0A072VPM9	-	-	-
A0A072VBZ2	-	-	-
G7L3K6	-	-	Y (RKSK)
A0A072VJ61	-	-	Y (KKVVKMLKDNGFRKLKL)
A0A072USR3	-	-	-
A0A072UNR6	-	-	-
A0A072VGH6	-	-	-
G7IK56	-	-	-
A0A072W2H7	-	-	Y (KKHK)
A0A072V794	-	-	Y (KKRNLDIQSLNTSRIKKV)
A0A072UMC4	-	-	Y (RKRR)
G7JK10	-	-	Y (RKRR)
A0A072VZG4	-	-	-
G7K5P2	-	Y (0.954 | 1-27)	-
A0A072V7T1	-	-	Y (KKRNLDIQSLNTSRIKKV)
G7JU23	-	-	-
A0A072U629	-	-	-
G7I806	-	-	-
A0A072ULP3	-	-	-
A0A072U8R6	-	-	Y (LGEV)
A0A072VSP9	-	-	-
A0A072U7N8	-	-	Y (LGEV)
G7IEM7	Y (1.0 | 1-61)	-	-
G7K8C6	Y (1.0 | 1-22)	-	Y (PKPS)
A0A072V2N5	-	-	-
G7IFV0	-	-	Y (KKRP)
A0A072TWL5	-	Y (0.994 | 1-21)	-
G7IAI5	-	-	-
G7KJ00	Y (0.75 | 1-71)	-	Y (KKKKK)
G7K581	-	-	-
A0A072VAV7	-	-	-
G7IMM5	-	-	Y (LGEV)
G7JNK6	-	-	-
A0A072UJ64	-	-	Y (KRVSHYSSIRKFEVKKMIK)
G7K1A9	-	-	Y (PSKKKRVRKSGK)
G7ICI1	-	-	Y (LGEV)
A0A072TTI0	-	Y (0.948 | 1-22)	Y (REEKRRT,RRRGRSKYGAEKPK,KRTPKKPNSAQRKIAK)
G7JUR7	-	-	Y (QKRKK,KKNVSIHVTRDSRRQKV,RRWRSAVSVVKNPRRRFRW)
A0A072VSL0	-	Y (0.989 | 1-22)	-
A0A072VAS3	-	-	-
G7K5P6	-	-	-
A0A072U8U8	-	-	-
G7ICF9	-	-	-
A0A072TYZ8	-	-	-
G7JK37	-	-	Y (RKKK)
G7JDP0	-	-	Y (KRRR,KKSKQVGREENKNTMKKRR)
A0A072TUX3	-	-	-
A0A072TXH6	-	-	Y (KKKKK)
A0A072VLH7	-	-	-
G7K4G6	-	-	Y (KRKYR)
G7J3B1	-	-	Y (KKKR)
A0A072U505	-	-	-
G7L1C4	-	-	-
A0A072THG4	-	-	-
G7JNH1	-	-	-
A0A072TX56	-	-	-
G7JLN4	-	-	-
G7J474	-	-	-
A0A072TFN2	-	-	Y (KKRLESLKQGMDERKR)
G7I687	-	-	-
A0A072V1L1	-	-	-
A0A072TFJ9	-	Y (0.99 | 1-25)	-
Q40372	-	-	-
G7KE88	Y (0.939 | 1-42)	-	-
G7K821	-	-	-
G7K822	-	-	-
A0A072UDL5	-	-	-
A0A072TQG6	-	-	-
G7K816	-	-	-
A0A072UVP1	-	-	-
A0A072U7S9	-	-	Y (KRAQEEIDHHIGKGRRV)
G7IJQ8	-	Y (0.896 | 1-40)	Y (IKRRRRRK)
A0A072UQI5	-	-	-
A0A072UC87	-	-	-
G7J3H8	-	Y (0.991 | 1-21)	Y (RKALRTTLNSIIERKVVK)
G7IRB3	-	-	Y (RKFKQDDPAMDLIDKKLLK)
G7L022	-	-	-
A0A072V473	-	-	Y (RKSLRLTHESRKKFS)
A0A072U1F9	-	-	Y (KRSR,RHRR,RKTYLNNGPDKGKKYKY)
A0A072TPK7	-	-	-
G7JNQ9	-	Y (0.968 | 1-38)	Y (KKKR)
G7JHU9	-	-	-
G7K1A4	-	-	-
G7KJX9	-	-	-
A0A072TV11	-	-	Y (PPSKRSK,RRKKQDIEVNNRRVKV)
A0A072TYE4	-	-	-
G7KNS1	-	Y (0.639 | 1-28)	-
G7IK59	-	-	-
G7JXM9	-	-	-
G7ZX28	-	-	-
G7LJF3	-	Y (0.76 | 1-55)	-
A0A072UGL5	-	-	-
G7JJM9	-	-	-
A0A072USP4	-	-	-
G7JLE0	-	-	-
A0A072TX90	-	-	-
G7KZP6	-	-	-
A0A072UMV8	-	-	-
A0A072TS94	Y (0.999 | 1-63)	-	-
A0A072UN57	Y (0.838 | 1-69)	-	-
A0A072U8D1	-	-	-
A0A072TFN9	-	Y (0.933 | 1-38)	Y (RRKR)
G7KKY8	-	-	Y (RKVCSKIFNTKQRKE)
G7LE18	-	-	Y (RKVITPIYRVIEKESKKSR)
G7JGH5	-	-	-
A0A072VI09	-	-	-
A0A072TZR6	-	-	Y (NKKK)
A0A072TXR3	-	-	Y (KKFVHAWESLVRERTK)
A0A072TZ31	-	-	Y (RRTSNSSTKLWHSIKSTRK)
G7IS39	-	Y (0.998 | 1-21)	Y (KRKR,KRSR,RRFLQDVKVNRRKAS,KKDVEDQHMWTRERSKAR)
A0A072UAE7	-	-	Y (KKRIR)
A0A072V662	-	-	Y (KRRP,RRNIRKRYSQKKAKD,RKNLVAIFQSIVDERRNIR)
A0A072V914	-	Y (0.997 | 1-29)	Y (RRAAEFRRPIRRKLS)
G7LBR2	-	-	-
G7KC11	-	-	Y (RKNYIKLWYNEKKMRG,RRNCCRVMKSNKKGRM)
A0A072U3M7	-	-	-
G7KXD6	-	-	-
G7IG57	-	-	Y (RPRR)
G7JQJ4	-	-	-
G7KZV5	-	-	-
A0A072U5G3	-	-	-
A0A072TZ44	-	-	-
A0A072TRZ5	-	-	-
G7JBX7	-	-	Y (KRRR)
G7KUC9	Y (0.619 | 1-24)	-	Y (RKRRK)
A0A072V2T7	-	-	Y (RKRK,KRIEKKRSHLKQVSKELKRKVGTEKKK)
G7LB48	-	-	Y (KRRRVGKFFSLTELRLRRN)
G7KXD3	-	-	-
A0A072TZN1	-	Y (0.972 | 1-23)	Y (KRKL,KRNTDTTIGVFRRRVT)
G7LBK6	-	-	-
A0A072U9P9	-	-	-
A2Q670	-	-	-
A0A072VFG2	-	-	Y (RKRHW)
G7K916	-	-	-
A0A072UQE9	-	Y (0.975 | 1-27)	-
G7KJG7	-	-	Y (KRIR,LGEV,KKKKKVK)
G7J2Q7	-	-	Y (RKRK,KRIEKKRSHLKQVSKELKRKVGTEKKK)
A0A072UMX7	-	-	Y (KKRK)
A0A072TSC7	-	-	Y (KKNKNR)
A0A072W026	-	-	Y (LGEV)
A0A072UAK6	-	-	-
G7KSV5	-	-	Y (KRLTPFESNSPESRKKSVK)
G7IM87	-	-	Y (KRRRKS)
A0A072TWQ9	Y (0.981 | 1-37)	Y (0.674 | 1-22)	-
G7J2Q9	-	-	Y (RKRKVGEPRKDKEPRK,KKESKEFGGELFNAISRRR)
A0A072TYA4	-	-	-
G7IFB0	-	-	Y (PDEKRKL,RKDQEDVLLPLIRARKQVK)
G7KDA6	-	-	Y (KKPR)
G7KUG5	-	-	Y (RRRK,RRRR,RRQETTRFVSFLLKKGKE)
G7KRT7	-	-	-
G7K6U3	-	-	-
G7II25	-	-	-
A0A072U542	-	-	-
A0A072U5Z8	-	-	-
A2Q1L9	-	-	-
G7II20	-	-	Y (RKGSRKR)
A0A072VFN8	-	-	-
A0A072TG33	-	-	Y (RRRRKKK)
A0A072UGJ8	-	-	-
G7JHI5	-	-	-
A0A072UJZ4	-	-	-
G7I7H6	-	-	-
A0A072TW55	-	-	Y (RRNCCRVMRSKKKGT)
A0A072VG29	-	-	-
G7K7N0	-	Y (0.988 | 1-24)	-
A0A072U592	-	-	-
A0A072UHT4	-	-	-
A0A072UD59	-	-	-
G7IRK8	-	-	Y (SSRKR)
A0A072THL0	-	-	-
A0A072UVG0	-	-	Y (RKKLGHIKKLFLWKHKKEK,KKLGHIKKLFLWKHKKEKE)
A0A072TM92	-	Y (0.912 | 1-82)	Y (FKRR)
A0A072V5U4	-	-	Y (KAKRAAK)
G7IJD3	-	-	-
A0A072VH75	-	-	Y (KKSRNASGEKPSIKFARR)
G7K646	-	-	-
A0A072TXC1	-	-	-
G7KY93	-	-	-
A0A072VH51	-	-	Y (KRVK)
A0A072UHB1	-	-	-
G7JE55	-	-	-
G7KJL7	-	-	Y (PKPS)
A0A072TN20	-	-	Y (KRRS)
A0A072UBL5	-	-	-
A0A072USU6	-	-	-
G7IFT4	-	-	Y (KAKRAAK)
A0A072VLZ5	-	-	-
Q2HU41	-	-	-
A0A072TLA4	-	Y (0.958 | 1-42)	-
G7K406	-	-	-
A0A072VNC5	-	-	-
G7KUA1	-	-	Y (KREGYLSLVQTRIFKKTRI)
G7J9A4	-	-	Y (GKKHRRK)
G7ITC6	-	Y (0.994 | 1-22)	-
G7L4P4	Y (0.991 | 1-28)	Y (0.926 | 1-57)	-
A0A072UL03	-	-	Y (KRAR)
A0A072VGL9	-	-	-
G7K0U8	-	-	Y (KKKKKK)
A0A072UYR2	-	-	-
A0A072TU58	-	-	-
G7LHY8	-	-	-
G7K6K0	Y (0.994 | 1-48)	-	Y (FKRR,KRRK)
A0A072UM19	-	-	-
G7IEL4	-	-	Y (RRTDPTYSKILVRRAIR)
A0A072UL78	-	-	Y (RKMTAKTILDNRARLKKL)
A0A072TSB8	-	-	Y (FKVK,KKKK,PKPS,PPGVGRWKKMKRFGSRRI,KKMKRFGSRRIDMEKLKKL)
A0A072UKJ4	-	-	-
A0A072VFH7	-	-	Y (RKRHW)
G8A1B6	-	-	Y (FKVK)
A0A0C3X5I1	-	-	-
G7K268	-	-	-
G7KDL5	-	-	-
A0A072TJ68	-	-	Y (KRRK)
A0A072V398	-	-	Y (KRRK)
A0A072UNH0	-	-	-
A0A072VL26	-	-	-
A0A072TMS2	-	-	-
G7IHP5	-	-	-
G7JQT2	Y (0.952 | 1-91)	-	-
G7JPZ5	-	-	-
A0A072VUB5	-	-	Y (LGEV)
A0A072UBR7	-	-	-
A0A072VF50	-	-	Y (FKVK)
G7KF01	-	-	Y (RERQRKSKK)
A0A072TR17	-	-	-
A0A072ULK6	-	-	-
A0A072U0N7	-	-	Y (RRTSNSSTKLWHSIKSTRK)
A0A072U4N4	-	-	Y (RRYSILLHSGWKPRRT)
A0A072VHN2	-	-	Y (RKKK)
G7L198	-	-	-
A0A072TSF0	-	-	Y (RRRR,KKSLLCVPVESHKRIRRL)
G7JN89	Y (0.999 | 1-26)	-	Y (EKKKKKRG,KKQPSRINNTNPSRLKRL,KRLFNPKNENDNDDKNEKK)
G7LFM9	-	-	-
A0A072U754	-	-	Y (LGEV)
A0A072VCB3	-	-	-
A0A072TQP0	-	-	Y (RPRR,RKLKERLRSGNCIVRKFQK)
Q2HVC0	-	-	Y (KKKK,RKKK,RRGNSSDGSKHSSINKRGK)
A0A072VQA6	Y (0.704 | 1-80)	-	-
A0A072UZX7	-	-	Y (KRRP,KRLNLHQFSANTDKIFKR)
G7JBP7	-	-	Y (KRRMMRLQRRKA)
G7I4Z2	-	-	Y (KKNGCVMGKESKVTRK)
A0A072TTK3	-	-	Y (RKLHCSPPPDKQKIR,RRKTVGSRWRHFFGPLKKK,RKTVGSRWRHFFGPLKKKG)
A0A072V4F9	-	-	-
A0A072UKR8	-	-	-
A0A072UBF9	Y (0.928 | 1-62)	-	-
G7KSQ6	Y (0.876 | 1-39)	-	Y (RRKIKLFLRKSKVSKK,KRDFLKNKVRLDFVRERRR,RRRSDAYNAHEELRAKKKQ,RRSDAYNAHEELRAKKKQM)
G7K7M7	-	-	-
A0A072V9X1	-	-	-
G7K7N1	-	-	-
G7LGJ1	-	-	-
A0A072TUC5	-	-	Y (RRRR,KKSLLCVPVESHKRIRRL)
A0A072VJ62	-	-	-
G7LBQ6	Y (0.986 | 1-27)	-	-
G7ID37	-	-	-
G7IKM7	-	-	Y (RKSK,PPQPPPPPPALAPRPPPPPKMVRPPPAPPKPMV)
G7JUB8	-	-	-
A0A072VF80	Y (0.996 | 1-35)	-	-
A0A072VNR4	-	-	Y (LGEV)
G7KB23	-	-	Y (RKSK)
A0A072TRG9	-	-	Y (KRPR,LGEV)
G7K5M3	-	-	Y (RKSQKPPPPPPPPPVPDRKISAPPPPPPPPIPNRKSPSPPPPPPPKTGGLKLKSSSK)
G7KEK6	-	-	Y (PALKRRI)
A0A072TVU3	-	-	-
G7KY71	-	Y (1.0 | 1-21)	-
G7J1A0	Y (0.994 | 1-52)	-	-
A0A072UUW9	-	Y (0.793 | 1-66)	Y (RRQSERVLKDRRKYL)
G7ZYH1	Y (0.999 | 1-51)	-	-
G7IL09	-	-	-
G7K6T3	-	-	-
G7K711	-	Y (0.754 | 1-79)	-
A0A072U708	-	-	Y (FKRR)
A0A072U541	-	-	-
A0A072TSL8	-	-	Y (KRKR)
G7ID28	-	-	Y (LGEV)
G7LCB8	-	-	Y (KRSR,HTKKGKK)
G7JK30	-	-	-
G7IRJ1	-	-	-
A0A072U4W6	-	Y (0.924 | 1-21)	-
G7JU96	-	Y (0.939 | 1-39)	Y (KRAR)
A0A072UCX3	-	-	Y (RKELAQILAQIISSRREKK)
A0A072VGV1	-	-	-
A0A072TV10	-	-	-
A0A072UX02	-	-	-
A0A072VNK9	-	-	-
A0A072UIL1	-	-	-
G7L4R2	Y (0.969 | 1-31)	-	Y (KKKK)
G7JRB4	-	-	Y (KRKL,RKEKNLQKGRKGSK)
G7IUV7	-	-	Y (KKSKTSLNINKKPGK,KRQFDDNNSLKISNKKSKT,KKSFAECNGQQVEERRLRS)
A0A072UEU7	-	-	Y (RRYSILLHSGWKPRRT)
G7KAU5	-	Y (0.84 | 1-39)	Y (RRRK)
A0A072U7R5	Y (0.783 | 1-69)	-	Y (KRLTPFESNSPESRKKSVK)
G7I283	-	-	-
A0A072VVX2	-	-	-
A0A072VC82	-	-	-
G7KLT9	Y (0.962 | 1-21)	-	-
G7ITL1	-	-	-
A0A072TUB8	-	-	Y (RKSGSFSTSPTRSRNK)
A0A072TVH2	-	-	-
A0A072VR59	-	-	Y (KRKL)
A0A072TVE6	-	Y (0.973 | 1-21)	Y (KKLNSTTTTTKFKKL)
G7IEH8	-	-	-
G7KRJ9	-	-	-
G7KG18	-	-	Y (KKCTVFPFHPWDPKEQRR)
G7IZA2	-	-	-
G7JHR5	-	-	Y (LGEV)
A0A072UAN3	-	-	-
A0A072TUS9	-	-	Y (RKVITPIYRVIEKESKKSR)
A0A072TZ18	-	-	-
A0A072VYV6	-	-	Y (SLKKRKHHV)
G7LBQ4	-	-	Y (KVKK)
A0A072VKN0	-	-	-
A0A072TFQ2	-	-	Y (RRSLRTYNYGGAAWEKKVR)
A0A072U779	-	-	-
A0A072VLI7	-	-	-
G7J4H9	Y (1.0 | 1-51)	-	-
G7IU63	-	Y (0.985 | 1-21)	-
A0A072V7J4	-	-	-
G7IYX3	-	-	Y (RKKLGHIKKLFLWKHKKEK,KKLGHIKKLFLWKHKKEKE)
A0A072V870	-	-	-
A0A072UKH9	-	-	Y (RKKQR)
A0A072TT39	-	-	Y (RKLQVDLMEFLKKSKY)
A0A072TZ68	-	-	-
G7IQR4	-	-	-
A0A072VBJ1	-	-	Y (KKLALNYGYNFLRRNCR)
A0A072U3M5	-	-	Y (RRRR,KKSLLCVPVESHKRIRRL)
G7L5Q6	-	-	-
G7JJS5	Y (0.838 | 1-69)	-	-
A0A072VA71	-	-	-
A0A072URC0	-	-	Y (KRSELVLLMTGIKEWRKRG)
A0A072U5C3	-	-	Y (KKKK)
A0A072V3I4	-	-	Y (QLQKP)
G8A2W4	-	-	-
G7J966	-	-	Y (KKLDDFRVRWKRKFI)
A0A072UA49	-	-	Y (RRTSNHPDIIQSSSRKKSN)
A0A072TFX6	-	-	-
G7L462	Y (0.981 | 1-37)	Y (0.674 | 1-22)	-
G7KMY7	-	-	Y (RRRK)
[truncated: 276 more rows]

## Sheet: FACTLC mem 1-3
# -----------------
[truncated: 437 more rows]

[truncated: 5 more sheets: FACTLC mem 2-1, FACTLC mem 2-2, FACTLC mem 2-3 , FACTLC mem3-1, FACTLC mem3-2]
